# Supplementary material for: Unveiling Racial Disparities in Localized Prostate Cancer: A Systems-Level Exploration of the lncRNA Landscape
Source: Genes (Basel). 2025 Feb 17;16(2):229. doi: 10.3390/genes16020229 (PMC11855151; doi:10.3390/genes16020229)
Supplement: Supplementary file 1 [file genes-16-00229-s001.zip]

Archive with 15 entries (15 files):
- Morgan et al., 2025_Supplemental Material_submission_revised.pdf
- Supplemental_Table_S1.xlsx
- Supplemental_Table_S10.xlsx
- Supplemental_Table_S11.xlsx
- Supplemental_Table_S12.xlsx
- Supplemental_Table_S13.xlsx
- Supplemental_Table_S14.xlsx
- Supplemental_Table_S2.pdf
- Supplemental_Table_S3.xlsx
- Supplemental_Table_S4.xlsx
- Supplemental_Table_S5.xlsx
- Supplemental_Table_S6.xlsx
- Supplemental_Table_S7.xlsx
- Supplemental_Table_S8.xlsx
- Supplemental_Table_S9.xlsx
