# Supplementary material for: Unveiling Racial Disparities in Localized Prostate Cancer: A Systems-Level Exploration of the lncRNA Landscape
Source: Genes (Basel). 2025 Feb 17;16(2):229. doi: 10.3390/genes16020229 (PMC11855151; doi:10.3390/genes16020229)
Supplement: Supplementary file 1 [file genes-16-00229-s001.zip › Supplemental_Table_S1.xlsx]

## Sheet: ST1
ST1: patient’s clinical characteristics
Patient ID	Age	Race	Baseline	Exit	Baseline	Exit	Randomized	Pathology staging
		AF = 1;	25(OH)D level	25(OH)D level	Gleason score	Gleason score	D3 = 0;
		NE = 0					Placebo = 1
1	64	1	16.6	69.7	3+4	3+4	1	pT2apN0
2	61	0	11.7	36.7	3+4	4+3	1	pT2cpNX
3	68	0	35.4	43.2	3+3	3+4	1	pT2bpNX
4	61	0	26.6	20.9	3+4	3+4	0	pT2cpN0
5	66	0	21.3	19.3	3+3	3+4	0	pT2cpN0
6	65	0	31	27.1	3+4	3+4	0	pT2apN0
7	61	0	24.7	25.9	3+4	4+3	0	pT3 PN0
8	62	0	36.4	55	4+4	3+4	1	pT2cpN0
9	57	0	27.1	23.7	3+4	4+3	0	pT2cpN0
10	60	0	46.9	58.2	4+3	3+4	1	pT2cpN0
11	63	0	51.1	41.8	3+3	3+4	0	pT2cpNX
12	69	0	32.1	37.2	3+4	3+4	1	pT2cpN0
13	58	0	39.7	36.8	3+3	3+3	0	pT2pNX
14	50	0	56.9	41.3	3+4	3+3	0	pT2cpN0
15	56	0	36.7	70.8	3+4	3+3	1	pT2apN0
16	58	0	23.4	50.1	4+3	3+4	1	pT2cpN0
17	67	1	32.7	34.1	Intraductal	4+3	0	pT3bpN0
18	71	1	22.4	40.2	3+4	3+4	1	pT2bpN0
19	70	1	30.3	39.5	3+4	3+4	1	pT2cpN0
20	65	1	24.9	62	3+4	3+4	1	pT3bpNX
21	54	1	15.6	21.6	3+4	3+4	1	pT3bpN0
22	61	1	14.1	32.8	3+4	3+4	1	pT2c
23	58	1	19.5	18.4	4+3	3+4	0	pT2cpN0
24	63	0	19.9	35	3+3	3+3	1	pT2cpN0
25	66	0	26.1	36.3	3+4	3+4	1	pT2cpNX
26	62	1	33.7	29.4	3+3	3+3	0	pT2cpNX
27	62	1	28.8	20.9	3+4	3+3	0	pT3apN0
