# Supplementary material for: Unveiling Racial Disparities in Localized Prostate Cancer: A Systems-Level Exploration of the lncRNA Landscape
Source: Genes (Basel). 2025 Feb 17;16(2):229. doi: 10.3390/genes16020229 (PMC11855151; doi:10.3390/genes16020229)
Supplement: Supplementary file 1 [file genes-16-00229-s001.zip › Supplemental_Table_S10.xlsx]

## Sheet: ST10
ST9: CatRapid results - top ranking lncRNAs and their predicted protein interactions
lncRNA	Exon	Protein	Transcript ID	★ rating	Molecular function	Biological processes
XIST	1	Y-box-binding protein 1	YBOX1_HUMAN	3	· C5-methylcytidine-containing RNA binding	· Cellular response to interleukin-7
					· Chromatin binding	· CRD-mediated mRNA stabilization
					· DNA binding	· Embryonic morphogenesis
					· DNA-binding transcription activator activity, RNA polymerase II-specific	· Epidermis development
					· DNA-binding transcription factor activity	· In utero embryonic development
					· DNA-binding transcription factor activity, RNA polymerase II-specific	· miRNA transport
					· Double-stranded DNA binding	· mRNA splicing, via spliceosome
					· GTPase binding	· mRNA stabilization
					· miRNA binding	· Negative regulation of cellular senescence
					· RNA binding	· Negative regulation of striated muscle cell differentiation
					· RNA polymerase II proximal promotor sequence-specific DNA binding	· Negative regulation of transcription by RNA polymerase II
					· Single-stranded DNA binding	· Negative regulation of translation
						· Notch signalling pathway
						· Positive regulation of cell division
						· Positive regulation of transcription by RNA polymerase II
						· Protein localization to cytoplasmic stress granule
						· Regulation of transcription, DNA-templated
						· RNA transport
						· Transcription by RNA polymerase II
						· tRNA transport
XIST	1	Poly(rC)-binding protein 1	PCBP1_HUMAN	2.9	· Cadherin binding	· mRNA splicing, via spliceosome
					· DNA-binding transcription factor activity, RNA polymerase II-specific	· positive regulation of transcription by RNA polymerase II
					· mRNA binding	· RNA metabolic process
					· RNA binding	· Viral RNA genome replication
					· Sequence-specific single stranded DNA binding
					· Single-stranded DNA binding
XIST	1	Protein lin-28 homolog B	LN28B_HUMAN	2.75	· RNA binding	· miRNA catabolic process
					· Zinc ion binding	· pre-mRNA processing
						· RNA 3’-end processing
XIST	1	Serine/arginine-rich splicing factor 9	SRSF9_HUMAN	2.75	· Protein domain specific binding	· mRNA 3’-end processing
					· RNA binding	· mRNA cis splicing, via spliceosome
						· mRNA export from nucleus
						· mRNA processing
						· mRNA splice site selection
						· mRNA splicing, via spliceosome
						· negative regulation of mRNA splicing, via spliceosome
						· regulation of alternative mRNA splicing, via spliceosome
						· response to alkaloid
						· response to toxic substance
						· RNA export from nucleus
XIST	1	Poly(rC)-binding protein 2	PCBP2_HUMAN	2.75	· C-rich single-stranded DNA binding	· Defence response to virus
					· Enzyme binding	· Innate immune response
					· RNA binding	· IRES-dependent viral translational initiation
					· Ubiquitin protein ligase binding	· mRNA metabolic process
						· mRNA splicing, via spliceosome
						· negative regulation of defence response to virus
						· negative regulation of type 1 interferon production
						· proteasome-mediated ubiquitin-dependent protein catabolic process
						· RNA metabolic process
						· Viral RNA genome replication
XIST	2	Serine/arginine-rich splicing factor 10	SRSF10_HUMAN	2.9	· RNA binding	· Cytosolic transport
					· RS domain binding	· mRNA cis splicing, via spliceosome
					· Unfolded protein binding	· mRNA splice site selection
						· mRNA splicing, via spliceosome
						· Negative regulation of mRNA splicing, via spliceosome
						· Regulation of alternative mRNA splicing, via spliceosome
						· Regulation of mRNA splicing, via spliceosome
						· Regulation of transcription, DNA-templated
						· RNA splicing, via transesterification reactions
						· Spliceosomal tri-snRNP complex assembly
XIST	2	Protein lin-28 homolog B	LN28B_HUMAN	2.75	· RNA binding	· miRNA catabolic process
					· Zinc ion binding	· pre-mRNA processing
						· RNA 3’-end processing
XIST	2	Heterogeneous nuclear ribonucleoprotein D0	HNRPD_HUMAN	2.75	· AT DNA binding	· 3’-UTR-mediated mRNA destabilization
					· Chromatin binding	· Cellular response to amino acid stimulus
					· Histone deacetylase binding	· Cellular response to estradiol stimulus
					· mRNA 3’-UTR AU-rich region binding	· Cellular response to putrescine
					· RNA binding	· Cerebellum development
					· Sequence-specific DNA binding	· Circadian regulation of translation
					· Sequence-specific double-stranded DNA binding	· Hepatocyte dedifferentiation
					· Telomeric DNA binding	· Liver development
					· Transcription factor binding	· mRNA splicing, via spliceosome
						· mRNA stabilization
						· mRNA transcription by RNA polymerase II
						· Positive regulation of telomerase RNA reverse transcriptase activity
						· Positive regulation of telomere capping
						· Positive regulation of transcription, DNA-templated
						· Positive regulation of transcription by RNA polymerase II
						· Positive regulation of translation
						· Regulation of circadian rhythm
						· Regulation of mRNA stability
						· Regulation of telomere maintenance
						· Regulation of transcription, DNA-templated
						· Response to calcium ion
						· Response to electrical stimulus
						· Response to rapamycin
						· Response to sodium phosphate
						· RNA catabolic process
						· RNA metabolic process
						· RNA processing
XIST	2	Heterogeneous nuclear ribonucleoprotein D-like	HNRDL_HUMAN	2.75	· Double-stranded DNA binding	· Interleukin-12-mediated signalling pathway
					· Poly(A) binding	· Regulation of gene expression
					· Poly(G) binding	· RNA processing
					· RNA binding
					· Sequence-specific DNA binding
					· Sequence-specific double-stranded DNA binding
					· Single-stranded DNA binding
XIST	4	Serine/arginine-rich splicing factor 2	SRSF2_HUMAN	2.75	· RNA binding	· mRNA 3’-end processing
					· Transcription corepressor activity	· mRNA cis splicing, via spliceosome
						· mRNA export from nucleus
						· mRNA processing
						· mRNA splicing, via spliceosome
						· regulation of alternative mRNA splicing, via spliceosome
						· RNA export from nucleus
						· RNA splicing
XIST	5	KH domain-containing, RNA-binding, signal transduction-associated protein 3	KHDRBS3_HUMAN	2.75	· Identical protein binding	· mRNA processing
					· Protein domain specific binding	· Protein complex oligomerization
					· RNA binding	· Regulation of mRNA splicing, via sliceosome
					· SH3 domain binding
XIST	5	Serine/arginine-rich splicing factor 2	SRSF2_HUMAN	2.75	· RNA binding	· mRNA 3’-end processing
					· Transcription corepressor activity	· mRNA cis splicing, via spliceosome
						· mRNA export from nucleus
						· mRNA processing
						· mRNA splicing, via spliceosome
						· regulation of alternative mRNA splicing, via spliceosome
						· RNA export from nucleus
						· RNA splicing
XIST	6	Poly(rC)-binding protein 2	PCBP2_HUMAN	2.5	· C-rich single-stranded DNA binding	· Defence response to virus
					· Enzyme binding	· Innate immune response
					· RNA binding	· IRES-dependent viral translational initiation
					· Ubiquitin protein ligase binding	· mRNA metabolic process
						· mRNA splicing, via spliceosome
						· negative regulation of defence response to virus
						· negative regulation of type 1 interferon production
						· proteasome-mediated ubiquitin-dependent protein catabolic process
						· RNA metabolic process
						· Viral RNA genome replication
XIST	7	Serine/arginine-rich splicing factor 10	SRSF10_HUMAN	2.9	· RNA binding	· cytosolic transport
					· RS domain binding	· mRNA cis splicing, via spliceosome
					· Unfolded protein binding	· mRNA splice site selection
						· mRNA splicing, via spliceosome
						· Negative regulation of mRNA splicing, via spliceosome
						· Regulation of alternative mRNA splicing, via spliceosome
						· Regulation of mRNA splicing, via spliceosome
						· Regulation of transcription, DNA-templated
						· RNA splicing, via transesterification reactions
						· Spliceosomal tri-snRNP complex assembly
XIST	7	Epithelial splicing regulatory protein 2	ESRP2_HUMAN	2.9	· mRNA binding	· Alternative mRNA splicing, via spliceosome
					· RNA binding	· Branching involved in salivary gland morphogenesis
						· Epithelial tube branching involved in lung morphogenesis
						· Fibroblast growth factor receptor signalling pathway
						· Positive regulation of epithelial cell proliferation
						· Regulation of RNA splicing
XIST	7	ELAV-like protein 4	ELAVL 4	2.9	· mRNA 3’-UTR AU-rich region binding	· mRNA processing
					· mRNA 3’-UTR binding	· RNA splicing
XIST	7	ELAV-like protein 2	ELAVL2_HUMAN	2.9	· mRNA 3’-UTR binding	· mRNA splicing, via spliceosome
					· RNA binding	· Regulation of transcription, DNA-templated
XIST	7	Heterogeneous nuclear ribonucleoprotein D0	HNRPD_HUMAN	2.9	· AT DNA binding	· 3’-UTR-mediated mRNA destabilization
					· Chromatin binding	· Cellular response to amino acid stimulus
					· Histone deacetylase binding	· Cellular response to estradiol stimulus
					· mRNA 3’-UTR AU-rich region binding	· Cellular response to putrescine
					· RNA binding	· Cerebellum development
					· Sequence-specific DNA binding	· Circadian regulation of translation
					· Sequence-specific double-stranded DNA binding	· Hepatocyte dedifferentiation
					· Telomeric DNA binding	· Liver development
					· Transcription factor binding	· mRNA splicing, via spliceosome
						· mRNA stabilization
						· mRNA transcription by RNA polymerase II
						· Positive regulation of telomerase RNA reverse transcriptase activity
						· Positive regulation of telomere capping
						· Positive regulation of transcription, DNA-templated
						· Positive regulation of transcription by RNA polymerase II
						· Positive regulation of translation
						· Regulation of circadian rhythm
						· Regulation of mRNA stability
						· Regulation of telomere maintenance
						· Regulation of transcription, DNA-templated
						· Response to calcium ion
						· Response to electrical stimulus
						· Response to rapamycin
						· Response to sodium phosphate
						· RNA catabolic process
						· RNA metabolic process
						· RNA processing
XIST	7	KH domain-containing, RNA-binding, signal transduction-associated protein 3	KHDR3_HUMAN	2.75	· Identical protein binding	· mRNA processing
					· Protein domain specific binding	· Protein complex oligomerization
					· RNA binding	· Regulation of mRNA splicing, via sliceosome
					· SH3 domain binding
XIST	7	DAZ-associated protein 1	DAZP1_HUMAN	2.75	· mRNA 3’-UTR binding	· Cell differentiation
					· Poly(G) binding	· Cell population proliferation
					· Poly (U) RNA binding	· Maternal placenta development
					· RNA binding	· Positive regulation of mRNA splicing, via spliceosome
					· RNA stem-loop binding	· Spermatogenesis
XIST	7	Poly(rC)-binding protein 1	PCBP1_HUMAN	2.75	· Cadherin binding	· mRNA splicing, via spliceosome
					· DNA-binding transcription factor activity, RNA polymerase II-specific	· positive regulation of transcription by RNA polymerase II
					· mRNA binding	· RNA metabolic process
					· RNA binding	· Viral RNA genome replication
					· Sequence-specific single stranded DNA binding
					· Single-stranded DNA binding
XIST	7	Synaptic functional regulator FMR1	FMR1_HUMAN	2.75	· Chromatin binding	· Cellular response to DNA damage stimulus
					· Dynein complex binding	· cellular response to hydroxyurea
					· G-quadruplex RNA binding	· cellular response to UV
					· Identical protein binding	· cellular response to virus
					· Ion channel binding	· gene silencing by RNA
					· Methylated histone binding	· glutamate receptor signaling pathway
					· Microtubule binding	· modulation by host of viral RNA genome replication
					· miRNA binding	· mRNA processing
					· mRNA 3’-UTR binding	· mRNA transport
					· mRNA 5’-UTR binding	· negative regulation of cytoplasmic translation
					· mRNA binding	· negative regulation of long-term synaptic depression
					· Poly (G) binding	· negative regulation of mRNA catabolic process
					· Poly (U) RNA binding	· negative regulation of synaptic vesicle exocytosis
					· Protein heterodimerization activity	· negative regulation of translation
					· Protein homodimerization activity	· negative regulation of translational initiation
					· Ribosome binding	· negative regulation of voltage-gated calcium channel activity
					· RNA stem-loop binding	· positive regulation of dendritic spine development
					· RNA strand annealing activity	· positive regulation of filopodium assembly
					· Sequence-specific mRNA binding	· positive regulation of gene silencing by miRNA
					· siRNA binding	· positive regulation of histone phosphorylation
					· Translation initiation factor binding	· positive regulation of intracellular transport of viral material
					· Translation regulator activity	· positive regulation of mRNA binding
					· Translation repressor activity	· positive regulation of proteasomal protein catabolic process
						· positive regulation of protein phosphorylation
						· positive regulation of receptor internalization
						· positive regulation of response to DNA damage stimulus
						· positive regulation of translation
						· regulation of alternative mRNA splicing, via spliceosome
						· regulation of dendritic spine development
						· regulation of filopodium assembly
						· regulation of gene silencing by miRNA
						· regulation of mRNA stability
						· regulation of neuronal action potential
						· regulation of neurotransmitter secretion
						· RNA splicing
						· viral process
XIST	7	Serine/arginine-rich splicing factor 2	SRSF2_HUMAN	2.75	· RNA binding	· mRNA 3’-end processing
					· Transcription corepressor activity	· mRNA cis splicing, via spliceosome
						· mRNA export from nucleus
						· mRNA processing
						· mRNA splicing, via spliceosome
						· regulation of alternative mRNA splicing, via spliceosome
						· RNA export from nucleus
						· RNA splicing
XIST	7	Serine/arginine-rich splicing factor 9	SRSF9_HUMAN	2.75	· Protein domain specific binding	· mRNA 3’-end processing
					· RNA binding	· mRNA cis splicing, via spliceosome
						· mRNA export from nucleus
						· mRNA processing
						· mRNA splice site selection
						· mRNA splicing, via spliceosome
						· negative regulation of mRNA splicing, via spliceosome
						· regulation of alternative mRNA splicing, via spliceosome
						· response to alkaloid
						· response to toxic substance
						· RNA export from nucleus
LINC01001	1	Protein lin-28 homolog B	LN28B_HUMAN	2.75	· RNA binding	· miRNA catabolic process
					· Zinc ion binding	· pre-mRNA processing
						· RNA 3’-end processing
LINC01001	1	Serine/arginine-rich splicing factor 2	SRSF2_HUMAN	2.75	· RNA binding	· mRNA 3’-end processing
					· Transcription corepressor activity	· mRNA cis splicing, via spliceosome
						· mRNA export from nucleus
						· mRNA processing
						· mRNA splicing, via spliceosome
						· regulation of alternative mRNA splicing, via spliceosome
						· RNA export from nucleus
						· RNA splicing
LINC01001	2	Protein lin-28 homolog B	LN28B_HUMAN	2.75	· RNA binding	· miRNA catabolic process
					· Zinc ion binding	· pre-miRNA processing
						· RNA 3’-end processing
LINC01001	2	Splicing factor, proline- and glutamine-rich	SFPQ_HUMAN	2.5	· Chromatin binding	· Activation of innate immune response
					· DNA binding	· Alternative mRNA splicing, via spliceosome
					· E-box binding	· Dendritic transport of messenger ribonucleoprotein complex
					· Histone deacetylase binding	· Double-strand break repair via homologous recombination
					· Protein homodimerization activity	· Histone H3 deacetylation
					· RNA binding	· Innate immune response
					· RNA polymerase II distal enhancer sequence-specific DNA binding	· mRNA processing
					· Transcription regulatory region DNA binding	· negative regulation of circadian rhythm
					· Transcription regulatory region sequence-specific DNA binding	· negative regulation of transcription, DNA-templated
						· negative regulation of transcription, by RNA polymerase II
						· positive regulation of oxidative stress-induced intrinsic apoptotic signalling pathway
						· positive regulation of sister chromatid cohesion
						· positive regulation of transcription by RNA polymerase II
						· Regulation of circadian rhythm
						· Rhythmic process
						· RNA splicing
LINC01001	2	Serine/arginine-rich splicing factor 2	SRSF2_HUMAN	2.5	· RNA binding	· mRNA 3’-end processing
					· Transcription corepressor activity	· mRNA cis splicing, via spliceosome
						· mRNA export from nucleus
						· mRNA processing
						· mRNA splicing, via spliceosome
						· regulation of alternative mRNA splicing, via spliceosome
						· RNA export from nucleus
						· RNA splicing
LINC01001	4	Protein lin-28 homolog B	LN28B_HUMAN	2.9	· RNA binding	· miRNA catabolic process
					· Zinc ion binding	· pre-miRNA processing
						· RNA 3’-end processing
LINC01001	4	Serine/arginine-rich splicing factor 2	SRSF2_HUMAN	2.75	· RNA binding	· mRNA 3’-end processing
					· Transcription corepressor activity	· mRNA cis splicing, via spliceosome
						· mRNA export from nucleus
						· mRNA processing
						· mRNA splicing, via spliceosome
						· regulation of alternative mRNA splicing, via spliceosome
						· RNA export from nucleus
						· RNA splicing
LINC01001	4	Polypyrimidine tract-binding protein 1	PTBP1_HUMAN	2.75	· Poly-pyrimidine tract binding	· Fibroblast growth factor receptor signalling pathway
					· Pre-mRNA binding	· IRES-dependent viral translational initiation
					· RNA binding	· mRNA processing
						· mRNA splicing, via spliceosome
						· negative regulation of mRNA splicing, via spliceosome
						· negative regulation of muscle cell differentiation
						· negative regulation of RNA splicing
						· positive regulation of calcineurin-NFAT signalling cascade
						· positive regulation of protein dephosphorylation
						regulation of alternative mRNA splicing, via spliceosome
						RNA metabolic process
						· RNA splicing
LINC01001	4	Poly(rC)-binding protein 1	PCBP1_HUMAN	2.75	· Cadherin binding	· mRNA splicing, via spliceosome
					· DNA-binding transcription factor activity, RNA polymerase II-specific	· positive regulation of transcription by RNA polymerase II
					· mRNA binding	· RNA metabolic process
					· RNA binding	· Viral RNA genome replication
					· Sequence-specific single stranded DNA binding
					· Single-stranded DNA binding
LINC01001	4	Splicing factor, proline- and glutamine-rich	SFPQ_HUMAN	2.5	· Chromatin binding	· Activation of innate immune response
					· DNA binding	· Alternative mRNA splicing, via spliceosome
					· E-box binding	· Dendritic transport of messenger ribonucleoprotein complex
					· Histone deacetylase binding	· Double-strand break repair via homologous recombination
					· Protein homodimerization activity	· Histone H3 deacetylation
					· RNA binding	· Innate immune response
					· RNA polymerase II distal enhancer sequence-specific DNA binding	· mRNA processing
					· Transcription regulatory region DNA binding	· negative regulation of circadian rhythm
					· Transcription regulatory region sequence-specific DNA binding	· negative regulation of transcription, DNA-templated
						· negative regulation of transcription, by RNA polymerase II
						· positive regulation of oxidative stress-induced intrinsic apoptotic signalling pathway
						· positive regulation of sister chromatid cohesion
						· positive regulation of transcription by RNA polymerase II
						· Regulation of circadian rhythm
						· Rhythmic process
						· RNA splicing
LINC01001	4	Serine/arginine-rich splicing factor 3	SRSF3_HUMAN	2.5	· Phospholipase binding	· Cellular response to leukemia inhibitory factor
					· RNA binding	· mRNA 3’-end processing
					· Sequence-specific mRNA binding	· mRNA cis splicing, via spliceosome
						· regulation of alternative mRNA splicing, via spliceosome
						· Regulation of mRNA splicing, via spliceosome
						· RNA export from nucleus
LINC01001	4	Poly(rC)-binding protein 2	PCBP2_HUMAN	2.5	· C-rich single-stranded DNA binding	· Defence response to virus
					· Enzyme binding	· Innate immune response
					· RNA binding	· IRES-dependent viral translational initiation
					· Ubiquitin protein ligase binding	· mRNA metabolic process
						· mRNA splicing, via spliceosome
						· negative regulation of defence response to virus
						· negative regulation of type 1 interferon production
						· proteasome-mediated ubiquitin-dependent protein catabolic process
						· RNA metabolic process
						· Viral RNA genome replication
LINC01001	4	Nucleolysin TIA-1 isoform p40	TIA1_HUMAN	2.5	· mRNA 3’-UTR AU-rich region binding	· Apoptotic process
					· poly(A) binding	· Fibroblast growth factor receptor signalling pathway
					· RNA binding	· Negative regulation of cytokine biosynthetic process
						· Negative regulation of translation
						· Positive regulation of epithelial cell apoptotic process
						· Protein localization to cytoplasmic stress granule
						· Regulation of mRNA splicing, via spliceosome
LINC01001	6	Poly(rC)-binding protein 1	PCBP1_HUMAN	2.75	· Cadherin binding	· mRNA splicing, via spliceosome
					· DNA-binding transcription factor activity, RNA polymerase II-specific	· positive regulation of transcription by RNA polymerase II
					· mRNA binding	· RNA metabolic process
					· RNA binding	· Viral RNA genome replication
					· Sequence-specific single stranded DNA binding
					· Single-stranded DNA binding
LINC01001	6	Polypyrimidine tract-binding protein 1	PTBP1_HUMAN	2.5	· Poly-pyrimidine tract binding	· Fibroblast growth factor receptor signalling pathway
					· Pre-mRNA binding	· IRES-dependent viral translational initiation
					· RNA binding	· mRNA processing
						· mRNA splicing, via spliceosome
						· negative regulation of mRNA splicing, via spliceosome
						· negative regulation of muscle cell differentiation
						· negative regulation of RNA splicing
						· positive regulation of calcineurin-NFAT signalling cascade
						· positive regulation of protein dephosphorylation
						regulation of alternative mRNA splicing, via spliceosome
						RNA metabolic process
						· RNA splicing
LINC01001	6	RNA binding protein fox-1 homolog 2	RFOX2_HUMAN	2.5	· mRNA binding	· Dendrite morphogenesis
					· RNA binding	· Fibroblast growth factor receptor signalling pathway
					· Transcription corepressor activity	· Intracellular estrogen receptor signalling pathway
					· Transcription factor binding	· mRNA processing
						· Negative regulation of transcription, DNA-templated
						· Nervous system development
						· Neuromuscular process controlling balance
						· Radial glia guided migration of Purkinje cell
						· Regulation of alternative mRNA splicing, via spliceosome
						· Regulation of cell population proliferation
						· Regulation of definitive erythtocyte differentiation
						· RNA metabolic process
						· RNA splicing
LINC01001	6	Poly(rC)-binding protein 2	PCBP2_HUMAN	2.5	· C-rich single-stranded DNA binding	· Defence response to virus
					· Enzyme binding	· Innate immune response
					· RNA binding	· IRES-dependent viral translational initiation
					· Ubiquitin protein ligase binding	· mRNA metabolic process
						· mRNA splicing, via spliceosome
						· negative regulation of defence response to virus
						· negative regulation of type 1 interferon production
						· proteasome-mediated ubiquitin-dependent protein catabolic process
						· RNA metabolic process
						· Viral RNA genome replication
LINC01001	6	Serine/arginine-rich splicing factor 3	SRSF3_HUMAN	2.5	· Phospholipase binding	· Cellular response to leukemia inhibitory factor
					· RNA binding	· mRNA 3’-end processing
					· Sequence-specific mRNA binding	· mRNA cis splicing, via spliceosome
						· regulation of alternative mRNA splicing, via spliceosome
						· Regulation of mRNA splicing, via spliceosome
						· RNA export from nucleus
LINC01001	7	Muscleblind-like protein 1	MBNL1_HUMAN	2.9	· Double-stranded RNA binding	· Embryonic limb morphogenesis
					· Metal ion binding	· In utero embryonic development
					· Regulatory region RNA binding	· mRNA processing
						· Myoblast differentiation
						· Nervous system development
						· Regulation of alternative mRNA splicing, via Spliceosome
						· Regulation of RNA splicing
						· RNA splicing
LINC01001	7	Poly(rC)-binding protein 2	PCBP2_HUMAN	2.75	· C-rich single-stranded DNA binding	· Defence response to virus
					· Enzyme binding	· Innate immune response
					· RNA binding	· IRES-dependent viral translational initiation
					· Ubiquitin protein ligase binding	· mRNA metabolic process
						· mRNA splicing, via spliceosome
						· negative regulation of defence response to virus
						· negative regulation of type 1 interferon production
						· proteasome-mediated ubiquitin-dependent protein catabolic process
						· RNA metabolic process
						· Viral RNA genome replication
LINC01001	7	Protein lin-28 homolog B	LN28B_HUMAN	2.75	· RNA binding	· miRNA catabolic process
					· Zinc ion binding	· pre-miRNA processing
						· RNA 3’-end processing
LINC01001	7	Serine/arginine-rich splicing factor 2	SRSF2_HUMAN	2.5	· RNA binding	· mRNA 3’-end processing
					· Transcriptional corepressor activity	· mRNA cis splicing, via spliceosome
						· mRNA export from nucleus
						· mRNA processing
						· mRNA splicing, via spliceosome
						· regulation of alternative mRNA splicing, via spliceosome
						· RNA export from nucleus
						· RNA splicing
HCG18	1	Protein lin-28 homolog B	LN28B_HUMAN	2.75	· RNA binding	· miRNA catabolic process
					· Zinc ion binding	· pre-miRNA processing
						· RNA 3’-end processing
HCG18	1	Poly(rC)-binding protein 1	PCBP1_HUMAN	2.75	· Cadherin binding	· mRNA splicing, via spliceosome
					· DNA-binding transcription factor activity, RNA polymerase II-specific	· Positive regulation of transcription by RNA polymerase II
					· mRNA binding	· RNA metabolic process
					· RNA binding	· Viral RNA genome replication
					· Sequence-specific single stranded DNA binding
					· Single-stranded DNA binding
HCG18	1	RNA-binding protein FUS	FUS_HUMAN	2.75	· Chromatin binding	· Cellular response to calcium ion
					· DNA binding	· mRNA splicing, via spliceosome
					· Estrogen receptor binding	· mRNA stabilization
					· Identical protein binding	· Positive regulation of double-strand break repair via homologous recombination
					· Ionotropic glutamate receptor binding	· Protein homooligomerization
					· Metal ion binding	· Regulation of RNA splicing
					· mRNA 3’-UTR binding	· Regulation of transcription, DNA-templated
					· Myosin V binding	· Regulation of transcription, by RNA polymerase II
					· Retinoid X receptor binding	· RNA splicing
					· RNA binding
					· Thyroid hormone receptor binding
					· Transcription coactivator activity
HCG18	1	Polypyrimidine tract-binding protein 1	PTBP1_HUMAN	2.75	· Poly-pyrimidine tract binding	· Fibroblast growth factor receptor signalling pathway
					· Pre-mRNA binding	· IRES-dependent viral translational initiation
					· RNA binding	· mRNA processing
						· mRNA splicing, via spliceosome
						· negative regulation of mRNA splicing, via spliceosome
						· negative regulation of muscle cell differentiation
						· negative regulation of RNA splicing
						· positive regulation of calcineurin-NFAT signalling cascade
						· positive regulation of protein dephosphorylation
						regulation of alternative mRNA splicing, via spliceosome
						RNA metabolic process
						· RNA splicing
HCG18	1	Y-box-binding protein 1	YBOX1_HUMAN	2.75	· C5-methylcytidine-containing RNA binding	· Cellular response to interleukin-7
					· Chromatin binding	· CRD-mediated mRNA stabilization
					· DNA binding	· Embryonic morphogenesis
					· DNA-binding transcription activator activity, RNA polymerase II-specific	· Epidermis development
					· DNA-binding transcription factor activity	· In utero embryonic development
					· DNA-binding transcription factor activity, RNA polymerase II-specific	· miRNA transport
					· Double-stranded DNA binding	· mRNA splicing, via spliceosome
					· GTPase binding	· mRNA stabilization
					· miRNA binding	· Negative regulation of cellular senescence
					· RNA binding	· Negative regulation of striated muscle cell differentiation
					· RNA polymerase II proximal promotor sequence-specific DNA binding	· Negative regulation of transcription by RNA polymerase II
					· Single-stranded DNA binding	· Negative regulation of translation
						· Notch signalling pathway
						· Positive regulation of cell division
						· Positive regulation of transcription by RNA polymerase II
						· Protein localization to cytoplasmic stress granule
						· Regulation of transcription, DNA-templated
						· RNA transport
						· Transcription by RNA polymerase II
						· tRNA transport
HCG18	1	Serine/arginine-rich splicing factor 2	SRSF2_HUMAN	2.75	· RNA binding	· mRNA 3’-end processing
					· Transcription corepressor activity	· mRNA cis splicing, via spliceosome
						· mRNA export from nucleus
						· mRNA processing
						· mRNA splicing, via spliceosome
						· regulation of alternative mRNA splicing, via spliceosome
						· RNA export from nucleus
						· RNA splicing
HCG18	1	Serine/arginine-rich splicing factor 9	SRSF9_HUMAN	2.5	· Protein domain specific binding	· mRNA 3’-end processing
					· RNA binding	· mRNA cis splicing, via spliceosome
						· mRNA export from nucleus
						· mRNA processing
						· mRNA splice site selection
						· mRNA splicing, via spliceosome
						· negative regulation of mRNA splicing, via spliceosome
						· regulation of alternative mRNA splicing, via spliceosome
						· response to alkaloid
						· response to toxic substance
						· RNA export from nucleus
HCG18	1	Muscleblind-like protein 1	MBNL1_HUMAN	2.5	· Double-stranded RNA binding	· Embryonic limb morphogenesis
					· Metal ion binding	· In utero embryonic development
					· Regulatory region RNA binding	· mRNA processing
						· Myoblast differentiation
						· Nervous system development
						· Regulation of alternative mRNA splicing, via Spliceosome
						· Regulation of RNA splicing
						· RNA splicing
HCG18	1	Poly(rC)-binding protein 2	PCBP2_HUMAN	2.5	· C-rich single-stranded DNA binding	· Defence response to virus
					· Enzyme binding	· Innate immune response
					· RNA binding	· IRES-dependent viral translational initiation
					· Ubiquitin protein ligase binding	· mRNA metabolic process
						· mRNA splicing, via spliceosome
						· negative regulation of defence response to virus
						· negative regulation of type 1 interferon production
						· proteasome-mediated ubiquitin-dependent protein catabolic process
						· RNA metabolic process
						· Viral RNA genome replication
HCG18	2	Serine/arginine-rich splicing factor 9	SRSF9_HUMAN	2.75	· Protein domain specific binding	· mRNA 3’-end processing
					· RNA binding	· mRNA cis splicing, via spliceosome
						· mRNA export from nucleus
						· mRNA processing
						· mRNA splice site selection
						· mRNA splicing, via spliceosome
						· negative regulation of mRNA splicing, via spliceosome
						· regulation of alternative mRNA splicing, via spliceosome
						· response to alkaloid
						· response to toxic substance
						· RNA export from nucleus
HCG18	2	Polypyrimidine tract-binding protein 1	PTBP1_HUMAN	2.5	· Poly-pyrimidine tract binding	· Fibroblast growth factor receptor signalling pathway
					· Pre-mRNA binding	· IRES-dependent viral translational initiation
					· RNA binding	· mRNA processing
						· mRNA splicing, via spliceosome
						· negative regulation of mRNA splicing, via spliceosome
						· negative regulation of muscle cell differentiation
						· negative regulation of RNA splicing
						· positive regulation of calcineurin-NFAT signalling cascade
						· positive regulation of protein dephosphorylation
						regulation of alternative mRNA splicing, via spliceosome
						RNA metabolic process
						· RNA splicing
HCG18	2	RNA binding protein fox-1 homolog 2	RFOX2_HUMAN	2.5	· mRNA binding	· Dendrite morphogenesis
					· RNA binding	· Fibroblast growth factor receptor signalling pathway
					· Transcription corepressor activity	· Intracellular estrogen receptor signalling pathway
					· Transcription factor binding	· mRNA processing
						· Negative regulation of transcription, DNA-templated
						· Nervous system development
						· Neuromuscular process controlling balance
						· Radial glia guided migration of Purkinje cell
						· Regulation of alternative mRNA splicing, via spliceosome
						· Regulation of cell population proliferation
						· Regulation of definitive erythtocyte differentiation
						· RNA metabolic process
						· RNA splicing
HCG18	3	Splicing factor, proline- and glutamine-rich	SFPQ_HUMAN	3	· Chromatin binding	· Activation of innate immune response
					· DNA binding	· Alternative mRNA splicing, via spliceosome
					· E-box binding	· Dendritic transport of messenger ribonucleoprotein complex
					· Histone deacetylase binding	· Double-strand break repair via homologous recombination
					· Protein homodimerization activity	· Histone H3 deacetylation
					· RNA binding	· Innate immune response
					· RNA polymerase II distal enhancer sequence-specific DNA binding	· mRNA processing
					· Transcription regulatory region DNA binding	· negative regulation of circadian rhythm
					· Transcription regulatory region sequence-specific DNA binding	· negative regulation of transcription, DNA-templated
						· negative regulation of transcription, by RNA polymerase II
						· positive regulation of oxidative stress-induced intrinsic apoptotic signalling pathway
						· positive regulation of sister chromatid cohesion
						· positive regulation of transcription by RNA polymerase II
						· Regulation of circadian rhythm
						· Rhythmic process
						· RNA splicing
HCG18	3	Serine/arginine-rich splicing factor 3	SRSF3_HUMAN	2.75	· Phospholipase binding	· Cellular response to leukemia inhibitory factor
					· RNA binding	· mRNA 3’-end processing
					· Sequence-specific mRNA binding	· mRNA cis splicing, via spliceosome
						· regulation of alternative mRNA splicing, via spliceosome
						· Regulation of mRNA splicing, via spliceosome
						· RNA export from nucleus
HCG18	3	Heterogeneous nuclear ribonucleoprotein K	HNRPK_HUMAN	2.75	· Cadherin binding	· mRNA splicing, via spliceosome
					· DNA-binding transcription activator activity, RNA polymerase II-specific	· Negative regulation of apoptotic process
					· Identical protein binding	· Negative regulation of mRNA splicing, via spliceosome
					· Protein domain specific binding	· Positive regulation of low-density lipoprotein particle receptor biosynthetic process
					· RNA binding	· Positive regulation of receptor-mediated endocytosis
					· RNA polymerase II proximal promotor sequence-specific DNA binding	· Positive regulation of transcription of RNA polymerase II
					· Single-stranded DNA binding	· Regulation of intrinsic apoptotic signalling pathway in response to DNA damage by p53 class mediator
						· Regulation of lipid transport by positive regulation of transcription from RNA polymerase II promotor
						· Regulation of low-density lipoprotein particle clearance
						· RNA metabolic process
						· RNA processing
						· Signal transduction
						· Viral process
HCG18	3	Protein lin-28 homolog B	LN28B_HUMAN	2.75	· RNA binding	· miRNA catabolic process
					· Zinc ion binding	· pre-miRNA processing
						· RNA 3’end processing
HCG18	3	Serine/arginine-rich splicing factor 9	SRSF9_HUMAN	2.5	· Protein domain specific binding	· mRNA 3’-end processing
					· RNA binding	· mRNA cis splicing, via spliceosome
						· mRNA export from nucleus
						· mRNA processing
						· mRNA splice site selection
						· mRNA splicing, via spliceosome
						· negative regulation of mRNA splicing, via spliceosome
						· regulation of alternative mRNA splicing, via spliceosome
						· response to alkaloid
						· response to toxic substance
						· RNA export from nucleus
HCG18	3	Heterogeneous nuclear ribonucleoprotein D0	HNRPD_HUMAN	2.5	· AT DNA binding	· 3’-UTR-mediated mRNA destabilization
					· Chromatin binding	· Cellular response to amino acid stimulus
					· Histone deacetylase binding	· Cellular response to estradiol stimulus
					· mRNA 3’-UTR AU-rich region binding	· Cellular response to putrescine
					· RNA binding	· Cerebellum development
					· Sequence-specific DNA binding	· Circadian regulation of translation
					· Sequence-specific double-stranded DNA binding	· Hepatocyte dedifferentiation
					· Telomeric DNA binding	· Liver development
					· Transcription factor binding	· mRNA splicing, via spliceosome
						· mRNA stabilization
						· mRNA transcription by RNA polymerase II
						· Positive regulation of telomerase RNA reverse transcriptase activity
						· Positive regulation of telomere capping
						· Positive regulation of transcription, DNA-templated
						· Positive regulation of transcription by RNA polymerase II
						· Positive regulation of translation
						· Regulation of circadian rhythm
						· Regulation of mRNA stability
						· Regulation of telomere maintenance
						· Regulation of transcription, DNA-templated
						· Response to calcium ion
						· Response to electrical stimulus
						· Response to rapamycin
						· Response to sodium phosphate
						· RNA catabolic process
						· RNA metabolic process
						· RNA processing
HCG18	4	Epithelial splicing regulatory protein 2	ESRP2_HUMAN	3	· mRNA binding	· Alternative mRNA splicing, via spliceosome
					· RNA binding	· Branching involved in salivary gland morphogenesis
						· Epithelial tube branching involved in lung morphogenesis
						· Fibroblast growth factor receptor signalling pathway
						· Positive regulation of epithelial cell proliferation
						· Regulation of RNA splicing
HCG18	4	Protein lin-28 homolog B	LN28B_HUMAN	3	· RNA binding	· miRNA catabolic process
					· Zinc ion binding	· pre-mRNA processing
						· RNA 3’-end processing
HCG18	4	Protein quaking	QKI_HUMAN	3	· mRNA binding	· Long-chain fatty acid biosynthetic process
					· RNA binding	· mRNA processing
					· SH3 domain binding	· mRNA transport
						· Muscle cell differentiation
						· Myelination
						· Positive regulation of gene expression
						· Regulation of translation
						· RNA splicing
						· Spermatid development
						· Vasculogenesis
HCG18	4	Nucleolysin TIA-1 isoform p40	TIA1_HUMAN	3	· mRNA 3’-UTR AU-rich region binding	· Apoptotic process
					· poly(A) binding	· Fibroblast growth factor receptor signalling pathway
					· RNA binding	· Negative regulation of cytokine biosynthetic process
						· Negative regulation of translation
						· Positive regulation of epithelial cell apoptotic process
						· Protein localization to cytoplasmic stress granule
						· Regulation of mRNA splicing, via spliceosome
HCG18	4	Transformer-2 protein homolog beta	TRA2B_HUMAN	2.9	· Identical protein binding	· Cellular response to glucose stimulus
					· mRNA binding	· Cerebral cortex regionalization
					· Pre-mRNA binding	· Embryonic brain development
					· Protein domain specific binding	· mRNA splicing, via spliceosome
					· RNA binding	· Positive regulation of mRNA splicing, spliceosome
						· Protein complex oligomerization
						· Regulation of alternative mRNA splicing, via spliceosome
						· Regulation of RNA splicing
						· RNA splicing, via transesterification reactions
HCG18	4	Serine/arginine-rich splicing factor 10	SRSF10_HUMAN	2.9	· RNA binding	· Cytosolic transport
					· RS domain binding	· mRNA cis splicing, via spliceosome
					· Unfolded protein binding	· mRNA splice site selection
						· mRNA splicing, via spliceosome
						· Negative regulation of mRNA splicing, via spliceosome
						· Regulation of alternative mRNA splicing, via spliceosome
						· Regulation of mRNA splicing, via spliceosome
						· Regulation of transcription, DNA-templated
						· RNA splicing, via transesterification reactions
						· Spliceosomal tri-snRNP complex assembly
HCG18	4	ELAV-like protein 4	ELAV4_HUMAN	2.9	· mRNA 3’-UTR AU-rich region binding	· mRNA processing
					· mRNA 3’-UTR binding	· RNA splicing
HCG18	4	RNA-binding protein FUS	FUS_HUMAN	2.9	· Chromatin binding	· Cellular response to calcium ion
					· DNA binding	· mRNA splicing, via spliceosome
					· Estrogen receptor binding	· mRNA stabilization
					· Identical protein binding	· Positive regulation of double-strand break repair via homologous recombination
					· Ionotropic glutamate receptor binding	· Protein homooligomerization
					· Metal ion binding	· Regulation of RNA splicing
					· mRNA 3’-UTR binding	· Regulation of transcription, DNA-templated
					· Myosin V binding	· Regulation of transcription, by RNA polymerase II
					· Retinoid X receptor binding	· RNA splicing
					· RNA binding
					· Thyroid hormone receptor binding
					· Transcription coactivator activity
HCG18	4	TAR DNA-binding protein 43	TADBP_HUMAN	2.9	· DNA-binding transcription factor activity	· 3’-UTR mediated mRNA stabilization
					· Double-stranded DNA binding	· mRNA processing
					· mRNA 3’-UTR binding	· Negative regulation by host of viral transcription
					· Pre-mRNA intronic binding	· Negative regulation of gene expression
					· RNA binding	· Negative regulation of protein phosphorylation
					· Sequence-specific DNA binding Sequence-specific double-stranded DNA binding	· Nuclear inner membrane organization
						· Positive regulation of insulin secretion
						· Positive regulation of protein import into nucleus
						· Regulation of apoptotic process
						· Regulation of cell cycle
						· Regulation of circadian rhythm
						· Regulation of protein stability
						· Response to endoplasmic reticulum stress
						· Rhythmic process
						· RNA splicing
						· Transcription by RNA polymerase II
HCG18	4	ELAV-like protein 2	ELAVL2_HUMAN	2.9	· mRNA 3’-UTR binding	· mRNA splicing, via spliceosome
					· RNA binding	· Regulation of transcription, DNA-templated
IL21R-AS1	1	Splicing factor, proline- and glutamine-rich	SFPQ_HUMAN	2.75	· Chromatin binding	· Activation of innate immune response
					· DNA binding	· Alternative mRNA splicing, via spliceosome
					· E-box binding	· Dendritic transport of messenger ribonucleoprotein complex
					· Histone deacetylase binding	· Double-strand break repair via homologous recombination
					· Protein homodimerization activity	· Histone H3 deacetylation
					· RNA binding	· Innate immune response
					· RNA polymerase II distal enhancer sequence-specific DNA binding	· mRNA processing
					· Transcription regulatory region DNA binding	· negative regulation of circadian rhythm
					· Transcription regulatory region sequence-specific DNA binding	· negative regulation of transcription, DNA-templated
						· negative regulation of transcription, by RNA polymerase II
						· positive regulation of oxidative stress-induced intrinsic apoptotic signalling pathway
						· positive regulation of sister chromatid cohesion
						· positive regulation of transcription by RNA polymerase II
						· Regulation of circadian rhythm
						· Rhythmic process
						· RNA splicing
IL21R-AS1	1	Polypyrimidine tract-binding protein 1	PTBP1_HUMAN	2.75	· Poly-pyrimidine tract binding	· Fibroblast growth factor receptor signalling pathway
					· Pre-mRNA binding	· IRES-dependent viral translational initiation
					· RNA binding	· mRNA processing
						· mRNA splicing, via spliceosome
						· negative regulation of mRNA splicing, via spliceosome
						· negative regulation of muscle cell differentiation
						· negative regulation of RNA splicing
						· positive regulation of calcineurin-NFAT signalling cascade
						· positive regulation of protein dephosphorylation
						regulation of alternative mRNA splicing, via spliceosome
						RNA metabolic process
						· RNA splicing
IL21R-AS1	1	Poly(rC)-binding protein 1	PCBP1_HUMAN	2.75	· Cadherin binding	· mRNA splicing, via spliceosome
					· DNA-binding transcription factor activity, RNA polymerase II-specific	· positive regulation of transcription by RNA polymerase II
					· mRNA binding	· RNA metabolic process
					· RNA binding	· Viral RNA genome replication
					· Sequence-specific single stranded DNA binding
					· Single-stranded DNA binding
IL21R-AS1	1	Poly(rC)-binding protein 2	PCBP2_HUMAN	2.5	· C-rich single-stranded DNA binding	· Defence response to virus
					· Enzyme binding	· Innate immune response
					· RNA binding	· IRES-dependent viral translational initiation
					· Ubiquitin protein ligase binding	· mRNA metabolic process
						· mRNA splicing, via spliceosome
						· negative regulation of defence response to virus
						· negative regulation of type 1 interferon production
						· proteasome-mediated ubiquitin-dependent protein catabolic process
						· RNA metabolic process
						· Viral RNA genome replication
IL21R-AS1	1	Serine/arginine-rich splicing factor 3	SRSF3_HUMAN	2.5	· Phospholipase binding	· Cellular response to leukemia inhibitory factor
					· RNA binding	· mRNA 3’-end processing
					· Sequence-specific mRNA binding	· mRNA cis splicing, via spliceosome
						· regulation of alternative mRNA splicing, via spliceosome
						· Regulation of mRNA splicing, via spliceosome
						· RNA export from nucleus
IL21R-AS1	2	Muscleblind-like protein 1	MBNL1_HUMAN	2.75	· Double-stranded RNA binding	· Embryonic limb morphogenesis
					· Metal ion binding	· In utero embryonic development
					· Regulatory region RNA binding	· mRNA processing
						· Myoblast differentiation
						· Nervous system development
						· Regulation of alternative mRNA splicing, via Spliceosome
						· Regulation of RNA splicing
						· RNA splicing
IL21R-AS1	3	Serine/arginine-rich splicing factor 3	SRSF3_HUMAN	2.9	· Phospholipase binding	· Cellular response to leukemia inhibitory factor
					· RNA binding	· mRNA 3’-end processing
					· Sequence-specific mRNA binding	· mRNA cis splicing, via spliceosome
						· regulation of alternative mRNA splicing, via spliceosome
						· Regulation of mRNA splicing, via spliceosome
						· RNA export from nucleus
IL21R-AS1	3	Serine/arginine-rich splicing factor 9	SRSF9_HUMAN	2.75	· Protein domain specific binding	· mRNA 3’-end processing
					· RNA binding	· mRNA cis splicing, via spliceosome
						· mRNA export from nucleus
						· mRNA processing
						· mRNA splice site selection
						· mRNA splicing, via spliceosome
						· negative regulation of mRNA splicing, via spliceosome
						· regulation of alternative mRNA splicing, via spliceosome
						· response to alkaloid
						· response to toxic substance
						· RNA export from nucleus
IL21R-AS1	3	Protein lin-28 homolog B	LN28B_HUMAN	2.75	· RNA binding	· miRNA catabolic process
					· Zinc ion binding	· pre-miRNA processing
						· RNA 3’-end processing
IL21R-AS1	3	Serine/arginine-rich splicing factor 2	SRSF2_HUMAN	2.75	· RNA binding	· mRNA 3’-end processing
					· Transcriptional corepressor activity	· mRNA cis splicing, via spliceosome
						· mRNA export from nucleus
						· mRNA processing
						· mRNA splicing, via spliceosome
						· regulation of alternative mRNA splicing, via spliceosome
						· RNA export from nucleus
						· RNA splicing
AC098617.1	1	Splicing factor, proline- and glutamine-rich	SFPQ_HUMAN	2.75	· Chromatin binding	· Activation of innate immune response
					· DNA binding	· Alternative mRNA splicing, via spliceosome
					· E-box binding	· Dendritic transport of messenger ribonucleoprotein complex
					· Histone deacetylase binding	· Double-strand break repair via homologous recombination
					· Protein homodimerization activity	· Histone H3 deacetylation
					· RNA binding	· Innate immune response
					· RNA polymerase II distal enhancer sequence-specific DNA binding	· mRNA processing
					· Transcription regulatory region DNA binding	· negative regulation of circadian rhythm
					· Transcription regulatory region sequence-specific DNA binding	· negative regulation of transcription, DNA-templated
						· negative regulation of transcription, by RNA polymerase II
						· positive regulation of oxidative stress-induced intrinsic apoptotic signalling pathway
						· positive regulation of sister chromatid cohesion
						· positive regulation of transcription by RNA polymerase II
						· Regulation of circadian rhythm
						· Rhythmic process
						· RNA splicing
AC098617.1	1	Heterogeneous nuclear ribonucleoprotein D-like	HNRDL_HUMAN	2.75	· Double-stranded DNA binding	· Interleukin-12-mediated signalling pathway
					· Poly(A) binding	· Regulation of gene expression
					· Poly(G) binding	· RNA processing
					· RNA binding
					· Sequence-specific DNA binding
					· Sequence-specific double-stranded DNA binding
					· Single-stranded DNA binding
AC098617.1	1	Protein lin-28 homolog B	LN28B_HUMAN	2.75	· RNA binding	· miRNA catabolic process
					· Zinc ion binding	· pre-mRNA processing
						· RNA 3’-end processing
AC098617.1	1	Serine/arginine-rich splicing factor 2	SRSF2_HUMAN	2.5	· RNA binding	· mRNA 3’-end processing
					· Transcriptional corepressor activity	· mRNA cis splicing, via spliceosome
						· mRNA export from nucleus
						· mRNA processing
						· mRNA splicing, via spliceosome
						· regulation of alternative mRNA splicing, via spliceosome
						· RNA export from nucleus
						· RNA splicing
AC098617.1	1	Heterogeneous nuclear ribonucleoprotein D0	HNRPD_HUMAN	2.5	· AT DNA binding	· 3’-UTR-mediated mRNA destabilization
					· Chromatin binding	· Cellular response to amino acid stimulus
					· Histone deacetylase binding	· Cellular response to estradiol stimulus
					· mRNA 3’-UTR AU-rich region binding	· Cellular response to putrescine
					· RNA binding	· Cerebellum development
					· Sequence-specific DNA binding	· Circadian regulation of translation
					· Sequence-specific double-stranded DNA binding	· Hepatocyte dedifferentiation
					· Telomeric DNA binding	· Liver development
					· Transcription factor binding	· mRNA splicing, via spliceosome
						· mRNA stabilization
						· mRNA transcription by RNA polymerase II
						· Positive regulation of telomerase RNA reverse transcriptase activity
						· Positive regulation of telomere capping
						· Positive regulation of transcription, DNA-templated
						· Positive regulation of transcription by RNA polymerase II
						· Positive regulation of translation
						· Regulation of circadian rhythm
						· Regulation of mRNA stability
						· Regulation of telomere maintenance
						· Regulation of transcription, DNA-templated
						· Response to calcium ion
						· Response to electrical stimulus
						· Response to rapamycin
						· Response to sodium phosphate
						· RNA catabolic process
						· RNA metabolic process
						· RNA processing
AC098617.1	2	Polypyrimidine tract-binding protein 1	PTBP1_HUMAN	2.75	· Poly-pyrimidine tract binding	· Fibroblast growth factor receptor signalling pathway
					· Pre-mRNA binding	· IRES-dependent viral translational initiation
					· RNA binding	· mRNA processing
						· mRNA splicing, via spliceosome
						· negative regulation of mRNA splicing, via spliceosome
						· negative regulation of muscle cell differentiation
						· negative regulation of RNA splicing
						· positive regulation of calcineurin-NFAT signalling cascade
						· positive regulation of protein dephosphorylation
						regulation of alternative mRNA splicing, via spliceosome
						RNA metabolic process
						RNA splicing
AC098617.1	2	Serine/arginine-rich splicing factor 1	SRSF1_HUMAN	2.5	· DNA topoisomerase binding	· Alternative mRNA splicing, via spliceosome
					· mRNA binding	· mRNA 3’-end processing
					· RNA binding	· mRNA 5’-splice site recognition
						· mRNA cis splicing, via spliceosome
						· mRNA export from nucleus
						· mRNA processing
						· mRNA splice site selection
						· mRNA splicing, via spliceosome
						· Regulation of alternative mRNA splicing, via spliceosome
						· RNA export from nucleus
AC098617.1	2	Serine/arginine-rich splicing factor 2	SRSF2_HUMAN	2.5	· RNA binding	· mRNA 3’-end processing
					· Transcriptional corepressor activity	· mRNA cis splicing, via spliceosome
						· mRNA export from nucleus
						· mRNA processing
						· mRNA splicing, via spliceosome
						· regulation of alternative mRNA splicing, via spliceosome
						· RNA export from nucleus
						· RNA splicing
AC098617.1	3	Serine/arginine-rich splicing factor 2	SRSF2_HUMAN	2.5	· RNA binding	· mRNA 3’-end processing
					· Transcriptional corepressor activity	· mRNA cis splicing, via spliceosome
						· mRNA export from nucleus
						· mRNA processing
						· mRNA splicing, via spliceosome
						· regulation of alternative mRNA splicing, via spliceosome
						· RNA export from nucleus
						· RNA splicing
AC098617.1	4	Serine/arginine-rich splicing factor 2	SRSF2_HUMAN	2.5	· RNA binding	· mRNA 3’-end processing
					· Transcriptional corepressor activity	· mRNA cis splicing, via spliceosome
						· mRNA export from nucleus
						· mRNA processing
						· mRNA splicing, via spliceosome
						· regulation of alternative mRNA splicing, via spliceosome
						· RNA export from nucleus
						· RNA splicing
AC098617.1	4	Serine/arginine-rich splicing factor 9	SRSF9_HUMAN	2.5	· Protein domain specific binding	· mRNA 3’-end processing
					· RNA binding	· mRNA cis splicing, via spliceosome
						· mRNA export from nucleus
						· mRNA processing
						· mRNA splice site selection
						· mRNA splicing, via spliceosome
						· negative regulation of mRNA splicing, via spliceosome
						· regulation of alternative mRNA splicing, via spliceosome
						· response to alkaloid
						· response to toxic substance
						· RNA export from nucleus
AC098617.1	4	Protein lin-28 homolog B	LN28B_HUMAN	2.5	· RNA binding	· miRNA catabolic process
					· Zinc ion binding	· pre-mRNA processing
						· RNA 3’-end processing
ZNF252P-AS1	1	No significant proteins	‘’	‘’	‘’	‘’
LINC00402	1	RNA binding protein fox-1 homolog 2	RFOX2_HUMAN	2.75	· mRNA binding	· Dendrite morphogenesis
					· RNA binding	· Fibroblast growth factor receptor signalling pathway
					· Transcription corepressor activity	· Intracellular estrogen receptor signalling pathway
					· Transcription factor binding	· mRNA processing
						· Negative regulation of transcription, DNA-templated
						· Nervous system development
						· Neuromuscular process controlling balance
						· Radial glia guided migration of Purkinje cell
						· Regulation of alternative mRNA splicing, via spliceosome
						· Regulation of cell population proliferation
						· Regulation of definitive erythtocyte differentiation
						· RNA metabolic process
						· RNA splicing
LINC00402	1	Serine/arginine-rich splicing factor 2	SRSF2_HUMAN	2.75	· RNA binding	· mRNA 3’-end processing
					· Transcription corepressor activity	· mRNA cis splicing, via spliceosome
						· mRNA export from nucleus
						· mRNA processing
						· mRNA splicing, via spliceosome
						· regulation of alternative mRNA splicing, via spliceosome
						· RNA export from nucleus
						· RNA splicing
LINC00402	1	Splicing factor, proline- and glutamine-rich	SFPQ_HUMAN	2.5	· Chromatin binding	· Activation of innate immune response
					· DNA binding	· Alternative mRNA splicing, via spliceosome
					· E-box binding	· Dendritic transport of messenger ribonucleoprotein complex
					· Histone deacetylase binding	· Double-strand break repair via homologous recombination
					· Protein homodimerization activity	· Histone H3 deacetylation
					· RNA binding	· Innate immune response
					· RNA polymerase II distal enhancer sequence-specific DNA binding	· mRNA processing
					· Transcription regulatory region DNA binding	· negative regulation of circadian rhythm
					· Transcription regulatory region sequence-specific DNA binding	· negative regulation of transcription, DNA-templated
						· negative regulation of transcription, by RNA polymerase II
						· positive regulation of oxidative stress-induced intrinsic apoptotic signalling pathway
						· positive regulation of sister chromatid cohesion
						· positive regulation of transcription by RNA polymerase II
						· Regulation of circadian rhythm
						· Rhythmic process
						· RNA splicing
LINC00402	1	Poly(rC)-binding protein 2	PCBP2_HUMAN	2.5	· C-rich single-stranded DNA binding	· Defence response to virus
					· Enzyme binding	· Innate immune response
					· RNA binding	· IRES-dependent viral translational initiation
					· Ubiquitin protein ligase binding	· mRNA metabolic process
						· mRNA splicing, via spliceosome
						· negative regulation of defence response to virus
						· negative regulation of type 1 interferon production
						· proteasome-mediated ubiquitin-dependent protein catabolic process
						· RNA metabolic process
						· Viral RNA genome replication
LINC00402	1	Polypyrimidine tract-binding protein 1	PTBP1_HUMAN	2.5	· Poly-pyrimidine tract binding	· Fibroblast growth factor receptor signalling pathway
					· Pre-mRNA binding	· IRES-dependent viral translational initiation
					· RNA binding	· mRNA processing
						· mRNA splicing, via spliceosome
						· negative regulation of mRNA splicing, via spliceosome
						· negative regulation of muscle cell differentiation
						· negative regulation of RNA splicing
						· positive regulation of calcineurin-NFAT signalling cascade
						· positive regulation of protein dephosphorylation
						regulation of alternative mRNA splicing, via spliceosome
						RNA metabolic process
						· RNA splicing
PWRN1	1	Y-box-binding protein 1	YBOX1_HUMAN	2.9	· C5-methylcytidine-containing RNA binding	· Cellular response to interleukin-7
					· Chromatin binding	· CRD-mediated mRNA stabilization
					· DNA binding	· Embryonic morphogenesis
					· DNA-binding transcription activator activity, RNA polymerase II-specific	· Epidermis development
					· DNA-binding transcription factor activity	· In utero embryonic development
					· DNA-binding transcription factor activity, RNA polymerase II-specific	· miRNA transport
					· Double-stranded DNA binding	· mRNA splicing, via spliceosome
					· GTPase binding	· mRNA stabilization
					· miRNA binding	· Negative regulation of cellular senescence
					· RNA binding	· Negative regulation of striated muscle cell differentiation
					· RNA polymerase II proximal promotor sequence-specific DNA binding	· Negative regulation of transcription by RNA polymerase II
					· Single-stranded DNA binding	· Negative regulation of translation
						· Notch signalling pathway
						· Positive regulation of cell division
						· Positive regulation of transcription by RNA polymerase II
						· Protein localization to cytoplasmic stress granule
						· Regulation of transcription, DNA-templated
						· RNA transport
						· Transcription by RNA polymerase II
						· tRNA transport
PWRN1	1	RNA-binding protein FUS	FUS_HUMAN	2.75	· Chromatin binding	· Cellular response to calcium ion
					· DNA binding	· mRNA splicing, via spliceosome
					· Estrogen receptor binding	· mRNA stabilization
					· Identical protein binding	· Positive regulation of double-strand break repair via homologous recombination
					· Ionotropic glutamate receptor binding	· Protein homooligomerization
					· Metal ion binding	· Regulation of RNA splicing
					· mRNA 3’-UTR binding	· Regulation of transcription, DNA-templated
					· Myosin V binding	· Regulation of transcription, by RNA polymerase II
					· Retinoid X receptor binding	· RNA splicing
					· RNA binding
					· Thyroid hormone receptor binding
					· Transcription coactivator activity
PWRN1	1	Serine/arginine-rich splicing factor 3	SRSF3_HUMAN	2.5	· Phospholipase binding	· Cellular response to leukemia inhibitory factor
					· RNA binding	· mRNA 3’-end processing
					· Sequence-specific mRNA binding	· mRNA cis splicing, via spliceosome
						· regulation of alternative mRNA splicing, via spliceosome
						· Regulation of mRNA splicing, via spliceosome
						· RNA export from nucleus
PWRN1	1	Protein lin-28 homolog B	LN28B_HUMAN	2.5	· RNA binding	· miRNA catabolic process
					· Zinc ion binding	· pre-mRNA processing
						· RNA 3’-end processing
PWRN1	1	Polypyrimidine tract-binding protein 1	PTBP1_HUMAN	2.5	· Poly-pyrimidine tract binding	· Fibroblast growth factor receptor signalling pathway
					· Pre-mRNA binding	· IRES-dependent viral translational initiation
					· RNA binding	· mRNA processing
						· mRNA splicing, via spliceosome
						· negative regulation of mRNA splicing, via spliceosome
						· negative regulation of muscle cell differentiation
						· negative regulation of RNA splicing
						· positive regulation of calcineurin-NFAT signalling cascade
						· positive regulation of protein dephosphorylation
						regulation of alternative mRNA splicing, via spliceosome
						RNA metabolic process
						· RNA splicing
PWRN1	2	Serine/arginine-rich splicing factor 10	SRSF10_HUMAN	2.5	· RNA binding	· Cytosolic transport
					· RS domain binding	· mRNA cis splicing, via spliceosome
					· Unfolded protein binding	· mRNA splice site selection
						· mRNA splicing, via spliceosome
						· Negative regulation of mRNA splicing, via spliceosome
						· Regulation of alternative mRNA splicing, via spliceosome
						· Regulation of mRNA splicing, via spliceosome
						· Regulation of transcription, DNA-templated
						· RNA splicing, via transesterification reactions
						· Spliceosomal tri-snRNP complex assembly
PWRN1	2	Serine/arginine-rich splicing factor 9	SRSF9_HUMAN	2.5	· Protein domain specific binding	· mRNA 3’-end processing
					· RNA binding	· mRNA cis splicing, via spliceosome
						· mRNA export from nucleus
						· mRNA processing
						· mRNA splice site selection
						· mRNA splicing, via spliceosome
						· negative regulation of mRNA splicing, via spliceosome
						· regulation of alternative mRNA splicing, via spliceosome
						· response to alkaloid
						· response to toxic substance
						· RNA export from nucleus
PWRN1	2	Poly(rC)-binding protein 2	PCBP2_HUMAN	2.5	· C-rich single-stranded DNA binding	· Defence response to virus
					· Enzyme binding	· Innate immune response
					· RNA binding	· IRES-dependent viral translational initiation
					· Ubiquitin protein ligase binding	· mRNA metabolic process
						· mRNA splicing, via spliceosome
						· negative regulation of defence response to virus
						· negative regulation of type 1 interferon production
						· proteasome-mediated ubiquitin-dependent protein catabolic process
						· RNA metabolic process
						· Viral RNA genome replication
PWRN1	2	Serine/arginine-rich splicing factor 3	SRSF3_HUMAN	2.5	· Phospholipase binding	· Cellular response to leukemia inhibitory factor
					· RNA binding	· mRNA 3’-end processing
					· Sequence-specific mRNA binding	· mRNA cis splicing, via spliceosome
						· regulation of alternative mRNA splicing, via spliceosome
						· Regulation of mRNA splicing, via spliceosome
						· RNA export from nucleus
PWRN1	3	Heterogeneous nuclear ribonucleoprotein L	HNRPL_HUMAN	2.9	· mRNA 3’-UTR binding	· Cellular response to amino acid starvation
					· mRNA CDS binding	· Circadian rhythm
					· Pre-mRNA intronic binding	· mRNA splicing, via spliceosome
					· RNA binding	· Negative regulation of mRNA splicing, via spliceosome
					· Transcription regulatory region DNA binding	· Positive regulation of mRNA binding
						· Positive regulation of translation
						· Regulation of alternative mRNA splicing, via spliceosome
						· Response to peptide
						· RNA metabolic process
						· RNA processing
PWRN1	3	Serine/arginine-rich splicing factor 9	SRSF9_HUMAN	2.9	· Protein domain specific binding	· mRNA 3’-end processing
					· RNA binding	· mRNA cis splicing, via spliceosome
						· mRNA export from nucleus
						· mRNA processing
						· mRNA splice site selection
						· mRNA splicing, via spliceosome
						· negative regulation of mRNA splicing, via spliceosome
						· regulation of alternative mRNA splicing, via spliceosome
						· response to alkaloid
						· response to toxic substance
						· RNA export from nucleus
PWRN1	3	Heterogeneous nuclear ribonucleoprotein L-like	HNRLL_HUMAN	2.75	· mRNA binding	· mRNA processing
					· RNA binding	· Positive regulation of RNA splicing
PWRN1	5	Poly(rC)-binding protein 1	PCBP1_HUMAN	2.5	· Cadherin binding	· mRNA splicing, via spliceosome
					· DNA-binding transcription factor activity, RNA polymerase II-specific	· positive regulation of transcription by RNA polymerase II
					· mRNA binding	· RNA metabolic process
					· RNA binding	· Viral RNA genome replication
					· Sequence-specific single stranded DNA binding
					· Single-stranded DNA binding
PWRN1	6	Serine/arginine-rich splicing factor 3	SRSF3_HUMAN	2.9	· Phospholipase binding	· Cellular response to leukemia inhibitory factor
					· RNA binding	· mRNA 3’-end processing
					· Sequence-specific mRNA binding	· mRNA cis splicing, via spliceosome
						· regulation of alternative mRNA splicing, via spliceosome
						· Regulation of mRNA splicing, via spliceosome
						· RNA export from nucleus
PWRN1	6	Serine/arginine-rich splicing factor 9	SRSF9_HUMAN	2.9	· Protein domain specific binding	· mRNA 3’-end processing
					· RNA binding	· mRNA cis splicing, via spliceosome
						· mRNA export from nucleus
						· mRNA processing
						· mRNA splice site selection
						· mRNA splicing, via spliceosome
						· negative regulation of mRNA splicing, via spliceosome
						· regulation of alternative mRNA splicing, via spliceosome
						· response to alkaloid
						· response to toxic substance
						· RNA export from nucleus
PWRN1	6	Poly(rC)-binding protein 1	PCBP1_HUMAN	2.5	· Cadherin binding	· mRNA splicing, via spliceosome
					· DNA-binding transcription factor activity, RNA polymerase II-specific	· positive regulation of transcription by RNA polymerase II
					· mRNA binding	· RNA metabolic process
					· RNA binding	· Viral RNA genome replication
					· Sequence-specific single stranded DNA binding
					· Single-stranded DNA binding
PWRN1	7	Splicing factor, proline- and glutamine-rich	SFPQ_HUMAN	2.9	· Chromatin binding	· Activation of innate immune response
					· DNA binding	· Alternative mRNA splicing, via spliceosome
					· E-box binding	· Dendritic transport of messenger ribonucleoprotein complex
					· Histone deacetylase binding	· Double-strand break repair via homologous recombination
					· Protein homodimerization activity	· Histone H3 deacetylation
					· RNA binding	· Innate immune response
					· RNA polymerase II distal enhancer sequence-specific DNA binding	· mRNA processing
					· Transcription regulatory region DNA binding	· negative regulation of circadian rhythm
					· Transcription regulatory region sequence-specific DNA binding	· negative regulation of transcription, DNA-templated
						· negative regulation of transcription, by RNA polymerase II
						· positive regulation of oxidative stress-induced intrinsic apoptotic signalling pathway
						· positive regulation of sister chromatid cohesion
						· positive regulation of transcription by RNA polymerase II
						· Regulation of circadian rhythm
						· Rhythmic process
						· RNA splicing
PWRN1	7	Epithelial splicing regulatory protein 2	ESRP2_HUMAN	2.75	· mRNA binding	· Alternative mRNA splicing, via spliceosome
					· RNA binding	· Branching involved in salivary gland morphogenesis
						· Epithelial tube branching involved in lung morphogenesis
						· Fibroblast growth factor receptor signalling pathway
						· Positive regulation of epithelial cell proliferation
						· Regulation of RNA splicing
PWRN1	7	RNA-binding protein Nova-2	NOVA2_HUMAN	2.5	· RNA binding	· mRNA splicing, via spliceosome
						· Negative regulation of cold-induced thermogenesis
						· Regulation of RNA metabolic process
PWRN1	7	Serine/arginine-rich splicing factor 2	SRSF2_HUMAN	2.5	· RNA binding	· mRNA 3’-end processing
					· Transcription corepressor activity	· mRNA cis splicing, via spliceosome
						· mRNA export from nucleus
						· mRNA processing
						· mRNA splicing, via spliceosome
						· regulation of alternative mRNA splicing, via spliceosome
						· RNA export from nucleus
						· RNA splicing
NUTM2A-AS1	1	Serine/arginine-rich splicing factor 9	SRSF9_HUMAN	2.75	· Protein domain specific binding	· mRNA 3’-end processing
					· RNA binding	· mRNA cis splicing, via spliceosome
						· mRNA export from nucleus
						· mRNA processing
						· mRNA splice site selection
						· mRNA splicing, via spliceosome
						· negative regulation of mRNA splicing, via spliceosome
						· regulation of alternative mRNA splicing, via spliceosome
						· response to alkaloid
						· response to toxic substance
						· RNA export from nucleus
NUTM2A-AS1	4	Poly(rC)-binding protein 2	PCBP2_HUMAN	2.5	· C-rich single-stranded DNA binding	· Defence response to virus
					· Enzyme binding	· Innate immune response
					· RNA binding	· IRES-dependent viral translational initiation
					· Ubiquitin protein ligase binding	· mRNA metabolic process
						· mRNA splicing, via spliceosome
						· negative regulation of defence response to virus
						· negative regulation of type 1 interferon production
						· proteasome-mediated ubiquitin-dependent protein catabolic process
						· RNA metabolic process
						· Viral RNA genome replication
NUTM2A-AS1	4	Polypyrimidine tract-binding protein 1	PTBP1_HUMAN	2.5	· Poly-pyrimidine tract binding	· Fibroblast growth factor receptor signalling pathway
					· Pre-mRNA binding	· IRES-dependent viral translational initiation
					· RNA binding	· mRNA processing
						· mRNA splicing, via spliceosome
						· negative regulation of mRNA splicing, via spliceosome
						· negative regulation of muscle cell differentiation
						· negative regulation of RNA splicing
						· positive regulation of calcineurin-NFAT signalling cascade
						· positive regulation of protein dephosphorylation
						regulation of alternative mRNA splicing, via spliceosome
						RNA metabolic process
						· RNA splicing
NUTM2A-AS1	5	Polypyrimidine tract-binding protein 1	PTBP1_HUMAN	2.75	· Poly-pyrimidine tract binding	· Fibroblast growth factor receptor signalling pathway
					· Pre-mRNA binding	· IRES-dependent viral translational initiation
					· RNA binding	· mRNA processing
						· mRNA splicing, via spliceosome
						· negative regulation of mRNA splicing, via spliceosome
						· negative regulation of muscle cell differentiation
						· negative regulation of RNA splicing
						· positive regulation of calcineurin-NFAT signalling cascade
						· positive regulation of protein dephosphorylation
						regulation of alternative mRNA splicing, via spliceosome
						RNA metabolic process
						· RNA splicing
NUTM2A-AS1	7	Epithelial splicing regulatory protein 2	ESRP2_HUMAN	3	· mRNA binding	· Alternative mRNA splicing, via spliceosome
					· RNA binding	· Branching involved in salivary gland morphogenesis
						· Epithelial tube branching involved in lung morphogenesis
						· Fibroblast growth factor receptor signalling pathway
						· Positive regulation of epithelial cell proliferation
						· Regulation of RNA splicing
NUTM2A-AS1	7	ELAV-like protein 4	ELAVL 4	3	· mRNA 3’-UTR AU-rich region binding	· mRNA processing
					· mRNA 3’-UTR binding	· RNA splicing
NUTM2A-AS1	7	Serine/arginine-rich splicing factor 10	SRSF10_HUMAN	2.9	· RNA binding	· Cytosolic transport
					· RS domain binding	· mRNA cis splicing, via spliceosome
					· Unfolded protein binding	· mRNA splice site selection
						· mRNA splicing, via spliceosome
						· Negative regulation of mRNA splicing, via spliceosome
						· Regulation of alternative mRNA splicing, via spliceosome
						· Regulation of mRNA splicing, via spliceosome
						· Regulation of transcription, DNA-templated
						· RNA splicing, via transesterification reactions
						· Spliceosomal tri-snRNP complex assembly
NUTM2A-AS1	7	Protein lin-28 homolog B	LN28B_HUMAN	2.9	· RNA binding	· miRNA catabolic process
					· Zinc ion binding	· pre-mRNA processing
						· RNA 3’-end processing
NUTM2A-AS1	7	Serine/arginine-rich splicing factor 3	SRSF3_HUMAN	2.9	· Phospholipase binding	· Cellular response to leukemia inhibitory factor
					· RNA binding	· mRNA 3’-end processing
					· Sequence-specific mRNA binding	· mRNA cis splicing, via spliceosome
						· regulation of alternative mRNA splicing, via spliceosome
						· Regulation of mRNA splicing, via spliceosome
						· RNA export from nucleus
NUTM2A-AS1	7	Splicing factor, proline- and glutamine-rich	SFPQ_HUMAN	2.9	· Chromatin binding	· Activation of innate immune response
					· DNA binding	· Alternative mRNA splicing, via spliceosome
					· E-box binding	· Dendritic transport of messenger ribonucleoprotein complex
					· Histone deacetylase binding	· Double-strand break repair via homologous recombination
					· Protein homodimerization activity	· Histone H3 deacetylation
					· RNA binding	· Innate immune response
					· RNA polymerase II distal enhancer sequence-specific DNA binding	· mRNA processing
					· Transcription regulatory region DNA binding	· negative regulation of circadian rhythm
					· Transcription regulatory region sequence-specific DNA binding	· negative regulation of transcription, DNA-templated
						· negative regulation of transcription, by RNA polymerase II
						· positive regulation of oxidative stress-induced intrinsic apoptotic signalling pathway
						· positive regulation of sister chromatid cohesion
						· positive regulation of transcription by RNA polymerase II
						· Regulation of circadian rhythm
						· Rhythmic process
						· RNA splicing
NUTM2A-AS1	7	DAZ-associated protein 1	DAZP1_HUMAN	2.9	· mRNA 3’-UTR binding	· Cell differentiation
					· Poly(G) binding	· Cell population proliferation
					· Poly (U) RNA binding	· Maternal placenta development
					· RNA binding	· Positive regulation of mRNA splicing, via spliceosome
					· RNA stem-loop binding	· Spermatogenesis
NUTM2A-AS1	7	AP0BEC1 complementation factor	A1CF_HUMAN	2.9	· mRNA binding	· Cytidine to uridine editing
					· RNA binding	· mRNA modification
					· Single-stranded RNA binding	· mRNA processing
						· Protein stabsilization
NUTM2A-AS1	7	Serine/arginine-rich splicing factor 9	SRSF9_HUMAN	2.9	· Protein domain specific binding	· mRNA 3’-end processing
					· RNA binding	· mRNA cis splicing, via spliceosome
						· mRNA export from nucleus
						· mRNA processing
						· mRNA splice site selection
						· mRNA splicing, via spliceosome
						· negative regulation of mRNA splicing, via spliceosome
						· regulation of alternative mRNA splicing, via spliceosome
						· response to alkaloid
						· response to toxic substance
						· RNA export from nucleus
NUTM2A-AS1	7	Heterogeneous nuclear ribonuceoproteins C1/C2	HNRPC_HUMAN	2.9	· Identical protein binding	· 3’-UTR-mediated mRNA stabilization
					· mRNA 3’-UTR binding	· ATP-dependent chromatin remodelling
					· N6-methyladenosine-containing RNA binding	· mRNA splicing, via splicesome
					· Nucelosomal DNA binding	· Negative regulation of telomere maintenance via telomerase
					· Poly (U) RNA binding	· Osteoblast differentiation
					· RNA binding	· RNA metabolic process
					· RNA polymerase II cis-regulatory region sequence-specific DNA binding	· RNA splicing
					· Telomerase RNA binding
NUTM2A-AS1	7	RNA binding protein fox-1 homolog 2	RFOX2_HUMAN	2.9	· mRNA binding	· Dendrite morphogenesis
					· RNA binding	· Fibroblast growth factor receptor signalling pathway
					· Transcription corepressor activity	· Intracellular estrogen receptor signalling pathway
					· Transcription factor binding	· mRNA processing
						· Negative regulation of transcription, DNA-templated
						· Nervous system development
						· Neuromuscular process controlling balance
						· Radial glia guided migration of Purkinje cell
						· Regulation of alternative mRNA splicing, via spliceosome
						· Regulation of cell population proliferation
						· Regulation of definitive erythtocyte differentiation
						· RNA metabolic process
						· RNA splicing
NUTM2A-AS1	7	Nucleolysin TIAR	TIAR_HUMAN	2.9	· DNA binding	· Apoptotic process
					· mRNA 3’-UTR AU-rich region binding	· Defense response
					· RNA binding	· Fibroblast growth factor receptor signalling pathway
						· Germ cell development
						· Positive regulation of cell population proliferation
						· Regulation of transcription by RNA polymerase II
						· Stem cell division
NUTM2A-AS1	7	RNA-binding protein Nova-1	NOVA1_HUMAN	2.9	· mRNA 3’-UTR binding	· Chemical synaptic transmission
					· RNA binding	· Locomotory behaviour
						· mRNA splicing, via spliceosome
						· Negative regulation of cold-induced thermogenesis
						· Regulation of RNA metabolic process
						· RNA processing
						· RNA splicing
NUTM2A-AS1	7	RNA-binding protein Nova-2	NOVA2_HUMAN	2.9	· RNA binding	· mRNA splicing, via spliceosome
						· Negative regulation of cold-induced thermogenesis
						· Regulation of RNA metabolic process
SLC8A1-AS1	1	Transformer-2 protein homolog beta	TRA2B_HUMAN	2.9	· Identical protein binding	· Cellular response to glucose stimulus
					· mRNA binding	· Cerebral cortex regionalization
					· Pre-mRNA binding	· Embryonic brain development
					· Protein domain specific binding	· mRNA splicing, via spliceosome
					· RNA binding	· Positive regulation of mRNA splicing, spliceosome
						· Protein complex oligomerization
						· Regulation of alternative mRNA splicing, via spliceosome
						· Regulation of RNA splicing
						· RNA splicing, via transesterification reactions
SLC8A1-AS1	1	ELAV-like protein 4	ELAVL4_HUMAN	2.9	· mRNA 3’-UTR AU-rich region binding	· mRNA processing
					· mRNA 3’-UTR binding	· RNA splicing
SLC8A1-AS1	1	Transformer-2 protein homolog alpha	TRA2A_HUMAN	2.9	· RNA binding	· mRNA splicing, via spliceosome
						· Positive regulation of mRNA splicing, via spliceosome
SLC8A1-AS1	1	DAZ-associated protein 1	DAZP1_HUMAN	2.9	· mRNA 3’-UTR binding	· Cell differentiation
					· Poly(G) binding	· Cell population proliferation
					· Poly (U) RNA binding	· Maternal placenta development
					· RNA binding	· Positive regulation of mRNA splicing, via spliceosome
					· RNA stem-loop binding	· Spermatogenesis
SLC8A1-AS1	1	Protein lin-28 homolog B	LN28B_HUMAN	2.9	· RNA binding	· miRNA catabolic process
					· Zinc ion binding	· pre-mRNA processing
						· RNA 3’-end processing
SLC8A1-AS1	1	Heterogeneous nuclear ribonucleoprotein D0	HNRPD_HUMAN	2.9	· AT DNA binding	· 3’-UTR-mediated mRNA destabilization
					· Chromatin binding	· Cellular response to amino acid stimulus
					· Histone deacetylase binding	· Cellular response to estradiol stimulus
					· mRNA 3’-UTR AU-rich region binding	· Cellular response to putrescine
					· RNA binding	· Cerebellum development
					· Sequence-specific DNA binding	· Circadian regulation of translation
					· Sequence-specific double-stranded DNA binding	· Hepatocyte dedifferentiation
					· Telomeric DNA binding	· Liver development
					· Transcription factor binding	· mRNA splicing, via spliceosome
						· mRNA stabilization
						· mRNA transcription by RNA polymerase II
						· Positive regulation of telomerase RNA reverse transcriptase activity
						· Positive regulation of telomere capping
						· Positive regulation of transcription, DNA-templated
						· Positive regulation of transcription by RNA polymerase II
						· Positive regulation of translation
						· Regulation of circadian rhythm
						· Regulation of mRNA stability
						· Regulation of telomere maintenance
						· Regulation of transcription, DNA-templated
						· Response to calcium ion
						· Response to electrical stimulus
						· Response to rapamycin
						· Response to sodium phosphate
						· RNA catabolic process
						· RNA metabolic process
						· RNA processing
SLC8A1-AS1	1	Heterogeneous nuclear ribonucleoprotein A1	ROA1_HUMAN	2.75	· G-rich strand telomeric DNA binding	· Cellular response to glucode starvation
					· Identical protein binding	· Cellular response to sodium arsenite
					· miRNA binding	· Fibroblast growth factor receptor signalling pathway
					· mRNA binding	· Import into nucleus
					· pre-mRNA binding	· mRNA splicing, via spliceosome
					· protein domain specific binding	· mRNA transport
					· RNA binding	· Negative regulation of telomere maintenance via telomerase
					· Single-stranded DNA binding	· Nuclear export
					· Single-stranded RNA binding	· Positive regulation of telomere maintenance via telomerase
					· Telomeric repeat-containing RNA binding	· Regulation of alternative mRNA splicing, via spliceosome
						· RNA export from nucleus
						· RNA metabolic process
						· Viral process
SLC8A1-AS1	1	Poly(rC)-binding protein 2	PCBP2_HUMAN	2.5	· C-rich single-stranded DNA binding	· Defence response to virus
					· Enzyme binding	· Innate immune response
					· RNA binding	· IRES-dependent viral translational initiation
					· Ubiquitin protein ligase binding	· mRNA metabolic process
						· mRNA splicing, via spliceosome
						· negative regulation of defence response to virus
						· negative regulation of type 1 interferon production
						· proteasome-mediated ubiquitin-dependent protein catabolic process
						· RNA metabolic process
						· Viral RNA genome replication
SLC8A1-AS1	1	RNA-binding protein FUS	FUS_HUMAN	2.75	· Chromatin binding	· Cellular response to calcium ion
					· DNA binding	· mRNA splicing, via spliceosome
					· Estrogen receptor binding	· mRNA stabilization
					· Identical protein binding	· Positive regulation of double-strand break repair via homologous recombination
					· Ionotropic glutamate receptor binding	· Protein homooligomerization
					· Metal ion binding	· Regulation of RNA splicing
					· mRNA 3’-UTR binding	· Regulation of transcription, DNA-templated
					· Myosin V binding	· Regulation of transcription, by RNA polymerase II
					· Retinoid X receptor binding	· RNA splicing
					· RNA binding
					· Thyroid hormone receptor binding
					· Transcription coactivator activity
SLC8A1-AS1	1	ELAV-like protein 1	ELAV1_HUMAN	2.5	· AU-rich element binding	· 3’-UTR-mediated mRNA stabilization
					· Double-stranded RNA binding	· mRNA splicing, via spliceosome
					· miRNA binding	· mRNA stabilization
					· mRNA 3’-UTR AU-rich region binding	· Negative regulation of gene silencing by miRNA
					· mRNA 3’-UTR binding	· Positive regulation of translation
					· mRNA binding	· Protein homooligomerization
					· Protein homodimerization activity	· Regulation of mRNA stability
					· Protein kinase binding	· Regulation of stem cell population maintenance
					· RNA binding
SLC8A1-AS1	1	Synaptic functional regulator FMR1	FMR1_HUMAN	2.5	· Chromatin binding	· Cellular response to DNA damage stimulus
					· Dynein complex binding	· cellular response to hydroxyurea
					· G-quadruplex RNA binding	· cellular response to UV
					· Identical protein binding	· cellular response to virus
					· Ion channel binding	· gene silencing by RNA
					· Methylated histone binding	· glutamate receptor signaling pathway
					· Microtubule binding	· modulation by host of viral RNA genome replication
					· miRNA binding	· mRNA processing
					· mRNA 3’-UTR binding	· mRNA transport
					· mRNA 5’-UTR binding	· negative regulation of cytoplasmic translation
					· mRNA binding	· negative regulation of long-term synaptic depression
					· Poly (G) binding	· negative regulation of mRNA catabolic process
					· Poly (U) RNA binding	· negative regulation of synaptic vesicle exocytosis
					· Protein heterodimerization activity	· negative regulation of translation
					· Protein homodimerization activity	· negative regulation of translational initiation
					· Ribosome binding	· negative regulation of voltage-gated calcium channel activity
					· RNA stem-loop binding	· positive regulation of dendritic spine development
					· RNA strand annealing activity	· positive regulation of filopodium assembly
					· Sequence-specific mRNA binding	· positive regulation of gene silencing by miRNA
					· siRNA binding	· positive regulation of histone phosphorylation
					· Translation initiation factor binding	· positive regulation of intracellular transport of viral material
					· Translation regulator activity	· positive regulation of mRNA binding
					· Translation repressor activity	· positive regulation of proteasomal protein catabolic process
						· positive regulation of protein phosphorylation
						· positive regulation of receptor internalization
						· positive regulation of response to DNA damage stimulus
						· positive regulation of translation
						· regulation of alternative mRNA splicing, via spliceosome
						· regulation of dendritic spine development
						· regulation of filopodium assembly
						· regulation of gene silencing by miRNA
						· regulation of mRNA stability
						· regulation of neuronal action potential
						· regulation of neurotransmitter secretion
						· RNA splicing
						· viral process
SLC8A1-AS1	1	Heterogeneous nuclear ribonucleoprotein Q	HNRPQ_HUMAN	2.5	· mRNA 5’-UTR binding	· Cellular response to interferon-gamma
					· mRNA binding	· CRD-mediated mRNA stabilization
					· poly(A) binding	· mRNA splicing, via spliceosome
					· RNA binding	· negative regulation of translation
						· Osteoblast differentiation
						· RNA processing
						· RNA splicing
						· Viral process
SLC8A1-AS1	1	Poly(rC)-binding protein 1	PCBP1_HUMAN	2.5	· Cadherin binding	· mRNA splicing, via spliceosome
					· DNA-binding transcription factor activity, RNA polymerase II-specific	· positive regulation of transcription by RNA polymerase II
					· mRNA binding	· RNA metabolic process
					· RNA binding	· Viral RNA genome replication
					· Sequence-specific single stranded DNA binding
					· Single-stranded DNA binding
SLC8A1-AS1	2	Protein lin-28 homolog B	LN28B_HUMAN	2.75	· RNA binding	· miRNA catabolic process
					· Zinc ion binding	· pre-mRNA processing
						· RNA 3’-end processing
SLC8A1-AS1	2	Serine/arginine-rich splicing factor 10	SRSF10_HUMAN	2.75	· RNA binding	· Cytosolic transport
					· RS domain binding	· mRNA cis splicing, via spliceosome
					· Unfolded protein binding	· mRNA splice site selection
						· mRNA splicing, via spliceosome
						· Negative regulation of mRNA splicing, via spliceosome
						· Regulation of alternative mRNA splicing, via spliceosome
						· Regulation of mRNA splicing, via spliceosome
						· Regulation of transcription, DNA-templated
						· RNA splicing, via transesterification reactions
						· Spliceosomal tri-snRNP complex assembly
SLC8A1-AS1	2	Poly(rC)-binding protein 2	PCBP2_HUMAN	2.5	· C-rich single-stranded DNA binding	· Defence response to virus
					· Enzyme binding	· Innate immune response
					· RNA binding	· IRES-dependent viral translational initiation
					· Ubiquitin protein ligase binding	· mRNA metabolic process
						· mRNA splicing, via spliceosome
						· negative regulation of defence response to virus
						· negative regulation of type 1 interferon production
						· proteasome-mediated ubiquitin-dependent protein catabolic process
						· RNA metabolic process
						· Viral RNA genome replication
SLC8A1-AS1	4	Protein lin-28 homolog B	LN28B_HUMAN	2.75	· RNA binding	· miRNA catabolic process
					· Zinc ion binding	· pre-mRNA processing
						· RNA 3’-end processing
AC005863.1	1	Poly(rC)-binding protein 1	PCBP1_HUMAN	2.75	· Cadherin binding	· mRNA splicing, via spliceosome
					· DNA-binding transcription factor activity, RNA polymerase II-specific	· positive regulation of transcription by RNA polymerase II
					· mRNA binding	· RNA metabolic process
					· RNA binding	· Viral RNA genome replication
					· Sequence-specific single stranded DNA binding
					· Single-stranded DNA binding
AC005863.1	1	RNA-binding protein FUS	FUS_HUMAN	2.5	· Chromatin binding	· Cellular response to calcium ion
					· DNA binding	· mRNA splicing, via spliceosome
					· Estrogen receptor binding	· mRNA stabilization
					· Identical protein binding	· Positive regulation of double-strand break repair via homologous recombination
					· Ionotropic glutamate receptor binding	· Protein homooligomerization
					· Metal ion binding	· Regulation of RNA splicing
					· mRNA 3’-UTR binding	· Regulation of transcription, DNA-templated
					· Myosin V binding	· Regulation of transcription, by RNA polymerase II
					· Retinoid X receptor binding	· RNA splicing
					· RNA binding
					· Thyroid hormone receptor binding
					· Transcription coactivator activity
AC005863.1	1	Nucleolysin TIA-1 isoform p40	TIA1_HUMAN	2.5	· mRNA 3’-UTR AU-rich region binding	· Apoptotic process
					· poly(A) binding	· Fibroblast growth factor receptor signalling pathway
					· RNA binding	· Negative regulation of cytokine biosynthetic process
						· Negative regulation of translation
						· Positive regulation of epithelial cell apoptotic process
						· Protein localization to cytoplasmic stress granule
						· Regulation of mRNA splicing, via spliceosome
AC005863.1	1	Protein lin-28 homolog B	LN28B_HUMAN	2.5	· RNA binding	· miRNA catabolic process
					· Zinc ion binding	· pre-mRNA processing
						· RNA 3’-end processing
AC005863.1	1	Poly(rC)-binding protein 2	PCBP2_HUMAN	2.5	· C-rich single-stranded DNA binding	· Defence response to virus
					· Enzyme binding	· Innate immune response
					· RNA binding	· IRES-dependent viral translational initiation
					· Ubiquitin protein ligase binding	· mRNA metabolic process
						· mRNA splicing, via spliceosome
						· negative regulation of defence response to virus
						· negative regulation of type 1 interferon production
						· proteasome-mediated ubiquitin-dependent protein catabolic process
						· RNA metabolic process
						· Viral RNA genome replication
AC005863.1	1	Nucleolysin TIAR	TIAR_HUMAN	2.5	· DNA binding	· Apoptotic process
					· mRNA 3’-UTR AU-rich region binding	· Defense response
					· RNA binding	· Fibroblast growth factor receptor signalling pathway
						· Germ cell development
						· Positive regulation of cell population proliferation
						· Regulation of transcription by RNA polymerase II
						· Stem cell division
AC005863.1	1	mRNA decay activator protein ZFP36L2	TISD_HUMAN	2.5	· DNA binding	3'-UTR-mediated mRNA destabilization
					· DNA-binding transcription factor activity, RNA polymerase II-specific	cellular response to epidermal growth factor stimulus
					· Metal ion binding	cellular response to fibroblast growth factor stimulus
					· mRNA 3’-UTR AU-rich region binding	cellular response to glucocorticoid stimulus
					· RNA binding	cellular response to granulocyte macrophage colony-stimulating factor stimulus
						cellular response to transforming growth factor beta stimulus
						cellular response to tumor necrosis factor
						definitive hemopoiesis
						ERK1 and ERK2 cascade
						hemopoiesis
						mRNA catabolic process
						negative regulation of fat cell differentiation
						negative regulation of mitotic cell cycle phase transition
						negative regulation of stem cell differentiation
						nuclear-transcribed mRNA catabolic process, deadenylation-dependent decay
						positive regulation of nuclear-transcribed mRNA catabolic process, deadenylation-dependent decay
						regulation of B cell differentiation
						regulation of mRNA stability
						response to wounding
						somatic stem cell division
						somatic stem cell population maintenance
						T cell differentiation in thymus
AC005863.1	1	ELAV-like protein 1	ELAV1_HUMAN	2.5	· AU-rich element binding	· 3’-UTR-mediated mRNA stabilization
					· Double-stranded RNA binding	· mRNA splicing, via spliceosome
					· miRNA binding	· mRNA stabilization
					· mRNA 3’-UTR AU-rich region binding	· Negative regulation of gene silencing by miRNA
					· mRNA 3’-UTR binding	· Positive regulation of translation
					· mRNA binding	· Protein homooligomerization
					· Protein homodimerization activity	· Regulation of mRNA stability
					· Protein kinase binding
					· RNA binding	Regulation of stem cell population maintenance
AC005863.1	1	Polypyrimidine tract-binding protein 1	PTBP1_HUMAN	2.5	· Poly-pyrimidine tract binding	· Fibroblast growth factor receptor signalling pathway
					· Pre-mRNA binding	· IRES-dependent viral translational initiation
					· RNA binding	· mRNA processing
						· mRNA splicing, via spliceosome
						· negative regulation of mRNA splicing, via spliceosome
						· negative regulation of muscle cell differentiation
						· negative regulation of RNA splicing
						· positive regulation of calcineurin-NFAT signalling cascade
						· positive regulation of protein dephosphorylation
						regulation of alternative mRNA splicing, via spliceosome
						RNA metabolic process
						· RNA splicing
AC005863.1	1	Serine/arginine-rich splicing factor 2	SRSF2_HUMAN	2.5	· RNA binding	· mRNA 3’-end processing
					· Transcription corepressor activity	· mRNA cis splicing, via spliceosome
						· mRNA export from nucleus
						· mRNA processing
						· mRNA splicing, via spliceosome
						· regulation of alternative mRNA splicing, via spliceosome
						· RNA export from nucleus
						· RNA splicing
AC005863.1	2	Serine/arginine-rich splicing factor 2	SRSF2_HUMAN	2.75	· RNA binding	· mRNA 3’-end processing
					· Transcription corepressor activity	· mRNA cis splicing, via spliceosome
						· mRNA export from nucleus
						· mRNA processing
						· mRNA splicing, via spliceosome
						· regulation of alternative mRNA splicing, via spliceosome
						· RNA export from nucleus
						· RNA splicing
AC005863.1	2	Poly(rC)-binding protein 1	PCBP1_HUMAN	2.75	· Cadherin binding	· mRNA splicing, via spliceosome
					· DNA-binding transcription factor activity, RNA polymerase II-specific	· positive regulation of transcription by RNA polymerase II
					· mRNA binding	· RNA metabolic process
					· RNA binding	· Viral RNA genome replication
					· Sequence-specific single stranded DNA binding
					· Single-stranded DNA binding
AC005863.1	2	Serine/arginine-rich splicing factor 9	SRSF9_HUMAN	2.75	· Protein domain specific binding	· mRNA 3’-end processing
					· RNA binding	· mRNA cis splicing, via spliceosome
						· mRNA export from nucleus
						· mRNA processing
						· mRNA splice site selection
						· mRNA splicing, via spliceosome
						· negative regulation of mRNA splicing, via spliceosome
						· regulation of alternative mRNA splicing, via spliceosome
						· response to alkaloid
						· response to toxic substance
						· RNA export from nucleus
AC005863.1	3	Splicing factor, proline- and glutamine-rich	SFPQ_HUMAN	2.75	· Chromatin binding	· Activation of innate immune response
					· DNA binding	· Alternative mRNA splicing, via spliceosome
					· E-box binding	· Dendritic transport of messenger ribonucleoprotein complex
					· Histone deacetylase binding	· Double-strand break repair via homologous recombination
					· Protein homodimerization activity	· Histone H3 deacetylation
					· RNA binding	· Innate immune response
					· RNA polymerase II distal enhancer sequence-specific DNA binding	· mRNA processing
					· Transcription regulatory region DNA binding	· negative regulation of circadian rhythm
					· Transcription regulatory region sequence-specific DNA binding	· negative regulation of transcription, DNA-templated
						· negative regulation of transcription, by RNA polymerase II
						· positive regulation of oxidative stress-induced intrinsic apoptotic signalling pathway
						· positive regulation of sister chromatid cohesion
						· positive regulation of transcription by RNA polymerase II
						· Regulation of circadian rhythm
						· Rhythmic process
						· RNA splicing
AC005863.1	3	Epithelial splicing regulatory protein 2	ESRP2_HUMAN	2.75	· mRNA binding	· Alternative mRNA splicing, via spliceosome
					· RNA binding	· Branching involved in salivary gland morphogenesis
						· Epithelial tube branching involved in lung morphogenesis
						· Fibroblast growth factor receptor signalling pathway
						· Positive regulation of epithelial cell proliferation
						· Regulation of RNA splicing
AC005863.1	3	Synaptic functional regulator FMR1	FMR1_HUMAN	2.75	· Chromatin binding	· Cellular response to DNA damage stimulus
					· Dynein complex binding	· cellular response to hydroxyurea
					· G-quadruplex RNA binding	· cellular response to UV
					· Identical protein binding	· cellular response to virus
					· Ion channel binding	· gene silencing by RNA
					· Methylated histone binding	· glutamate receptor signaling pathway
					· Microtubule binding	· modulation by host of viral RNA genome replication
					· miRNA binding	· mRNA processing
					· mRNA 3’-UTR binding	· mRNA transport
					· mRNA 5’-UTR binding	· negative regulation of cytoplasmic translation
					· mRNA binding	· negative regulation of long-term synaptic depression
					· Poly (G) binding	· negative regulation of mRNA catabolic process
					· Poly (U) RNA binding	· negative regulation of synaptic vesicle exocytosis
					· Protein heterodimerization activity	· negative regulation of translation
					· Protein homodimerization activity	· negative regulation of translational initiation
					· Ribosome binding	· negative regulation of voltage-gated calcium channel activity
					· RNA stem-loop binding	· positive regulation of dendritic spine development
					· RNA strand annealing activity	· positive regulation of filopodium assembly
					· Sequence-specific mRNA binding	· positive regulation of gene silencing by miRNA
					· siRNA binding	· positive regulation of histone phosphorylation
					· Translation initiation factor binding	· positive regulation of intracellular transport of viral material
					· Translation regulator activity	· positive regulation of mRNA binding
					· Translation repressor activity	· positive regulation of proteasomal protein catabolic process
					·	· positive regulation of protein phosphorylation
						· positive regulation of receptor internalization
						· positive regulation of response to DNA damage stimulus
						· positive regulation of translation
						· regulation of alternative mRNA splicing, via spliceosome
						· regulation of dendritic spine development
						· regulation of filopodium assembly
						· regulation of gene silencing by miRNA
						· regulation of mRNA stability
						· regulation of neuronal action potential
						· regulation of neurotransmitter secretion
						· RNA splicing
						· viral process
AC005863.1	3	Heterogeneous nuclear ribonucleoprotein Q	HNRPQ_HUMAN	2.75	· mRNA 5’-UTR binding	· Cellular response to interferon-gamma
					· mRNA binding	· CRD-mediated mRNA stabilization
					· poly(A) binding	· mRNA splicing, via spliceosome
					· RNA binding	· negative regulation of translation
						· Osteoblast differentiation
						· RNA processing
						· RNA splicing
						· Viral process
AC005863.1	3	RNA-binding protein FUS	FUS_HUMAN	2.5	· Chromatin binding	· Cellular response to calcium ion
					· DNA binding	· mRNA splicing, via spliceosome
					· Estrogen receptor binding	· mRNA stabilization
					· Identical protein binding	· Positive regulation of double-strand break repair via homologous recombination
					· Ionotropic glutamate receptor binding	· Protein homooligomerization
					· Metal ion binding	· Regulation of RNA splicing
					· mRNA 3’-UTR binding	· Regulation of transcription, DNA-templated
					· Myosin V binding	· Regulation of transcription, by RNA polymerase II
					· Retinoid X receptor binding	· RNA splicing
					· RNA binding
					· Thyroid hormone receptor binding
					· Transcription coactivator activity
AC005863.1	3	Polypyrimidine tract-binding protein 1	PTBP1_HUMAN	2.5	· Poly-pyrimidine tract binding	· Fibroblast growth factor receptor signalling pathway
					· Pre-mRNA binding	· IRES-dependent viral translational initiation
					· RNA binding	· mRNA processing
						· mRNA splicing, via spliceosome
						· negative regulation of mRNA splicing, via spliceosome
						· negative regulation of muscle cell differentiation
						· negative regulation of RNA splicing
						· positive regulation of calcineurin-NFAT signalling cascade
						· positive regulation of protein dephosphorylation
						regulation of alternative mRNA splicing, via spliceosome
						RNA metabolic process
						· RNA splicing
AC005863.1	3	RNA-binding protein Nova-2	NOVA2_HUMAN	2.5	· RNA binding	· mRNA splicing, via spliceosome
						· Negative regulation of cold-induced thermogenesis
						· Regulation of RNA metabolic process
