# Supplementary material for: Unveiling Racial Disparities in Localized Prostate Cancer: A Systems-Level Exploration of the lncRNA Landscape
Source: Genes (Basel). 2025 Feb 17;16(2):229. doi: 10.3390/genes16020229 (PMC11855151; doi:10.3390/genes16020229)
Supplement: Supplementary file 1 [file genes-16-00229-s001.zip › Supplemental_Table_S11.xlsx]

## Sheet: ST11
ST10: Significantly differentially transcripts between AF men supplemented with Vitamin D and AF men who received a placebo (q ≤ 0.4)
gene_id	gene_name	gene_biotype	baseMean	log2FoldChange	lfcSE	stat	pvalue	padj	module_log2FoldChange	Module_linearFoldChange	linearFoldchange
ENSG00000204792	LINC01291	lincRNA	94.3507	7.07388	1.6972	4.16797	3.07e-05	0.0208429	7.07388	134.726	134.726
ENSG00000236209	AC104135.1	lincRNA	6.12677	5.9233	1.49653	3.95803	7.56e-05	0.0341677	5.9233	60.6863	60.6863
ENSG00000255118	AP003306.2	antisense	18.3715	4.72061	1.3097	3.60434	0.000312949	0.0735846	4.72061	26.3661	26.3661
ENSG00000022556	NLRP2	protein_coding	114.829	4.49711	0.695991	6.46145	1.04e-10	8.44e-07	4.49711	22.5821	22.5821
ENSG00000274326	AL359314.1	misc_RNA	12.8248	4.43954	1.34291	3.30592	0.000946645	0.126251	4.43954	21.6987	21.6987
ENSG00000258175	LINC02300	lincRNA	7.25355	4.33272	1.30186	3.32809	0.000874422	0.119938	4.33272	20.1501	20.1501
ENSG00000230836	LINC01293	lincRNA	6.83818	4.29028	1.18562	3.61858	0.000296227	0.0735846	4.29028	19.566	19.566
ENSG00000243316	GUCY2GP	transcribed_unitary_pseudogene	23.0078	4.29013	0.936895	4.57909	4.67e-06	0.0083655	4.29013	19.564	19.564
ENSG00000124102	PI3	protein_coding	181.767	4.05261	1.46411	2.76796	0.00564081	0.282476	4.05261	16.5942	16.5942
ENSG00000245662	LINC02211	lincRNA	13.9535	4.01665	1.24498	3.22627	0.00125416	0.143086	4.01665	16.1857	16.1857
ENSG00000134339	SAA2	protein_coding	257.483	3.98723	0.928653	4.29356	1.76e-05	0.0163149	3.98723	15.859	15.859
ENSG00000206073	SERPINB4	protein_coding	137.71	3.98653	1.58975	2.50765	0.0121538	0.395119	3.98653	15.8513	15.8513
ENSG00000132204	LINC00470	lincRNA	18.6076	3.97452	0.866048	4.58926	4.45e-06	0.0083655	3.97452	15.7199	15.7199
ENSG00000132693	CRP	protein_coding	11.7897	3.93551	1.36507	2.88302	0.00393886	0.238629	3.93551	15.3005	15.3005
ENSG00000173432	SAA1	protein_coding	1041.61	3.86199	0.908409	4.25137	2.12e-05	0.0167332	3.86199	14.5403	14.5403
ENSG00000163739	CXCL1	protein_coding	837.527	3.7703	0.682808	5.52176	3.36e-08	0.000204853	3.7703	13.645	13.645
ENSG00000133063	CHIT1	protein_coding	289.901	3.76631	0.998424	3.77225	0.00016178	0.0541078	3.76631	13.6073	13.6073
ENSG00000225937	PCA3	antisense	586.271	3.73301	0.913673	4.08571	4.39e-05	0.0267058	3.73301	13.2968	13.2968
ENSG00000132872	SYT4	protein_coding	18.4851	3.71689	1.21502	3.05912	0.0022199	0.193658	3.71689	13.149	13.149
ENSG00000163734	CXCL3	protein_coding	256.697	3.69521	0.819467	4.50929	6.5e-06	0.00926033	3.69521	12.953	12.953
ENSG00000105641	SLC5A5	protein_coding	49.6142	3.66873	1.12001	3.27564	0.00105424	0.133364	3.66873	12.7174	12.7174
ENSG00000261701	HPR	protein_coding	162.367	3.66002	1.31851	2.77588	0.00550523	0.277134	3.66002	12.6408	12.6408
ENSG00000157765	SLC34A2	protein_coding	519.411	3.62237	1.00218	3.6145	0.000300931	0.0735846	3.62237	12.3152	12.3152
ENSG00000163735	CXCL5	protein_coding	287.36	3.59108	0.842919	4.2603	2.04e-05	0.0166149	3.59108	12.051	12.051
ENSG00000125999	BPIFB1	protein_coding	88.0329	3.53867	0.99385	3.56056	0.00037006	0.0812008	3.53867	11.621	11.621
ENSG00000133048	CHI3L1	protein_coding	342.882	3.53391	0.874572	4.04073	5.33e-05	0.0295778	3.53391	11.5828	11.5828
ENSG00000279588	AC087762.2	TEC	5.51121	3.50246	0.971845	3.60393	0.000313447	0.0735846	3.50246	11.333	11.333
ENSG00000227300	KRT16P2	transcribed_unprocessed_pseudogene	30.1361	3.47042	0.778783	4.45621	8.34e-06	0.0107197	3.47042	11.0841	11.0841
ENSG00000117215	PLA2G2D	protein_coding	120.054	3.46988	1.37207	2.52895	0.0114405	0.384294	3.46988	11.08	11.08
ENSG00000183117	CSMD1	protein_coding	100.857	3.44741	0.809109	4.26075	2.04e-05	0.0166149	3.44741	10.9087	10.9087
ENSG00000134827	TCN1	protein_coding	61.8326	3.43827	1.00105	3.43468	0.000593257	0.100406	3.43827	10.8399	10.8399
ENSG00000250258	AC008496.2	antisense	6.66478	3.41439	1.26429	2.70063	0.00692078	0.307148	3.41439	10.6619	10.6619
ENSG00000147614	ATP6V0D2	protein_coding	42.1037	3.41209	1.14698	2.97484	0.00293143	0.216043	3.41209	10.6449	10.6449
ENSG00000211891	IGHE	IG_C_gene	6.49782	3.39117	1.17081	2.89644	0.00377422	0.234218	3.39117	10.4917	10.4917
ENSG00000119913	TECTB	protein_coding	11.3367	3.35878	0.968995	3.46625	0.000527777	0.0955199	3.35878	10.2587	10.2587
ENSG00000147689	FAM83A	protein_coding	8.85732	3.31466	0.961801	3.4463	0.000568314	0.0994919	3.31466	9.94973	9.94973
ENSG00000276980	AC008760.2	sense_intronic	18.4685	3.27892	0.784861	4.17771	2.94e-05	0.0205409	3.27892	9.70629	9.70629
ENSG00000166670	MMP10	protein_coding	167.928	3.16501	1.01499	3.11827	0.00181915	0.172149	3.16501	8.96942	8.96942
ENSG00000232260	BTF3L4P1	processed_pseudogene	6.25252	3.15337	1.253	2.51665	0.0118478	0.388544	3.15337	8.89729	8.89729
ENSG00000256660	CLEC12B	protein_coding	8.14578	3.14952	1.13986	2.76307	0.00572605	0.282728	3.14952	8.87361	8.87361
ENSG00000187908	DMBT1	protein_coding	198.611	3.13532	1.03304	3.03506	0.00240492	0.197706	3.13532	8.78669	8.78669
ENSG00000230552	AC092162.2	lincRNA	5.49413	3.13398	1.07477	2.91595	0.00354609	0.230094	3.13398	8.77851	8.77851
ENSG00000102837	OLFM4	protein_coding	15150.7	3.10959	1.20558	2.57933	0.00989935	0.357395	3.10959	8.63138	8.63138
ENSG00000261684	AC018362.1	antisense	5.39654	3.09903	1.05302	2.943	0.00325053	0.223554	3.09903	8.56843	8.56843
ENSG00000091137	SLC26A4	protein_coding	1322.77	3.08375	0.77505	3.97878	6.93e-05	0.033199	3.08375	8.47818	8.47818
ENSG00000269091	AC010624.3	antisense	44.4059	2.98777	0.938162	3.18471	0.001449	0.153814	2.98777	7.93248	7.93248
ENSG00000134028	ADAMDEC1	protein_coding	116.255	2.98007	0.757197	3.93567	8.3e-05	0.0368296	2.98007	7.89027	7.89027
ENSG00000152785	BMP3	protein_coding	99.8213	2.97348	0.72773	4.08596	4.39e-05	0.0267058	2.97348	7.85427	7.85427
ENSG00000144130	NT5DC4	protein_coding	9.0125	2.95806	0.924197	3.20068	0.00137102	0.148113	2.95806	7.77079	7.77079
ENSG00000124875	CXCL6	protein_coding	237.574	2.92875	0.546499	5.35911	8.36e-08	0.000365972	2.92875	7.61448	7.61448
ENSG00000265460	AC015910.1	transcribed_processed_pseudogene	17.5908	2.91375	0.956188	3.04726	0.00230937	0.194787	2.91375	7.53576	7.53576
ENSG00000148346	LCN2	protein_coding	2839.78	2.91109	0.863449	3.37147	0.000747691	0.112583	2.91109	7.52186	7.52186
ENSG00000249731	AC126768.3	lincRNA	6.84135	2.89194	1.05108	2.75139	0.00593421	0.287737	2.89194	7.42266	7.42266
ENSG00000115009	CCL20	protein_coding	78.652	2.84125	0.763494	3.72139	0.000198132	0.0621424	2.84125	7.16643	7.16643
ENSG00000162891	IL20	protein_coding	10.0936	2.82586	1.05674	2.67412	0.0074925	0.31599	2.82586	7.09036	7.09036
ENSG00000106178	CCL24	protein_coding	18.5861	2.81913	0.980153	2.87622	0.00402475	0.241436	2.81913	7.05737	7.05737
ENSG00000081041	CXCL2	protein_coding	905.373	2.80173	0.697645	4.01598	5.92e-05	0.0307519	2.80173	6.97275	6.97275
ENSG00000100985	MMP9	protein_coding	234.498	2.80074	0.837501	3.34417	0.000825301	0.117259	2.80074	6.968	6.968
ENSG00000127129	EDN2	protein_coding	252.52	2.78059	0.787743	3.52982	0.000415848	0.0884546	2.78059	6.87132	6.87132
ENSG00000272432	AL031432.3	lincRNA	5.65881	2.77428	1.05597	2.62722	0.00860861	0.334942	2.77428	6.84133	6.84133
ENSG00000169429	CXCL8	protein_coding	686.513	2.77351	0.628335	4.41407	1.01e-05	0.0112749	2.77351	6.83772	6.83772
ENSG00000260592	AC130456.3	antisense	14.2991	2.77096	0.761307	3.63974	0.000272913	0.0724257	2.77096	6.82562	6.82562
ENSG00000168078	PBK	protein_coding	19.032	2.76339	0.703897	3.92585	8.64e-05	0.0376799	2.76339	6.7899	6.7899
ENSG00000169495	HTRA4	protein_coding	30.8326	2.73128	0.977045	2.79545	0.00518282	0.270381	2.73128	6.64044	6.64044
ENSG00000147697	GSDMC	protein_coding	22.5575	2.7273	0.674966	4.04065	5.33e-05	0.0295778	2.7273	6.62215	6.62215
ENSG00000152253	SPC25	protein_coding	7.18215	2.72301	0.814061	3.34497	0.000822928	0.117259	2.72301	6.60247	6.60247
ENSG00000159263	SIM2	protein_coding	1296.7	2.72246	0.931437	2.92286	0.00346837	0.230016	2.72246	6.59995	6.59995
ENSG00000248874	C5orf17	lincRNA	18.8088	2.68984	1.00837	2.66752	0.00764139	0.31971	2.68984	6.45243	6.45243
ENSG00000276850	AC245041.2	lincRNA	38.6227	2.66942	0.710778	3.75563	0.000172903	0.0568377	2.66942	6.36175	6.36175
ENSG00000123838	C4BPA	protein_coding	69.784	2.6609	0.878261	3.02974	0.00244762	0.199322	2.6609	6.32429	6.32429
ENSG00000171916	LGALS9C	protein_coding	10.4012	2.61442	1.03467	2.52682	0.0115101	0.38443	2.61442	6.12376	6.12376
ENSG00000257671	KRT7-AS	antisense	179.387	2.61325	0.603001	4.33375	1.47e-05	0.0149125	2.61325	6.11882	6.11882
ENSG00000268906	AC011473.3	antisense	5.39348	2.61245	0.805415	3.24361	0.00118026	0.139208	2.61245	6.11542	6.11542
ENSG00000262406	MMP12	protein_coding	47.8852	2.60555	0.968212	2.6911	0.00712172	0.307969	2.60555	6.08625	6.08625
ENSG00000205420	KRT6A	protein_coding	217.962	2.59315	0.884242	2.93262	0.00336117	0.227017	2.59315	6.03413	6.03413
ENSG00000148965	SAA4	protein_coding	13.3922	2.55772	0.938938	2.72406	0.00644851	0.297619	2.55772	5.88777	5.88777
ENSG00000002726	AOC1	protein_coding	431.149	2.53719	0.932807	2.71995	0.0065292	0.298527	2.53719	5.80457	5.80457
ENSG00000096006	CRISP3	protein_coding	56.4703	2.52738	0.777617	3.25016	0.0011534	0.138041	2.52738	5.76524	5.76524
ENSG00000270547	LINC01235	lincRNA	33.1186	2.51164	0.796403	3.15372	0.00161202	0.162804	2.51164	5.70267	5.70267
ENSG00000126787	DLGAP5	protein_coding	20.2711	2.46453	0.679809	3.62533	0.000288596	0.0735846	2.46453	5.51947	5.51947
ENSG00000268104	SLC6A14	protein_coding	273.479	2.42065	0.74257	3.25983	0.0011148	0.13609	2.42065	5.35412	5.35412
ENSG00000105929	ATP6V0A4	protein_coding	56.704	2.39188	0.848272	2.81971	0.00480669	0.26254	2.39188	5.24841	5.24841
ENSG00000282572	AC215522.2	processed_transcript	17.2536	2.38419	0.689489	3.45791	0.00054439	0.09773	2.38419	5.2205	5.2205
ENSG00000179934	CCR8	protein_coding	8.06484	2.38104	0.823628	2.89092	0.0038412	0.234736	2.38104	5.20912	5.20912
ENSG00000261175	LINC02188	lincRNA	92.0077	2.3661	0.871345	2.71546	0.00661843	0.299315	2.3661	5.15546	5.15546
ENSG00000205863	C1QTNF9B	protein_coding	111.794	2.35344	0.912255	2.5798	0.00988563	0.357395	2.35344	5.11042	5.11042
ENSG00000175121	WFDC5	protein_coding	14.5863	2.3402	0.903054	2.59143	0.00955793	0.357235	2.3402	5.06371	5.06371
ENSG00000138755	CXCL9	protein_coding	330.203	2.33239	0.676447	3.44801	0.000564737	0.0994919	2.33239	5.03641	5.03641
ENSG00000162949	CAPN13	protein_coding	522.334	2.3193	0.888413	2.61061	0.00903803	0.346955	2.3193	4.99091	4.99091
ENSG00000226025	AC005515.1	transcribed_unprocessed_pseudogene	19.2382	2.30864	0.908336	2.54161	0.0110343	0.378417	2.30864	4.95415	4.95415
ENSG00000135480	KRT7	protein_coding	2070.41	2.29098	0.738663	3.10152	0.00192529	0.17862	2.29098	4.89388	4.89388
ENSG00000228069	MTCO3P29	unprocessed_pseudogene	7.6869	2.28909	0.817342	2.80065	0.00510004	0.269131	2.28909	4.88747	4.88747
ENSG00000158402	CDC25C	protein_coding	9.63136	2.26407	0.689453	3.28386	0.00102395	0.130889	2.26407	4.80344	4.80344
ENSG00000070985	TRPM5	protein_coding	11.6378	2.22511	0.616087	3.61167	0.000304226	0.0735846	2.22511	4.67545	4.67545
ENSG00000268903	AL627309.6	processed_pseudogene	117.115	2.22418	0.813055	2.73558	0.00622705	0.295086	2.22418	4.67244	4.67244
ENSG00000102243	VGLL1	protein_coding	35.0032	2.19864	0.813517	2.70263	0.00687923	0.305932	2.19864	4.59046	4.59046
ENSG00000047457	CP	protein_coding	1757.16	2.19707	0.839703	2.61648	0.00888416	0.341987	2.19707	4.58546	4.58546
ENSG00000135917	SLC19A3	protein_coding	39.8165	2.19043	0.563123	3.88979	0.000100331	0.0396037	2.19043	4.56442	4.56442
ENSG00000162366	PDZK1IP1	protein_coding	495.849	2.16975	0.669591	3.24041	0.00119358	0.140102	2.16975	4.49945	4.49945
ENSG00000221947	XKR9	protein_coding	10.2256	2.15345	0.832325	2.58727	0.00967397	0.357306	2.15345	4.4489	4.4489
ENSG00000224389	C4B	protein_coding	931.019	2.15297	0.806923	2.66812	0.00762766	0.31971	2.15297	4.44742	4.44742
ENSG00000105609	LILRB5	protein_coding	98.3508	2.1202	0.817482	2.59357	0.00949848	0.356778	2.1202	4.34753	4.34753
ENSG00000156689	GLYATL2	protein_coding	123.406	2.11667	0.786157	2.69243	0.00709337	0.307969	2.11667	4.33692	4.33692
ENSG00000271366	AC002128.2	antisense	19.7572	2.11303	0.681391	3.10106	0.00192829	0.17862	2.11303	4.326	4.326
ENSG00000105523	FAM83E	protein_coding	237.69	2.10244	0.74304	2.82951	0.00466189	0.259087	2.10244	4.29435	4.29435
ENSG00000129173	E2F8	protein_coding	18.7239	2.09054	0.765303	2.73165	0.00630174	0.295086	2.09054	4.25908	4.25908
ENSG00000093134	VNN3	protein_coding	71.1966	2.08617	0.806592	2.5864	0.00969833	0.357306	2.08617	4.2462	4.2462
ENSG00000111863	ADTRP	protein_coding	36.5551	2.07442	0.642172	3.23032	0.00123651	0.142958	2.07442	4.21175	4.21175
ENSG00000233705	SLC26A4-AS1	antisense	159.927	2.05798	0.621929	3.30903	0.000936191	0.125588	2.05798	4.16403	4.16403
ENSG00000117983	MUC5B	protein_coding	168.977	2.04753	0.805692	2.54133	0.0110431	0.378417	2.04753	4.13397	4.13397
ENSG00000146038	DCDC2	protein_coding	96.9782	2.04456	0.695128	2.94127	0.00326868	0.224171	2.04456	4.12547	4.12547
ENSG00000259225	LINC02345	lincRNA	6.88852	2.02087	0.689984	2.92887	0.003402	0.22769	2.02087	4.05828	4.05828
ENSG00000224621	AL451042.1	antisense	7.16147	2.01216	0.737391	2.72876	0.00635738	0.295086	2.01216	4.03386	4.03386
ENSG00000117650	NEK2	protein_coding	16.5009	2.01073	0.607489	3.30991	0.000933275	0.125588	2.01073	4.02986	4.02986
ENSG00000254399	GLYATL1P4	unprocessed_pseudogene	88.4557	1.98885	0.753936	2.63796	0.00834063	0.330883	1.98885	3.96922	3.96922
ENSG00000169248	CXCL11	protein_coding	54.907	1.98875	0.683643	2.90905	0.00362531	0.232425	1.98875	3.96893	3.96893
ENSG00000256039	LINC02446	lincRNA	18.7257	1.96875	0.686485	2.86788	0.00413233	0.243904	1.96875	3.9143	3.9143
ENSG00000094963	FMO2	protein_coding	506.042	1.96388	0.617867	3.17849	0.00148046	0.15513	1.96388	3.90111	3.90111
ENSG00000130208	APOC1	protein_coding	106.359	1.94952	0.645407	3.02061	0.00252265	0.199322	1.94952	3.86247	3.86247
ENSG00000228014	ZNF680P1	processed_pseudogene	5.82726	1.93662	0.711775	2.72083	0.00651175	0.298527	1.93662	3.82808	3.82808
ENSG00000104112	SCG3	protein_coding	12.112	1.93314	0.592827	3.26089	0.00111063	0.13609	1.93314	3.81887	3.81887
ENSG00000188676	IDO2	protein_coding	14.0517	1.93191	0.549632	3.51492	0.000439882	0.0902498	1.93191	3.81561	3.81561
ENSG00000124107	SLPI	protein_coding	676.775	1.9197	0.693649	2.76753	0.00564824	0.282476	1.9197	3.78344	3.78344
ENSG00000177685	CRACR2B	protein_coding	1809.45	1.91525	0.710256	2.69657	0.00700587	0.307308	1.91525	3.77179	3.77179
ENSG00000231852	CYP21A2	protein_coding	30.9514	1.91422	0.723473	2.64588	0.00814793	0.326702	1.91422	3.76911	3.76911
ENSG00000237609	AF064858.2	lincRNA	8.08408	1.9105	0.714281	2.67471	0.00747934	0.31599	1.9105	3.75938	3.75938
ENSG00000172724	CCL19	protein_coding	662.157	1.90727	0.754124	2.52912	0.0114348	0.384294	1.90727	3.75099	3.75099
ENSG00000251226	AP001999.1	lincRNA	13.0616	1.90353	0.527748	3.60688	0.0003099	0.0735846	1.90353	3.74126	3.74126
ENSG00000132746	ALDH3B2	protein_coding	118.717	1.89774	0.717488	2.64498	0.00816953	0.326982	1.89774	3.7263	3.7263
ENSG00000177359	AC024940.2	transcribed_unprocessed_pseudogene	23.1765	1.89162	0.599073	3.15757	0.00159089	0.16184	1.89162	3.71051	3.71051
ENSG00000151790	TDO2	protein_coding	13.3628	1.88537	0.616908	3.05616	0.00224194	0.194787	1.88537	3.69447	3.69447
ENSG00000167767	KRT80	protein_coding	141.752	1.88179	0.597634	3.14873	0.00163983	0.162804	1.88179	3.68531	3.68531
ENSG00000215030	RPL13P12	processed_pseudogene	415.753	1.86893	0.645287	2.89628	0.00377611	0.234218	1.86893	3.65262	3.65262
ENSG00000230638	AL445933.1	processed_pseudogene	60.344	1.8649	0.468799	3.97804	6.95e-05	0.033199	1.8649	3.64243	3.64243
ENSG00000163347	CLDN1	protein_coding	1106.01	1.85921	0.657475	2.82781	0.0046868	0.259087	1.85921	3.62809	3.62809
ENSG00000254521	SIGLEC12	protein_coding	46.6884	1.83144	0.648725	2.82314	0.00475565	0.261507	1.83144	3.55892	3.55892
ENSG00000204128	C2orf72	protein_coding	484.809	1.7981	0.674502	2.66582	0.00768001	0.319979	1.7981	3.47762	3.47762
ENSG00000103449	SALL1	protein_coding	88.7563	1.79062	0.623893	2.87008	0.00410366	0.243182	1.79062	3.45965	3.45965
ENSG00000185527	AC139530.1	protein_coding	17.5851	1.78623	0.558014	3.20105	0.00136926	0.148113	1.78623	3.44913	3.44913
ENSG00000130513	GDF15	protein_coding	1762.12	1.78589	0.510014	3.50164	0.0004624	0.0921274	1.78589	3.4483	3.4483
ENSG00000226054	MEMO1P1	processed_pseudogene	20.7447	1.76637	0.48189	3.66551	0.000246846	0.0711115	1.76637	3.40197	3.40197
ENSG00000176920	FUT2	protein_coding	197.569	1.75698	0.626168	2.80593	0.00501721	0.266874	1.75698	3.3799	3.3799
ENSG00000264175	MIR3189	miRNA	36.1827	1.75421	0.673127	2.60607	0.00915888	0.349397	1.75421	3.37342	3.37342
ENSG00000104140	RHOV	protein_coding	558.501	1.75219	0.664714	2.636	0.00838895	0.330883	1.75219	3.36869	3.36869
ENSG00000090659	CD209	protein_coding	178.298	1.75154	0.666464	2.6281	0.00858623	0.334877	1.75154	3.36717	3.36717
ENSG00000171848	RRM2	protein_coding	94.974	1.7247	0.492001	3.50548	0.000455784	0.0921252	1.7247	3.30511	3.30511
ENSG00000253263	AP003354.1	lincRNA	7.67717	1.72273	0.667035	2.58267	0.00980386	0.357395	1.72273	3.30061	3.30061
ENSG00000112303	VNN2	protein_coding	321.457	1.71223	0.644742	2.65569	0.00791474	0.323483	1.71223	3.27667	3.27667
ENSG00000139055	ERP27	protein_coding	128.623	1.71045	0.550267	3.10839	0.00188109	0.177324	1.71045	3.27262	3.27262
ENSG00000115523	GNLY	protein_coding	161.522	1.697	0.607683	2.79258	0.00522896	0.272207	1.697	3.24227	3.24227
ENSG00000199933	RNY1P16	misc_RNA	10.5476	1.69567	0.632301	2.68175	0.00732392	0.312611	1.69567	3.23927	3.23927
ENSG00000123485	HJURP	protein_coding	35.7064	1.69528	0.595367	2.84745	0.00440704	0.250228	1.69528	3.2384	3.2384
ENSG00000132938	MTUS2	protein_coding	37.7828	1.69512	0.558254	3.03648	0.00239362	0.197706	1.69512	3.23805	3.23805
ENSG00000261476	AC009163.3	sense_intronic	9.22261	1.68516	0.534895	3.15045	0.0016302	0.162804	1.68516	3.21576	3.21576
ENSG00000089685	BIRC5	protein_coding	43.5133	1.67426	0.548751	3.05103	0.00228057	0.194787	1.67426	3.19155	3.19155
ENSG00000255398	HCAR3	protein_coding	40.3537	1.66871	0.568591	2.93482	0.00333736	0.226968	1.66871	3.17931	3.17931
ENSG00000143882	ATP6V1C2	protein_coding	264.032	1.64049	0.616423	2.66131	0.00778379	0.321559	1.64049	3.11772	3.11772
ENSG00000182782	HCAR2	protein_coding	166.188	1.63307	0.598358	2.72925	0.00634778	0.295086	1.63307	3.10173	3.10173
ENSG00000148773	MKI67	protein_coding	208.229	1.6214	0.459948	3.52518	0.000423196	0.0884546	1.6214	3.07674	3.07674
ENSG00000140279	DUOX2	protein_coding	874.178	1.61062	0.501074	3.21434	0.00130747	0.14643	1.61062	3.05383	3.05383
ENSG00000255189	GLYATL1P1	unprocessed_pseudogene	41.2422	1.58718	0.63343	2.50569	0.0122212	0.396764	1.58718	3.00461	3.00461
ENSG00000259422	AC091100.1	antisense	14.9265	1.58306	0.620515	2.5512	0.0107351	0.371771	1.58306	2.99605	2.99605
ENSG00000186185	KIF18B	protein_coding	33.0407	1.57372	0.584237	2.69364	0.00706764	0.307587	1.57372	2.97672	2.97672
ENSG00000165304	MELK	protein_coding	32.1947	1.56658	0.580769	2.69743	0.00698778	0.307308	1.56658	2.96202	2.96202
ENSG00000135119	RNFT2	protein_coding	22.3503	1.56556	0.482128	3.24718	0.00116555	0.138141	1.56556	2.95992	2.95992
ENSG00000136943	CTSV	protein_coding	82.1575	1.55632	0.545088	2.85517	0.00430135	0.247165	1.55632	2.94103	2.94103
ENSG00000176236	C10orf111	bidirectional_promoter_lncRNA	18.9762	1.55561	0.56637	2.74663	0.00602104	0.288809	1.55561	2.93958	2.93958
ENSG00000273367	AL355472.3	antisense	10.9217	1.55317	0.613853	2.5302	0.0113999	0.384294	1.55317	2.93461	2.93461
ENSG00000240211	AC092849.1	antisense	13.85	1.54515	0.545626	2.83189	0.00462738	0.25853	1.54515	2.91835	2.91835
ENSG00000279970	AC023024.2	TEC	14.7697	1.53463	0.571797	2.68387	0.0072776	0.311729	1.53463	2.89714	2.89714
ENSG00000184731	FAM110C	protein_coding	444.527	1.51449	0.482576	3.13834	0.00169907	0.164615	1.51449	2.85698	2.85698
ENSG00000186074	CD300LF	protein_coding	78.8284	1.49365	0.511918	2.91775	0.00352562	0.230094	1.49365	2.81601	2.81601
ENSG00000178999	AURKB	protein_coding	31.4554	1.48705	0.497328	2.99009	0.00278899	0.212855	1.48705	2.80316	2.80316
ENSG00000172478	MAB21L4	protein_coding	89.1678	1.47194	0.535483	2.7488	0.00598141	0.288609	1.47194	2.77394	2.77394
ENSG00000240751	AC026348.1	processed_pseudogene	10.2123	1.45515	0.573203	2.53864	0.0111285	0.378417	1.45515	2.74186	2.74186
ENSG00000112706	IMPG1	protein_coding	34.1069	1.45195	0.527818	2.75085	0.00594411	0.287737	1.45195	2.73577	2.73577
ENSG00000188910	GJB3	protein_coding	125.071	1.44888	0.490578	2.95341	0.00314279	0.221128	1.44888	2.72996	2.72996
ENSG00000109805	NCAPG	protein_coding	33.0899	1.44247	0.371628	3.8815	0.000103815	0.0396037	1.44247	2.71787	2.71787
ENSG00000103044	HAS3	protein_coding	406.08	1.4409	0.497047	2.89892	0.00374452	0.234218	1.4409	2.7149	2.7149
ENSG00000274001	AL512506.1	sense_intronic	17.0031	1.43243	0.545376	2.6265	0.00862682	0.334942	1.43243	2.69901	2.69901
ENSG00000187210	GCNT1	protein_coding	675.773	1.42451	0.513375	2.7748	0.00552356	0.277485	1.42451	2.68424	2.68424
ENSG00000133962	CATSPERB	protein_coding	52.9429	1.42315	0.478501	2.97417	0.0029378	0.216043	1.42315	2.6817	2.6817
ENSG00000165474	GJB2	protein_coding	97.6219	1.41257	0.336104	4.20278	2.64e-05	0.0189333	1.41257	2.66211	2.66211
ENSG00000265474	AC010761.5	antisense	16.961	1.41173	0.407304	3.46605	0.000528166	0.0955199	1.41173	2.66057	2.66057
ENSG00000154198	CYP4Z2P	transcribed_unprocessed_pseudogene	32.0715	1.40846	0.550738	2.55741	0.0105455	0.369395	1.40846	2.65454	2.65454
ENSG00000280387	AL109806.1	TEC	11.085	1.40548	0.462649	3.0379	0.00238236	0.197706	1.40548	2.64906	2.64906
ENSG00000170703	TTLL6	protein_coding	16.475	1.40214	0.558258	2.51163	0.0120175	0.391732	1.40214	2.64293	2.64293
ENSG00000171044	XKR6	protein_coding	21.5019	1.39498	0.545856	2.55558	0.0106012	0.370284	1.39498	2.62984	2.62984
ENSG00000261553	AL137782.1	processed_transcript	37.3052	1.39393	0.379901	3.66918	0.000243332	0.0711115	1.39393	2.62793	2.62793
ENSG00000005001	PRSS22	protein_coding	386.456	1.38576	0.542956	2.55224	0.0107031	0.371717	1.38576	2.61309	2.61309
ENSG00000112984	KIF20A	protein_coding	42.0621	1.38474	0.402384	3.44133	0.000578857	0.0994919	1.38474	2.61124	2.61124
ENSG00000150045	KLRF1	protein_coding	18.274	1.38247	0.525163	2.63246	0.00847681	0.331706	1.38247	2.60715	2.60715
ENSG00000137558	PI15	protein_coding	6543.86	1.37478	0.420483	3.26954	0.00107723	0.134142	1.37478	2.59329	2.59329
ENSG00000115221	ITGB6	protein_coding	580.507	1.36788	0.444445	3.07773	0.00208583	0.185837	1.36788	2.58091	2.58091
ENSG00000135549	PKIB	protein_coding	206.355	1.35322	0.447361	3.02489	0.00248723	0.199322	1.35322	2.55481	2.55481
ENSG00000181885	CLDN7	protein_coding	1120.45	1.32729	0.418594	3.17083	0.00152006	0.157924	1.32729	2.50931	2.50931
ENSG00000281404	LINC01176	lincRNA	61.6523	1.32655	0.485872	2.73024	0.00632878	0.295086	1.32655	2.50802	2.50802
ENSG00000169252	ADRB2	protein_coding	803.989	1.31632	0.4491	2.93101	0.00337862	0.227242	1.31632	2.4903	2.4903
ENSG00000244198	AC004889.1	antisense	37.1299	1.29621	0.447605	2.89587	0.00378105	0.234218	1.29621	2.45582	2.45582
ENSG00000257545	AC079385.1	antisense	9.41748	1.29485	0.476393	2.71804	0.00656707	0.298919	1.29485	2.45352	2.45352
ENSG00000243836	WDR86-AS1	processed_transcript	35.4426	1.29472	0.483945	2.67535	0.00746509	0.31599	1.29472	2.4533	2.4533
ENSG00000117707	PROX1	protein_coding	122.067	1.28858	0.443103	2.90808	0.00363655	0.232425	1.28858	2.44287	2.44287
ENSG00000188761	BCL2L15	protein_coding	55.6195	1.28696	0.480842	2.67647	0.00744024	0.31599	1.28696	2.44013	2.44013
ENSG00000241860	AL627309.5	processed_transcript	39.8702	1.2855	0.333104	3.85916	0.000113776	0.0405397	1.2855	2.43767	2.43767
ENSG00000162174	ASRGL1	protein_coding	678.346	1.27637	0.426367	2.99358	0.00275723	0.211691	1.27637	2.42228	2.42228
ENSG00000251429	AC098679.2	transcribed_processed_pseudogene	36.6375	1.27002	0.491802	2.58238	0.00981219	0.357395	1.27002	2.41165	2.41165
ENSG00000136197	C7orf25	protein_coding	20.065	1.24708	0.457413	2.72638	0.00640326	0.29609	1.24708	2.37361	2.37361
ENSG00000135451	TROAP	protein_coding	55.9217	1.23833	0.417461	2.96634	0.00301366	0.216659	1.23833	2.35926	2.35926
ENSG00000149054	ZNF215	protein_coding	111.693	1.20385	0.46359	2.5968	0.00940965	0.35508	1.20385	2.30354	2.30354
ENSG00000167900	TK1	protein_coding	208.092	1.19869	0.363115	3.30114	0.000962937	0.126398	1.19869	2.29532	2.29532
ENSG00000260339	HEXA-AS1	antisense	25.6149	1.19464	0.397971	3.00183	0.00268364	0.208003	1.19464	2.28888	2.28888
ENSG00000158106	RHPN1	protein_coding	800.304	1.17062	0.328489	3.56365	0.000365732	0.0811758	1.17062	2.25108	2.25108
ENSG00000072571	HMMR	protein_coding	30.8033	1.16661	0.382296	3.05158	0.00227639	0.194787	1.16661	2.24483	2.24483
ENSG00000276043	UHRF1	protein_coding	82.3328	1.16512	0.380066	3.06556	0.00217265	0.190811	1.16512	2.24251	2.24251
ENSG00000100219	XBP1	protein_coding	27424.1	1.16466	0.396985	2.93376	0.00334884	0.227017	1.16466	2.2418	2.2418
ENSG00000170745	KCNS3	protein_coding	361.231	1.15879	0.369966	3.13214	0.00173536	0.167466	1.15879	2.2327	2.2327
ENSG00000137812	KNL1	protein_coding	50.2995	1.15842	0.311813	3.71511	0.000203115	0.0621424	1.15842	2.23213	2.23213
ENSG00000254389	RHPN1-AS1	antisense	22.9305	1.14348	0.375153	3.04803	0.0023035	0.194787	1.14348	2.20913	2.20913
ENSG00000139351	SYCP3	protein_coding	50.3026	1.1244	0.406935	2.76309	0.00572575	0.282728	1.1244	2.1801	2.1801
ENSG00000125398	SOX9	protein_coding	4175.6	1.12425	0.442703	2.53952	0.0111004	0.378417	1.12425	2.17989	2.17989
ENSG00000158716	DUSP23	protein_coding	475.218	1.11179	0.307409	3.61666	0.000298427	0.0735846	1.11179	2.16114	2.16114
ENSG00000146386	ABRACL	protein_coding	359.284	1.10327	0.315873	3.49277	0.000478037	0.0921274	1.10327	2.14841	2.14841
ENSG00000163082	SGPP2	protein_coding	284.183	1.10109	0.330567	3.33091	0.00086562	0.119938	1.10109	2.14517	2.14517
ENSG00000274272	AC069281.2	processed_transcript	41.783	1.09515	0.375658	2.91529	0.00355362	0.230094	1.09515	2.13635	2.13635
ENSG00000175063	UBE2C	protein_coding	36.7334	1.09407	0.429977	2.54447	0.0109442	0.377642	1.09407	2.13475	2.13475
ENSG00000187583	PLEKHN1	protein_coding	165.273	1.09301	0.341444	3.20116	0.00136877	0.148113	1.09301	2.13319	2.13319
ENSG00000066279	ASPM	protein_coding	55.5439	1.0865	0.336601	3.22786	0.00124719	0.142958	1.0865	2.12359	2.12359
ENSG00000062038	CDH3	protein_coding	2364.02	1.08368	0.396047	2.73625	0.00621441	0.295086	1.08368	2.11944	2.11944
ENSG00000278570	NR2E3	protein_coding	63.6166	1.07965	0.290443	3.71726	0.000201398	0.0621424	1.07965	2.11352	2.11352
ENSG00000189057	FAM111B	protein_coding	70.7241	1.0789	0.408924	2.63839	0.00832997	0.330883	1.0789	2.11243	2.11243
ENSG00000170312	CDK1	protein_coding	96.9544	1.06849	0.333756	3.20142	0.00136751	0.148113	1.06849	2.09724	2.09724
ENSG00000197182	MIRLET7BHG	lincRNA	228.558	1.06793	0.417685	2.55677	0.0105648	0.369541	1.06793	2.09642	2.09642
ENSG00000074966	TXK	protein_coding	55.1369	1.06611	0.400298	2.66328	0.0077383	0.321386	1.06611	2.09377	2.09377
ENSG00000173198	CYSLTR1	protein_coding	127.988	1.06302	0.374332	2.83978	0.00451446	0.253924	1.06302	2.0893	2.0893
ENSG00000079385	CEACAM1	protein_coding	2280.3	1.0614	0.305746	3.47153	0.000517501	0.0955199	1.0614	2.08696	2.08696
ENSG00000203727	SAMD5	protein_coding	235.953	1.05167	0.307497	3.4201	0.000625971	0.102571	1.05167	2.07293	2.07293
ENSG00000170561	IRX2	protein_coding	389.389	1.04082	0.261518	3.97991	6.89e-05	0.033199	1.04082	2.05739	2.05739
ENSG00000152056	AP1S3	protein_coding	120.042	1.03991	0.2579	4.0322	5.53e-05	0.0299798	1.03991	2.05609	2.05609
ENSG00000170385	SLC30A1	protein_coding	1296.62	1.03206	0.377938	2.73076	0.00631877	0.295086	1.03206	2.04494	2.04494
ENSG00000063015	SEZ6	protein_coding	50.8319	1.00954	0.356436	2.83232	0.00462121	0.25853	1.00954	2.01327	2.01327
ENSG00000076604	TRAF4	protein_coding	2496.51	0.993011	0.294481	3.37207	0.00074606	0.112583	0.993011	1.99033	1.99033
ENSG00000134215	VAV3	protein_coding	495.183	0.986151	0.329178	2.99579	0.00273731	0.210825	0.986151	1.98089	1.98089
ENSG00000230724	LINC01001	lincRNA	110.151	0.983669	0.385556	2.5513	0.0107322	0.371771	0.983669	1.97749	1.97749
ENSG00000117724	CENPF	protein_coding	123.765	0.979979	0.378992	2.58575	0.00971677	0.357306	0.979979	1.97244	1.97244
ENSG00000197299	BLM	protein_coding	66.7943	0.976419	0.374794	2.60521	0.00918171	0.349722	0.976419	1.96758	1.96758
ENSG00000106537	TSPAN13	protein_coding	2441.25	0.96814	0.35919	2.69534	0.0070316	0.307587	0.96814	1.95632	1.95632
ENSG00000095739	BAMBI	protein_coding	425.657	0.968092	0.374474	2.58521	0.00973207	0.357306	0.968092	1.95625	1.95625
ENSG00000149573	MPZL2	protein_coding	5093.55	0.967181	0.338846	2.85434	0.0043126	0.247165	0.967181	1.95502	1.95502
ENSG00000170684	ZNF296	protein_coding	54.9112	0.962474	0.298113	3.22856	0.00124417	0.142958	0.962474	1.94865	1.94865
ENSG00000249476	AC008467.1	lincRNA	53.0551	0.962095	0.384114	2.50471	0.0122552	0.396832	0.962095	1.94814	1.94814
ENSG00000186510	CLCNKA	protein_coding	139.149	0.958517	0.343769	2.78826	0.00529927	0.274024	0.958517	1.94331	1.94331
ENSG00000214650	AC073592.1	lincRNA	59.6155	0.943926	0.32582	2.89708	0.00376658	0.234218	0.943926	1.92376	1.92376
ENSG00000156463	SH3RF2	protein_coding	479.797	0.940618	0.36303	2.59102	0.0095692	0.357235	0.940618	1.91935	1.91935
ENSG00000138670	RASGEF1B	protein_coding	659.229	0.93613	0.371429	2.52035	0.0117239	0.387857	0.93613	1.91339	1.91339
ENSG00000170485	NPAS2	protein_coding	1211.82	0.930535	0.274341	3.39189	0.000694127	0.108635	0.930535	1.90598	1.90598
ENSG00000122952	ZWINT	protein_coding	196.748	0.928371	0.357018	2.60035	0.00931289	0.352405	0.928371	1.90313	1.90313
ENSG00000123219	CENPK	protein_coding	50.2297	0.924521	0.365755	2.5277	0.0114811	0.384294	0.924521	1.89805	1.89805
ENSG00000164687	FABP5	protein_coding	156.688	0.923808	0.358731	2.57521	0.0100178	0.359156	0.923808	1.89712	1.89712
ENSG00000234678	ELF3-AS1	antisense	188.74	0.923157	0.343996	2.68362	0.00728289	0.311729	0.923157	1.89626	1.89626
ENSG00000162777	DENND2D	protein_coding	1369.11	0.909808	0.326428	2.78716	0.00531722	0.274024	0.909808	1.8788	1.8788
ENSG00000120756	PLS1	protein_coding	213.088	0.907442	0.317045	2.86219	0.00420729	0.245158	0.907442	1.87572	1.87572
ENSG00000170017	ALCAM	protein_coding	3860.26	0.90614	0.344222	2.63243	0.00847777	0.331706	0.90614	1.87402	1.87402
ENSG00000008323	PLEKHG6	protein_coding	181.986	0.903382	0.296511	3.0467	0.00231366	0.194787	0.903382	1.87045	1.87045
ENSG00000143507	DUSP10	protein_coding	352.007	0.887534	0.33579	2.64312	0.0082145	0.328244	0.887534	1.85001	1.85001
ENSG00000236526	AL035448.1	antisense	29.7664	0.866854	0.31763	2.72913	0.00635008	0.295086	0.866854	1.82368	1.82368
ENSG00000171522	PTGER4	protein_coding	501.821	0.858605	0.323784	2.65178	0.00800678	0.324188	0.858605	1.81328	1.81328
ENSG00000050344	NFE2L3	protein_coding	509.802	0.85697	0.272725	3.14225	0.00167657	0.163733	0.85697	1.81123	1.81123
ENSG00000139517	LNX2	protein_coding	950.115	0.837369	0.300886	2.78302	0.00538561	0.27566	0.837369	1.78679	1.78679
ENSG00000105810	CDK6	protein_coding	1112.08	0.825313	0.276835	2.98124	0.00287082	0.216043	0.825313	1.77192	1.77192
ENSG00000155629	PIK3AP1	protein_coding	614.901	0.819305	0.294719	2.77996	0.00543664	0.275957	0.819305	1.76456	1.76456
ENSG00000279457	WASH9P	unprocessed_pseudogene	321.246	0.81867	0.325737	2.51329	0.0119611	0.390938	0.81867	1.76378	1.76378
ENSG00000135063	FAM189A2	protein_coding	1843.27	0.816371	0.308193	2.6489	0.00807548	0.325889	0.816371	1.76097	1.76097
ENSG00000071073	MGAT4A	protein_coding	1729.38	0.808385	0.220892	3.65964	0.000252567	0.0711115	0.808385	1.75125	1.75125
ENSG00000172613	RAD9A	protein_coding	1106.52	0.795747	0.287943	2.76355	0.00571755	0.282728	0.795747	1.73598	1.73598
ENSG00000006118	TMEM132A	protein_coding	614.101	0.770315	0.287549	2.6789	0.00738646	0.31473	0.770315	1.70564	1.70564
ENSG00000225205	AC078883.1	antisense	96.272	0.757794	0.278408	2.72189	0.00649101	0.298452	0.757794	1.6909	1.6909
ENSG00000254726	MEX3A	protein_coding	246.885	0.756207	0.203583	3.71448	0.00020362	0.0621424	0.756207	1.68904	1.68904
ENSG00000273748	AL592183.1	protein_coding	297.824	0.735788	0.291068	2.52788	0.0114752	0.384294	0.735788	1.66531	1.66531
ENSG00000197147	LRRC8B	protein_coding	980.887	0.721733	0.282578	2.5541	0.0106462	0.371323	0.721733	1.64916	1.64916
ENSG00000188603	CLN3	protein_coding	71.6994	0.718339	0.262823	2.73317	0.00627284	0.295086	0.718339	1.64529	1.64529
ENSG00000143499	SMYD2	protein_coding	1147.34	0.715668	0.258645	2.76699	0.00565761	0.282476	0.715668	1.64224	1.64224
ENSG00000153048	CARHSP1	protein_coding	817.197	0.682375	0.229176	2.97751	0.00290598	0.216043	0.682375	1.60478	1.60478
ENSG00000203668	CHML	protein_coding	403.369	0.653482	0.225638	2.89615	0.00377775	0.234218	0.653482	1.57296	1.57296
ENSG00000100288	CHKB	protein_coding	74.022	0.646951	0.245414	2.63616	0.00838503	0.330883	0.646951	1.56586	1.56586
ENSG00000114346	ECT2	protein_coding	303.943	0.645902	0.223454	2.89054	0.00384576	0.234736	0.645902	1.56472	1.56472
ENSG00000120899	PTK2B	protein_coding	4076.27	0.643657	0.217341	2.96151	0.00306137	0.218548	0.643657	1.56228	1.56228
ENSG00000144401	METTL21A	protein_coding	417.558	0.64253	0.196571	3.26868	0.00108049	0.134142	0.64253	1.56106	1.56106
ENSG00000234771	SLC25A25-AS1	antisense	879.336	0.641081	0.213224	3.00661	0.00264181	0.206069	0.641081	1.5595	1.5595
ENSG00000091073	DTX2	protein_coding	660.112	0.6328	0.2513	2.51811	0.0117986	0.388544	0.6328	1.55057	1.55057
ENSG00000273891	AL731566.1	antisense	117.988	0.623649	0.186805	3.3385	0.00084231	0.118873	0.623649	1.54077	1.54077
ENSG00000107798	LIPA	protein_coding	2272.56	0.619332	0.240071	2.57978	0.00988625	0.357395	0.619332	1.53616	1.53616
ENSG00000146376	ARHGAP18	protein_coding	1229.05	0.595425	0.230281	2.58565	0.00971969	0.357306	0.595425	1.51092	1.51092
ENSG00000100890	KIAA0391	protein_coding	273.049	0.587706	0.173928	3.37903	0.000727429	0.112406	0.587706	1.50286	1.50286
ENSG00000167315	ACAA2	protein_coding	1344.7	-0.589834	0.204189	-2.88867	0.00386879	0.234966	0.589834	1.50507	-1.50507
ENSG00000072840	EVC	protein_coding	3033.78	-0.591018	0.216236	-2.73321	0.00627211	0.295086	0.591018	1.50631	-1.50631
ENSG00000152102	FAM168B	protein_coding	8424.57	-0.591022	0.196013	-3.01522	0.00256795	0.201597	0.591022	1.50631	-1.50631
ENSG00000130830	MPP1	protein_coding	1844.3	-0.592593	0.216271	-2.74005	0.00614301	0.293506	0.592593	1.50795	-1.50795
ENSG00000259495	AC016705.2	lincRNA	307.663	-0.592764	0.170704	-3.47246	0.000515706	0.0955199	0.592764	1.50813	-1.50813
ENSG00000115306	SPTBN1	protein_coding	24428	-0.593936	0.225209	-2.63727	0.00835758	0.330883	0.593936	1.50936	-1.50936
ENSG00000170464	DNAJC18	protein_coding	965.976	-0.60468	0.228541	-2.64583	0.00814915	0.326702	0.60468	1.52064	-1.52064
ENSG00000101353	MROH8	protein_coding	211.973	-0.607935	0.230462	-2.63789	0.00834226	0.330883	0.607935	1.52408	-1.52408
ENSG00000151240	DIP2C	protein_coding	2873.35	-0.610936	0.212505	-2.87492	0.00404126	0.241832	0.610936	1.52725	-1.52725
ENSG00000106605	BLVRA	protein_coding	1651.43	-0.621438	0.214136	-2.90208	0.00370697	0.234218	0.621438	1.53841	-1.53841
ENSG00000107186	MPDZ	protein_coding	5712.67	-0.621933	0.233919	-2.65876	0.00784294	0.322467	0.621933	1.53894	-1.53894
ENSG00000036530	CYP46A1	protein_coding	253.823	-0.639317	0.246447	-2.59414	0.00948285	0.356739	0.639317	1.55759	-1.55759
ENSG00000198668	CALM1	protein_coding	17252.1	-0.650197	0.23162	-2.80717	0.00499785	0.266874	0.650197	1.56938	-1.56938
ENSG00000148057	IDNK	protein_coding	366.906	-0.653773	0.212627	-3.07473	0.00210691	0.185837	0.653773	1.57328	-1.57328
ENSG00000148225	WDR31	protein_coding	475.547	-0.661324	0.253448	-2.60931	0.00907251	0.347732	0.661324	1.58153	-1.58153
ENSG00000155858	LSM11	protein_coding	956.79	-0.662256	0.242146	-2.73494	0.00623908	0.295086	0.662256	1.58256	-1.58256
ENSG00000122126	OCRL	protein_coding	5484.33	-0.669636	0.240872	-2.78005	0.005435	0.275957	0.669636	1.59067	-1.59067
ENSG00000128052	KDR	protein_coding	2259.07	-0.682239	0.21099	-3.23352	0.00122276	0.142161	0.682239	1.60463	-1.60463
ENSG00000160460	SPTBN4	protein_coding	665.826	-0.684389	0.236414	-2.89487	0.0037931	0.234218	0.684389	1.60702	-1.60702
ENSG00000088543	C3orf18	protein_coding	779.366	-0.686991	0.253792	-2.7069	0.00679139	0.303963	0.686991	1.60992	-1.60992
ENSG00000164330	EBF1	protein_coding	686.889	-0.687355	0.262305	-2.62044	0.00878166	0.339785	0.687355	1.61033	-1.61033
ENSG00000271254	AC240274.1	protein_coding	1063.96	-0.687707	0.261009	-2.6348	0.00841862	0.331321	0.687707	1.61072	-1.61072
ENSG00000100605	ITPK1	protein_coding	1406.85	-0.69502	0.255527	-2.71994	0.00652932	0.298527	0.69502	1.61891	-1.61891
ENSG00000170275	CRTAP	protein_coding	11592.4	-0.711393	0.255255	-2.78699	0.00531998	0.274024	0.711393	1.63738	-1.63738
ENSG00000128487	SPECC1	protein_coding	1549.79	-0.721638	0.244232	-2.95473	0.00312947	0.220827	0.721638	1.64905	-1.64905
ENSG00000176533	GNG7	protein_coding	1323.43	-0.726103	0.269512	-2.69414	0.00705698	0.307587	0.726103	1.65416	-1.65416
ENSG00000143772	ITPKB	protein_coding	4060.93	-0.732511	0.25308	-2.89438	0.00379908	0.234218	0.732511	1.66153	-1.66153
ENSG00000166165	CKB	protein_coding	25117.4	-0.732864	0.289835	-2.52855	0.0114534	0.384294	0.732864	1.66193	-1.66193
ENSG00000171533	MAP6	protein_coding	1639.43	-0.734357	0.251049	-2.92515	0.00344294	0.22954	0.734357	1.66366	-1.66366
ENSG00000151729	SLC25A4	protein_coding	4233.2	-0.740799	0.288337	-2.56922	0.0101929	0.363297	0.740799	1.6711	-1.6711
ENSG00000100307	CBX7	protein_coding	5481.76	-0.749804	0.274325	-2.73327	0.0062709	0.295086	0.749804	1.68156	-1.68156
ENSG00000237886	NALT1	antisense	310.666	-0.75501	0.298563	-2.52881	0.011445	0.384294	0.75501	1.68764	-1.68764
ENSG00000238123	MID1IP1-AS1	antisense	35.1672	-0.761047	0.296927	-2.56308	0.0103749	0.367637	0.761047	1.69472	-1.69472
ENSG00000106823	ECM2	protein_coding	1560.33	-0.766739	0.289026	-2.65284	0.00798179	0.323713	0.766739	1.70142	-1.70142
ENSG00000143776	CDC42BPA	protein_coding	6618.63	-0.76731	0.302451	-2.53697	0.0111816	0.378915	0.76731	1.70209	-1.70209
ENSG00000184602	SNN	protein_coding	2576.68	-0.771146	0.303177	-2.54355	0.0109732	0.37777	0.771146	1.70662	-1.70662
ENSG00000081052	COL4A4	protein_coding	4118.58	-0.773048	0.237954	-3.24872	0.00115924	0.138062	0.773048	1.70888	-1.70888
ENSG00000186472	PCLO	protein_coding	1371.75	-0.773578	0.269272	-2.87285	0.00406789	0.24283	0.773578	1.7095	-1.7095
ENSG00000077264	PAK3	protein_coding	1025.71	-0.773923	0.241114	-3.20977	0.0013284	0.147422	0.773923	1.70991	-1.70991
ENSG00000148180	GSN	protein_coding	36167.3	-0.776782	0.303698	-2.55775	0.0105353	0.369395	0.776782	1.7133	-1.7133
ENSG00000122729	ACO1	protein_coding	3866.78	-0.778922	0.288561	-2.69933	0.00694793	0.307307	0.778922	1.71585	-1.71585
ENSG00000101298	SNPH	protein_coding	1108.64	-0.779389	0.303781	-2.56563	0.010299	0.366011	0.779389	1.7164	-1.7164
ENSG00000135454	B4GALNT1	protein_coding	405.284	-0.783707	0.237884	-3.29449	0.000986001	0.127965	0.783707	1.72155	-1.72155
ENSG00000129680	MAP7D3	protein_coding	571.281	-0.787487	0.308451	-2.55304	0.0106788	0.371399	0.787487	1.72606	-1.72606
ENSG00000088854	C20orf194	protein_coding	3426.94	-0.789815	0.308745	-2.55815	0.0105231	0.369395	0.789815	1.72885	-1.72885
ENSG00000184925	LCN12	protein_coding	307.671	-0.795393	0.307356	-2.58786	0.00965743	0.357306	0.795393	1.73555	-1.73555
ENSG00000170271	FAXDC2	protein_coding	3620.34	-0.796593	0.227676	-3.49881	0.000467347	0.0921274	0.796593	1.73699	-1.73699
ENSG00000116774	OLFML3	protein_coding	4155.46	-0.79884	0.273923	-2.91629	0.00354219	0.230094	0.79884	1.7397	-1.7397
ENSG00000162882	HAAO	protein_coding	838.104	-0.799763	0.204081	-3.91886	8.9e-05	0.0381081	0.799763	1.74082	-1.74082
ENSG00000102935	ZNF423	protein_coding	1356.38	-0.803511	0.286045	-2.80904	0.004969	0.266874	0.803511	1.74534	-1.74534
ENSG00000151572	ANO4	protein_coding	662.856	-0.80609	0.317295	-2.54051	0.0110692	0.378417	0.80609	1.74847	-1.74847
ENSG00000165914	TTC7B	protein_coding	1433.02	-0.808078	0.229352	-3.52331	0.0004262	0.0884546	0.808078	1.75088	-1.75088
ENSG00000121753	ADGRB2	protein_coding	596.773	-0.809259	0.320943	-2.5215	0.0116855	0.387638	0.809259	1.75231	-1.75231
ENSG00000203778	FAM229B	protein_coding	706.221	-0.810648	0.287876	-2.81596	0.00486322	0.263274	0.810648	1.754	-1.754
ENSG00000176903	PNMA1	protein_coding	4956.75	-0.813221	0.254018	-3.20143	0.00136746	0.148113	0.813221	1.75713	-1.75713
ENSG00000136002	ARHGEF4	protein_coding	1562.51	-0.816134	0.272955	-2.98999	0.00278983	0.212855	0.816134	1.76068	-1.76068
ENSG00000108852	MPP2	protein_coding	1482.14	-0.826302	0.288303	-2.86609	0.0041558	0.243904	0.826302	1.77314	-1.77314
ENSG00000224848	AL589843.1	lincRNA	52.5572	-0.828373	0.308225	-2.68756	0.00719768	0.309932	0.828373	1.77568	-1.77568
ENSG00000169116	PARM1	protein_coding	15777.3	-0.833397	0.229942	-3.62438	0.000289654	0.0735846	0.833397	1.78188	-1.78188
ENSG00000154229	PRKCA	protein_coding	5791.23	-0.839233	0.31519	-2.66263	0.00775329	0.321386	0.839233	1.7891	-1.7891
ENSG00000066629	EML1	protein_coding	1458.34	-0.840835	0.286762	-2.93218	0.00336596	0.227017	0.840835	1.79109	-1.79109
ENSG00000214357	NEURL1B	protein_coding	4154.68	-0.846309	0.316804	-2.6714	0.00755361	0.317968	0.846309	1.79789	-1.79789
ENSG00000169071	ROR2	protein_coding	2532.62	-0.847407	0.305161	-2.77692	0.00548768	0.276822	0.847407	1.79926	-1.79926
ENSG00000150672	DLG2	protein_coding	631.423	-0.849124	0.244091	-3.47872	0.000503811	0.0946195	0.849124	1.80141	-1.80141
ENSG00000263874	LINC00672	protein_coding	235.172	-0.855772	0.315269	-2.71442	0.00663916	0.299315	0.855772	1.80973	-1.80973
ENSG00000132563	REEP2	protein_coding	586.484	-0.859637	0.289753	-2.96679	0.00300924	0.216659	0.859637	1.81458	-1.81458
ENSG00000253250	C8orf88	protein_coding	241.942	-0.861986	0.336799	-2.55935	0.0104868	0.368926	0.861986	1.81754	-1.81754
ENSG00000169031	COL4A3	protein_coding	5096.36	-0.864989	0.221225	-3.90999	9.23e-05	0.0381953	0.864989	1.82133	-1.82133
ENSG00000171798	KNDC1	protein_coding	400.205	-0.868397	0.322721	-2.69086	0.00712688	0.307969	0.868397	1.82563	-1.82563
ENSG00000183690	EFHC2	protein_coding	271.916	-0.870708	0.304542	-2.85907	0.00424884	0.246402	0.870708	1.82856	-1.82856
ENSG00000196972	SMIM10L2B	protein_coding	279.662	-0.872718	0.322434	-2.70666	0.00679642	0.303963	0.872718	1.83111	-1.83111
ENSG00000241684	ADAMTS9-AS2	antisense	978.043	-0.875106	0.33418	-2.61867	0.00882743	0.340489	0.875106	1.83414	-1.83414
ENSG00000151388	ADAMTS12	protein_coding	253.886	-0.875777	0.293813	-2.98073	0.0028756	0.216043	0.875777	1.835	-1.835
ENSG00000005961	ITGA2B	protein_coding	134.074	-0.875941	0.263576	-3.3233	0.000889593	0.121338	0.875941	1.8352	-1.8352
ENSG00000204442	FAM155A	protein_coding	339.896	-0.876267	0.343199	-2.55323	0.0106728	0.371399	0.876267	1.83562	-1.83562
ENSG00000065833	ME1	protein_coding	848.578	-0.876607	0.318715	-2.75044	0.00595154	0.287737	0.876607	1.83605	-1.83605
ENSG00000123975	CKS2	protein_coding	479.967	-0.877088	0.289842	-3.02609	0.00247739	0.199322	0.877088	1.83666	-1.83666
ENSG00000144891	AGTR1	protein_coding	384.907	-0.877574	0.306052	-2.8674	0.00413864	0.243904	0.877574	1.83728	-1.83728
ENSG00000131089	ARHGEF9	protein_coding	2665.22	-0.88605	0.28638	-3.09397	0.00197497	0.179253	0.88605	1.84811	-1.84811
ENSG00000177098	SCN4B	protein_coding	864.429	-0.886204	0.268305	-3.30298	0.000956642	0.126251	0.886204	1.84831	-1.84831
ENSG00000080166	DCT	protein_coding	105.558	-0.890232	0.292643	-3.04204	0.00234978	0.196198	0.890232	1.85347	-1.85347
ENSG00000128849	CGNL1	protein_coding	9936.29	-0.894308	0.208569	-4.28784	1.8e-05	0.0163149	0.894308	1.85872	-1.85872
ENSG00000131730	CKMT2	protein_coding	410.034	-0.905019	0.349834	-2.587	0.00968159	0.357306	0.905019	1.87257	-1.87257
ENSG00000117834	SLC5A9	protein_coding	163.979	-0.908366	0.25561	-3.55372	0.000379817	0.0820641	0.908366	1.87692	-1.87692
ENSG00000240771	ARHGEF25	protein_coding	2663.81	-0.909813	0.301191	-3.02072	0.00252174	0.199322	0.909813	1.8788	-1.8788
ENSG00000059915	PSD	protein_coding	260.746	-0.910375	0.361613	-2.51754	0.0118177	0.388544	0.910375	1.87953	-1.87953
ENSG00000130988	RGN	protein_coding	1272.54	-0.914042	0.362437	-2.52194	0.0116711	0.387638	0.914042	1.88432	-1.88432
ENSG00000106665	CLIP2	protein_coding	1842.26	-0.914056	0.338948	-2.69675	0.00700209	0.307308	0.914056	1.88434	-1.88434
ENSG00000158113	LRRC43	protein_coding	80.9926	-0.91532	0.336883	-2.71702	0.00658722	0.298935	0.91532	1.88599	-1.88599
ENSG00000135502	SLC26A10	protein_coding	505.123	-0.916869	0.322746	-2.84084	0.00449948	0.253706	0.916869	1.88801	-1.88801
ENSG00000182168	UNC5C	protein_coding	1235.37	-0.917383	0.249256	-3.68048	0.000232794	0.0693129	0.917383	1.88869	-1.88869
ENSG00000187942	LDLRAD2	protein_coding	173.139	-0.922857	0.358451	-2.57457	0.0100365	0.359297	0.922857	1.89587	-1.89587
ENSG00000265542	AC015845.2	lincRNA	100.166	-0.924167	0.298063	-3.10058	0.00193142	0.17862	0.924167	1.89759	-1.89759
ENSG00000132554	RGS22	protein_coding	317.681	-0.927813	0.356861	-2.59993	0.00932435	0.352405	0.927813	1.90239	-1.90239
ENSG00000127472	PLA2G5	protein_coding	731.252	-0.929708	0.313181	-2.96859	0.00299167	0.216659	0.929708	1.90489	-1.90489
ENSG00000263155	MYZAP	protein_coding	405.543	-0.936801	0.329719	-2.84121	0.0044943	0.253706	0.936801	1.91428	-1.91428
ENSG00000241935	HOGA1	protein_coding	59.1856	-0.937763	0.233148	-4.02217	5.77e-05	0.0306058	0.937763	1.91556	-1.91556
ENSG00000130413	STK33	protein_coding	539.01	-0.938572	0.364917	-2.57202	0.0101108	0.360898	0.938572	1.91663	-1.91663
ENSG00000220563	PKMP3	processed_pseudogene	95.7366	-0.945385	0.271563	-3.48128	0.000499033	0.0944487	0.945385	1.9257	-1.9257
ENSG00000175352	NRIP3	protein_coding	144.337	-0.946937	0.366183	-2.58596	0.00971069	0.357306	0.946937	1.92778	-1.92778
ENSG00000103485	QPRT	protein_coding	648.531	-0.950654	0.288789	-3.29187	0.000995235	0.127965	0.950654	1.93275	-1.93275
ENSG00000135842	FAM129A	protein_coding	16613.1	-0.952109	0.320491	-2.97078	0.00297042	0.216659	0.952109	1.9347	-1.9347
ENSG00000149575	SCN2B	protein_coding	208.237	-0.952302	0.344354	-2.76548	0.00568396	0.282728	0.952302	1.93496	-1.93496
ENSG00000123570	RAB9B	protein_coding	910.583	-0.952818	0.359127	-2.65315	0.0079744	0.323713	0.952818	1.93565	-1.93565
ENSG00000262075	AC174065.1	lincRNA	26.2529	-0.962508	0.378986	-2.53969	0.0110951	0.378417	0.962508	1.94869	-1.94869
ENSG00000185760	KCNQ5	protein_coding	291.501	-0.977406	0.317416	-3.07926	0.00207518	0.185588	0.977406	1.96892	-1.96892
ENSG00000142494	SLC47A1	protein_coding	717.299	-0.980317	0.367216	-2.6696	0.00759427	0.319129	0.980317	1.9729	-1.9729
ENSG00000143147	GPR161	protein_coding	4018.6	-0.982175	0.347672	-2.82501	0.00472798	0.260573	0.982175	1.97544	-1.97544
ENSG00000101098	RIMS4	protein_coding	236.804	-0.982479	0.348331	-2.82053	0.00479445	0.262458	0.982479	1.97586	-1.97586
ENSG00000188013	MEIS3P2	processed_pseudogene	117.821	-0.985375	0.358189	-2.75099	0.0059416	0.287737	0.985375	1.97983	-1.97983
ENSG00000284713	SMIM38	protein_coding	105.385	-0.986866	0.388831	-2.53804	0.0111476	0.378538	0.986866	1.98188	-1.98188
ENSG00000174403	MIR1-1HG-AS1	antisense	1748.4	-0.988574	0.364762	-2.71019	0.00672451	0.302355	0.988574	1.98422	-1.98422
ENSG00000126950	TMEM35A	protein_coding	1724.91	-0.990805	0.386753	-2.56185	0.0104115	0.367867	0.990805	1.98729	-1.98729
ENSG00000231742	LINC01273	lincRNA	34.6489	-1.00035	0.345131	-2.89846	0.00374999	0.234218	1.00035	2.00049	-2.00049
ENSG00000260266	PPIAP46	transcribed_processed_pseudogene	19.3525	-1.00192	0.397969	-2.51758	0.0118165	0.388544	1.00192	2.00266	-2.00266
ENSG00000242265	PEG10	protein_coding	373.686	-1.00239	0.344873	-2.90655	0.00365438	0.232955	1.00239	2.00332	-2.00332
ENSG00000168004	HRASLS5	protein_coding	122.916	-1.00456	0.361138	-2.78165	0.00540831	0.275666	1.00456	2.00633	-2.00633
ENSG00000173714	WFIKKN2	protein_coding	71.3968	-1.00473	0.358843	-2.79993	0.00511141	0.269131	1.00473	2.00657	-2.00657
ENSG00000139926	FRMD6	protein_coding	5731.51	-1.00564	0.308315	-3.26174	0.00110729	0.13609	1.00564	2.00784	-2.00784
ENSG00000146966	DENND2A	protein_coding	1474.34	-1.00835	0.369059	-2.73221	0.00629101	0.295086	1.00835	2.01161	-2.01161
ENSG00000100206	DMC1	protein_coding	76.3979	-1.01988	0.366641	-2.78168	0.00540783	0.275666	1.01988	2.02775	-2.02775
ENSG00000128606	LRRC17	protein_coding	235.525	-1.02499	0.344554	-2.97483	0.00293151	0.216043	1.02499	2.03494	-2.03494
ENSG00000282936	AC004706.3	TEC	126.353	-1.02518	0.380215	-2.69633	0.00701087	0.307308	1.02518	2.03522	-2.03522
ENSG00000105227	PRX	protein_coding	735.014	-1.02896	0.317724	-3.23853	0.00120145	0.140352	1.02896	2.04055	-2.04055
ENSG00000224713	AC025165.1	antisense	344.685	-1.03006	0.399452	-2.5787	0.00991742	0.357395	1.03006	2.04212	-2.04212
ENSG00000278948	AL031587.5	TEC	83.1653	-1.03193	0.358425	-2.87907	0.00398846	0.24044	1.03193	2.04476	-2.04476
ENSG00000256508	MRGPRF-AS1	antisense	141.189	-1.0397	0.310477	-3.34873	0.000811823	0.117259	1.0397	2.0558	-2.0558
ENSG00000197565	COL4A6	protein_coding	4579.08	-1.03982	0.332216	-3.12994	0.0017484	0.168001	1.03982	2.05597	-2.05597
ENSG00000218336	TENM3	protein_coding	1465.5	-1.04059	0.408587	-2.54679	0.0108719	0.375973	1.04059	2.05706	-2.05706
ENSG00000154188	ANGPT1	protein_coding	2450.4	-1.04159	0.356893	-2.9185	0.00351725	0.230094	1.04159	2.0585	-2.0585
ENSG00000172426	RSPH9	protein_coding	90.5205	-1.04954	0.360903	-2.90809	0.00363648	0.232425	1.04954	2.06987	-2.06987
ENSG00000224940	PRRT4	protein_coding	37.7982	-1.0502	0.382174	-2.74796	0.00599672	0.288777	1.0502	2.07082	-2.07082
ENSG00000159176	CSRP1	protein_coding	116813	-1.05158	0.391425	-2.68654	0.00721971	0.310333	1.05158	2.07279	-2.07279
ENSG00000101849	TBL1X	protein_coding	6823.72	-1.05358	0.313203	-3.3639	0.000768497	0.113029	1.05358	2.07568	-2.07568
ENSG00000150995	ITPR1	protein_coding	8459.62	-1.05611	0.28164	-3.74987	0.000176927	0.0568377	1.05611	2.07932	-2.07932
ENSG00000176826	FKBP9P1	transcribed_unprocessed_pseudogene	109.981	-1.06201	0.349135	-3.04181	0.00235156	0.196198	1.06201	2.08783	-2.08783
ENSG00000235169	SMIM1	protein_coding	119.664	-1.07144	0.378865	-2.82801	0.00468378	0.259087	1.07144	2.10152	-2.10152
ENSG00000140459	CYP11A1	protein_coding	96.5785	-1.07235	0.304428	-3.52249	0.000427509	0.0884546	1.07235	2.10285	-2.10285
ENSG00000214402	LCNL1	protein_coding	848.057	-1.07364	0.403159	-2.66306	0.00774327	0.321386	1.07364	2.10473	-2.10473
ENSG00000240875	LINC00886	lincRNA	252.359	-1.07499	0.328926	-3.26819	0.00108237	0.134142	1.07499	2.10671	-2.10671
ENSG00000119946	CNNM1	protein_coding	487.683	-1.07616	0.365561	-2.94387	0.00324138	0.223554	1.07616	2.10842	-2.10842
ENSG00000198300	PEG3	protein_coding	405.206	-1.07968	0.31363	-3.44252	0.000576321	0.0994919	1.07968	2.11356	-2.11356
ENSG00000112139	MDGA1	protein_coding	630.427	-1.0835	0.344651	-3.14376	0.00166791	0.163543	1.0835	2.11917	-2.11917
ENSG00000198756	COLGALT2	protein_coding	1119.8	-1.08436	0.393128	-2.75829	0.00581047	0.284294	1.08436	2.12044	-2.12044
ENSG00000275120	AC048382.5	antisense	36.4721	-1.08774	0.323245	-3.36506	0.00076528	0.113029	1.08774	2.1254	-2.1254
ENSG00000125675	GRIA3	protein_coding	309.343	-1.09141	0.425329	-2.56603	0.010287	0.366011	1.09141	2.13082	-2.13082
ENSG00000154330	PGM5	protein_coding	20923.6	-1.10174	0.393718	-2.7983	0.00513728	0.269156	1.10174	2.14613	-2.14613
ENSG00000143318	CASQ1	protein_coding	146.399	-1.10394	0.346983	-3.18155	0.0014649	0.154161	1.10394	2.14942	-2.14942
ENSG00000115556	PLCD4	protein_coding	906.088	-1.10529	0.308142	-3.58694	0.000334582	0.0756372	1.10529	2.15142	-2.15142
ENSG00000166831	RBPMS2	protein_coding	1843.91	-1.11091	0.441553	-2.51593	0.011872	0.388544	1.11091	2.15983	-2.15983
ENSG00000163491	NEK10	protein_coding	272.913	-1.1154	0.438589	-2.54315	0.0109857	0.37777	1.1154	2.16655	-2.16655
ENSG00000139971	ARMH4	protein_coding	363.199	-1.12131	0.329524	-3.4028	0.000666993	0.106093	1.12131	2.17544	-2.17544
ENSG00000224413	AP001476.1	lincRNA	31.7499	-1.12168	0.412078	-2.722	0.00648885	0.298452	1.12168	2.176	-2.176
ENSG00000258274	AC012085.2	antisense	223.15	-1.12434	0.423601	-2.65426	0.00794834	0.323483	1.12434	2.18002	-2.18002
ENSG00000065534	MYLK	protein_coding	100011	-1.12605	0.379352	-2.96836	0.00299391	0.216659	1.12605	2.18261	-2.18261
ENSG00000166963	MAP1A	protein_coding	2831.7	-1.12732	0.443083	-2.54426	0.0109511	0.377642	1.12732	2.18452	-2.18452
ENSG00000185052	SLC24A3	protein_coding	2031.46	-1.12779	0.446798	-2.52416	0.0115974	0.386818	1.12779	2.18524	-2.18524
ENSG00000163431	LMOD1	protein_coding	21568.3	-1.13854	0.428725	-2.65564	0.0079159	0.323483	1.13854	2.20158	-2.20158
ENSG00000115896	PLCL1	protein_coding	2107.33	-1.14027	0.442417	-2.57736	0.00995588	0.35746	1.14027	2.20422	-2.20422
ENSG00000133424	LARGE1	protein_coding	3758.11	-1.14763	0.393873	-2.91369	0.00357181	0.230094	1.14763	2.21549	-2.21549
ENSG00000173175	ADCY5	protein_coding	6723.2	-1.16032	0.409945	-2.83043	0.00464851	0.259087	1.16032	2.23507	-2.23507
ENSG00000285280	AL390957.1	lincRNA	28.7129	-1.16087	0.390849	-2.97013	0.00297669	0.216659	1.16087	2.23593	-2.23593
ENSG00000167281	RBFOX3	protein_coding	1931.85	-1.16448	0.367065	-3.17239	0.00151188	0.157746	1.16448	2.24152	-2.24152
ENSG00000162543	UBXN10	protein_coding	724.107	-1.16498	0.395565	-2.94511	0.00322837	0.223293	1.16498	2.24231	-2.24231
ENSG00000185046	ANKS1B	protein_coding	306.349	-1.16697	0.416751	-2.80017	0.00510762	0.269131	1.16697	2.2454	-2.2454
ENSG00000187980	PLA2G2C	protein_coding	37.1999	-1.17296	0.379642	-3.08963	0.00200404	0.180549	1.17296	2.25473	-2.25473
ENSG00000158560	DYNC1I1	protein_coding	831.103	-1.18001	0.37464	-3.14972	0.00163426	0.162804	1.18001	2.26579	-2.26579
ENSG00000205562	AL049775.1	lincRNA	18.6723	-1.18534	0.414965	-2.85649	0.00428357	0.247165	1.18534	2.27418	-2.27418
ENSG00000232046	LINC01798	lincRNA	78.3786	-1.18668	0.467182	-2.54008	0.0110828	0.378417	1.18668	2.27628	-2.27628
ENSG00000224609	AC093425.1	processed_transcript	90.8594	-1.18715	0.292205	-4.06273	4.85e-05	0.0281946	1.18715	2.27703	-2.27703
ENSG00000128656	CHN1	protein_coding	1380.25	-1.19095	0.417159	-2.85491	0.00430485	0.247165	1.19095	2.28303	-2.28303
ENSG00000268388	FENDRR	lincRNA	3976.62	-1.1914	0.457406	-2.60468	0.00919609	0.349724	1.1914	2.28374	-2.28374
ENSG00000126218	F10	protein_coding	1149.8	-1.1918	0.400533	-2.97554	0.00292478	0.216043	1.1918	2.28437	-2.28437
ENSG00000177103	DSCAML1	protein_coding	271.086	-1.19388	0.448515	-2.66186	0.00777097	0.321559	1.19388	2.28768	-2.28768
ENSG00000179071	CCDC89	protein_coding	105.738	-1.19711	0.386801	-3.09491	0.00196874	0.179253	1.19711	2.29281	-2.29281
ENSG00000183549	ACSM5	protein_coding	79.2502	-1.19803	0.471835	-2.53909	0.011114	0.378417	1.19803	2.29427	-2.29427
ENSG00000134202	GSTM3	protein_coding	5401.29	-1.2011	0.465596	-2.5797	0.00988875	0.357395	1.2011	2.29914	-2.29914
ENSG00000174611	KY	protein_coding	492.69	-1.20268	0.387357	-3.10484	0.0019038	0.178089	1.20268	2.30167	-2.30167
ENSG00000255874	LINC00346	lincRNA	406.553	-1.20522	0.370479	-3.25315	0.00114133	0.137269	1.20522	2.30573	-2.30573
ENSG00000101335	MYL9	protein_coding	118982	-1.20567	0.463537	-2.60102	0.00929459	0.352372	1.20567	2.30645	-2.30645
ENSG00000197321	SVIL	protein_coding	20807	-1.20714	0.428857	-2.81479	0.00488098	0.263649	1.20714	2.3088	-2.3088
ENSG00000092445	TYRO3	protein_coding	661.768	-1.20906	0.320329	-3.77444	0.000160368	0.0541078	1.20906	2.31187	-2.31187
ENSG00000002746	HECW1	protein_coding	429.769	-1.21006	0.352485	-3.43294	0.000597077	0.100406	1.21006	2.31347	-2.31347
ENSG00000182253	SYNM	protein_coding	35254.4	-1.21769	0.417862	-2.91408	0.00356735	0.230094	1.21769	2.32573	-2.32573
ENSG00000134201	GSTM5	protein_coding	2578.33	-1.21884	0.351646	-3.46608	0.000528103	0.0955199	1.21884	2.32759	-2.32759
ENSG00000105270	CLIP3	protein_coding	3964.41	-1.21946	0.406071	-3.00307	0.00267274	0.207819	1.21946	2.32859	-2.32859
ENSG00000158813	EDA	protein_coding	307.022	-1.22033	0.333252	-3.66188	0.000250368	0.0711115	1.22033	2.33	-2.33
ENSG00000152137	HSPB8	protein_coding	13844.4	-1.22825	0.431535	-2.84622	0.00442411	0.250614	1.22825	2.34282	-2.34282
ENSG00000117016	RIMS3	protein_coding	813.455	-1.22972	0.407037	-3.02115	0.00251813	0.199322	1.22972	2.34522	-2.34522
ENSG00000228252	COL6A4P2	transcribed_unitary_pseudogene	63.446	-1.23476	0.478975	-2.57793	0.00993942	0.357395	1.23476	2.35343	-2.35343
ENSG00000107159	CA9	protein_coding	90.4618	-1.23538	0.458071	-2.69691	0.00699859	0.307308	1.23538	2.35443	-2.35443
ENSG00000119938	PPP1R3C	protein_coding	1632.72	-1.24267	0.418008	-2.97283	0.00295067	0.216338	1.24267	2.36635	-2.36635
ENSG00000035403	VCL	protein_coding	31961	-1.2428	0.398044	-3.12227	0.00179464	0.170491	1.2428	2.36657	-2.36657
ENSG00000104044	OCA2	protein_coding	163.82	-1.2443	0.473766	-2.62641	0.00862905	0.334942	1.2443	2.36904	-2.36904
ENSG00000164318	EGFLAM	protein_coding	1992.66	-1.24502	0.408042	-3.05119	0.00227934	0.194787	1.24502	2.37021	-2.37021
ENSG00000185070	FLRT2	protein_coding	2326.88	-1.24653	0.410713	-3.03504	0.00240503	0.197706	1.24653	2.3727	-2.3727
ENSG00000018625	ATP1A2	protein_coding	6969.26	-1.24705	0.336614	-3.70469	0.000211646	0.0637942	1.24705	2.37356	-2.37356
ENSG00000164591	MYOZ3	protein_coding	218.289	-1.25122	0.462389	-2.70599	0.00681006	0.303963	1.25122	2.38043	-2.38043
ENSG00000280302	AP005264.7	TEC	45.2426	-1.25293	0.415002	-3.01909	0.00253536	0.19968	1.25293	2.38325	-2.38325
ENSG00000141052	MYOCD	protein_coding	3379.25	-1.25313	0.414478	-3.02339	0.00249957	0.199322	1.25313	2.38358	-2.38358
ENSG00000149485	FADS1	protein_coding	3118.71	-1.25665	0.375283	-3.34855	0.000812351	0.117259	1.25665	2.38941	-2.38941
ENSG00000207870	MIR221	miRNA	59.3869	-1.25777	0.487874	-2.57806	0.00993569	0.357395	1.25777	2.39126	-2.39126
ENSG00000117407	ARTN	protein_coding	500.589	-1.2599	0.397813	-3.16705	0.00153994	0.157973	1.2599	2.39478	-2.39478
ENSG00000148408	CACNA1B	protein_coding	276.851	-1.26399	0.42735	-2.95774	0.00309906	0.219952	1.26399	2.40159	-2.40159
ENSG00000183760	ACP7	protein_coding	45.4948	-1.27044	0.457248	-2.77844	0.00546201	0.27629	1.27044	2.41235	-2.41235
ENSG00000165757	JCAD	protein_coding	3830.86	-1.27606	0.260016	-4.90761	9.22e-07	0.00250098	1.27606	2.42177	-2.42177
ENSG00000233830	EIF4HP1	processed_pseudogene	20.3595	-1.27767	0.418464	-3.05323	0.00226391	0.194787	1.27767	2.42447	-2.42447
ENSG00000233251	AC007743.1	antisense	262.787	-1.27804	0.504796	-2.5318	0.0113478	0.383734	1.27804	2.4251	-2.4251
ENSG00000149295	DRD2	protein_coding	135.638	-1.28148	0.449732	-2.84942	0.00437985	0.249809	1.28148	2.43088	-2.43088
ENSG00000186868	MAPT	protein_coding	399.313	-1.28193	0.423903	-3.02411	0.00249367	0.199322	1.28193	2.43164	-2.43164
ENSG00000234814	SVIL2P	transcribed_unprocessed_pseudogene	178.805	-1.28209	0.479451	-2.67407	0.00749369	0.31599	1.28209	2.4319	-2.4319
ENSG00000092051	JPH4	protein_coding	3078.69	-1.28695	0.30336	-4.24231	2.21e-05	0.0168791	1.28695	2.44011	-2.44011
ENSG00000087258	GNAO1	protein_coding	2422.61	-1.28752	0.450093	-2.86058	0.00422873	0.24582	1.28752	2.44109	-2.44109
ENSG00000186198	SLC51B	protein_coding	184.062	-1.28923	0.375714	-3.43142	0.000600421	0.100406	1.28923	2.44398	-2.44398
ENSG00000179270	PCARE	protein_coding	19.3011	-1.29145	0.461427	-2.79882	0.00512902	0.269156	1.29145	2.44774	-2.44774
ENSG00000166091	CMTM5	protein_coding	92.0427	-1.29185	0.383528	-3.36833	0.000756238	0.112583	1.29185	2.44842	-2.44842
ENSG00000005249	PRKAR2B	protein_coding	917.738	-1.29248	0.435902	-2.96508	0.00302604	0.216659	1.29248	2.4495	-2.4495
ENSG00000198624	CCDC69	protein_coding	4233.82	-1.29389	0.488939	-2.64633	0.00813715	0.326702	1.29389	2.45189	-2.45189
ENSG00000184156	KCNQ3	protein_coding	293.796	-1.29752	0.44501	-2.91571	0.00354885	0.230094	1.29752	2.45806	-2.45806
ENSG00000103710	RASL12	protein_coding	6978.85	-1.29834	0.489162	-2.6542	0.00794963	0.323483	1.29834	2.45945	-2.45945
ENSG00000256742	AC145422.1	lincRNA	12.8273	-1.29953	0.450979	-2.88156	0.00395708	0.239139	1.29953	2.46148	-2.46148
ENSG00000099957	P2RX6	protein_coding	127.648	-1.31372	0.468083	-2.8066	0.00500674	0.266874	1.31372	2.48582	-2.48582
ENSG00000213763	ACTBP2	processed_pseudogene	34.124	-1.31484	0.471183	-2.7905	0.00526267	0.273379	1.31484	2.48774	-2.48774
ENSG00000116194	ANGPTL1	protein_coding	959.572	-1.31684	0.368657	-3.57198	0.000354286	0.0793568	1.31684	2.4912	-2.4912
ENSG00000260953	AC009093.4	lincRNA	28.5407	-1.31837	0.47454	-2.77822	0.00546582	0.27629	1.31837	2.49385	-2.49385
ENSG00000243232	PCDHAC2	protein_coding	37.9862	-1.3193	0.460551	-2.86462	0.00417513	0.244317	1.3193	2.49546	-2.49546
ENSG00000134042	MRO	protein_coding	75.649	-1.32172	0.46301	-2.85463	0.00430874	0.247165	1.32172	2.49964	-2.49964
ENSG00000108448	TRIM16L	protein_coding	316.137	-1.32473	0.429354	-3.0854	0.00203276	0.182463	1.32473	2.50486	-2.50486
ENSG00000274286	ADRA2B	protein_coding	142.141	-1.3282	0.438363	-3.02991	0.00244623	0.199322	1.3282	2.5109	-2.5109
ENSG00000168702	LRP1B	protein_coding	299.846	-1.33228	0.455562	-2.92447	0.00345038	0.22954	1.33228	2.518	-2.518
ENSG00000226306	NPY6R	transcribed_processed_pseudogene	85.5451	-1.33951	0.491209	-2.72697	0.00639182	0.29609	1.33951	2.53066	-2.53066
ENSG00000013619	MAMLD1	protein_coding	1490.37	-1.34215	0.494354	-2.71495	0.00662857	0.299315	1.34215	2.53528	-2.53528
ENSG00000000005	TNMD	protein_coding	36.1686	-1.34564	0.490048	-2.74593	0.00603395	0.288861	1.34564	2.54143	-2.54143
ENSG00000225914	TSBP1-AS1	antisense	26.4955	-1.34591	0.426171	-3.15816	0.0015877	0.16184	1.34591	2.54191	-2.54191
ENSG00000172005	MAL	protein_coding	272.664	-1.34892	0.523212	-2.57816	0.00993278	0.357395	1.34892	2.54722	-2.54722
ENSG00000070193	FGF10	protein_coding	506.738	-1.35044	0.369884	-3.65098	0.000261243	0.0716394	1.35044	2.5499	-2.5499
ENSG00000128482	RNF112	protein_coding	1794.01	-1.35648	0.43798	-3.09713	0.00195402	0.179253	1.35648	2.5606	-2.5606
ENSG00000225986	UBXN10-AS1	antisense	156.522	-1.35652	0.441189	-3.07469	0.00210723	0.185837	1.35652	2.56067	-2.56067
ENSG00000145087	STXBP5L	protein_coding	715.012	-1.35758	0.311854	-4.35325	1.34e-05	0.0142387	1.35758	2.56255	-2.56255
ENSG00000161896	IP6K3	protein_coding	894.492	-1.36478	0.47244	-2.88879	0.00386727	0.234966	1.36478	2.57537	-2.57537
ENSG00000232855	AF165147.1	lincRNA	2069.1	-1.37243	0.529417	-2.59235	0.00953231	0.35695	1.37243	2.58907	-2.58907
ENSG00000235370	DNM1P51	transcribed_unprocessed_pseudogene	89.359	-1.38143	0.453311	-3.04742	0.00230813	0.194787	1.38143	2.60527	-2.60527
ENSG00000224965	LINC02586	antisense	15.3292	-1.39321	0.522338	-2.66725	0.00764738	0.31971	1.39321	2.62662	-2.62662
ENSG00000225706	PTPRD-AS1	lincRNA	50.9626	-1.39464	0.523042	-2.66639	0.007667	0.319979	1.39464	2.62922	-2.62922
ENSG00000128578	STRIP2	protein_coding	330.614	-1.39498	0.471874	-2.95625	0.00311404	0.220375	1.39498	2.62984	-2.62984
ENSG00000114115	RBP1	protein_coding	1379.89	-1.39667	0.476892	-2.92869	0.00340392	0.22769	1.39667	2.63293	-2.63293
ENSG00000139209	SLC38A4	protein_coding	125.34	-1.43042	0.526127	-2.71878	0.00655238	0.298919	1.43042	2.69526	-2.69526
ENSG00000166960	CCDC178	protein_coding	232.516	-1.43751	0.395917	-3.63085	0.000282493	0.0735846	1.43751	2.70854	-2.70854
ENSG00000144619	CNTN4	protein_coding	937.407	-1.43821	0.467782	-3.07452	0.00210841	0.185837	1.43821	2.70984	-2.70984
ENSG00000246379	AC007495.1	lincRNA	83.7929	-1.44325	0.341816	-4.2223	2.42e-05	0.0178912	1.44325	2.71932	-2.71932
ENSG00000122367	LDB3	protein_coding	4639.75	-1.44706	0.395792	-3.65612	0.000256059	0.0711115	1.44706	2.72653	-2.72653
ENSG00000118298	CA14	protein_coding	531.502	-1.44839	0.461116	-3.14105	0.00168343	0.163749	1.44839	2.72903	-2.72903
ENSG00000235904	RBMS3-AS3	antisense	29.32	-1.45519	0.544149	-2.67424	0.00748978	0.31599	1.45519	2.74192	-2.74192
ENSG00000235770	LINC00607	lincRNA	28.2492	-1.46193	0.458491	-3.18856	0.00142981	0.15244	1.46193	2.75476	-2.75476
ENSG00000057593	F7	protein_coding	89.3547	-1.46208	0.53023	-2.75743	0.00582569	0.284468	1.46208	2.75504	-2.75504
ENSG00000172350	ABCG4	protein_coding	49.9866	-1.46462	0.418819	-3.49703	0.000470464	0.0921274	1.46462	2.75991	-2.75991
ENSG00000228983	SLC47A1P1	transcribed_unprocessed_pseudogene	39.2979	-1.46542	0.380238	-3.85394	0.000116231	0.0405397	1.46542	2.76143	-2.76143
ENSG00000197415	VEPH1	protein_coding	149.347	-1.4656	0.46615	-3.14405	0.00166626	0.163543	1.4656	2.76178	-2.76178
ENSG00000145794	MEGF10	protein_coding	108.554	-1.46591	0.582473	-2.5167	0.0118461	0.388544	1.46591	2.76237	-2.76237
ENSG00000136717	BIN1	protein_coding	7027.95	-1.4702	0.547912	-2.68328	0.00729049	0.311729	1.4702	2.7706	-2.7706
ENSG00000070808	CAMK2A	protein_coding	84.8823	-1.47421	0.43353	-3.40047	0.0006727	0.106093	1.47421	2.77831	-2.77831
ENSG00000133392	MYH11	protein_coding	287120	-1.47612	0.495662	-2.97807	0.00290068	0.216043	1.47612	2.78199	-2.78199
ENSG00000147255	IGSF1	protein_coding	797.468	-1.47894	0.429517	-3.44326	0.00057475	0.0994919	1.47894	2.78744	-2.78744
ENSG00000010282	HHATL	protein_coding	22.285	-1.48533	0.521094	-2.85041	0.00436623	0.249652	1.48533	2.79982	-2.79982
ENSG00000266677	AC087164.1	antisense	23.9617	-1.49006	0.593091	-2.51237	0.0119924	0.391437	1.49006	2.80901	-2.80901
ENSG00000241158	ADAMTS9-AS1	processed_transcript	1762.97	-1.49144	0.433619	-3.43953	0.000582729	0.0994919	1.49144	2.8117	-2.8117
ENSG00000184347	SLIT3	protein_coding	4200.35	-1.49981	0.531482	-2.82193	0.00477354	0.261901	1.49981	2.82805	-2.82805
ENSG00000268460	AC006262.1	processed_transcript	82.8788	-1.50358	0.567791	-2.64813	0.00809384	0.326091	1.50358	2.83546	-2.83546
ENSG00000079156	OSBPL6	protein_coding	864.226	-1.50373	0.478061	-3.14549	0.00165811	0.163543	1.50373	2.83576	-2.83576
ENSG00000124493	GRM4	protein_coding	21.3457	-1.50579	0.510239	-2.95114	0.00316603	0.222123	1.50579	2.83979	-2.83979
ENSG00000112619	PRPH2	protein_coding	164.964	-1.50919	0.431745	-3.49556	0.000473061	0.0921274	1.50919	2.84651	-2.84651
ENSG00000136383	ALPK3	protein_coding	1139.69	-1.51082	0.522488	-2.89159	0.00383294	0.234736	1.51082	2.84972	-2.84972
ENSG00000278214	LINC02139	lincRNA	38.3814	-1.51088	0.517501	-2.91956	0.00350522	0.230094	1.51088	2.84983	-2.84983
ENSG00000161647	MPP3	protein_coding	1615.66	-1.51186	0.542904	-2.78477	0.00535651	0.274746	1.51186	2.85178	-2.85178
ENSG00000228536	LYPLAL1-AS1	lincRNA	28.8387	-1.52149	0.423759	-3.59045	0.000330105	0.0754015	1.52149	2.87087	-2.87087
ENSG00000116745	RPE65	protein_coding	271.97	-1.52617	0.432877	-3.52566	0.000422436	0.0884546	1.52617	2.88021	-2.88021
ENSG00000130528	HRC	protein_coding	183.88	-1.53048	0.452106	-3.38522	0.000711222	0.110602	1.53048	2.88882	-2.88882
ENSG00000108381	ASPA	protein_coding	982.969	-1.53101	0.478813	-3.19751	0.00138619	0.149092	1.53101	2.88988	-2.88988
ENSG00000228549	BX284668.2	lincRNA	34.0236	-1.53483	0.598945	-2.56255	0.0103907	0.367665	1.53483	2.89753	-2.89753
ENSG00000135406	PRPH	protein_coding	39.1687	-1.53982	0.49231	-3.12774	0.00176155	0.168001	1.53982	2.90758	-2.90758
ENSG00000255052	FAM66D	antisense	26.9247	-1.54083	0.342481	-4.49901	6.83e-06	0.00926033	1.54083	2.90961	-2.90961
ENSG00000198626	RYR2	protein_coding	1889.39	-1.54271	0.559635	-2.75663	0.00584005	0.284601	1.54271	2.91341	-2.91341
ENSG00000236532	LINC01695	lincRNA	49.9718	-1.54376	0.468333	-3.29628	0.000979728	0.127915	1.54376	2.91553	-2.91553
ENSG00000224958	PGM5-AS1	antisense	2542.93	-1.54538	0.595481	-2.59518	0.00945421	0.356211	1.54538	2.91881	-2.91881
ENSG00000150656	CNDP1	protein_coding	18.3705	-1.55948	0.476501	-3.27278	0.00106494	0.134024	1.55948	2.94749	-2.94749
ENSG00000171227	TMEM37	protein_coding	376.195	-1.58666	0.439858	-3.60722	0.000309495	0.0735846	1.58666	3.00354	-3.00354
ENSG00000128591	FLNC	protein_coding	53657.5	-1.58721	0.568964	-2.78964	0.00527664	0.273523	1.58721	3.00467	-3.00467
ENSG00000103154	NECAB2	protein_coding	18.8627	-1.60061	0.390758	-4.09616	4.2e-05	0.0267058	1.60061	3.03271	-3.03271
ENSG00000171596	NMUR1	protein_coding	186.588	-1.60462	0.404427	-3.96763	7.26e-05	0.0334396	1.60462	3.04115	-3.04115
ENSG00000151835	SACS	protein_coding	3845.83	-1.61047	0.639908	-2.51672	0.0118452	0.388544	1.61047	3.05352	-3.05352
ENSG00000284770	TBCE	protein_coding	6.33947	-1.6269	0.645092	-2.52197	0.01167	0.387638	1.6269	3.08849	-3.08849
ENSG00000139767	SRRM4	protein_coding	35.4609	-1.635	0.630687	-2.59242	0.00953039	0.35695	1.635	3.10589	-3.10589
ENSG00000040731	CDH10	protein_coding	688.359	-1.63793	0.511142	-3.20445	0.0013532	0.148113	1.63793	3.11219	-3.11219
ENSG00000088538	DOCK3	protein_coding	1005.49	-1.64721	0.426649	-3.86082	0.000113009	0.0405397	1.64721	3.13228	-3.13228
ENSG00000183287	CCBE1	protein_coding	505.436	-1.64837	0.422321	-3.90311	9.5e-05	0.0386426	1.64837	3.13478	-3.13478
ENSG00000185112	FAM43A	protein_coding	1165.1	-1.67203	0.489407	-3.41644	0.000634462	0.103269	1.67203	3.18662	-3.18662
ENSG00000205221	VIT	protein_coding	773.158	-1.67467	0.365274	-4.58469	4.55e-06	0.0083655	1.67467	3.19246	-3.19246
ENSG00000269186	LINC01082	lincRNA	46.8344	-1.70369	0.498096	-3.42041	0.000625276	0.102571	1.70369	3.25733	-3.25733
ENSG00000259867	AC105411.1	antisense	20.8775	-1.70533	0.66064	-2.58132	0.00984219	0.357395	1.70533	3.26103	-3.26103
ENSG00000145934	TENM2	protein_coding	898.696	-1.70871	0.502543	-3.40013	0.000673534	0.106093	1.70871	3.26869	-3.26869
ENSG00000108405	P2RX1	protein_coding	3050.88	-1.71575	0.501498	-3.42125	0.000623329	0.102571	1.71575	3.28468	-3.28468
ENSG00000080293	SCTR	protein_coding	43.809	-1.71805	0.549136	-3.12864	0.00175618	0.168001	1.71805	3.28991	-3.28991
ENSG00000145362	ANK2	protein_coding	3065.49	-1.71956	0.516632	-3.32841	0.000873445	0.119938	1.71956	3.29336	-3.29336
ENSG00000173546	CSPG4	protein_coding	6059.59	-1.72532	0.614729	-2.80663	0.00500627	0.266874	1.72532	3.30653	-3.30653
ENSG00000182732	RGS6	protein_coding	51.8522	-1.73794	0.544539	-3.19158	0.00141496	0.151518	1.73794	3.33559	-3.33559
ENSG00000233421	LINC01783	lincRNA	27.7494	-1.74294	0.661831	-2.63352	0.00845059	0.331706	1.74294	3.34717	-3.34717
ENSG00000267372	AC005330.1	lincRNA	25.1915	-1.75699	0.636932	-2.75852	0.00580641	0.284294	1.75699	3.37992	-3.37992
ENSG00000058335	RASGRF1	protein_coding	227.457	-1.7667	0.631028	-2.79972	0.00511476	0.269131	1.7667	3.40275	-3.40275
ENSG00000055813	CCDC85A	protein_coding	209.158	-1.78679	0.476484	-3.74996	0.000176863	0.0568377	1.78679	3.45047	-3.45047
ENSG00000228203	RNF144A-AS1	processed_transcript	107.929	-1.78993	0.624491	-2.86623	0.00415395	0.243904	1.78993	3.45799	-3.45799
ENSG00000232079	LINC01697	processed_transcript	11.3531	-1.80355	0.67928	-2.65508	0.00792889	0.323483	1.80355	3.49077	-3.49077
ENSG00000258137	AC079313.2	antisense	75.6263	-1.80741	0.442888	-4.08098	4.48e-05	0.0267058	1.80741	3.50014	-3.50014
ENSG00000142583	SLC2A5	protein_coding	2100.06	-1.81593	0.575953	-3.15291	0.00161653	0.162804	1.81593	3.52086	-3.52086
ENSG00000106633	GCK	protein_coding	53.6066	-1.8223	0.458569	-3.97389	7.07e-05	0.033199	1.8223	3.53645	-3.53645
ENSG00000154928	EPHB1	protein_coding	491.164	-1.82897	0.546103	-3.34913	0.000810663	0.117259	1.82897	3.55283	-3.55283
ENSG00000173267	SNCG	protein_coding	1753.36	-1.83646	0.555962	-3.3032	0.00095587	0.126251	1.83646	3.57132	-3.57132
ENSG00000205116	TMEM88B	protein_coding	12.1407	-1.83803	0.693626	-2.64989	0.00805189	0.325475	1.83803	3.57521	-3.57521
ENSG00000147606	SLC26A7	protein_coding	43.5798	-1.84672	0.676402	-2.7302	0.0063295	0.295086	1.84672	3.5968	-3.5968
ENSG00000275088	AC026469.1	lincRNA	60.1873	-1.8488	0.519496	-3.55884	0.000372496	0.0812008	1.8488	3.60202	-3.60202
ENSG00000213435	ATP6V0CP3	processed_pseudogene	15.2673	-1.85024	0.714309	-2.59024	0.00959077	0.357306	1.85024	3.60559	-3.60559
ENSG00000224550	AC114491.1	processed_pseudogene	9.88907	-1.86821	0.614253	-3.04144	0.00235453	0.196198	1.86821	3.6508	-3.6508
ENSG00000168502	MTCL1	protein_coding	1452.65	-1.87499	0.725986	-2.58268	0.00980353	0.357395	1.87499	3.668	-3.668
ENSG00000159251	ACTC1	protein_coding	3314.76	-1.88717	0.618605	-3.05068	0.00228323	0.194787	1.88717	3.69908	-3.69908
ENSG00000260859	AC025280.1	sense_intronic	86.8667	-1.89292	0.642736	-2.94511	0.00322844	0.223293	1.89292	3.71387	-3.71387
ENSG00000261220	AC103706.1	lincRNA	178.731	-1.89294	0.594749	-3.18275	0.00145883	0.154161	1.89294	3.71391	-3.71391
ENSG00000284690	CD300H	polymorphic_pseudogene	19.4381	-1.8947	0.672322	-2.81814	0.00483034	0.262656	1.8947	3.71844	-3.71844
ENSG00000115194	SLC30A3	protein_coding	24.6176	-1.91802	0.680564	-2.81829	0.00482809	0.262656	1.91802	3.77905	-3.77905
ENSG00000186684	CYP27C1	protein_coding	247.952	-1.92932	0.69834	-2.76272	0.00573215	0.282728	1.92932	3.80876	-3.80876
ENSG00000227619	AL391056.1	lincRNA	242.532	-1.9361	0.716248	-2.70311	0.00686942	0.305932	1.9361	3.82669	-3.82669
ENSG00000184599	FAM19A3	protein_coding	20.0525	-1.94913	0.699623	-2.78597	0.00533684	0.274313	1.94913	3.8614	-3.8614
ENSG00000231943	PGM5P4-AS1	lincRNA	19.9259	-1.95294	0.662141	-2.94944	0.00318355	0.222274	1.95294	3.87164	-3.87164
ENSG00000284685	AC009093.10	processed_transcript	16.5435	-1.9532	0.707325	-2.7614	0.00575549	0.282737	1.9532	3.87233	-3.87233
ENSG00000164627	KIF6	protein_coding	61.6906	-1.95602	0.57992	-3.37292	0.000743767	0.112583	1.95602	3.87991	-3.87991
ENSG00000128285	MCHR1	protein_coding	14.1834	-1.96649	0.679574	-2.89371	0.00380724	0.234218	1.96649	3.90815	-3.90815
ENSG00000250734	AL391335.1	antisense	34.2931	-1.99476	0.449009	-4.44259	8.89e-06	0.0108505	1.99476	3.9855	-3.9855
ENSG00000235949	AC061961.1	antisense	53.778	-1.9952	0.629753	-3.16823	0.00153369	0.157973	1.9952	3.98672	-3.98672
ENSG00000260653	AC237221.1	lincRNA	25.5369	-2.00536	0.672997	-2.97974	0.00288494	0.216043	2.00536	4.01488	-4.01488
ENSG00000173114	LRRN3	protein_coding	261.355	-2.01249	0.618195	-3.25542	0.00113223	0.137269	2.01249	4.03477	-4.03477
ENSG00000163827	LRRC2	protein_coding	163.672	-2.01497	0.683341	-2.94871	0.00319108	0.222274	2.01497	4.04172	-4.04172
ENSG00000285844	FO393414.3	bidirectional_promoter_lncRNA	13.816	-2.01684	0.672751	-2.9979	0.00271844	0.210034	2.01684	4.04697	-4.04697
ENSG00000203685	STUM	protein_coding	1912.05	-2.02102	0.524214	-3.85533	0.000115572	0.0405397	2.02102	4.0587	-4.0587
ENSG00000204950	LRRC10B	protein_coding	76.0859	-2.04741	0.677683	-3.02119	0.00251781	0.199322	2.04741	4.13364	-4.13364
ENSG00000177822	TENM3-AS1	antisense	65.2083	-2.05668	0.743818	-2.76503	0.00569171	0.282728	2.05668	4.16028	-4.16028
ENSG00000003137	CYP26B1	protein_coding	235.15	-2.09481	0.66122	-3.1681	0.0015344	0.157973	2.09481	4.27169	-4.27169
ENSG00000234438	KBTBD13	protein_coding	48.2348	-2.10454	0.527365	-3.99067	6.59e-05	0.033199	2.10454	4.3006	-4.3006
ENSG00000245205	EEF1A1P4	processed_pseudogene	32.7158	-2.11797	0.73768	-2.87112	0.00409025	0.242984	2.11797	4.34082	-4.34082
ENSG00000185615	PDIA2	protein_coding	61.7891	-2.13223	0.588154	-3.6253	0.000288631	0.0735846	2.13223	4.38395	-4.38395
ENSG00000259774	AC243562.3	lincRNA	8.79043	-2.14261	0.629555	-3.40336	0.000665618	0.106093	2.14261	4.41559	-4.41559
ENSG00000176049	JAKMIP2	protein_coding	154.542	-2.18156	0.720761	-3.02675	0.002472	0.199322	2.18156	4.53645	-4.53645
ENSG00000095303	PTGS1	protein_coding	6440.92	-2.18495	0.738076	-2.96033	0.00307308	0.218744	2.18495	4.54711	-4.54711
ENSG00000111452	ADGRD1	protein_coding	3078.94	-2.18935	0.778667	-2.81166	0.00492864	0.265635	2.18935	4.56099	-4.56099
ENSG00000276923	AL139351.1	lincRNA	11.6155	-2.19259	0.815764	-2.68777	0.007193	0.309932	2.19259	4.57125	-4.57125
ENSG00000162989	KCNJ3	protein_coding	1170.6	-2.19991	0.711694	-3.09109	0.00199422	0.180329	2.19991	4.59451	-4.59451
ENSG00000172987	HPSE2	protein_coding	1167.01	-2.21369	0.616597	-3.59018	0.000330451	0.0754015	2.21369	4.63862	-4.63862
ENSG00000250107	CACNA1G-AS1	antisense	9.04002	-2.2597	0.73871	-3.05898	0.00222094	0.193658	2.2597	4.78891	-4.78891
ENSG00000258334	AC125611.4	antisense	12.3172	-2.26106	0.629728	-3.59053	0.000330001	0.0754015	2.26106	4.79344	-4.79344
ENSG00000162592	CCDC27	protein_coding	63.7789	-2.2654	0.496905	-4.55901	5.14e-06	0.0083655	2.2654	4.80786	-4.80786
ENSG00000144681	STAC	protein_coding	1718.73	-2.26704	0.424533	-5.34007	9.29e-08	0.000365972	2.26704	4.81334	-4.81334
ENSG00000233680	HNRNPA1P27	processed_pseudogene	9.03765	-2.28751	0.814845	-2.8073	0.00499588	0.266874	2.28751	4.88214	-4.88214
ENSG00000185739	SRL	protein_coding	400.014	-2.30142	0.59613	-3.8606	0.000113107	0.0405397	2.30142	4.92944	-4.92944
ENSG00000185155	MIXL1	protein_coding	45.547	-2.30586	0.809437	-2.84873	0.00438944	0.249809	2.30586	4.94464	-4.94464
ENSG00000279619	AC020907.5	TEC	10.2037	-2.30745	0.717829	-3.21448	0.00130682	0.14643	2.30745	4.95006	-4.95006
ENSG00000239268	AC092691.1	lincRNA	126.604	-2.31074	0.506195	-4.56493	5e-06	0.0083655	2.31074	4.96138	-4.96138
ENSG00000258808	LINC02310	lincRNA	16.0482	-2.31122	0.826662	-2.79585	0.00517642	0.270381	2.31122	4.96302	-4.96302
ENSG00000258537	FRMD6-AS2	lincRNA	102.235	-2.31977	0.525579	-4.41375	1.02e-05	0.0112749	2.31977	4.99254	-4.99254
ENSG00000075073	TACR2	protein_coding	714.421	-2.33926	0.603515	-3.87606	0.00010616	0.0398754	2.33926	5.06044	-5.06044
ENSG00000277475	AC213203.2	protein_coding	26.5194	-2.343	0.794702	-2.94828	0.0031955	0.222274	2.343	5.07357	-5.07357
ENSG00000233850	AC103563.7	antisense	5.44064	-2.35415	0.723527	-3.25371	0.00113908	0.137269	2.35415	5.11292	-5.11292
ENSG00000225398	PGM5P4	unprocessed_pseudogene	52.9903	-2.36552	0.60473	-3.91169	9.17e-05	0.0381953	2.36552	5.15337	-5.15337
ENSG00000183230	CTNNA3	protein_coding	60.8012	-2.3697	0.79637	-2.97563	0.00292391	0.216043	2.3697	5.16834	-5.16834
ENSG00000100867	DHRS2	protein_coding	147.135	-2.36985	0.679038	-3.49001	0.000482994	0.0921274	2.36985	5.16888	-5.16888
ENSG00000145642	SHISAL2B	protein_coding	6.12186	-2.37354	0.873376	-2.71766	0.00657462	0.298919	2.37354	5.18209	-5.18209
ENSG00000198739	LRRTM3	protein_coding	53.5958	-2.38881	0.742073	-3.21911	0.0012859	0.146024	2.38881	5.23726	-5.23726
ENSG00000249335	AC093523.1	lincRNA	5.41008	-2.43882	0.842831	-2.8936	0.0038085	0.234218	2.43882	5.42197	-5.42197
ENSG00000092054	MYH7	protein_coding	37.7864	-2.4498	0.839951	-2.91659	0.00353875	0.230094	2.4498	5.46339	-5.46339
ENSG00000140795	MYLK3	protein_coding	116.201	-2.45587	0.729025	-3.36871	0.000755203	0.112583	2.45587	5.48645	-5.48645
ENSG00000196361	ELAVL3	protein_coding	121.881	-2.46079	0.705053	-3.49022	0.000482621	0.0921274	2.46079	5.50518	-5.50518
ENSG00000143632	ACTA1	protein_coding	290.993	-2.48855	0.639911	-3.88891	0.000100697	0.0396037	2.48855	5.61215	-5.61215
ENSG00000278716	AC133540.1	lincRNA	10.4857	-2.50226	0.947369	-2.64127	0.00825954	0.329504	2.50226	5.66572	-5.66572
ENSG00000204866	IGFL2	protein_coding	11.4083	-2.58935	0.749303	-3.45568	0.000548911	0.0978224	2.58935	6.01828	-6.01828
ENSG00000253357	AC008708.1	sense_intronic	6.94638	-2.61312	0.841145	-3.10663	0.00189234	0.177698	2.61312	6.11827	-6.11827
ENSG00000186487	MYT1L	protein_coding	16.0752	-2.72917	0.849037	-3.21443	0.00130705	0.14643	2.72917	6.63072	-6.63072
ENSG00000181072	CHRM2	protein_coding	138.381	-2.74313	0.974138	-2.81595	0.00486326	0.263274	2.74313	6.6952	-6.6952
ENSG00000159307	SCUBE1	protein_coding	973.641	-2.77778	0.836554	-3.3205	0.000898551	0.121878	2.77778	6.85797	-6.85797
ENSG00000266905	AC114684.1	lincRNA	5.50337	-2.80087	0.854524	-3.2777	0.00104656	0.133082	2.80087	6.96863	-6.96863
ENSG00000224163	AC025594.1	unprocessed_pseudogene	12.9615	-2.83067	1.04601	-2.70617	0.00680641	0.303963	2.83067	7.11404	-7.11404
ENSG00000140465	CYP1A1	protein_coding	38.7895	-2.83741	1.09723	-2.58598	0.00971013	0.357306	2.83741	7.14737	-7.14737
ENSG00000089199	CHGB	protein_coding	1108.6	-2.84554	0.629982	-4.51686	6.28e-06	0.00926033	2.84554	7.18774	-7.18774
ENSG00000100427	MLC1	protein_coding	1320.78	-2.87301	0.859177	-3.34391	0.000826074	0.117259	2.87301	7.32591	-7.32591
ENSG00000251973	RNU6-473P	snRNA	16.7137	-2.88972	1.14335	-2.52742	0.0114902	0.384294	2.88972	7.41127	-7.41127
ENSG00000105695	MAG	protein_coding	9.48527	-2.92867	0.911733	-3.2122	0.00131725	0.146852	2.92867	7.61406	-7.61406
ENSG00000111241	FGF6	protein_coding	12.7951	-2.9697	0.892069	-3.329	0.000871587	0.119938	2.9697	7.83372	-7.83372
ENSG00000185002	RFX6	protein_coding	34.777	-2.97261	0.994528	-2.98896	0.00279925	0.212909	2.97261	7.84955	-7.84955
ENSG00000203799	CCDC162P	transcribed_unitary_pseudogene	225.441	-2.98314	0.818337	-3.64536	0.000267015	0.0716394	2.98314	7.90703	-7.90703
ENSG00000104879	CKM	protein_coding	447.828	-3.00015	0.585341	-5.12547	2.97e-07	0.000905793	3.00015	8.00083	-8.00083
ENSG00000144407	PTH2R	protein_coding	49.2201	-3.00302	0.773165	-3.88406	0.000102726	0.0396037	3.00302	8.01678	-8.01678
ENSG00000256995	AC084816.1	lincRNA	25.9916	-3.02536	0.740841	-4.08369	4.43e-05	0.0267058	3.02536	8.1419	-8.1419
ENSG00000214832	UPF3AP2	transcribed_processed_pseudogene	39.4569	-3.09253	0.581524	-5.31798	1.05e-07	0.000365972	3.09253	8.52991	-8.52991
ENSG00000232057	AC093390.1	antisense	104.379	-3.11729	0.852679	-3.65587	0.00025631	0.0711115	3.11729	8.67754	-8.67754
ENSG00000235743	AL139231.1	lincRNA	5.38902	-3.27565	1.21697	-2.69164	0.00711019	0.307969	3.27565	9.6843	-9.6843
ENSG00000226478	UPF3AP1	processed_pseudogene	17.9222	-3.37253	0.9622	-3.50502	0.00045657	0.0921252	3.37253	10.357	-10.357
ENSG00000223039	RN7SKP268	misc_RNA	8.27046	-3.37821	1.16408	-2.90205	0.00370732	0.234218	3.37821	10.3978	-10.3978
ENSG00000232451	AC018467.1	lincRNA	7.53006	-3.39189	1.18139	-2.87111	0.00409037	0.242984	3.39189	10.4969	-10.4969
ENSG00000155052	CNTNAP5	protein_coding	21.2885	-3.5598	1.08145	-3.2917	0.000995836	0.127965	3.5598	11.7925	-11.7925
ENSG00000279940	AC073862.3	TEC	100.831	-3.66486	1.00512	-3.64621	0.000266141	0.0716394	3.66486	12.6833	-12.6833
ENSG00000138622	HCN4	protein_coding	98.2963	-3.70965	0.804578	-4.61067	4.01e-06	0.0083655	3.70965	13.0832	-13.0832
ENSG00000256810	AC078925.1	lincRNA	8.09989	-3.7237	1.41493	-2.63172	0.00849529	0.33186	3.7237	13.2113	-13.2113
ENSG00000278195	SSTR3	protein_coding	37.3836	-3.87344	0.906413	-4.27337	1.93e-05	0.0166149	3.87344	14.6562	-14.6562
ENSG00000253203	GUSBP3	transcribed_unprocessed_pseudogene	6.15226	-3.88092	1.33566	-2.90561	0.00366536	0.233046	3.88092	14.7324	-14.7324
ENSG00000222375	RN7SKP127	misc_RNA	37.4301	-3.88898	1.15279	-3.37353	0.000742105	0.112583	3.88898	14.8149	-14.8149
ENSG00000168830	HTR1E	protein_coding	15.5577	-4.08882	1.20219	-3.40116	0.000671011	0.106093	4.08882	17.016	-17.016
ENSG00000234177	LINC01114	lincRNA	7.82966	-4.24451	1.37159	-3.09459	0.00197085	0.179253	4.24451	18.9551	-18.9551
ENSG00000225655	BX255923.1	lincRNA	126.934	-5.23811	0.679174	-7.71247	1.23e-14	1.51e-10	5.23811	37.7422	-37.7422
ENSG00000279993	AC078925.3	TEC	7.81628	-5.38903	1.61699	-3.33276	0.000859886	0.119938	5.38903	41.9043	-41.9043
ENSG00000224717	AC098936.1	lincRNA	11.0406	-5.90706	1.36727	-4.32034	1.56e-05	0.0152144	5.90706	60.0072	-60.0072
ENSG00000206120	EGFEM1P	transcribed_unitary_pseudogene	24.4206	-6.1197	2.08427	-2.93614	0.00332322	0.226638	6.1197	69.5365	-69.5365
ENSG00000197616	MYH6	protein_coding	1320.95	-6.64318	0.828363	-8.01964	1.06e-15	2.59e-11	6.64318	99.9528	-99.9528
ENSG00000274512	TBC1D3L	protein_coding	19.0675	-7.27772	2.40494	-3.02615	0.00247689	0.199322	7.27772	155.171	-155.171
