# Supplementary material for: Unveiling Racial Disparities in Localized Prostate Cancer: A Systems-Level Exploration of the lncRNA Landscape
Source: Genes (Basel). 2025 Feb 17;16(2):229. doi: 10.3390/genes16020229 (PMC11855151; doi:10.3390/genes16020229)
Supplement: Supplementary file 1 [file genes-16-00229-s001.zip › Supplemental_Table_S12.xlsx]

## Sheet: ST12
ST11: significantly differentially expressed lncRNAs- AF vitamin D vs AF placebo (≤0.4)
gene_id	gene_name	gene_biotype	baseMean	log2FoldChange	lfcSE	stat	pvalue	padj	module_log2FoldChange	Module_linearFoldChange	linearFoldchange
ENSG00000225655	BX255923.1	lincRNA	126.934	-5.23811	0.679174	-7.71247	1.23e-14	1.51e-10	5.23811	37.7422	-37.7422
ENSG00000132204	LINC00470	lincRNA	18.6076	3.97452	0.866048	4.58926	4.45e-06	0.0083655	3.97452	15.7199	15.7199
ENSG00000239268	AC092691.1	lincRNA	126.604	-2.31074	0.506195	-4.56493	5e-06	0.0083655	2.31074	4.96138	-4.96138
ENSG00000255052	FAM66D	antisense	26.9247	-1.54083	0.342481	-4.49901	6.83e-06	0.00926033	1.54083	2.90961	-2.90961
ENSG00000250734	AL391335.1	antisense	34.2931	-1.99476	0.449009	-4.44259	8.89e-06	0.0108505	1.99476	3.9855	-3.9855
ENSG00000258537	FRMD6-AS2	lincRNA	102.235	-2.31977	0.525579	-4.41375	1.02e-05	0.0112749	2.31977	4.99254	-4.99254
ENSG00000257671	KRT7-AS	antisense	179.387	2.61325	0.603001	4.33375	1.47e-05	0.0149125	2.61325	6.11882	6.11882
ENSG00000224717	AC098936.1	lincRNA	11.0406	-5.90706	1.36727	-4.32034	1.56e-05	0.0152144	5.90706	60.0072	-60.0072
ENSG00000246379	AC007495.1	lincRNA	83.7929	-1.44325	0.341816	-4.2223	2.42e-05	0.0178912	1.44325	2.71932	-2.71932
ENSG00000276980	AC008760.2	sense_intronic	18.4685	3.27892	0.784861	4.17771	2.94e-05	0.0205409	3.27892	9.70629	9.70629
ENSG00000204792	LINC01291	lincRNA	94.3507	7.07388	1.6972	4.16797	3.07e-05	0.0208429	7.07388	134.726	134.726
ENSG00000225937	PCA3	antisense	586.271	3.73301	0.913673	4.08571	4.39e-05	0.0267058	3.73301	13.2968	13.2968
ENSG00000256995	AC084816.1	lincRNA	25.9916	-3.02536	0.740841	-4.08369	4.43e-05	0.0267058	3.02536	8.1419	-8.1419
ENSG00000258137	AC079313.2	antisense	75.6263	-1.80741	0.442888	-4.08098	4.48e-05	0.0267058	1.80741	3.50014	-3.50014
ENSG00000236209	AC104135.1	lincRNA	6.12677	5.9233	1.49653	3.95803	7.56e-05	0.0341677	5.9233	60.6863	60.6863
ENSG00000276850	AC245041.2	lincRNA	38.6227	2.66942	0.710778	3.75563	0.000172903	0.0568377	2.66942	6.36175	6.36175
ENSG00000232057	AC093390.1	antisense	104.379	-3.11729	0.852679	-3.65587	0.00025631	0.0711115	3.11729	8.67754	-8.67754
ENSG00000260592	AC130456.3	antisense	14.2991	2.77096	0.761307	3.63974	0.000272913	0.0724257	2.77096	6.82562	6.82562
ENSG00000230836	LINC01293	lincRNA	6.83818	4.29028	1.18562	3.61858	0.000296227	0.0735846	4.29028	19.566	19.566
ENSG00000251226	AP001999.1	lincRNA	13.0616	1.90353	0.527748	3.60688	0.0003099	0.0735846	1.90353	3.74126	3.74126
ENSG00000255118	AP003306.2	antisense	18.3715	4.72061	1.3097	3.60434	0.000312949	0.0735846	4.72061	26.3661	26.3661
ENSG00000228536	LYPLAL1-AS1	lincRNA	28.8387	-1.52149	0.423759	-3.59045	0.000330105	0.0754015	1.52149	2.87087	-2.87087
ENSG00000258334	AC125611.4	antisense	12.3172	-2.26106	0.629728	-3.59053	0.000330001	0.0754015	2.26106	4.79344	-4.79344
ENSG00000275088	AC026469.1	lincRNA	60.1873	-1.8488	0.519496	-3.55884	0.000372496	0.0812008	1.8488	3.60202	-3.60202
ENSG00000259495	AC016705.2	lincRNA	307.663	-0.592764	0.170704	-3.47246	0.000515706	0.0955199	0.592764	1.50813	-1.50813
ENSG00000265474	AC010761.5	antisense	16.961	1.41173	0.407304	3.46605	0.000528166	0.0955199	1.41173	2.66057	2.66057
ENSG00000269186	LINC01082	lincRNA	46.8344	-1.70369	0.498096	-3.42041	0.000625276	0.102571	1.70369	3.25733	-3.25733
ENSG00000259774	AC243562.3	lincRNA	8.79043	-2.14261	0.629555	-3.40336	0.000665618	0.106093	2.14261	4.41559	-4.41559
ENSG00000275120	AC048382.5	antisense	36.4721	-1.08774	0.323245	-3.36506	0.00076528	0.113029	1.08774	2.1254	-2.1254
ENSG00000256508	MRGPRF-AS1	antisense	141.189	-1.0397	0.310477	-3.34873	0.000811823	0.117259	1.0397	2.0558	-2.0558
ENSG00000273891	AL731566.1	antisense	117.988	0.623649	0.186805	3.3385	0.00084231	0.118873	0.623649	1.54077	1.54077
ENSG00000258175	LINC02300	lincRNA	7.25355	4.33272	1.30186	3.32809	0.000874422	0.119938	4.33272	20.1501	20.1501
ENSG00000233705	SLC26A4-AS1	antisense	159.927	2.05798	0.621929	3.30903	0.000936191	0.125588	2.05798	4.16403	4.16403
ENSG00000236532	LINC01695	lincRNA	49.9718	-1.54376	0.468333	-3.29628	0.000979728	0.127915	1.54376	2.91553	-2.91553
ENSG00000266905	AC114684.1	lincRNA	5.50337	-2.80087	0.854524	-3.2777	0.00104656	0.133082	2.80087	6.96863	-6.96863
ENSG00000240875	LINC00886	lincRNA	252.359	-1.07499	0.328926	-3.26819	0.00108237	0.134142	1.07499	2.10671	-2.10671
ENSG00000233850	AC103563.7	antisense	5.44064	-2.35415	0.723527	-3.25371	0.00113908	0.137269	2.35415	5.11292	-5.11292
ENSG00000255874	LINC00346	lincRNA	406.553	-1.20522	0.370479	-3.25315	0.00114133	0.137269	1.20522	2.30573	-2.30573
ENSG00000268906	AC011473.3	antisense	5.39348	2.61245	0.805415	3.24361	0.00118026	0.139208	2.61245	6.11542	6.11542
ENSG00000245662	LINC02211	lincRNA	13.9535	4.01665	1.24498	3.22627	0.00125416	0.143086	4.01665	16.1857	16.1857
ENSG00000235770	LINC00607	lincRNA	28.2492	-1.46193	0.458491	-3.18856	0.00142981	0.15244	1.46193	2.75476	-2.75476
ENSG00000269091	AC010624.3	antisense	44.4059	2.98777	0.938162	3.18471	0.001449	0.153814	2.98777	7.93248	7.93248
ENSG00000261220	AC103706.1	lincRNA	178.731	-1.89294	0.594749	-3.18275	0.00145883	0.154161	1.89294	3.71391	-3.71391
ENSG00000235949	AC061961.1	antisense	53.778	-1.9952	0.629753	-3.16823	0.00153369	0.157973	1.9952	3.98672	-3.98672
ENSG00000225914	TSBP1-AS1	antisense	26.4955	-1.34591	0.426171	-3.15816	0.0015877	0.16184	1.34591	2.54191	-2.54191
ENSG00000261476	AC009163.3	sense_intronic	9.22261	1.68516	0.534895	3.15045	0.0016302	0.162804	1.68516	3.21576	3.21576
ENSG00000270547	LINC01235	lincRNA	33.1186	2.51164	0.796403	3.15372	0.00161202	0.162804	2.51164	5.70267	5.70267
ENSG00000253357	AC008708.1	sense_intronic	6.94638	-2.61312	0.841145	-3.10663	0.00189234	0.177698	2.61312	6.11827	-6.11827
ENSG00000265542	AC015845.2	lincRNA	100.166	-0.924167	0.298063	-3.10058	0.00193142	0.17862	0.924167	1.89759	-1.89759
ENSG00000271366	AC002128.2	antisense	19.7572	2.11303	0.681391	3.10106	0.00192829	0.17862	2.11303	4.326	4.326
ENSG00000234177	LINC01114	lincRNA	7.82966	-4.24451	1.37159	-3.09459	0.00197085	0.179253	4.24451	18.9551	-18.9551
ENSG00000225986	UBXN10-AS1	antisense	156.522	-1.35652	0.441189	-3.07469	0.00210723	0.185837	1.35652	2.56067	-2.56067
ENSG00000250107	CACNA1G-AS1	antisense	9.04002	-2.2597	0.73871	-3.05898	0.00222094	0.193658	2.2597	4.78891	-4.78891
ENSG00000254389	RHPN1-AS1	antisense	22.9305	1.14348	0.375153	3.04803	0.0023035	0.194787	1.14348	2.20913	2.20913
ENSG00000234771	SLC25A25-AS1	antisense	879.336	0.641081	0.213224	3.00661	0.00264181	0.206069	0.641081	1.5595	1.5595
ENSG00000260339	HEXA-AS1	antisense	25.6149	1.19464	0.397971	3.00183	0.00268364	0.208003	1.19464	2.28888	2.28888
ENSG00000285844	FO393414.3	bidirectional_promoter_lncRNA	13.816	-2.01684	0.672751	-2.9979	0.00271844	0.210034	2.01684	4.04697	-4.04697
ENSG00000260653	AC237221.1	lincRNA	25.5369	-2.00536	0.672997	-2.97974	0.00288494	0.216043	2.00536	4.01488	-4.01488
ENSG00000285280	AL390957.1	lincRNA	28.7129	-1.16087	0.390849	-2.97013	0.00297669	0.216659	1.16087	2.23593	-2.23593
ENSG00000231943	PGM5P4-AS1	lincRNA	19.9259	-1.95294	0.662141	-2.94944	0.00318355	0.222274	1.95294	3.87164	-3.87164
ENSG00000260859	AC025280.1	sense_intronic	86.8667	-1.89292	0.642736	-2.94511	0.00322844	0.223293	1.89292	3.71387	-3.71387
ENSG00000261684	AC018362.1	antisense	5.39654	3.09903	1.05302	2.943	0.00325053	0.223554	3.09903	8.56843	8.56843
ENSG00000259225	LINC02345	lincRNA	6.88852	2.02087	0.689984	2.92887	0.003402	0.22769	2.02087	4.05828	4.05828
ENSG00000230552	AC092162.2	lincRNA	5.49413	3.13398	1.07477	2.91595	0.00354609	0.230094	3.13398	8.77851	8.77851
ENSG00000278214	LINC02139	lincRNA	38.3814	-1.51088	0.517501	-2.91956	0.00350522	0.230094	1.51088	2.84983	-2.84983
ENSG00000214650	AC073592.1	lincRNA	59.6155	0.943926	0.32582	2.89708	0.00376658	0.234218	0.943926	1.92376	1.92376
ENSG00000231742	LINC01273	lincRNA	34.6489	-1.00035	0.345131	-2.89846	0.00374999	0.234218	1.00035	2.00049	-2.00049
ENSG00000244198	AC004889.1	antisense	37.1299	1.29621	0.447605	2.89587	0.00378105	0.234218	1.29621	2.45582	2.45582
ENSG00000249335	AC093523.1	lincRNA	5.41008	-2.43882	0.842831	-2.8936	0.0038085	0.234218	2.43882	5.42197	-5.42197
ENSG00000256742	AC145422.1	lincRNA	12.8273	-1.29953	0.450979	-2.88156	0.00395708	0.239139	1.29953	2.46148	-2.46148
ENSG00000232451	AC018467.1	lincRNA	7.53006	-3.39189	1.18139	-2.87111	0.00409037	0.242984	3.39189	10.4969	-10.4969
ENSG00000256039	LINC02446	lincRNA	18.7257	1.96875	0.686485	2.86788	0.00413233	0.243904	1.96875	3.9143	3.9143
ENSG00000205562	AL049775.1	lincRNA	18.6723	-1.18534	0.414965	-2.85649	0.00428357	0.247165	1.18534	2.27418	-2.27418
ENSG00000240211	AC092849.1	antisense	13.85	1.54515	0.545626	2.83189	0.00462738	0.25853	1.54515	2.91835	2.91835
ENSG00000258808	LINC02310	lincRNA	16.0482	-2.31122	0.826662	-2.79585	0.00517642	0.270381	2.31122	4.96302	-4.96302
ENSG00000260953	AC009093.4	lincRNA	28.5407	-1.31837	0.47454	-2.77822	0.00546582	0.27629	1.31837	2.49385	-2.49385
ENSG00000177822	TENM3-AS1	antisense	65.2083	-2.05668	0.743818	-2.76503	0.00569171	0.282728	2.05668	4.16028	-4.16028
ENSG00000267372	AC005330.1	lincRNA	25.1915	-1.75699	0.636932	-2.75852	0.00580641	0.284294	1.75699	3.37992	-3.37992
ENSG00000249731	AC126768.3	lincRNA	6.84135	2.89194	1.05108	2.75139	0.00593421	0.287737	2.89194	7.42266	7.42266
ENSG00000176236	C10orf111	bidirectional_promoter_lncRNA	18.9762	1.55561	0.56637	2.74663	0.00602104	0.288809	1.55561	2.93958	2.93958
ENSG00000224621	AL451042.1	antisense	7.16147	2.01216	0.737391	2.72876	0.00635738	0.295086	2.01216	4.03386	4.03386
ENSG00000236526	AL035448.1	antisense	29.7664	0.866854	0.31763	2.72913	0.00635008	0.295086	0.866854	1.82368	1.82368
ENSG00000281404	LINC01176	lincRNA	61.6523	1.32655	0.485872	2.73024	0.00632878	0.295086	1.32655	2.50802	2.50802
ENSG00000224413	AP001476.1	lincRNA	31.7499	-1.12168	0.412078	-2.722	0.00648885	0.298452	1.12168	2.176	-2.176
ENSG00000225205	AC078883.1	antisense	96.272	0.757794	0.278408	2.72189	0.00649101	0.298452	0.757794	1.6909	1.6909
ENSG00000257545	AC079385.1	antisense	9.41748	1.29485	0.476393	2.71804	0.00656707	0.298919	1.29485	2.45352	2.45352
ENSG00000261175	LINC02188	lincRNA	92.0077	2.3661	0.871345	2.71546	0.00661843	0.299315	2.3661	5.15546	5.15546
ENSG00000174403	MIR1-1HG-AS1	antisense	1748.4	-0.988574	0.364762	-2.71019	0.00672451	0.302355	0.988574	1.98422	-1.98422
ENSG00000227619	AL391056.1	lincRNA	242.532	-1.9361	0.716248	-2.70311	0.00686942	0.305932	1.9361	3.82669	-3.82669
ENSG00000250258	AC008496.2	antisense	6.66478	3.41439	1.26429	2.70063	0.00692078	0.307148	3.41439	10.6619	10.6619
ENSG00000235743	AL139231.1	lincRNA	5.38902	-3.27565	1.21697	-2.69164	0.00711019	0.307969	3.27565	9.6843	-9.6843
ENSG00000224848	AL589843.1	lincRNA	52.5572	-0.828373	0.308225	-2.68756	0.00719768	0.309932	0.828373	1.77568	-1.77568
ENSG00000276923	AL139351.1	lincRNA	11.6155	-2.19259	0.815764	-2.68777	0.007193	0.309932	2.19259	4.57125	-4.57125
ENSG00000234678	ELF3-AS1	antisense	188.74	0.923157	0.343996	2.68362	0.00728289	0.311729	0.923157	1.89626	1.89626
ENSG00000235904	RBMS3-AS3	antisense	29.32	-1.45519	0.544149	-2.67424	0.00748978	0.31599	1.45519	2.74192	-2.74192
ENSG00000237609	AF064858.2	lincRNA	8.08408	1.9105	0.714281	2.67471	0.00747934	0.31599	1.9105	3.75938	3.75938
ENSG00000224965	LINC02586	antisense	15.3292	-1.39321	0.522338	-2.66725	0.00764738	0.31971	1.39321	2.62662	-2.62662
ENSG00000248874	C5orf17	lincRNA	18.8088	2.68984	1.00837	2.66752	0.00764139	0.31971	2.68984	6.45243	6.45243
ENSG00000225706	PTPRD-AS1	lincRNA	50.9626	-1.39464	0.523042	-2.66639	0.007667	0.319979	1.39464	2.62922	-2.62922
ENSG00000258274	AC012085.2	antisense	223.15	-1.12434	0.423601	-2.65426	0.00794834	0.323483	1.12434	2.18002	-2.18002
ENSG00000278716	AC133540.1	lincRNA	10.4857	-2.50226	0.947369	-2.64127	0.00825954	0.329504	2.50226	5.66572	-5.66572
ENSG00000233421	LINC01783	lincRNA	27.7494	-1.74294	0.661831	-2.63352	0.00845059	0.331706	1.74294	3.34717	-3.34717
ENSG00000256810	AC078925.1	lincRNA	8.09989	-3.7237	1.41493	-2.63172	0.00849529	0.33186	3.7237	13.2113	-13.2113
ENSG00000272432	AL031432.3	lincRNA	5.65881	2.77428	1.05597	2.62722	0.00860861	0.334942	2.77428	6.84133	6.84133
ENSG00000274001	AL512506.1	sense_intronic	17.0031	1.43243	0.545376	2.6265	0.00862682	0.334942	1.43243	2.69901	2.69901
ENSG00000241684	ADAMTS9-AS2	antisense	978.043	-0.875106	0.33418	-2.61867	0.00882743	0.340489	0.875106	1.83414	-1.83414
ENSG00000268388	FENDRR	lincRNA	3976.62	-1.1914	0.457406	-2.60468	0.00919609	0.349724	1.1914	2.28374	-2.28374
ENSG00000224958	PGM5-AS1	antisense	2542.93	-1.54538	0.595481	-2.59518	0.00945421	0.356211	1.54538	2.91881	-2.91881
ENSG00000232855	AF165147.1	lincRNA	2069.1	-1.37243	0.529417	-2.59235	0.00953231	0.35695	1.37243	2.58907	-2.58907
ENSG00000224713	AC025165.1	antisense	344.685	-1.03006	0.399452	-2.5787	0.00991742	0.357395	1.03006	2.04212	-2.04212
ENSG00000253263	AP003354.1	lincRNA	7.67717	1.72273	0.667035	2.58267	0.00980386	0.357395	1.72273	3.30061	3.30061
ENSG00000259867	AC105411.1	antisense	20.8775	-1.70533	0.66064	-2.58132	0.00984219	0.357395	1.70533	3.26103	-3.26103
ENSG00000238123	MID1IP1-AS1	antisense	35.1672	-0.761047	0.296927	-2.56308	0.0103749	0.367637	0.761047	1.69472	-1.69472
ENSG00000228549	BX284668.2	lincRNA	34.0236	-1.53483	0.598945	-2.56255	0.0103907	0.367665	1.53483	2.89753	-2.89753
ENSG00000197182	MIRLET7BHG	lincRNA	228.558	1.06793	0.417685	2.55677	0.0105648	0.369541	1.06793	2.09642	2.09642
ENSG00000230724	LINC01001	lincRNA	110.151	0.983669	0.385556	2.5513	0.0107322	0.371771	0.983669	1.97749	1.97749
ENSG00000259422	AC091100.1	antisense	14.9265	1.58306	0.620515	2.5512	0.0107351	0.371771	1.58306	2.99605	2.99605
ENSG00000232046	LINC01798	lincRNA	78.3786	-1.18668	0.467182	-2.54008	0.0110828	0.378417	1.18668	2.27628	-2.27628
ENSG00000262075	AC174065.1	lincRNA	26.2529	-0.962508	0.378986	-2.53969	0.0110951	0.378417	0.962508	1.94869	-1.94869
ENSG00000233251	AC007743.1	antisense	262.787	-1.27804	0.504796	-2.5318	0.0113478	0.383734	1.27804	2.4251	-2.4251
ENSG00000237886	NALT1	antisense	310.666	-0.75501	0.298563	-2.52881	0.011445	0.384294	0.75501	1.68764	-1.68764
ENSG00000273367	AL355472.3	antisense	10.9217	1.55317	0.613853	2.5302	0.0113999	0.384294	1.55317	2.93461	2.93461
ENSG00000266677	AC087164.1	antisense	23.9617	-1.49006	0.593091	-2.51237	0.0119924	0.391437	1.49006	2.80901	-2.80901
ENSG00000249476	AC008467.1	lincRNA	53.0551	0.962095	0.384114	2.50471	0.0122552	0.396832	0.962095	1.94814	1.94814
