# Supplementary material for: Unveiling Racial Disparities in Localized Prostate Cancer: A Systems-Level Exploration of the lncRNA Landscape
Source: Genes (Basel). 2025 Feb 17;16(2):229. doi: 10.3390/genes16020229 (PMC11855151; doi:10.3390/genes16020229)
Supplement: Supplementary file 1 [file genes-16-00229-s001.zip › Supplemental_Table_S13.xlsx]

## Sheet: ST13
ST12: 34 overlapping lncRNAs between AF vs EU & AF vitamin D supplemented vs placebo
BX255923.1
AC009093.4
LINC01001
AC007743.1
PGM5-AS1
TSBP1-AS1
PGM5P4-AS1
LINC01783
AC005330.1
AC004889.1
AC007495.1
FRMD6-AS2
BX284668.2
PCA3
AC243562.3
ADAMTS9-AS2
LINC02310
AC103706.1
AF064858.2
AC025280.1
LINC01176
AP003306.2
LINC02211
HEXA-AS1
AC018362.1
AL049775.1
AC061961.1
AC084816.1
AC114684.1
AC078925.1
LINC01798
AC098936.1
LINC02446
LINC02139
