# Supplementary material for: Unveiling Racial Disparities in Localized Prostate Cancer: A Systems-Level Exploration of the lncRNA Landscape
Source: Genes (Basel). 2025 Feb 17;16(2):229. doi: 10.3390/genes16020229 (PMC11855151; doi:10.3390/genes16020229)
Supplement: Supplementary file 1 [file genes-16-00229-s001.zip › Supplemental_Table_S14.xlsx]

## Sheet: ST14
ST13: mRNA targets of the differentially expressed lncRNAs (AF vitamin D supplemented vs placebo)
LncRNA	gene_id	gene_biotype	baseMean	log2FoldChange	lfcSE	stat	pvalue	padj	module_log2FoldChange	Module_linearFoldChange	linearFoldchange	Target	gene_id	gene_biotype	baseMean	log2FoldChange	lfcSE	stat	pvalue	padj	module_log2FoldChange	Module_linearFoldChange	linearFoldchange	Decoy.TF.	Guide	Switch.TF.	Decoy.miRNA.RBP.	Switch.miRNA.RBP.
AC007743.1	ENSG00000233251	antisense	262.787	-1.27804	0.504796	-2.5318	0.0113478	0.383734	1.27804	2.4251	-2.4251	SPTBN1	ENSG00000115306	protein_coding	24428	-0.593936	0.225209	-2.63727	0.00835758	0.330883	0.593936	1.50936	-1.50936	0	0	0	0	1	0
AC093390.1	ENSG00000232057	antisense	104.379	-3.11729	0.852679	-3.65587	0.00025631	0.0711115	3.11729	8.67754	-8.67754	EBF1	ENSG00000164330	protein_coding	686.889	-0.687355	0.262305	-2.62044	0.00878166	0.339785	0.687355	1.61033	-1.61033	1	0	0	0	0	0
AC093390.1	ENSG00000232057	antisense	104.379	-3.11729	0.852679	-3.65587	0.00025631	0.0711115	3.11729	8.67754	-8.67754	UBXN10	ENSG00000162543	protein_coding	724.107	-1.16498	0.395565	-2.94511	0.00322837	0.223293	1.16498	2.24231	-2.24231	1	0	0	0	0	0
AC093390.1	ENSG00000232057	antisense	104.379	-3.11729	0.852679	-3.65587	0.00025631	0.0711115	3.11729	8.67754	-8.67754	PSD	ENSG00000059915	protein_coding	260.746	-0.910375	0.361613	-2.51754	0.0118177	0.388544	0.910375	1.87953	-1.87953	1	0	0	0	0	0
AC093390.1	ENSG00000232057	antisense	104.379	-3.11729	0.852679	-3.65587	0.00025631	0.0711115	3.11729	8.67754	-8.67754	APOC1	ENSG00000130208	protein_coding	106.359	1.94952	0.645407	3.02061	0.00252265	0.199322	1.94952	3.86247	3.86247	1	0	0	0	0	0
AC093390.1	ENSG00000232057	antisense	104.379	-3.11729	0.852679	-3.65587	0.00025631	0.0711115	3.11729	8.67754	-8.67754	SOX9	ENSG00000125398	protein_coding	4175.6	1.12425	0.442703	2.53952	0.0111004	0.378417	1.12425	2.17989	2.17989	0	0	0	1	0	0
ADAMTS9-AS2	ENSG00000241684	antisense	978.043	-0.875106	0.33418	-2.61867	0.00882743	0.340489	0.875106	1.83414	-1.83414	ANGPTL1	ENSG00000116194	protein_coding	959.572	-1.31684	0.368657	-3.57198	0.000354286	0.0793568	1.31684	2.4912	-2.4912	0	0	0	0	1	0
ADAMTS9-AS2	ENSG00000241684	antisense	978.043	-0.875106	0.33418	-2.61867	0.00882743	0.340489	0.875106	1.83414	-1.83414	RIMS3	ENSG00000117016	protein_coding	813.455	-1.22972	0.407037	-3.02115	0.00251813	0.199322	1.22972	2.34522	-2.34522	0	0	0	0	1	0
ADAMTS9-AS2	ENSG00000241684	antisense	978.043	-0.875106	0.33418	-2.61867	0.00882743	0.340489	0.875106	1.83414	-1.83414	C20orf194	ENSG00000088854	protein_coding	3426.94	-0.789815	0.308745	-2.55815	0.0105231	0.369395	0.789815	1.72885	-1.72885	0	0	0	0	1	0
ADAMTS9-AS2	ENSG00000241684	antisense	978.043	-0.875106	0.33418	-2.61867	0.00882743	0.340489	0.875106	1.83414	-1.83414	TBL1X	ENSG00000101849	protein_coding	6823.72	-1.05358	0.313203	-3.3639	0.000768497	0.113029	1.05358	2.07568	-2.07568	0	0	0	0	1	0
ADAMTS9-AS2	ENSG00000241684	antisense	978.043	-0.875106	0.33418	-2.61867	0.00882743	0.340489	0.875106	1.83414	-1.83414	EBF1	ENSG00000164330	protein_coding	686.889	-0.687355	0.262305	-2.62044	0.00878166	0.339785	0.687355	1.61033	-1.61033	0	0	0	0	1	0
ADAMTS9-AS2	ENSG00000241684	antisense	978.043	-0.875106	0.33418	-2.61867	0.00882743	0.340489	0.875106	1.83414	-1.83414	SVIL	ENSG00000197321	protein_coding	20807	-1.20714	0.428857	-2.81479	0.00488098	0.263649	1.20714	2.3088	-2.3088	0	0	0	0	1	0
ADAMTS9-AS2	ENSG00000241684	antisense	978.043	-0.875106	0.33418	-2.61867	0.00882743	0.340489	0.875106	1.83414	-1.83414	KCNJ3	ENSG00000162989	protein_coding	1170.6	-2.19991	0.711694	-3.09109	0.00199422	0.180329	2.19991	4.59451	-4.59451	0	0	0	0	1	0
ADAMTS9-AS2	ENSG00000241684	antisense	978.043	-0.875106	0.33418	-2.61867	0.00882743	0.340489	0.875106	1.83414	-1.83414	KCNQ5	ENSG00000185760	protein_coding	291.501	-0.977406	0.317416	-3.07926	0.00207518	0.185588	0.977406	1.96892	-1.96892	0	0	0	0	1	0
ADAMTS9-AS2	ENSG00000241684	antisense	978.043	-0.875106	0.33418	-2.61867	0.00882743	0.340489	0.875106	1.83414	-1.83414	ATP1A2	ENSG00000018625	protein_coding	6969.26	-1.24705	0.336614	-3.70469	0.000211646	0.0637942	1.24705	2.37356	-2.37356	0	0	0	0	1	0
ADAMTS9-AS2	ENSG00000241684	antisense	978.043	-0.875106	0.33418	-2.61867	0.00882743	0.340489	0.875106	1.83414	-1.83414	SLC24A3	ENSG00000185052	protein_coding	2031.46	-1.12779	0.446798	-2.52416	0.0115974	0.386818	1.12779	2.18524	-2.18524	0	0	0	0	1	0
ADAMTS9-AS2	ENSG00000241684	antisense	978.043	-0.875106	0.33418	-2.61867	0.00882743	0.340489	0.875106	1.83414	-1.83414	ANK2	ENSG00000145362	protein_coding	3065.49	-1.71956	0.516632	-3.32841	0.000873445	0.119938	1.71956	3.29336	-3.29336	0	0	0	0	1	0
ADAMTS9-AS2	ENSG00000241684	antisense	978.043	-0.875106	0.33418	-2.61867	0.00882743	0.340489	0.875106	1.83414	-1.83414	CLIP3	ENSG00000105270	protein_coding	3964.41	-1.21946	0.406071	-3.00307	0.00267274	0.207819	1.21946	2.32859	-2.32859	0	0	0	0	1	0
ADAMTS9-AS2	ENSG00000241684	antisense	978.043	-0.875106	0.33418	-2.61867	0.00882743	0.340489	0.875106	1.83414	-1.83414	SCN4B	ENSG00000177098	protein_coding	864.429	-0.886204	0.268305	-3.30298	0.000956642	0.126251	0.886204	1.84831	-1.84831	0	0	0	0	1	0
ADAMTS9-AS2	ENSG00000241684	antisense	978.043	-0.875106	0.33418	-2.61867	0.00882743	0.340489	0.875106	1.83414	-1.83414	IGSF1	ENSG00000147255	protein_coding	797.468	-1.47894	0.429517	-3.44326	0.00057475	0.0994919	1.47894	2.78744	-2.78744	0	0	0	0	1	0
ADAMTS9-AS2	ENSG00000241684	antisense	978.043	-0.875106	0.33418	-2.61867	0.00882743	0.340489	0.875106	1.83414	-1.83414	ANO4	ENSG00000151572	protein_coding	662.856	-0.80609	0.317295	-2.54051	0.0110692	0.378417	0.80609	1.74847	-1.74847	0	0	0	0	1	0
ADAMTS9-AS2	ENSG00000241684	antisense	978.043	-0.875106	0.33418	-2.61867	0.00882743	0.340489	0.875106	1.83414	-1.83414	SCN2B	ENSG00000149575	protein_coding	208.237	-0.952302	0.344354	-2.76548	0.00568396	0.282728	0.952302	1.93496	-1.93496	0	0	0	0	1	0
ADAMTS9-AS2	ENSG00000241684	antisense	978.043	-0.875106	0.33418	-2.61867	0.00882743	0.340489	0.875106	1.83414	-1.83414	MPP2	ENSG00000108852	protein_coding	1482.14	-0.826302	0.288303	-2.86609	0.0041558	0.243904	0.826302	1.77314	-1.77314	0	0	0	0	1	0
ADAMTS9-AS2	ENSG00000241684	antisense	978.043	-0.875106	0.33418	-2.61867	0.00882743	0.340489	0.875106	1.83414	-1.83414	GSTM5	ENSG00000134201	protein_coding	2578.33	-1.21884	0.351646	-3.46608	0.000528103	0.0955199	1.21884	2.32759	-2.32759	0	0	0	0	1	0
ADAMTS9-AS2	ENSG00000241684	antisense	978.043	-0.875106	0.33418	-2.61867	0.00882743	0.340489	0.875106	1.83414	-1.83414	PEG3	ENSG00000198300	protein_coding	405.206	-1.07968	0.31363	-3.44252	0.000576321	0.0994919	1.07968	2.11356	-2.11356	0	0	0	0	1	0
ADAMTS9-AS2	ENSG00000241684	antisense	978.043	-0.875106	0.33418	-2.61867	0.00882743	0.340489	0.875106	1.83414	-1.83414	TENM3	ENSG00000218336	protein_coding	1465.5	-1.04059	0.408587	-2.54679	0.0108719	0.375973	1.04059	2.05706	-2.05706	0	0	0	0	1	0
ADAMTS9-AS2	ENSG00000241684	antisense	978.043	-0.875106	0.33418	-2.61867	0.00882743	0.340489	0.875106	1.83414	-1.83414	COL4A6	ENSG00000197565	protein_coding	4579.08	-1.03982	0.332216	-3.12994	0.0017484	0.168001	1.03982	2.05597	-2.05597	0	0	0	0	1	0
ADAMTS9-AS2	ENSG00000241684	antisense	978.043	-0.875106	0.33418	-2.61867	0.00882743	0.340489	0.875106	1.83414	-1.83414	CBX7	ENSG00000100307	protein_coding	5481.76	-0.749804	0.274325	-2.73327	0.0062709	0.295086	0.749804	1.68156	-1.68156	0	0	0	0	1	0
ADAMTS9-AS2	ENSG00000241684	antisense	978.043	-0.875106	0.33418	-2.61867	0.00882743	0.340489	0.875106	1.83414	-1.83414	IL20	ENSG00000162891	protein_coding	10.0936	2.82586	1.05674	2.67412	0.0074925	0.31599	2.82586	7.09036	7.09036	0	0	1	0	0	0
ADAMTS9-AS2	ENSG00000241684	antisense	978.043	-0.875106	0.33418	-2.61867	0.00882743	0.340489	0.875106	1.83414	-1.83414	GRIA3	ENSG00000125675	protein_coding	309.343	-1.09141	0.425329	-2.56603	0.010287	0.366011	1.09141	2.13082	-2.13082	0	0	0	0	1	0
ADAMTS9-AS2	ENSG00000241684	antisense	978.043	-0.875106	0.33418	-2.61867	0.00882743	0.340489	0.875106	1.83414	-1.83414	CCDC85A	ENSG00000055813	protein_coding	209.158	-1.78679	0.476484	-3.74996	0.000176863	0.0568377	1.78679	3.45047	-3.45047	0	0	0	0	1	0
ADAMTS9-AS2	ENSG00000241684	antisense	978.043	-0.875106	0.33418	-2.61867	0.00882743	0.340489	0.875106	1.83414	-1.83414	CCBE1	ENSG00000183287	protein_coding	505.436	-1.64837	0.422321	-3.90311	9.5e-05	0.0386426	1.64837	3.13478	-3.13478	0	0	0	0	1	0
ADAMTS9-AS2	ENSG00000241684	antisense	978.043	-0.875106	0.33418	-2.61867	0.00882743	0.340489	0.875106	1.83414	-1.83414	LDB3	ENSG00000122367	protein_coding	4639.75	-1.44706	0.395792	-3.65612	0.000256059	0.0711115	1.44706	2.72653	-2.72653	0	0	0	0	1	0
ADAMTS9-AS2	ENSG00000241684	antisense	978.043	-0.875106	0.33418	-2.61867	0.00882743	0.340489	0.875106	1.83414	-1.83414	GPR161	ENSG00000143147	protein_coding	4018.6	-0.982175	0.347672	-2.82501	0.00472798	0.260573	0.982175	1.97544	-1.97544	0	0	0	0	1	0
ADAMTS9-AS2	ENSG00000241684	antisense	978.043	-0.875106	0.33418	-2.61867	0.00882743	0.340489	0.875106	1.83414	-1.83414	STAC	ENSG00000144681	protein_coding	1718.73	-2.26704	0.424533	-5.34007	9.29e-08	0.000365972	2.26704	4.81334	-4.81334	0	0	0	0	1	0
ADAMTS9-AS2	ENSG00000241684	antisense	978.043	-0.875106	0.33418	-2.61867	0.00882743	0.340489	0.875106	1.83414	-1.83414	TENM2	ENSG00000145934	protein_coding	898.696	-1.70871	0.502543	-3.40013	0.000673534	0.106093	1.70871	3.26869	-3.26869	0	0	0	0	1	0
ADAMTS9-AS2	ENSG00000241684	antisense	978.043	-0.875106	0.33418	-2.61867	0.00882743	0.340489	0.875106	1.83414	-1.83414	SYNM	ENSG00000182253	protein_coding	35254.4	-1.21769	0.417862	-2.91408	0.00356735	0.230094	1.21769	2.32573	-2.32573	0	0	0	0	1	0
ADAMTS9-AS2	ENSG00000241684	antisense	978.043	-0.875106	0.33418	-2.61867	0.00882743	0.340489	0.875106	1.83414	-1.83414	KY	ENSG00000174611	protein_coding	492.69	-1.20268	0.387357	-3.10484	0.0019038	0.178089	1.20268	2.30167	-2.30167	0	0	0	0	1	0
ADAMTS9-AS2	ENSG00000241684	antisense	978.043	-0.875106	0.33418	-2.61867	0.00882743	0.340489	0.875106	1.83414	-1.83414	UBXN10	ENSG00000162543	protein_coding	724.107	-1.16498	0.395565	-2.94511	0.00322837	0.223293	1.16498	2.24231	-2.24231	0	0	0	0	1	0
ADAMTS9-AS2	ENSG00000241684	antisense	978.043	-0.875106	0.33418	-2.61867	0.00882743	0.340489	0.875106	1.83414	-1.83414	DIP2C	ENSG00000151240	protein_coding	2873.35	-0.610936	0.212505	-2.87492	0.00404126	0.241832	0.610936	1.52725	-1.52725	0	0	0	0	1	0
ADAMTS9-AS2	ENSG00000241684	antisense	978.043	-0.875106	0.33418	-2.61867	0.00882743	0.340489	0.875106	1.83414	-1.83414	PLCL1	ENSG00000115896	protein_coding	2107.33	-1.14027	0.442417	-2.57736	0.00995588	0.35746	1.14027	2.20422	-2.20422	0	0	0	0	1	0
ADAMTS9-AS2	ENSG00000241684	antisense	978.043	-0.875106	0.33418	-2.61867	0.00882743	0.340489	0.875106	1.83414	-1.83414	MYOCD	ENSG00000141052	protein_coding	3379.25	-1.25313	0.414478	-3.02339	0.00249957	0.199322	1.25313	2.38358	-2.38358	0	0	0	0	1	0
ADAMTS9-AS2	ENSG00000241684	antisense	978.043	-0.875106	0.33418	-2.61867	0.00882743	0.340489	0.875106	1.83414	-1.83414	PEG10	ENSG00000242265	protein_coding	373.686	-1.00239	0.344873	-2.90655	0.00365438	0.232955	1.00239	2.00332	-2.00332	0	0	0	0	1	0
ADAMTS9-AS2	ENSG00000241684	antisense	978.043	-0.875106	0.33418	-2.61867	0.00882743	0.340489	0.875106	1.83414	-1.83414	LRP1B	ENSG00000168702	protein_coding	299.846	-1.33228	0.455562	-2.92447	0.00345038	0.22954	1.33228	2.518	-2.518	0	0	0	0	1	0
ADAMTS9-AS2	ENSG00000241684	antisense	978.043	-0.875106	0.33418	-2.61867	0.00882743	0.340489	0.875106	1.83414	-1.83414	LMOD1	ENSG00000163431	protein_coding	21568.3	-1.13854	0.428725	-2.65564	0.0079159	0.323483	1.13854	2.20158	-2.20158	0	0	0	0	1	0
ADAMTS9-AS2	ENSG00000241684	antisense	978.043	-0.875106	0.33418	-2.61867	0.00882743	0.340489	0.875106	1.83414	-1.83414	STRIP2	ENSG00000128578	protein_coding	330.614	-1.39498	0.471874	-2.95625	0.00311404	0.220375	1.39498	2.62984	-2.62984	0	0	0	0	1	0
ADAMTS9-AS2	ENSG00000241684	antisense	978.043	-0.875106	0.33418	-2.61867	0.00882743	0.340489	0.875106	1.83414	-1.83414	CCDC69	ENSG00000198624	protein_coding	4233.82	-1.29389	0.488939	-2.64633	0.00813715	0.326702	1.29389	2.45189	-2.45189	0	0	0	0	1	0
ADAMTS9-AS2	ENSG00000241684	antisense	978.043	-0.875106	0.33418	-2.61867	0.00882743	0.340489	0.875106	1.83414	-1.83414	SPTBN1	ENSG00000115306	protein_coding	24428	-0.593936	0.225209	-2.63727	0.00835758	0.330883	0.593936	1.50936	-1.50936	0	0	0	0	1	0
ADAMTS9-AS2	ENSG00000241684	antisense	978.043	-0.875106	0.33418	-2.61867	0.00882743	0.340489	0.875106	1.83414	-1.83414	FRMD6	ENSG00000139926	protein_coding	5731.51	-1.00564	0.308315	-3.26174	0.00110729	0.13609	1.00564	2.00784	-2.00784	0	0	0	0	1	0
ADAMTS9-AS2	ENSG00000241684	antisense	978.043	-0.875106	0.33418	-2.61867	0.00882743	0.340489	0.875106	1.83414	-1.83414	LSM11	ENSG00000155858	protein_coding	956.79	-0.662256	0.242146	-2.73494	0.00623908	0.295086	0.662256	1.58256	-1.58256	0	0	0	0	1	0
ADAMTS9-AS2	ENSG00000241684	antisense	978.043	-0.875106	0.33418	-2.61867	0.00882743	0.340489	0.875106	1.83414	-1.83414	FAM168B	ENSG00000152102	protein_coding	8424.57	-0.591022	0.196013	-3.01522	0.00256795	0.201597	0.591022	1.50631	-1.50631	0	0	0	0	1	0
ADAMTS9-AS2	ENSG00000241684	antisense	978.043	-0.875106	0.33418	-2.61867	0.00882743	0.340489	0.875106	1.83414	-1.83414	MYLK	ENSG00000065534	protein_coding	100011	-1.12605	0.379352	-2.96836	0.00299391	0.216659	1.12605	2.18261	-2.18261	0	0	0	0	1	0
ADAMTS9-AS2	ENSG00000241684	antisense	978.043	-0.875106	0.33418	-2.61867	0.00882743	0.340489	0.875106	1.83414	-1.83414	GNAO1	ENSG00000087258	protein_coding	2422.61	-1.28752	0.450093	-2.86058	0.00422873	0.24582	1.28752	2.44109	-2.44109	0	0	0	0	1	0
ADAMTS9-AS2	ENSG00000241684	antisense	978.043	-0.875106	0.33418	-2.61867	0.00882743	0.340489	0.875106	1.83414	-1.83414	COL4A4	ENSG00000081052	protein_coding	4118.58	-0.773048	0.237954	-3.24872	0.00115924	0.138062	0.773048	1.70888	-1.70888	0	0	0	0	1	0
ADAMTS9-AS2	ENSG00000241684	antisense	978.043	-0.875106	0.33418	-2.61867	0.00882743	0.340489	0.875106	1.83414	-1.83414	ADCY5	ENSG00000173175	protein_coding	6723.2	-1.16032	0.409945	-2.83043	0.00464851	0.259087	1.16032	2.23507	-2.23507	0	0	0	0	1	0
ADAMTS9-AS2	ENSG00000241684	antisense	978.043	-0.875106	0.33418	-2.61867	0.00882743	0.340489	0.875106	1.83414	-1.83414	RAB9B	ENSG00000123570	protein_coding	910.583	-0.952818	0.359127	-2.65315	0.0079744	0.323713	0.952818	1.93565	-1.93565	0	0	0	0	1	0
ADAMTS9-AS2	ENSG00000241684	antisense	978.043	-0.875106	0.33418	-2.61867	0.00882743	0.340489	0.875106	1.83414	-1.83414	HPSE2	ENSG00000172987	protein_coding	1167.01	-2.21369	0.616597	-3.59018	0.000330451	0.0754015	2.21369	4.63862	-4.63862	0	0	0	0	1	0
ADAMTS9-AS2	ENSG00000241684	antisense	978.043	-0.875106	0.33418	-2.61867	0.00882743	0.340489	0.875106	1.83414	-1.83414	FLNC	ENSG00000128591	protein_coding	53657.5	-1.58721	0.568964	-2.78964	0.00527664	0.273523	1.58721	3.00467	-3.00467	0	0	0	0	1	0
ADAMTS9-AS2	ENSG00000241684	antisense	978.043	-0.875106	0.33418	-2.61867	0.00882743	0.340489	0.875106	1.83414	-1.83414	KCNQ3	ENSG00000184156	protein_coding	293.796	-1.29752	0.44501	-2.91571	0.00354885	0.230094	1.29752	2.45806	-2.45806	0	0	0	0	1	0
ADAMTS9-AS2	ENSG00000241684	antisense	978.043	-0.875106	0.33418	-2.61867	0.00882743	0.340489	0.875106	1.83414	-1.83414	FLRT2	ENSG00000185070	protein_coding	2326.88	-1.24653	0.410713	-3.03504	0.00240503	0.197706	1.24653	2.3727	-2.3727	0	0	0	0	1	0
ADAMTS9-AS2	ENSG00000241684	antisense	978.043	-0.875106	0.33418	-2.61867	0.00882743	0.340489	0.875106	1.83414	-1.83414	HECW1	ENSG00000002746	protein_coding	429.769	-1.21006	0.352485	-3.43294	0.000597077	0.100406	1.21006	2.31347	-2.31347	0	0	0	0	1	0
ADAMTS9-AS2	ENSG00000241684	antisense	978.043	-0.875106	0.33418	-2.61867	0.00882743	0.340489	0.875106	1.83414	-1.83414	NEURL1B	ENSG00000214357	protein_coding	4154.68	-0.846309	0.316804	-2.6714	0.00755361	0.317968	0.846309	1.79789	-1.79789	0	0	0	0	1	0
FENDRR	ENSG00000268388	lincRNA	3976.62	-1.1914	0.457406	-2.60468	0.00919609	0.349724	1.1914	2.28374	-2.28374	MYH11	ENSG00000133392	protein_coding	287120	-1.47612	0.495662	-2.97807	0.00290068	0.216043	1.47612	2.78199	-2.78199	0	0	0	0	1	0
FENDRR	ENSG00000268388	lincRNA	3976.62	-1.1914	0.457406	-2.60468	0.00919609	0.349724	1.1914	2.28374	-2.28374	ARHGEF9	ENSG00000131089	protein_coding	2665.22	-0.88605	0.28638	-3.09397	0.00197497	0.179253	0.88605	1.84811	-1.84811	0	0	0	0	1	0
FENDRR	ENSG00000268388	lincRNA	3976.62	-1.1914	0.457406	-2.60468	0.00919609	0.349724	1.1914	2.28374	-2.28374	RNF112	ENSG00000128482	protein_coding	1794.01	-1.35648	0.43798	-3.09713	0.00195402	0.179253	1.35648	2.5606	-2.5606	0	0	0	0	1	0
FENDRR	ENSG00000268388	lincRNA	3976.62	-1.1914	0.457406	-2.60468	0.00919609	0.349724	1.1914	2.28374	-2.28374	MPP2	ENSG00000108852	protein_coding	1482.14	-0.826302	0.288303	-2.86609	0.0041558	0.243904	0.826302	1.77314	-1.77314	0	0	0	0	1	0
FENDRR	ENSG00000268388	lincRNA	3976.62	-1.1914	0.457406	-2.60468	0.00919609	0.349724	1.1914	2.28374	-2.28374	CBX7	ENSG00000100307	protein_coding	5481.76	-0.749804	0.274325	-2.73327	0.0062709	0.295086	0.749804	1.68156	-1.68156	0	0	0	0	1	0
FENDRR	ENSG00000268388	lincRNA	3976.62	-1.1914	0.457406	-2.60468	0.00919609	0.349724	1.1914	2.28374	-2.28374	LSM11	ENSG00000155858	protein_coding	956.79	-0.662256	0.242146	-2.73494	0.00623908	0.295086	0.662256	1.58256	-1.58256	0	0	0	0	1	0
FENDRR	ENSG00000268388	lincRNA	3976.62	-1.1914	0.457406	-2.60468	0.00919609	0.349724	1.1914	2.28374	-2.28374	LDB3	ENSG00000122367	protein_coding	4639.75	-1.44706	0.395792	-3.65612	0.000256059	0.0711115	1.44706	2.72653	-2.72653	0	0	0	0	1	0
FENDRR	ENSG00000268388	lincRNA	3976.62	-1.1914	0.457406	-2.60468	0.00919609	0.349724	1.1914	2.28374	-2.28374	RIMS3	ENSG00000117016	protein_coding	813.455	-1.22972	0.407037	-3.02115	0.00251813	0.199322	1.22972	2.34522	-2.34522	0	0	0	0	1	0
FENDRR	ENSG00000268388	lincRNA	3976.62	-1.1914	0.457406	-2.60468	0.00919609	0.349724	1.1914	2.28374	-2.28374	CRTAP	ENSG00000170275	protein_coding	11592.4	-0.711393	0.255255	-2.78699	0.00531998	0.274024	0.711393	1.63738	-1.63738	0	0	0	0	1	0
FENDRR	ENSG00000268388	lincRNA	3976.62	-1.1914	0.457406	-2.60468	0.00919609	0.349724	1.1914	2.28374	-2.28374	ATP1A2	ENSG00000018625	protein_coding	6969.26	-1.24705	0.336614	-3.70469	0.000211646	0.0637942	1.24705	2.37356	-2.37356	0	0	0	0	1	0
FENDRR	ENSG00000268388	lincRNA	3976.62	-1.1914	0.457406	-2.60468	0.00919609	0.349724	1.1914	2.28374	-2.28374	IGSF1	ENSG00000147255	protein_coding	797.468	-1.47894	0.429517	-3.44326	0.00057475	0.0994919	1.47894	2.78744	-2.78744	0	0	0	0	1	0
FENDRR	ENSG00000268388	lincRNA	3976.62	-1.1914	0.457406	-2.60468	0.00919609	0.349724	1.1914	2.28374	-2.28374	MYOCD	ENSG00000141052	protein_coding	3379.25	-1.25313	0.414478	-3.02339	0.00249957	0.199322	1.25313	2.38358	-2.38358	0	0	0	0	1	0
FENDRR	ENSG00000268388	lincRNA	3976.62	-1.1914	0.457406	-2.60468	0.00919609	0.349724	1.1914	2.28374	-2.28374	RBP1	ENSG00000114115	protein_coding	1379.89	-1.39667	0.476892	-2.92869	0.00340392	0.22769	1.39667	2.63293	-2.63293	0	0	0	0	1	0
FENDRR	ENSG00000268388	lincRNA	3976.62	-1.1914	0.457406	-2.60468	0.00919609	0.349724	1.1914	2.28374	-2.28374	ANK2	ENSG00000145362	protein_coding	3065.49	-1.71956	0.516632	-3.32841	0.000873445	0.119938	1.71956	3.29336	-3.29336	0	0	0	0	1	0
FENDRR	ENSG00000268388	lincRNA	3976.62	-1.1914	0.457406	-2.60468	0.00919609	0.349724	1.1914	2.28374	-2.28374	SLC24A3	ENSG00000185052	protein_coding	2031.46	-1.12779	0.446798	-2.52416	0.0115974	0.386818	1.12779	2.18524	-2.18524	0	0	0	0	1	0
FENDRR	ENSG00000268388	lincRNA	3976.62	-1.1914	0.457406	-2.60468	0.00919609	0.349724	1.1914	2.28374	-2.28374	HSPB8	ENSG00000152137	protein_coding	13844.4	-1.22825	0.431535	-2.84622	0.00442411	0.250614	1.22825	2.34282	-2.34282	0	0	0	0	1	0
FENDRR	ENSG00000268388	lincRNA	3976.62	-1.1914	0.457406	-2.60468	0.00919609	0.349724	1.1914	2.28374	-2.28374	PTGS1	ENSG00000095303	protein_coding	6440.92	-2.18495	0.738076	-2.96033	0.00307308	0.218744	2.18495	4.54711	-4.54711	0	0	0	0	1	0
FENDRR	ENSG00000268388	lincRNA	3976.62	-1.1914	0.457406	-2.60468	0.00919609	0.349724	1.1914	2.28374	-2.28374	ADCY5	ENSG00000173175	protein_coding	6723.2	-1.16032	0.409945	-2.83043	0.00464851	0.259087	1.16032	2.23507	-2.23507	0	0	0	0	1	0
FENDRR	ENSG00000268388	lincRNA	3976.62	-1.1914	0.457406	-2.60468	0.00919609	0.349724	1.1914	2.28374	-2.28374	KCNQ5	ENSG00000185760	protein_coding	291.501	-0.977406	0.317416	-3.07926	0.00207518	0.185588	0.977406	1.96892	-1.96892	0	0	0	0	1	0
FENDRR	ENSG00000268388	lincRNA	3976.62	-1.1914	0.457406	-2.60468	0.00919609	0.349724	1.1914	2.28374	-2.28374	DNAJC18	ENSG00000170464	protein_coding	965.976	-0.60468	0.228541	-2.64583	0.00814915	0.326702	0.60468	1.52064	-1.52064	0	0	0	0	1	0
FENDRR	ENSG00000268388	lincRNA	3976.62	-1.1914	0.457406	-2.60468	0.00919609	0.349724	1.1914	2.28374	-2.28374	CCDC178	ENSG00000166960	protein_coding	232.516	-1.43751	0.395917	-3.63085	0.000282493	0.0735846	1.43751	2.70854	-2.70854	0	0	0	0	1	0
FENDRR	ENSG00000268388	lincRNA	3976.62	-1.1914	0.457406	-2.60468	0.00919609	0.349724	1.1914	2.28374	-2.28374	TENM3	ENSG00000218336	protein_coding	1465.5	-1.04059	0.408587	-2.54679	0.0108719	0.375973	1.04059	2.05706	-2.05706	0	0	0	0	1	0
FENDRR	ENSG00000268388	lincRNA	3976.62	-1.1914	0.457406	-2.60468	0.00919609	0.349724	1.1914	2.28374	-2.28374	STK33	ENSG00000130413	protein_coding	539.01	-0.938572	0.364917	-2.57202	0.0101108	0.360898	0.938572	1.91663	-1.91663	0	0	0	0	1	0
FENDRR	ENSG00000268388	lincRNA	3976.62	-1.1914	0.457406	-2.60468	0.00919609	0.349724	1.1914	2.28374	-2.28374	PEG10	ENSG00000242265	protein_coding	373.686	-1.00239	0.344873	-2.90655	0.00365438	0.232955	1.00239	2.00332	-2.00332	0	0	0	0	1	0
FENDRR	ENSG00000268388	lincRNA	3976.62	-1.1914	0.457406	-2.60468	0.00919609	0.349724	1.1914	2.28374	-2.28374	LMOD1	ENSG00000163431	protein_coding	21568.3	-1.13854	0.428725	-2.65564	0.0079159	0.323483	1.13854	2.20158	-2.20158	0	0	0	0	1	0
FENDRR	ENSG00000268388	lincRNA	3976.62	-1.1914	0.457406	-2.60468	0.00919609	0.349724	1.1914	2.28374	-2.28374	GSTM3	ENSG00000134202	protein_coding	5401.29	-1.2011	0.465596	-2.5797	0.00988875	0.357395	1.2011	2.29914	-2.29914	0	0	0	0	1	0
FENDRR	ENSG00000268388	lincRNA	3976.62	-1.1914	0.457406	-2.60468	0.00919609	0.349724	1.1914	2.28374	-2.28374	FRMD6	ENSG00000139926	protein_coding	5731.51	-1.00564	0.308315	-3.26174	0.00110729	0.13609	1.00564	2.00784	-2.00784	0	0	0	0	1	0
FENDRR	ENSG00000268388	lincRNA	3976.62	-1.1914	0.457406	-2.60468	0.00919609	0.349724	1.1914	2.28374	-2.28374	RAB9B	ENSG00000123570	protein_coding	910.583	-0.952818	0.359127	-2.65315	0.0079744	0.323713	0.952818	1.93565	-1.93565	0	0	0	0	1	0
FENDRR	ENSG00000268388	lincRNA	3976.62	-1.1914	0.457406	-2.60468	0.00919609	0.349724	1.1914	2.28374	-2.28374	IP6K3	ENSG00000161896	protein_coding	894.492	-1.36478	0.47244	-2.88879	0.00386727	0.234966	1.36478	2.57537	-2.57537	0	0	0	0	1	0
FENDRR	ENSG00000268388	lincRNA	3976.62	-1.1914	0.457406	-2.60468	0.00919609	0.349724	1.1914	2.28374	-2.28374	ADRB2	ENSG00000169252	protein_coding	803.989	1.31632	0.4491	2.93101	0.00337862	0.227242	1.31632	2.4903	2.4903	0	0	1	0	0	0
FENDRR	ENSG00000268388	lincRNA	3976.62	-1.1914	0.457406	-2.60468	0.00919609	0.349724	1.1914	2.28374	-2.28374	FLNC	ENSG00000128591	protein_coding	53657.5	-1.58721	0.568964	-2.78964	0.00527664	0.273523	1.58721	3.00467	-3.00467	0	0	0	0	1	0
FENDRR	ENSG00000268388	lincRNA	3976.62	-1.1914	0.457406	-2.60468	0.00919609	0.349724	1.1914	2.28374	-2.28374	COL4A6	ENSG00000197565	protein_coding	4579.08	-1.03982	0.332216	-3.12994	0.0017484	0.168001	1.03982	2.05597	-2.05597	0	0	0	0	1	0
FENDRR	ENSG00000268388	lincRNA	3976.62	-1.1914	0.457406	-2.60468	0.00919609	0.349724	1.1914	2.28374	-2.28374	HRASLS5	ENSG00000168004	protein_coding	122.916	-1.00456	0.361138	-2.78165	0.00540831	0.275666	1.00456	2.00633	-2.00633	0	0	0	0	1	0
FENDRR	ENSG00000268388	lincRNA	3976.62	-1.1914	0.457406	-2.60468	0.00919609	0.349724	1.1914	2.28374	-2.28374	TENM2	ENSG00000145934	protein_coding	898.696	-1.70871	0.502543	-3.40013	0.000673534	0.106093	1.70871	3.26869	-3.26869	0	0	0	0	1	0
FENDRR	ENSG00000268388	lincRNA	3976.62	-1.1914	0.457406	-2.60468	0.00919609	0.349724	1.1914	2.28374	-2.28374	SCN2B	ENSG00000149575	protein_coding	208.237	-0.952302	0.344354	-2.76548	0.00568396	0.282728	0.952302	1.93496	-1.93496	0	0	0	0	1	0
FENDRR	ENSG00000268388	lincRNA	3976.62	-1.1914	0.457406	-2.60468	0.00919609	0.349724	1.1914	2.28374	-2.28374	KCNJ3	ENSG00000162989	protein_coding	1170.6	-2.19991	0.711694	-3.09109	0.00199422	0.180329	2.19991	4.59451	-4.59451	0	0	0	0	1	0
FENDRR	ENSG00000268388	lincRNA	3976.62	-1.1914	0.457406	-2.60468	0.00919609	0.349724	1.1914	2.28374	-2.28374	C20orf194	ENSG00000088854	protein_coding	3426.94	-0.789815	0.308745	-2.55815	0.0105231	0.369395	0.789815	1.72885	-1.72885	0	0	0	0	1	0
FENDRR	ENSG00000268388	lincRNA	3976.62	-1.1914	0.457406	-2.60468	0.00919609	0.349724	1.1914	2.28374	-2.28374	FLRT2	ENSG00000185070	protein_coding	2326.88	-1.24653	0.410713	-3.03504	0.00240503	0.197706	1.24653	2.3727	-2.3727	0	0	0	0	1	0
FENDRR	ENSG00000268388	lincRNA	3976.62	-1.1914	0.457406	-2.60468	0.00919609	0.349724	1.1914	2.28374	-2.28374	CLIP3	ENSG00000105270	protein_coding	3964.41	-1.21946	0.406071	-3.00307	0.00267274	0.207819	1.21946	2.32859	-2.32859	0	0	0	0	1	0
FENDRR	ENSG00000268388	lincRNA	3976.62	-1.1914	0.457406	-2.60468	0.00919609	0.349724	1.1914	2.28374	-2.28374	MAP1A	ENSG00000166963	protein_coding	2831.7	-1.12732	0.443083	-2.54426	0.0109511	0.377642	1.12732	2.18452	-2.18452	0	0	0	0	1	0
FENDRR	ENSG00000268388	lincRNA	3976.62	-1.1914	0.457406	-2.60468	0.00919609	0.349724	1.1914	2.28374	-2.28374	RBFOX3	ENSG00000167281	protein_coding	1931.85	-1.16448	0.367065	-3.17239	0.00151188	0.157746	1.16448	2.24152	-2.24152	0	0	0	0	1	0
FENDRR	ENSG00000268388	lincRNA	3976.62	-1.1914	0.457406	-2.60468	0.00919609	0.349724	1.1914	2.28374	-2.28374	UBXN10	ENSG00000162543	protein_coding	724.107	-1.16498	0.395565	-2.94511	0.00322837	0.223293	1.16498	2.24231	-2.24231	0	0	0	0	1	0
FENDRR	ENSG00000268388	lincRNA	3976.62	-1.1914	0.457406	-2.60468	0.00919609	0.349724	1.1914	2.28374	-2.28374	GNAO1	ENSG00000087258	protein_coding	2422.61	-1.28752	0.450093	-2.86058	0.00422873	0.24582	1.28752	2.44109	-2.44109	0	0	0	0	1	0
FENDRR	ENSG00000268388	lincRNA	3976.62	-1.1914	0.457406	-2.60468	0.00919609	0.349724	1.1914	2.28374	-2.28374	CALM1	ENSG00000198668	protein_coding	17252.1	-0.650197	0.23162	-2.80717	0.00499785	0.266874	0.650197	1.56938	-1.56938	0	0	0	0	1	0
FENDRR	ENSG00000268388	lincRNA	3976.62	-1.1914	0.457406	-2.60468	0.00919609	0.349724	1.1914	2.28374	-2.28374	COL4A3	ENSG00000169031	protein_coding	5096.36	-0.864989	0.221225	-3.90999	9.23e-05	0.0381953	0.864989	1.82133	-1.82133	0	0	0	0	1	0
FENDRR	ENSG00000268388	lincRNA	3976.62	-1.1914	0.457406	-2.60468	0.00919609	0.349724	1.1914	2.28374	-2.28374	EPHB1	ENSG00000154928	protein_coding	491.164	-1.82897	0.546103	-3.34913	0.000810663	0.117259	1.82897	3.55283	-3.55283	0	0	0	0	1	0
LINC00470	ENSG00000132204	lincRNA	18.6076	3.97452	0.866048	4.58926	4.45e-06	0.0083655	3.97452	15.7199	15.7199	AP1S3	ENSG00000152056	protein_coding	120.042	1.03991	0.2579	4.0322	5.53e-05	0.0299798	1.03991	2.05609	2.05609	1	0	1	0	0	0
LINC00470	ENSG00000132204	lincRNA	18.6076	3.97452	0.866048	4.58926	4.45e-06	0.0083655	3.97452	15.7199	15.7199	CENPK	ENSG00000123219	protein_coding	50.2297	0.924521	0.365755	2.5277	0.0114811	0.384294	0.924521	1.89805	1.89805	1	0	1	0	0	0
LINC00470	ENSG00000132204	lincRNA	18.6076	3.97452	0.866048	4.58926	4.45e-06	0.0083655	3.97452	15.7199	15.7199	MRO	ENSG00000134042	protein_coding	75.649	-1.32172	0.46301	-2.85463	0.00430874	0.247165	1.32172	2.49964	-2.49964	0	1	0	0	0	0
LINC00470	ENSG00000132204	lincRNA	18.6076	3.97452	0.866048	4.58926	4.45e-06	0.0083655	3.97452	15.7199	15.7199	PTK2B	ENSG00000120899	protein_coding	4076.27	0.643657	0.217341	2.96151	0.00306137	0.218548	0.643657	1.56228	1.56228	0	1	0	0	0	0
LINC00470	ENSG00000132204	lincRNA	18.6076	3.97452	0.866048	4.58926	4.45e-06	0.0083655	3.97452	15.7199	15.7199	TNMD	ENSG00000000005	protein_coding	36.1686	-1.34564	0.490048	-2.74593	0.00603395	0.288861	1.34564	2.54143	-2.54143	1	0	0	0	0	0
LINC00470	ENSG00000132204	lincRNA	18.6076	3.97452	0.866048	4.58926	4.45e-06	0.0083655	3.97452	15.7199	15.7199	ANKS1B	ENSG00000185046	protein_coding	306.349	-1.16697	0.416751	-2.80017	0.00510762	0.269131	1.16697	2.2454	-2.2454	0	1	0	0	0	0
LINC00470	ENSG00000132204	lincRNA	18.6076	3.97452	0.866048	4.58926	4.45e-06	0.0083655	3.97452	15.7199	15.7199	FRMD6	ENSG00000139926	protein_coding	5731.51	-1.00564	0.308315	-3.26174	0.00110729	0.13609	1.00564	2.00784	-2.00784	0	1	0	0	0	0
LINC00470	ENSG00000132204	lincRNA	18.6076	3.97452	0.866048	4.58926	4.45e-06	0.0083655	3.97452	15.7199	15.7199	CD300LF	ENSG00000186074	protein_coding	78.8284	1.49365	0.511918	2.91775	0.00352562	0.230094	1.49365	2.81601	2.81601	1	0	0	0	0	0
LINC00470	ENSG00000132204	lincRNA	18.6076	3.97452	0.866048	4.58926	4.45e-06	0.0083655	3.97452	15.7199	15.7199	CSPG4	ENSG00000173546	protein_coding	6059.59	-1.72532	0.614729	-2.80663	0.00500627	0.266874	1.72532	3.30653	-3.30653	1	0	1	0	0	0
LINC00470	ENSG00000132204	lincRNA	18.6076	3.97452	0.866048	4.58926	4.45e-06	0.0083655	3.97452	15.7199	15.7199	RNF112	ENSG00000128482	protein_coding	1794.01	-1.35648	0.43798	-3.09713	0.00195402	0.179253	1.35648	2.5606	-2.5606	0	0	1	0	0	0
LINC00470	ENSG00000132204	lincRNA	18.6076	3.97452	0.866048	4.58926	4.45e-06	0.0083655	3.97452	15.7199	15.7199	DUSP10	ENSG00000143507	protein_coding	352.007	0.887534	0.33579	2.64312	0.0082145	0.328244	0.887534	1.85001	1.85001	0	1	0	0	0	0
LINC00470	ENSG00000132204	lincRNA	18.6076	3.97452	0.866048	4.58926	4.45e-06	0.0083655	3.97452	15.7199	15.7199	EGFLAM	ENSG00000164318	protein_coding	1992.66	-1.24502	0.408042	-3.05119	0.00227934	0.194787	1.24502	2.37021	-2.37021	0	0	1	0	0	0
LINC00470	ENSG00000132204	lincRNA	18.6076	3.97452	0.866048	4.58926	4.45e-06	0.0083655	3.97452	15.7199	15.7199	RNFT2	ENSG00000135119	protein_coding	22.3503	1.56556	0.482128	3.24718	0.00116555	0.138141	1.56556	2.95992	2.95992	1	0	0	0	0	0
LINC00470	ENSG00000132204	lincRNA	18.6076	3.97452	0.866048	4.58926	4.45e-06	0.0083655	3.97452	15.7199	15.7199	GCNT1	ENSG00000187210	protein_coding	675.773	1.42451	0.513375	2.7748	0.00552356	0.277485	1.42451	2.68424	2.68424	1	0	1	0	0	0
LINC00470	ENSG00000132204	lincRNA	18.6076	3.97452	0.866048	4.58926	4.45e-06	0.0083655	3.97452	15.7199	15.7199	CYP26B1	ENSG00000003137	protein_coding	235.15	-2.09481	0.66122	-3.1681	0.0015344	0.157973	2.09481	4.27169	-4.27169	1	0	0	0	0	0
LINC00607	ENSG00000235770	lincRNA	28.2492	-1.46193	0.458491	-3.18856	0.00142981	0.15244	1.46193	2.75476	-2.75476	GDF15	ENSG00000130513	protein_coding	1762.12	1.78589	0.510014	3.50164	0.0004624	0.0921274	1.78589	3.4483	3.4483	1	0	0	0	0	0
LINC00607	ENSG00000235770	lincRNA	28.2492	-1.46193	0.458491	-3.18856	0.00142981	0.15244	1.46193	2.75476	-2.75476	ARHGEF25	ENSG00000240771	protein_coding	2663.81	-0.909813	0.301191	-3.02072	0.00252174	0.199322	0.909813	1.8788	-1.8788	1	0	1	0	0	0
LINC00607	ENSG00000235770	lincRNA	28.2492	-1.46193	0.458491	-3.18856	0.00142981	0.15244	1.46193	2.75476	-2.75476	ARHGEF4	ENSG00000136002	protein_coding	1562.51	-0.816134	0.272955	-2.98999	0.00278983	0.212855	0.816134	1.76068	-1.76068	0	0	1	0	0	0
LINC00607	ENSG00000235770	lincRNA	28.2492	-1.46193	0.458491	-3.18856	0.00142981	0.15244	1.46193	2.75476	-2.75476	RIMS3	ENSG00000117016	protein_coding	813.455	-1.22972	0.407037	-3.02115	0.00251813	0.199322	1.22972	2.34522	-2.34522	1	0	0	0	0	0
LINC00607	ENSG00000235770	lincRNA	28.2492	-1.46193	0.458491	-3.18856	0.00142981	0.15244	1.46193	2.75476	-2.75476	RNFT2	ENSG00000135119	protein_coding	22.3503	1.56556	0.482128	3.24718	0.00116555	0.138141	1.56556	2.95992	2.95992	1	0	0	0	0	0
LINC00607	ENSG00000235770	lincRNA	28.2492	-1.46193	0.458491	-3.18856	0.00142981	0.15244	1.46193	2.75476	-2.75476	HPSE2	ENSG00000172987	protein_coding	1167.01	-2.21369	0.616597	-3.59018	0.000330451	0.0754015	2.21369	4.63862	-4.63862	1	0	0	0	0	0
LINC00886	ENSG00000240875	lincRNA	252.359	-1.07499	0.328926	-3.26819	0.00108237	0.134142	1.07499	2.10671	-2.10671	ADAMTS12	ENSG00000151388	protein_coding	253.886	-0.875777	0.293813	-2.98073	0.0028756	0.216043	0.875777	1.835	-1.835	1	0	0	0	0	0
LINC00886	ENSG00000240875	lincRNA	252.359	-1.07499	0.328926	-3.26819	0.00108237	0.134142	1.07499	2.10671	-2.10671	HSPB8	ENSG00000152137	protein_coding	13844.4	-1.22825	0.431535	-2.84622	0.00442411	0.250614	1.22825	2.34282	-2.34282	1	0	0	0	0	0
LINC00886	ENSG00000240875	lincRNA	252.359	-1.07499	0.328926	-3.26819	0.00108237	0.134142	1.07499	2.10671	-2.10671	DLGAP5	ENSG00000126787	protein_coding	20.2711	2.46453	0.679809	3.62533	0.000288596	0.0735846	2.46453	5.51947	5.51947	1	0	0	0	0	0
LINC00886	ENSG00000240875	lincRNA	252.359	-1.07499	0.328926	-3.26819	0.00108237	0.134142	1.07499	2.10671	-2.10671	XBP1	ENSG00000100219	protein_coding	27424.1	1.16466	0.396985	2.93376	0.00334884	0.227017	1.16466	2.2418	2.2418	0	0	1	0	0	0
LINC00886	ENSG00000240875	lincRNA	252.359	-1.07499	0.328926	-3.26819	0.00108237	0.134142	1.07499	2.10671	-2.10671	RBPMS2	ENSG00000166831	protein_coding	1843.91	-1.11091	0.441553	-2.51593	0.011872	0.388544	1.11091	2.15983	-2.15983	1	0	0	0	0	0
LINC01001	ENSG00000230724	lincRNA	110.151	0.983669	0.385556	2.5513	0.0107322	0.371771	0.983669	1.97749	1.97749	BLVRA	ENSG00000106605	protein_coding	1651.43	-0.621438	0.214136	-2.90208	0.00370697	0.234218	0.621438	1.53841	-1.53841	0	1	0	0	0	0
LINC01001	ENSG00000230724	lincRNA	110.151	0.983669	0.385556	2.5513	0.0107322	0.371771	0.983669	1.97749	1.97749	TBL1X	ENSG00000101849	protein_coding	6823.72	-1.05358	0.313203	-3.3639	0.000768497	0.113029	1.05358	2.07568	-2.07568	0	1	0	0	0	0
LINC01001	ENSG00000230724	lincRNA	110.151	0.983669	0.385556	2.5513	0.0107322	0.371771	0.983669	1.97749	1.97749	CRACR2B	ENSG00000177685	protein_coding	1809.45	1.91525	0.710256	2.69657	0.00700587	0.307308	1.91525	3.77179	3.77179	0	1	0	0	0	0
LINC01001	ENSG00000230724	lincRNA	110.151	0.983669	0.385556	2.5513	0.0107322	0.371771	0.983669	1.97749	1.97749	DUSP23	ENSG00000158716	protein_coding	475.218	1.11179	0.307409	3.61666	0.000298427	0.0735846	1.11179	2.16114	2.16114	0	1	0	0	0	0
LINC01001	ENSG00000230724	lincRNA	110.151	0.983669	0.385556	2.5513	0.0107322	0.371771	0.983669	1.97749	1.97749	FAM168B	ENSG00000152102	protein_coding	8424.57	-0.591022	0.196013	-3.01522	0.00256795	0.201597	0.591022	1.50631	-1.50631	0	1	0	0	0	0
LINC01001	ENSG00000230724	lincRNA	110.151	0.983669	0.385556	2.5513	0.0107322	0.371771	0.983669	1.97749	1.97749	SACS	ENSG00000151835	protein_coding	3845.83	-1.61047	0.639908	-2.51672	0.0118452	0.388544	1.61047	3.05352	-3.05352	0	1	0	0	0	0
LINC01001	ENSG00000230724	lincRNA	110.151	0.983669	0.385556	2.5513	0.0107322	0.371771	0.983669	1.97749	1.97749	SLC30A1	ENSG00000170385	protein_coding	1296.62	1.03206	0.377938	2.73076	0.00631877	0.295086	1.03206	2.04494	2.04494	0	1	0	0	0	0
LINC01001	ENSG00000230724	lincRNA	110.151	0.983669	0.385556	2.5513	0.0107322	0.371771	0.983669	1.97749	1.97749	SMIM1	ENSG00000235169	protein_coding	119.664	-1.07144	0.378865	-2.82801	0.00468378	0.259087	1.07144	2.10152	-2.10152	0	1	0	0	0	0
LINC01001	ENSG00000230724	lincRNA	110.151	0.983669	0.385556	2.5513	0.0107322	0.371771	0.983669	1.97749	1.97749	LRRC8B	ENSG00000197147	protein_coding	980.887	0.721733	0.282578	2.5541	0.0106462	0.371323	0.721733	1.64916	1.64916	0	1	0	0	0	0
LINC01001	ENSG00000230724	lincRNA	110.151	0.983669	0.385556	2.5513	0.0107322	0.371771	0.983669	1.97749	1.97749	BMP3	ENSG00000152785	protein_coding	99.8213	2.97348	0.72773	4.08596	4.39e-05	0.0267058	2.97348	7.85427	7.85427	1	0	1	0	0	0
LINC01001	ENSG00000230724	lincRNA	110.151	0.983669	0.385556	2.5513	0.0107322	0.371771	0.983669	1.97749	1.97749	LSM11	ENSG00000155858	protein_coding	956.79	-0.662256	0.242146	-2.73494	0.00623908	0.295086	0.662256	1.58256	-1.58256	0	0	0	0	0	1
LINC01001	ENSG00000230724	lincRNA	110.151	0.983669	0.385556	2.5513	0.0107322	0.371771	0.983669	1.97749	1.97749	SPTBN1	ENSG00000115306	protein_coding	24428	-0.593936	0.225209	-2.63727	0.00835758	0.330883	0.593936	1.50936	-1.50936	0	1	0	0	0	0
LINC01001	ENSG00000230724	lincRNA	110.151	0.983669	0.385556	2.5513	0.0107322	0.371771	0.983669	1.97749	1.97749	ARHGEF9	ENSG00000131089	protein_coding	2665.22	-0.88605	0.28638	-3.09397	0.00197497	0.179253	0.88605	1.84811	-1.84811	0	1	0	0	0	0
LINC01001	ENSG00000230724	lincRNA	110.151	0.983669	0.385556	2.5513	0.0107322	0.371771	0.983669	1.97749	1.97749	TRAF4	ENSG00000076604	protein_coding	2496.51	0.993011	0.294481	3.37207	0.00074606	0.112583	0.993011	1.99033	1.99033	0	1	0	0	0	0
LINC01001	ENSG00000230724	lincRNA	110.151	0.983669	0.385556	2.5513	0.0107322	0.371771	0.983669	1.97749	1.97749	WDR31	ENSG00000148225	protein_coding	475.547	-0.661324	0.253448	-2.60931	0.00907251	0.347732	0.661324	1.58153	-1.58153	0	1	0	0	0	0
LINC01001	ENSG00000230724	lincRNA	110.151	0.983669	0.385556	2.5513	0.0107322	0.371771	0.983669	1.97749	1.97749	RAD9A	ENSG00000172613	protein_coding	1106.52	0.795747	0.287943	2.76355	0.00571755	0.282728	0.795747	1.73598	1.73598	0	1	0	0	0	0
LINC01001	ENSG00000230724	lincRNA	110.151	0.983669	0.385556	2.5513	0.0107322	0.371771	0.983669	1.97749	1.97749	ANKS1B	ENSG00000185046	protein_coding	306.349	-1.16697	0.416751	-2.80017	0.00510762	0.269131	1.16697	2.2454	-2.2454	0	1	0	0	0	0
LINC01001	ENSG00000230724	lincRNA	110.151	0.983669	0.385556	2.5513	0.0107322	0.371771	0.983669	1.97749	1.97749	CHKB	ENSG00000100288	protein_coding	74.022	0.646951	0.245414	2.63616	0.00838503	0.330883	0.646951	1.56586	1.56586	0	1	0	0	0	0
LINC01001	ENSG00000230724	lincRNA	110.151	0.983669	0.385556	2.5513	0.0107322	0.371771	0.983669	1.97749	1.97749	RASGEF1B	ENSG00000138670	protein_coding	659.229	0.93613	0.371429	2.52035	0.0117239	0.387857	0.93613	1.91339	1.91339	0	1	0	0	0	0
LINC01001	ENSG00000230724	lincRNA	110.151	0.983669	0.385556	2.5513	0.0107322	0.371771	0.983669	1.97749	1.97749	LCN12	ENSG00000184925	protein_coding	307.671	-0.795393	0.307356	-2.58786	0.00965743	0.357306	0.795393	1.73555	-1.73555	0	1	0	0	0	0
LINC01001	ENSG00000230724	lincRNA	110.151	0.983669	0.385556	2.5513	0.0107322	0.371771	0.983669	1.97749	1.97749	VNN2	ENSG00000112303	protein_coding	321.457	1.71223	0.644742	2.65569	0.00791474	0.323483	1.71223	3.27667	3.27667	0	0	1	0	0	0
LINC01001	ENSG00000230724	lincRNA	110.151	0.983669	0.385556	2.5513	0.0107322	0.371771	0.983669	1.97749	1.97749	OCRL	ENSG00000122126	protein_coding	5484.33	-0.669636	0.240872	-2.78005	0.005435	0.275957	0.669636	1.59067	-1.59067	0	1	0	0	0	0
LINC01082	ENSG00000269186	lincRNA	46.8344	-1.70369	0.498096	-3.42041	0.000625276	0.102571	1.70369	3.25733	-3.25733	PROX1	ENSG00000117707	protein_coding	122.067	1.28858	0.443103	2.90808	0.00363655	0.232425	1.28858	2.44287	2.44287	0	0	0	1	0	0
MID1IP1-AS1	ENSG00000238123	antisense	35.1672	-0.761047	0.296927	-2.56308	0.0103749	0.367637	0.761047	1.69472	-1.69472	NPAS2	ENSG00000170485	protein_coding	1211.82	0.930535	0.274341	3.39189	0.000694127	0.108635	0.930535	1.90598	1.90598	0	0	0	1	0	0
PCA3	ENSG00000225937	antisense	586.271	3.73301	0.913673	4.08571	4.39e-05	0.0267058	3.73301	13.2968	13.2968	GSN	ENSG00000148180	protein_coding	36167.3	-0.776782	0.303698	-2.55775	0.0105353	0.369395	0.776782	1.7133	-1.7133	1	0	0	0	0	0
RHPN1-AS1	ENSG00000254389	antisense	22.9305	1.14348	0.375153	3.04803	0.0023035	0.194787	1.14348	2.20913	2.20913	NPAS2	ENSG00000170485	protein_coding	1211.82	0.930535	0.274341	3.39189	0.000694127	0.108635	0.930535	1.90598	1.90598	0	0	0	1	0	0
SLC26A4-AS1	ENSG00000233705	antisense	159.927	2.05798	0.621929	3.30903	0.000936191	0.125588	2.05798	4.16403	4.16403	MRO	ENSG00000134042	protein_coding	75.649	-1.32172	0.46301	-2.85463	0.00430874	0.247165	1.32172	2.49964	-2.49964	1	0	0	0	0	0
SLC26A4-AS1	ENSG00000233705	antisense	159.927	2.05798	0.621929	3.30903	0.000936191	0.125588	2.05798	4.16403	4.16403	SLC26A4	ENSG00000091137	protein_coding	1322.77	3.08375	0.77505	3.97878	6.93e-05	0.033199	3.08375	8.47818	8.47818	0	0	0	0	1	0
SLC26A4-AS1	ENSG00000233705	antisense	159.927	2.05798	0.621929	3.30903	0.000936191	0.125588	2.05798	4.16403	4.16403	RHPN1	ENSG00000158106	protein_coding	800.304	1.17062	0.328489	3.56365	0.000365732	0.0811758	1.17062	2.25108	2.25108	0	0	1	0	0	0
SLC26A4-AS1	ENSG00000233705	antisense	159.927	2.05798	0.621929	3.30903	0.000936191	0.125588	2.05798	4.16403	4.16403	PEG3	ENSG00000198300	protein_coding	405.206	-1.07968	0.31363	-3.44252	0.000576321	0.0994919	1.07968	2.11356	-2.11356	0	0	1	0	0	0
SLC26A4-AS1	ENSG00000233705	antisense	159.927	2.05798	0.621929	3.30903	0.000936191	0.125588	2.05798	4.16403	4.16403	B4GALNT1	ENSG00000135454	protein_coding	405.284	-0.783707	0.237884	-3.29449	0.000986001	0.127965	0.783707	1.72155	-1.72155	0	1	0	0	0	0
