# Supplementary material for: Unveiling Racial Disparities in Localized Prostate Cancer: A Systems-Level Exploration of the lncRNA Landscape
Source: Genes (Basel). 2025 Feb 17;16(2):229. doi: 10.3390/genes16020229 (PMC11855151; doi:10.3390/genes16020229)
Supplement: Supplementary file 1 [file genes-16-00229-s001.zip › Supplemental_Table_S3.xlsx]

## Sheet: ST3
ST3: Significantly differentially expressed lncRNAs - AF vs EU (≤ 0.1)
gene_id	gene_name	gene_biotype	baseMean	log2FoldChange	module_log2FoldChange	Module_LinearFoldChange	LinearFoldChange	lfcSE	stat	pvalue	padj
ENSG00000266962	AC067852.2	antisense	37.7423	-5.04405	5.04405	32.9921	-32.9921	0.394399	12.7892	1.88e-37	4.54e-34
ENSG00000224429	LINC00539	lincRNA	46.0381	1.18903	1.18903	2.27999	2.27999	0.115359	-10.3072	6.54e-25	5.25e-22
ENSG00000236618	PITPNA-AS1	antisense	39.4971	-1.7474	1.7474	3.35753	-3.35753	0.171984	10.1602	2.98e-24	1.93e-21
ENSG00000283907	AD000090.1	antisense	38.19	-6.722	6.722	105.566	-105.566	0.662768	10.1423	3.59e-24	2.27e-21
ENSG00000274292	AC084018.2	lincRNA	63.307	-2.22752	2.22752	4.68328	-4.68328	0.234485	9.49963	2.11e-21	9.29e-19
ENSG00000258727	AL135999.1	antisense	255.605	-1.54611	1.54611	2.92028	-2.92028	0.170526	9.06672	1.23e-19	4.15e-17
ENSG00000272030	AL162258.2	antisense	22.3151	-2.75998	2.75998	6.77389	-6.77389	0.305811	9.02514	1.79e-19	5.73e-17
ENSG00000271858	Z84492.1	antisense	61.0157	-2.30375	2.30375	4.93741	-4.93741	0.257211	8.95669	3.35e-19	1.03e-16
ENSG00000260121	AC138028.4	antisense	112.595	-1.48556	1.48556	2.80026	-2.80026	0.166562	8.91896	4.71e-19	1.42e-16
ENSG00000267062	AC018761.2	antisense	12.137	-5.91656	5.91656	60.4036	-60.4036	0.669463	8.83777	9.76e-19	2.78e-16
ENSG00000255737	AGAP2-AS1	antisense	29.4075	-2.04644	2.04644	4.13086	-4.13086	0.249234	8.21092	2.2e-16	3.8e-14
ENSG00000269194	AC006942.1	antisense	16.4479	-2.67083	2.67083	6.36796	-6.36796	0.326078	8.19077	2.6e-16	4.41e-14
ENSG00000271141	AC010680.4	lincRNA	7.97818	-5.61297	5.61297	48.9409	-48.9409	0.686637	8.17458	2.97e-16	4.99e-14
ENSG00000285599	AC234917.2	antisense	16.2339	-5.21696	5.21696	37.1931	-37.1931	0.63921	8.16158	3.31e-16	5.51e-14
ENSG00000265393	AC084125.4	antisense	6.39261	-5.56626	5.56626	47.3819	-47.3819	0.682945	8.15038	3.63e-16	5.91e-14
ENSG00000271380	AL451085.2	antisense	14.1594	-2.33364	2.33364	5.04074	-5.04074	0.286579	8.14308	3.85e-16	6.22e-14
ENSG00000286161	AC104066.3	lincRNA	13.6042	-4.7179	4.7179	26.3166	-26.3166	0.590359	7.99157	1.33e-15	1.92e-13
ENSG00000182165	TP53TG1	lincRNA	305.1	-1.15916	1.15916	2.23327	-2.23327	0.147242	7.87247	3.48e-15	4.59e-13
ENSG00000251580	LINC02482	lincRNA	58.8926	-1.45982	1.45982	2.75075	-2.75075	0.186341	7.83417	4.72e-15	6.18e-13
ENSG00000225655	BX255923.1	lincRNA	57.8587	4.71968	4.71968	26.349	26.349	0.620922	-7.60108	2.94e-14	3.26e-12
ENSG00000224914	LINC00863	bidirectional_promoter_lncRNA	161.503	1.18658	1.18658	2.27613	2.27613	0.157371	-7.54001	4.7e-14	4.95e-12
ENSG00000272173	U47924.2	antisense	23.4439	-2.37421	2.37421	5.18452	-5.18452	0.318331	7.45832	8.76e-14	8.78e-12
ENSG00000269888	AC112491.1	lincRNA	5.15759	-5.23866	5.23866	37.7567	-37.7567	0.709426	7.38436	1.53e-13	1.44e-11
ENSG00000231074	HCG18	antisense	75.416	1.5455	1.5455	2.91906	2.91906	0.210723	-7.33429	2.23e-13	2.04e-11
ENSG00000273192	AL671710.1	lincRNA	9.10741	-3.00638	3.00638	8.03548	-8.03548	0.426301	7.05226	1.76e-12	1.35e-10
ENSG00000225331	LINC01678	lincRNA	10.0335	2.99416	2.99416	7.96767	7.96767	0.428257	-6.9915	2.72e-12	1.98e-10
ENSG00000261326	LINC01355	lincRNA	20.2305	1.40318	1.40318	2.64485	2.64485	0.200763	-6.98924	2.76e-12	2.01e-10
ENSG00000228763	LIMS1-AS1	antisense	22.8812	1.87778	1.87778	3.6751	3.6751	0.276822	-6.78335	1.17e-11	7.37e-10
ENSG00000226711	FAM66C	antisense	226.18	0.798687	0.798687	1.73952	1.73952	0.119476	-6.68491	2.31e-11	1.41e-09
ENSG00000230606	AC092683.1	lincRNA	47.615	2.32591	2.32591	5.01384	5.01384	0.350042	-6.64468	3.04e-11	1.82e-09
ENSG00000272606	AC015982.1	antisense	3.16298	-4.55728	4.55728	23.5439	-23.5439	0.689412	6.61039	3.83e-11	2.24e-09
ENSG00000225484	NUTM2B-AS1	antisense	592.854	0.791064	0.791064	1.73035	1.73035	0.12017	-6.5829	4.61e-11	2.65e-09
ENSG00000263126	AC040162.3	lincRNA	98.2268	-1.12537	1.12537	2.18158	-2.18158	0.172971	6.50614	7.71e-11	4.2e-09
ENSG00000272667	AC012306.2	lincRNA	56.8407	1.09502	1.09502	2.13617	2.13617	0.169149	-6.47373	9.56e-11	5.15e-09
ENSG00000254911	SCARNA9	antisense	6.91479	-3.96792	3.96792	15.6482	-15.6482	0.613308	6.46971	9.82e-11	5.26e-09
ENSG00000242375	AL590705.3	lincRNA	15.7062	3.2391	3.2391	9.44208	9.44208	0.504039	-6.4263	1.31e-10	6.87e-09
ENSG00000188185	LINC00265	lincRNA	692.965	0.707241	0.707241	1.63268	1.63268	0.1101	-6.42362	1.33e-10	6.96e-09
ENSG00000275441	AC020765.2	antisense	6.96514	-3.07916	3.07916	8.45125	-8.45125	0.481146	6.39965	1.56e-10	8.1e-09
ENSG00000248898	AC022126.1	antisense	5.17421	2.47505	2.47505	5.55987	5.55987	0.387534	-6.38667	1.7e-10	8.71e-09
ENSG00000273466	AC012510.1	antisense	8.49734	-2.97525	2.97525	7.86392	-7.86392	0.46657	6.37685	1.81e-10	9.26e-09
ENSG00000205791	LOH12CR2	lincRNA	10.0881	1.68011	1.68011	3.20452	3.20452	0.263659	-6.37228	1.86e-10	9.53e-09
ENSG00000228172	AL020996.1	antisense	48.114	-1.04277	1.04277	2.06018	-2.06018	0.163849	6.36423	1.96e-10	1e-08
ENSG00000272140	AC022400.6	lincRNA	61.3591	1.16093	1.16093	2.23601	2.23601	0.182916	-6.34679	2.2e-10	1.11e-08
ENSG00000272240	AC004908.1	antisense	122.204	1.01365	1.01365	2.01902	2.01902	0.160253	-6.32533	2.53e-10	1.26e-08
ENSG00000272977	AL008721.2	sense_intronic	187.721	-1.82062	1.82062	3.53232	-3.53232	0.289149	6.29647	3.05e-10	1.5e-08
ENSG00000268287	AC008687.3	lincRNA	66.2339	-1.93276	1.93276	3.81786	-3.81786	0.307504	6.28534	3.27e-10	1.61e-08
ENSG00000269176	AP001160.3	antisense	26.2691	-1.51709	1.51709	2.86213	-2.86213	0.244414	6.20705	5.4e-10	2.53e-08
ENSG00000253200	AC037459.3	antisense	159.858	-0.893891	0.893891	1.85818	-1.85818	0.144539	6.18442	6.23e-10	2.88e-08
ENSG00000279168	AC105052.4	sense_overlapping	10.7676	3.86134	3.86134	14.5338	14.5338	0.628476	-6.14397	8.05e-10	3.62e-08
ENSG00000260953	AC009093.4	lincRNA	16.1544	2.38177	2.38177	5.21175	5.21175	0.388245	-6.13471	8.53e-10	3.81e-08
ENSG00000223482	NUTM2A-AS1	antisense	537.978	0.919167	0.919167	1.89102	1.89102	0.150093	-6.12399	9.13e-10	4.05e-08
ENSG00000275367	AC092111.1	lincRNA	163.231	1.14854	1.14854	2.2169	2.2169	0.18761	-6.12196	9.24e-10	4.1e-08
ENSG00000269352	PTOV1-AS2	antisense	457.566	-0.68424	0.68424	1.60686	-1.60686	0.112854	6.06308	1.34e-09	5.8e-08
ENSG00000278621	AC037198.2	antisense	7.91388	-5.89473	5.89473	59.4963	-59.4963	0.976654	6.03564	1.58e-09	6.76e-08
ENSG00000248554	AC114956.2	antisense	10.5042	1.70227	1.70227	3.25414	3.25414	0.285133	-5.97012	2.37e-09	9.8e-08
ENSG00000267342	AC087289.3	antisense	69.5999	-0.775263	0.775263	1.7115	-1.7115	0.129886	5.96881	2.39e-09	9.87e-08
ENSG00000251143	AP002490.1	antisense	226.742	-0.894458	0.894458	1.85891	-1.85891	0.15038	5.94799	2.71e-09	1.11e-07
ENSG00000230724	LINC01001	lincRNA	58.4377	2.82524	2.82524	7.08732	7.08732	0.475376	-5.94317	2.8e-09	1.14e-07
ENSG00000228812	LAMA5-AS1	antisense	13.0631	-2.6935	2.6935	6.46883	-6.46883	0.458548	5.87398	4.25e-09	1.69e-07
ENSG00000225725	FAM66E	lincRNA	3.9053	2.60232	2.60232	6.07264	6.07264	0.444281	-5.85739	4.7e-09	1.85e-07
ENSG00000249207	AC079921.1	antisense	25.3289	1.16398	1.16398	2.24075	2.24075	0.202041	-5.76114	8.35e-09	3.16e-07
ENSG00000228606	AL139011.1	antisense	65.3363	-0.862072	0.862072	1.81765	-1.81765	0.149673	5.75969	8.43e-09	3.18e-07
ENSG00000271555	AC113139.1	sense_intronic	10.6885	1.95327	1.95327	3.87251	3.87251	0.343398	-5.68806	1.28e-08	4.71e-07
ENSG00000203706	SERTAD4-AS1	antisense	32.8342	1.28382	1.28382	2.43482	2.43482	0.225859	-5.68415	1.31e-08	4.81e-07
ENSG00000260805	AC092803.2	lincRNA	126.001	-0.930738	0.930738	1.90625	-1.90625	0.164336	5.66362	1.48e-08	5.36e-07
ENSG00000184441	AP001062.1	antisense	201.538	-0.611564	0.611564	1.52791	-1.52791	0.108336	5.64506	1.65e-08	5.93e-07
ENSG00000232527	AC245595.1	lincRNA	18.8801	3.23139	3.23139	9.39174	9.39174	0.573643	-5.63311	1.77e-08	6.34e-07
ENSG00000262049	AC139530.2	antisense	172.254	-0.891644	0.891644	1.85529	-1.85529	0.158665	5.61966	1.91e-08	6.82e-07
ENSG00000244151	AC010973.2	antisense	73.6098	-0.959167	0.959167	1.94419	-1.94419	0.171928	5.57889	2.42e-08	8.39e-07
ENSG00000224152	AC009506.1	antisense	95.324	-1.00203	1.00203	2.00282	-2.00282	0.180064	5.56488	2.62e-08	9.07e-07
ENSG00000280241	AC079298.3	antisense	20.1254	1.91901	1.91901	3.78163	3.78163	0.344878	-5.56431	2.63e-08	9.09e-07
ENSG00000254682	AP002387.2	antisense	159.666	-1.22308	1.22308	2.33444	-2.33444	0.2214	5.52428	3.31e-08	1.12e-06
ENSG00000233251	AC007743.1	antisense	164.085	1.89377	1.89377	3.71605	3.71605	0.344608	-5.49543	3.9e-08	1.3e-06
ENSG00000254855	AP001107.8	antisense	54.6451	-0.903272	0.903272	1.8703	-1.8703	0.164738	5.48308	4.18e-08	1.39e-06
ENSG00000285803	AL442003.1	antisense	37.0676	1.06165	1.06165	2.08732	2.08732	0.194988	-5.44471	5.19e-08	1.69e-06
ENSG00000224958	PGM5-AS1	antisense	1543.57	2.04137	2.04137	4.11635	4.11635	0.377601	-5.40615	6.44e-08	2.06e-06
ENSG00000249109	AC140125.2	antisense	14.5324	1.6448	1.6448	3.12704	3.12704	0.30464	-5.39916	6.7e-08	2.13e-06
ENSG00000250950	AC093752.2	lincRNA	5.94752	1.92048	1.92048	3.78548	3.78548	0.356721	-5.38369	7.3e-08	2.31e-06
ENSG00000269906	AL606834.1	sense_intronic	63.8678	1.20592	1.20592	2.30685	2.30685	0.224592	-5.36938	7.9e-08	2.48e-06
ENSG00000255062	AP001318.2	antisense	60.1559	0.825643	0.825643	1.77232	1.77232	0.153858	-5.36626	8.04e-08	2.52e-06
ENSG00000205231	TTLL10-AS1	antisense	12.138	-2.20542	2.20542	4.61208	-4.61208	0.411185	5.36357	8.16e-08	2.55e-06
ENSG00000225075	AL603832.1	antisense	19.8389	-1.34429	1.34429	2.53906	-2.53906	0.250941	5.357	8.46e-08	2.64e-06
ENSG00000232712	KIZ-AS1	antisense	37.9874	1.19072	1.19072	2.28266	2.28266	0.222441	-5.35297	8.65e-08	2.69e-06
ENSG00000272948	AP001412.1	antisense	7.46375	-2.00145	2.00145	4.00402	-4.00402	0.37691	5.31015	1.1e-07	3.34e-06
ENSG00000235513	AL035681.1	antisense	66.86	-0.918966	0.918966	1.89076	-1.89076	0.173217	5.30528	1.12e-07	3.42e-06
ENSG00000282393	AC016588.2	lincRNA	11.2104	2.53664	2.53664	5.80234	5.80234	0.47864	-5.29968	1.16e-07	3.52e-06
ENSG00000255250	AP003059.2	lincRNA	28.6101	1.37942	1.37942	2.60163	2.60163	0.261816	-5.26865	1.37e-07	4.09e-06
ENSG00000236337	FMR1-IT1	sense_intronic	20.2611	1.01202	1.01202	2.01673	2.01673	0.192524	-5.2566	1.47e-07	4.35e-06
ENSG00000254501	AP003068.1	antisense	2.10481	-3.94859	3.94859	15.4399	-15.4399	0.751476	5.25444	1.48e-07	4.39e-06
ENSG00000244491	AL021707.5	antisense	2.25271	-4.08431	4.08431	16.9629	-16.9629	0.778899	5.2437	1.57e-07	4.62e-06
ENSG00000272211	AC114760.2	antisense	37.4882	1.43519	1.43519	2.70418	2.70418	0.274739	-5.22384	1.75e-07	5.12e-06
ENSG00000229203	AC103564.1	lincRNA	5.63749	-3.07389	3.07389	8.42039	-8.42039	0.590818	5.20277	1.96e-07	5.64e-06
ENSG00000213904	LIPE-AS1	antisense	59.5084	-0.655041	0.655041	1.57466	-1.57466	0.126321	5.18551	2.15e-07	6.17e-06
ENSG00000230177	AL080317.1	antisense	81.8714	0.721379	0.721379	1.64876	1.64876	0.139464	-5.1725	2.31e-07	6.57e-06
ENSG00000254648	AP000911.2	lincRNA	27.5736	-1.26867	1.26867	2.4094	-2.4094	0.246092	5.15528	2.53e-07	7.14e-06
ENSG00000269019	HOMER3-AS1	antisense	7.03726	1.82292	1.82292	3.53798	3.53798	0.355245	-5.13145	2.88e-07	8.04e-06
ENSG00000224090	AC097468.1	antisense	28.1324	-2.17385	2.17385	4.51225	-4.51225	0.424181	5.12481	2.98e-07	8.29e-06
ENSG00000272316	AL021368.2	lincRNA	298.716	1.20135	1.20135	2.29955	2.29955	0.235802	-5.09474	3.49e-07	9.6e-06
ENSG00000277999	AC009093.6	lincRNA	14.5781	1.79788	1.79788	3.47709	3.47709	0.352933	-5.09411	3.5e-07	9.62e-06
ENSG00000285676	AL158212.5	antisense	22.4032	1.08502	1.08502	2.1214	2.1214	0.213284	-5.0872	3.63e-07	9.93e-06
ENSG00000273771	AC024337.2	lincRNA	88.4566	1.05403	1.05403	2.07632	2.07632	0.207645	-5.07609	3.85e-07	1.05e-05
ENSG00000266402	SNHG25	lincRNA	50.0477	-1.34597	1.34597	2.54202	-2.54202	0.265314	5.07313	3.91e-07	1.06e-05
ENSG00000232931	LINC00342	lincRNA	900.864	0.729928	0.729928	1.65856	1.65856	0.144054	-5.06705	4.04e-07	1.09e-05
ENSG00000256116	AP001453.1	antisense	11.4819	-1.39138	1.39138	2.62329	-2.62329	0.274847	5.06238	4.14e-07	1.11e-05
ENSG00000225914	TSBP1-AS1	antisense	16.9504	1.74587	1.74587	3.35397	3.35397	0.345775	-5.04915	4.44e-07	1.19e-05
ENSG00000260448	LCMT1-AS1	bidirectional_promoter_lncRNA	19.4921	1.20879	1.20879	2.31144	2.31144	0.239537	-5.04637	4.5e-07	1.2e-05
ENSG00000277232	GTSE1-DT	lincRNA	30.4798	-1.14236	1.14236	2.20741	-2.20741	0.226992	5.03259	4.84e-07	1.29e-05
ENSG00000281383	FP671120.5	lincRNA	3.31834	2.58564	2.58564	6.00281	6.00281	0.513889	-5.0315	4.87e-07	1.29e-05
ENSG00000271959	AC100803.3	antisense	7.55144	2.43827	2.43827	5.41992	5.41992	0.48578	-5.01929	5.19e-07	1.37e-05
ENSG00000236144	TMEM147-AS1	antisense	1042.07	-0.616116	0.616116	1.53274	-1.53274	0.122929	5.01196	5.39e-07	1.42e-05
ENSG00000226416	MRPL23-AS1	antisense	37.4291	1.54795	1.54795	2.92402	2.92402	0.310507	-4.98524	6.19e-07	1.62e-05
ENSG00000262098	AC127496.2	lincRNA	10.526	1.8212	1.8212	3.53376	3.53376	0.365821	-4.97841	6.41e-07	1.67e-05
ENSG00000272541	AL021368.3	lincRNA	21.8665	1.63388	1.63388	3.10347	3.10347	0.329266	-4.96221	6.97e-07	1.8e-05
ENSG00000245667	AC006064.1	antisense	9.88015	1.18007	1.18007	2.26587	2.26587	0.237856	-4.96126	7e-07	1.81e-05
ENSG00000272440	AC080013.6	lincRNA	13.1479	1.34003	1.34003	2.53156	2.53156	0.270414	-4.95545	7.22e-07	1.85e-05
ENSG00000272690	LINC02018	lincRNA	32.5899	0.912453	0.912453	1.88224	1.88224	0.185147	-4.92826	8.3e-07	2.1e-05
ENSG00000278467	AC138393.3	lincRNA	59.9994	1.51822	1.51822	2.86437	2.86437	0.309051	-4.91252	8.99e-07	2.25e-05
ENSG00000227193	AC244453.1	lincRNA	2.54452	2.49895	2.49895	5.65275	5.65275	0.509065	-4.90891	9.16e-07	2.29e-05
ENSG00000285165	AC124014.1	antisense	12.328	2.28434	2.28434	4.87142	4.87142	0.467883	-4.88229	1.05e-06	2.6e-05
ENSG00000250015	AC018752.1	lincRNA	14.1229	0.933103	0.933103	1.90938	1.90938	0.191975	-4.86053	1.17e-06	2.87e-05
ENSG00000234630	AC245060.2	lincRNA	75.2662	0.872005	0.872005	1.83021	1.83021	0.180334	-4.83551	1.33e-06	3.22e-05
ENSG00000257698	GIHCG	lincRNA	142.183	0.628046	0.628046	1.54547	1.54547	0.130324	-4.81912	1.44e-06	3.47e-05
ENSG00000237491	AL669831.5	lincRNA	86.8094	0.983984	0.983984	1.97792	1.97792	0.204342	-4.81537	1.47e-06	3.53e-05
ENSG00000267547	AC060766.4	lincRNA	23.0768	1.13393	1.13393	2.19455	2.19455	0.236434	-4.79597	1.62e-06	3.86e-05
ENSG00000226516	FAM138B	lincRNA	3.39194	2.2633	2.2633	4.80087	4.80087	0.472676	-4.78826	1.68e-06	4.01e-05
ENSG00000231943	PGM5P4-AS1	lincRNA	11.7737	2.1237	2.1237	4.3581	4.3581	0.44361	-4.78731	1.69e-06	4.02e-05
ENSG00000254584	AL035078.1	antisense	1.91038	-3.52583	3.52583	11.5181	-11.5181	0.736534	4.78706	1.69e-06	4.02e-05
ENSG00000270055	AC127502.2	sense_intronic	232.048	1.12925	1.12925	2.18745	2.18745	0.235966	-4.78566	1.7e-06	4.04e-05
ENSG00000267053	AC012617.1	lincRNA	35.2811	0.902898	0.902898	1.86982	1.86982	0.188859	-4.78082	1.75e-06	4.12e-05
ENSG00000224985	AL590714.1	antisense	27.7949	-1.17429	1.17429	2.25682	-2.25682	0.245872	4.77602	1.79e-06	4.21e-05
ENSG00000236432	AC097662.1	antisense	84.1587	0.652723	0.652723	1.57213	1.57213	0.137137	-4.75963	1.94e-06	4.53e-05
ENSG00000273308	AC024560.3	lincRNA	20.3476	1.49463	1.49463	2.81791	2.81791	0.316304	-4.72529	2.3e-06	5.3e-05
ENSG00000264885	AC026271.3	sense_intronic	82.1522	0.946027	0.946027	1.92656	1.92656	0.20126	-4.70052	2.59e-06	5.9e-05
ENSG00000230149	AL021707.3	antisense	58.108	-1.04631	1.04631	2.06524	-2.06524	0.223099	4.68988	2.73e-06	6.17e-05
ENSG00000260425	AL031709.1	antisense	23.5745	1.01102	1.01102	2.01534	2.01534	0.215866	-4.68356	2.82e-06	6.33e-05
ENSG00000279182	CR559946.2	antisense	1.96724	-3.5491	3.5491	11.7053	-11.7053	0.759026	4.67586	2.93e-06	6.54e-05
ENSG00000258940	AL132639.2	antisense	26.384	-1.12997	1.12997	2.18854	-2.18854	0.242203	4.66539	3.08e-06	6.85e-05
ENSG00000260176	AC141586.2	lincRNA	5.44459	2.71976	2.71976	6.58763	6.58763	0.584189	-4.65562	3.23e-06	7.13e-05
ENSG00000281852	LINC00891	lincRNA	9.43098	1.61927	1.61927	3.07219	3.07219	0.348643	-4.64448	3.41e-06	7.45e-05
ENSG00000251661	AC136475.1	antisense	140.303	0.888777	0.888777	1.85161	1.85161	0.191607	-4.63854	3.51e-06	7.64e-05
ENSG00000224635	AL391095.1	lincRNA	43.7348	1.53192	1.53192	2.89171	2.89171	0.33045	-4.63587	3.55e-06	7.73e-05
ENSG00000251301	LINC02384	lincRNA	24.7874	2.00882	2.00882	4.02453	4.02453	0.435278	-4.61503	3.93e-06	8.47e-05
ENSG00000225891	AL513365.2	antisense	32.529	0.756004	0.756004	1.68881	1.68881	0.164984	-4.58229	4.6e-06	9.75e-05
ENSG00000254400	AC091564.2	antisense	1.48244	-3.43565	3.43565	10.8202	-10.8202	0.750109	4.5802	4.65e-06	9.82e-05
ENSG00000249898	MCPH1-AS1	antisense	5.67263	1.8249	1.8249	3.54283	3.54283	0.398745	-4.57661	4.73e-06	9.94e-05
ENSG00000248256	OCIAD1-AS1	antisense	17.5413	1.20134	1.20134	2.29954	2.29954	0.262907	-4.56946	4.89e-06	0.00010254
ENSG00000231616	AL354733.2	antisense	14.0998	1.1921	1.1921	2.28485	2.28485	0.261695	-4.55531	5.23e-06	0.000108594
ENSG00000226091	LINC00937	lincRNA	37.371	1.58691	1.58691	3.00405	3.00405	0.348722	-4.55064	5.35e-06	0.00011084
ENSG00000230303	AL353743.2	lincRNA	8.1735	1.42007	1.42007	2.67599	2.67599	0.312946	-4.53775	5.69e-06	0.000117094
ENSG00000245060	LINC00847	lincRNA	314.561	-0.588466	0.588466	1.50365	-1.50365	0.130526	4.50843	6.53e-06	0.000132435
ENSG00000261526	AC012615.1	lincRNA	110.775	-0.647843	0.647843	1.56682	-1.56682	0.144357	4.48778	7.2e-06	0.000144918
ENSG00000254577	AC087276.1	sense_overlapping	25.7607	0.86014	0.86014	1.81521	1.81521	0.191901	-4.48221	7.39e-06	0.000148089
ENSG00000240990	HOXA11-AS	antisense	1328.14	-1.73141	1.73141	3.32053	-3.32053	0.386439	4.48043	7.45e-06	0.000149087
ENSG00000269899	AC025857.2	sense_intronic	17.667	1.99534	1.99534	3.9871	3.9871	0.44632	-4.47065	7.8e-06	0.000155212
ENSG00000278970	HEIH	lincRNA	367.948	-0.624159	0.624159	1.54131	-1.54131	0.139861	4.4627	8.09e-06	0.000160029
ENSG00000232774	AL355916.1	lincRNA	36.9551	1.0615	1.0615	2.0871	2.0871	0.23795	-4.46104	8.16e-06	0.000161098
ENSG00000269427	AC024075.3	antisense	81.1114	0.879201	0.879201	1.83936	1.83936	0.197094	-4.46083	8.16e-06	0.000161164
ENSG00000233421	LINC01783	lincRNA	15.4093	2.48736	2.48736	5.6075	5.6075	0.557757	-4.45957	8.21e-06	0.000161938
ENSG00000226179	LINC00685	antisense	39.4779	1.24118	1.24118	2.36392	2.36392	0.278349	-4.45907	8.23e-06	0.000162224
ENSG00000238078	LINC01352	lincRNA	22.0703	1.45043	1.45043	2.7329	2.7329	0.325654	-4.45391	8.43e-06	0.000165814
ENSG00000228661	AC090587.1	antisense	12.6431	-1.47022	1.47022	2.77064	-2.77064	0.330445	4.4492	8.62e-06	0.000168575
ENSG00000234160	AL513165.1	antisense	88.7271	1.0552	1.0552	2.078	2.078	0.23727	-4.44723	8.7e-06	0.000169693
ENSG00000285571	AL513548.4	lincRNA	32.4034	1.5954	1.5954	3.02179	3.02179	0.35917	-4.44192	8.92e-06	0.00017354
ENSG00000225213	AC073367.1	sense_intronic	19.4251	1.10218	1.10218	2.14679	2.14679	0.248394	-4.43723	9.11e-06	0.000177175
ENSG00000256101	AC092745.1	lincRNA	2.17106	2.74724	2.74724	6.7143	6.7143	0.619856	-4.43206	9.33e-06	0.000180501
ENSG00000238120	LINC01589	antisense	41.9474	1.14119	1.14119	2.20563	2.20563	0.257904	-4.42488	9.65e-06	0.000185917
ENSG00000267338	AP000365.1	lincRNA	2.06309	3.87911	3.87911	14.7139	14.7139	0.880169	-4.40723	1.05e-05	0.000200019
ENSG00000237234	Z99289.1	antisense	31.9304	1.31911	1.31911	2.49511	2.49511	0.299698	-4.40145	1.08e-05	0.000205098
ENSG00000281358	RASSF1-AS1	antisense	1.59081	-3.24263	3.24263	9.46516	-9.46516	0.73701	4.3997	1.08e-05	0.000206431
ENSG00000258682	AL132989.1	sense_overlapping	136.814	0.639555	0.639555	1.55785	1.55785	0.145617	-4.39203	1.12e-05	0.000212845
ENSG00000265791	AC127024.4	sense_intronic	31.7346	0.639295	0.639295	1.55757	1.55757	0.145644	-4.38944	1.14e-05	0.000214838
ENSG00000278921	EPB41L4A-DT	lincRNA	58.1064	-0.759207	0.759207	1.69256	-1.69256	0.173315	4.38049	1.18e-05	0.000222919
ENSG00000249180	AC020900.1	antisense	6.29641	-2.37079	2.37079	5.17224	-5.17224	0.541872	4.37518	1.21e-05	0.00022782
ENSG00000233613	DCUN1D2-AS	antisense	14.6877	1.10235	1.10235	2.14704	2.14704	0.252301	-4.36918	1.25e-05	0.000233624
ENSG00000259448	LINC02352	lincRNA	6.1138	2.11406	2.11406	4.32908	4.32908	0.484058	-4.36737	1.26e-05	0.000235262
ENSG00000236711	SMAD9-IT1	sense_intronic	56.0798	0.822381	0.822381	1.76832	1.76832	0.188645	-4.35941	1.3e-05	0.000243363
ENSG00000223442	TH2LCRR	antisense	20.1829	0.917357	0.917357	1.88865	1.88865	0.210711	-4.35363	1.34e-05	0.00024884
ENSG00000280195	AC245140.2	antisense	67.7949	-0.966171	0.966171	1.95365	-1.95365	0.222069	4.35078	1.36e-05	0.000251841
ENSG00000262528	AL022341.2	antisense	1.69175	-3.28918	3.28918	9.77558	-9.77558	0.757624	4.34145	1.42e-05	0.000260903
ENSG00000203364	AL390760.1	lincRNA	7.238	1.63548	1.63548	3.10692	3.10692	0.378528	-4.32064	1.56e-05	0.000284871
ENSG00000276412	AL591926.2	lincRNA	16.8173	1.71103	1.71103	3.27395	3.27395	0.398382	-4.29495	1.75e-05	0.000317056
ENSG00000227214	HCG15	antisense	15.0686	1.37642	1.37642	2.59624	2.59624	0.320799	-4.29061	1.78e-05	0.000322996
ENSG00000248469	AC139491.1	antisense	13.1897	1.89729	1.89729	3.72513	3.72513	0.442588	-4.28681	1.81e-05	0.000328077
ENSG00000274885	AC087241.4	sense_intronic	2.24137	2.20103	2.20103	4.59808	4.59808	0.514225	-4.28029	1.87e-05	0.00033666
ENSG00000261367	AC012645.2	antisense	5.48442	1.44269	1.44269	2.71828	2.71828	0.337127	-4.27938	1.87e-05	0.000337472
ENSG00000267372	AC005330.1	lincRNA	15.9219	1.81423	1.81423	3.51671	3.51671	0.424223	-4.27659	1.9e-05	0.000340884
ENSG00000272599	AC016394.2	antisense	31.0335	-1.08189	1.08189	2.11681	-2.11681	0.253346	4.27041	1.95e-05	0.000349071
ENSG00000277383	AC010331.1	antisense	23.3837	-1.07169	1.07169	2.1019	-2.1019	0.250965	4.2703	1.95e-05	0.000349071
ENSG00000249846	LINC02021	lincRNA	68.0379	0.902641	0.902641	1.86949	1.86949	0.212225	-4.25323	2.11e-05	0.000373535
ENSG00000233144	AL512656.1	antisense	17.8878	1.06773	1.06773	2.09614	2.09614	0.251502	-4.24542	2.18e-05	0.000385092
ENSG00000271199	AL353804.2	sense_overlapping	5.75225	1.51619	1.51619	2.86036	2.86036	0.35779	-4.23766	2.26e-05	0.000397081
ENSG00000272009	AL121944.1	antisense	10.389	-1.51161	1.51161	2.85128	-2.85128	0.35793	4.2232	2.41e-05	0.000419989
ENSG00000272312	AL133255.1	lincRNA	3.17925	1.96888	1.96888	3.91464	3.91464	0.466616	-4.21949	2.45e-05	0.000426137
ENSG00000254099	AC005740.3	antisense	8.02386	1.15608	1.15608	2.22851	2.22851	0.274099	-4.21774	2.47e-05	0.000429035
ENSG00000232104	RFX3-AS1	lincRNA	89.7335	0.599897	0.599897	1.51561	1.51561	0.142282	-4.21625	2.48e-05	0.000431461
ENSG00000259363	AC090825.1	lincRNA	85.4056	0.984265	0.984265	1.97831	1.97831	0.233477	-4.21569	2.49e-05	0.000432331
ENSG00000259772	AC012236.1	lincRNA	3.78557	3.53059	3.53059	11.5562	11.5562	0.838531	-4.21045	2.55e-05	0.000441216
ENSG00000228065	LINC01515	lincRNA	40.2992	1.12718	1.12718	2.18432	2.18432	0.267735	-4.21006	2.55e-05	0.000441754
ENSG00000277631	PGM5P3-AS1	lincRNA	5.5625	1.79694	1.79694	3.47482	3.47482	0.429173	-4.18698	2.83e-05	0.000483603
ENSG00000223855	AC147651.1	lincRNA	263.342	-1.32496	1.32496	2.50526	-2.50526	0.316795	4.18239	2.88e-05	0.000491221
ENSG00000226031	FGF13-AS1	antisense	20.9621	0.809933	0.809933	1.75313	1.75313	0.193822	-4.17875	2.93e-05	0.000498136
ENSG00000253982	AC100810.1	antisense	105.514	0.992346	0.992346	1.98942	1.98942	0.237862	-4.17194	3.02e-05	0.000511825
ENSG00000240143	AL023653.1	3prime_overlapping_ncRNA	7.51179	1.63774	1.63774	3.11178	3.11178	0.392715	-4.1703	3.04e-05	0.000515021
ENSG00000257449	AC034102.3	antisense	4.88559	1.679	1.679	3.20206	3.20206	0.402902	-4.16727	3.08e-05	0.000520723
ENSG00000234428	AC023051.1	antisense	7.06492	1.43648	1.43648	2.70659	2.70659	0.345041	-4.1632	3.14e-05	0.000528829
ENSG00000250909	AC138956.1	antisense	30.9156	0.691688	0.691688	1.61517	1.61517	0.16618	-4.16228	3.15e-05	0.000530473
ENSG00000276663	AC009090.3	antisense	20.8628	-0.878744	0.878744	1.83877	-1.83877	0.211257	4.1596	3.19e-05	0.000535992
ENSG00000279687	FP565260.5	antisense	1.36694	2.77188	2.77188	6.82996	6.82996	0.666614	-4.15814	3.21e-05	0.000538262
ENSG00000227006	AL136988.2	antisense	16.1364	1.48868	1.48868	2.80632	2.80632	0.358492	-4.15262	3.29e-05	0.000550285
ENSG00000234869	AL021392.1	antisense	51.7916	-1.03391	1.03391	2.04756	-2.04756	0.249547	4.14313	3.43e-05	0.000569908
ENSG00000256128	LINC00944	lincRNA	16.0087	2.11197	2.11197	4.32282	4.32282	0.509851	-4.14233	3.44e-05	0.000571358
ENSG00000185837	HDHD5-AS1	antisense	20.149	-1.04959	1.04959	2.06994	-2.06994	0.253605	4.13867	3.49e-05	0.000579241
ENSG00000253669	GASAL1	lincRNA	93.0708	1.04362	1.04362	2.06139	2.06139	0.252526	-4.1327	3.59e-05	0.000592085
ENSG00000224043	CCNT2-AS1	antisense	45.51	-0.714111	0.714111	1.64047	-1.64047	0.172948	4.12905	3.64e-05	0.000599063
ENSG00000226067	LINC00623	lincRNA	87.6933	1.1297	1.1297	2.18814	2.18814	0.273594	-4.12912	3.64e-05	0.000599063
ENSG00000214145	LINC00887	lincRNA	20.7607	1.12502	1.12502	2.18104	2.18104	0.27269	-4.12562	3.7e-05	0.000606955
ENSG00000286196	AL162586.2	antisense	16.9682	1.17915	1.17915	2.26443	2.26443	0.285849	-4.12506	3.71e-05	0.000607867
ENSG00000255850	RXYLT1-AS1	antisense	4.16445	-2.21709	2.21709	4.64953	-4.64953	0.537942	4.12143	3.77e-05	0.000616154
ENSG00000249849	AC138819.1	antisense	5.39956	1.90551	1.90551	3.74642	3.74642	0.462487	-4.12014	3.79e-05	0.000619314
ENSG00000250614	AC005522.1	antisense	2.06567	2.83367	2.83367	7.12888	7.12888	0.688887	-4.11341	3.9e-05	0.000635937
ENSG00000230290	ARMC2-AS1	antisense	5.93389	1.54839	1.54839	2.9249	2.9249	0.376803	-4.10928	3.97e-05	0.000645672
ENSG00000237940	LINC01238	lincRNA	122.72	1.2846	1.2846	2.43614	2.43614	0.312811	-4.10663	4.01e-05	0.00065117
ENSG00000253364	AL928742.1	lincRNA	1.2221	3.90252	3.90252	14.9547	14.9547	0.951291	-4.10235	4.09e-05	0.000661172
ENSG00000238186	AL603839.2	antisense	11.7852	0.950859	0.950859	1.93302	1.93302	0.232182	-4.09532	4.22e-05	0.000678286
ENSG00000228403	AC035139.1	sense_intronic	2.22939	2.88153	2.88153	7.36932	7.36932	0.707294	-4.07402	4.62e-05	0.000734529
ENSG00000271895	AL109811.2	antisense	135.507	-0.591117	0.591117	1.50641	-1.50641	0.145297	4.06834	4.73e-05	0.000750704
ENSG00000243107	AC000120.1	sense_overlapping	36.5825	0.678472	0.678472	1.60044	1.60044	0.166945	-4.06403	4.82e-05	0.000763348
ENSG00000285918	AC092376.3	antisense	61.1511	0.931775	0.931775	1.90762	1.90762	0.22937	-4.06233	4.86e-05	0.000768278
ENSG00000266963	AC005625.1	antisense	1.22211	-3.2181	3.2181	9.3056	-9.3056	0.793916	4.05345	5.05e-05	0.000791805
ENSG00000232063	AL691447.2	lincRNA	35.7207	1.33461	1.33461	2.52207	2.52207	0.329648	-4.04859	5.15e-05	0.000806329
ENSG00000266538	AC005838.2	lincRNA	8.45592	1.33914	1.33914	2.53	2.53	0.332798	-4.02387	5.72e-05	0.000882507
ENSG00000233766	AC098617.1	antisense	59.9026	2.28831	2.28831	4.88485	4.88485	0.568903	-4.02233	5.76e-05	0.000887943
ENSG00000257221	AC007569.1	antisense	8.07096	2.43687	2.43687	5.41467	5.41467	0.607483	-4.01143	6.04e-05	0.000924815
ENSG00000269890	AL353593.1	antisense	45.9785	-0.70709	0.70709	1.63251	-1.63251	0.176336	4.0099	6.07e-05	0.000929269
ENSG00000120664	SPART-AS1	antisense	33.9216	0.812825	0.812825	1.75665	1.75665	0.202882	-4.0064	6.17e-05	0.000941156
ENSG00000269895	AP000654.1	lincRNA	4.46826	1.56411	1.56411	2.95695	2.95695	0.390444	-4.00598	6.18e-05	0.000942017
ENSG00000273293	AC093458.1	lincRNA	2.38047	-3.19616	3.19616	9.16518	-9.16518	0.798664	4.00189	6.28e-05	0.000956245
ENSG00000276997	AL513314.2	lincRNA	28.3896	1.60559	1.60559	3.0432	3.0432	0.401747	-3.99652	6.43e-05	0.000975521
ENSG00000240889	NDUFB2-AS1	antisense	15.2019	-1.06107	1.06107	2.08647	-2.08647	0.265524	3.99612	6.44e-05	0.000976735
ENSG00000270574	AC010680.2	antisense	12.815	-1.59744	1.59744	3.02606	-3.02606	0.399823	3.99537	6.46e-05	0.000979431
ENSG00000227540	AC016394.1	antisense	90.4794	-0.644454	0.644454	1.56315	-1.56315	0.161329	3.99465	6.48e-05	0.000981987
ENSG00000261460	AC009690.2	antisense	31.6467	-0.962396	0.962396	1.94854	-1.94854	0.241005	3.99326	6.52e-05	0.000986955
ENSG00000227733	AC239809.3	lincRNA	24.6431	1.41175	1.41175	2.66059	2.66059	0.353976	-3.98825	6.66e-05	0.00100424
ENSG00000238164	TNFRSF14-AS1	antisense	18.2573	1.13197	1.13197	2.19158	2.19158	0.284155	-3.98365	6.79e-05	0.00102135
ENSG00000258694	LINC02319	lincRNA	1.68215	2.38325	2.38325	5.21709	5.21709	0.598339	-3.9831	6.8e-05	0.00102312
ENSG00000267313	AC021504.1	lincRNA	63.698	-3.19466	3.19466	9.15564	-9.15564	0.802406	3.98135	6.85e-05	0.00102954
ENSG00000240710	AL512306.3	antisense	36.7702	0.771264	0.771264	1.70676	1.70676	0.193775	-3.98021	6.89e-05	0.00103323
ENSG00000226851	AC004112.1	antisense	8.73326	1.24068	1.24068	2.3631	2.3631	0.312037	-3.97606	7.01e-05	0.00105011
ENSG00000257551	HLX-AS1	antisense	5.10446	1.92378	1.92378	3.79416	3.79416	0.484689	-3.9691	7.21e-05	0.00107587
ENSG00000262410	AC024361.1	sense_intronic	61.8007	0.900453	0.900453	1.86665	1.86665	0.22691	-3.96833	7.24e-05	0.00107847
ENSG00000231252	AC099792.1	lincRNA	6.04905	1.35401	1.35401	2.55622	2.55622	0.341256	-3.96773	7.26e-05	0.00108033
ENSG00000234638	AC053503.4	antisense	639.261	1.24786	1.24786	2.37488	2.37488	0.314557	-3.96703	7.28e-05	0.00108217
ENSG00000186019	AC021092.1	antisense	11.2045	-1.07483	1.07483	2.10648	-2.10648	0.270996	3.96623	7.3e-05	0.0010852
ENSG00000253214	AC079209.1	lincRNA	1.76405	2.50951	2.50951	5.69428	5.69428	0.632731	-3.96616	7.3e-05	0.0010852
ENSG00000258572	AL133467.1	lincRNA	7.98923	1.85709	1.85709	3.62276	3.62276	0.468438	-3.96443	7.36e-05	0.00109221
ENSG00000269843	AC008537.2	lincRNA	58.7925	0.716664	0.716664	1.64338	1.64338	0.181175	-3.95565	7.63e-05	0.00112943
ENSG00000264083	AC005899.1	lincRNA	8.13732	1.53133	1.53133	2.89051	2.89051	0.387314	-3.9537	7.7e-05	0.00113725
ENSG00000231731	AC010976.1	antisense	213.748	0.59454	0.59454	1.50999	1.50999	0.150574	-3.9485	7.86e-05	0.0011575
ENSG00000269600	AC016629.2	antisense	3.55199	1.90678	1.90678	3.74971	3.74971	0.483249	-3.94575	7.96e-05	0.00116995
ENSG00000285886	AC211476.6	lincRNA	15.8737	1.47823	1.47823	2.78606	2.78606	0.37476	-3.94446	8e-05	0.0011748
ENSG00000273557	AC008781.3	sense_intronic	3.58279	1.57488	1.57488	2.9791	2.9791	0.399501	-3.94211	8.08e-05	0.00118542
ENSG00000261451	AC104964.3	sense_overlapping	1.87128	2.50126	2.50126	5.6618	5.6618	0.636719	-3.92836	8.55e-05	0.00124269
ENSG00000249234	AC108063.1	antisense	9.72678	1.20696	1.20696	2.30851	2.30851	0.307273	-3.92797	8.57e-05	0.00124418
ENSG00000247498	GPRC5D-AS1	antisense	207.155	-0.776899	0.776899	1.71344	-1.71344	0.197885	3.92601	8.64e-05	0.00125107
ENSG00000269915	AP006621.4	antisense	20.1238	-1.22241	1.22241	2.33336	-2.33336	0.311769	3.92089	8.82e-05	0.00127568
ENSG00000272913	AC009237.14	lincRNA	103.999	-0.860992	0.860992	1.81629	-1.81629	0.220473	3.9052	9.41e-05	0.00134681
ENSG00000276417	AC092111.2	lincRNA	10.8085	1.43613	1.43613	2.70595	2.70595	0.367816	-3.90449	9.44e-05	0.00135023
ENSG00000213600	U73169.1	sense_intronic	10.194	1.04555	1.04555	2.06415	2.06415	0.268395	-3.89555	9.8e-05	0.00139608
ENSG00000238113	LINC01410	lincRNA	103.194	1.31218	1.31218	2.48317	2.48317	0.336878	-3.89513	9.81e-05	0.00139793
ENSG00000278000	AC139100.2	sense_intronic	67.718	-1.10861	1.10861	2.15638	-2.15638	0.28545	3.88373	0.000102867	0.00145599
ENSG00000226706	AL161452.1	antisense	25.4117	-1.31047	1.31047	2.48022	-2.48022	0.337436	3.8836	0.000102921	0.00145619
ENSG00000225880	LINC00115	lincRNA	165.078	0.713522	0.713522	1.6398	1.6398	0.184414	-3.86912	0.000109228	0.00153343
ENSG00000204588	LINC01123	lincRNA	110.565	1.37338	1.37338	2.59076	2.59076	0.35514	-3.86714	0.000110119	0.00154414
ENSG00000237513	AC007384.1	lincRNA	29.1147	2.16018	2.16018	4.46971	4.46971	0.559752	-3.85917	0.000113771	0.00159164
ENSG00000269937	AC093525.7	antisense	10.6792	1.68125	1.68125	3.20705	3.20705	0.436413	-3.85243	0.000116951	0.00162858
ENSG00000241720	AL158847.1	antisense	14.343	1.09201	1.09201	2.1317	2.1317	0.283591	-3.85065	0.000117806	0.00163922
ENSG00000235151	AC131097.4	lincRNA	3.69273	1.96337	1.96337	3.89971	3.89971	0.509934	-3.85024	0.000118004	0.00164134
ENSG00000228544	CCDC183-AS1	antisense	382.912	-1.0654	1.0654	2.09275	-2.09275	0.276911	3.84743	0.000119363	0.00165707
ENSG00000282863	AC012560.1	lincRNA	2.57811	2.01089	2.01089	4.0303	4.0303	0.522732	-3.84688	0.000119632	0.00165761
ENSG00000224961	LINC01752	lincRNA	66.4945	-1.14452	1.14452	2.21073	-2.21073	0.297731	3.84415	0.000120971	0.00167168
ENSG00000251259	AC004069.1	lincRNA	18.0117	0.797419	0.797419	1.73799	1.73799	0.207505	-3.8429	0.00012159	0.0016796
ENSG00000247925	AL139807.1	antisense	10.8618	1.57657	1.57657	2.98259	2.98259	0.410592	-3.83974	0.000123163	0.00169743
ENSG00000205488	CALML3-AS1	antisense	80.5583	-1.71447	1.71447	3.28175	-3.28175	0.447851	3.8282	0.000129082	0.00176688
ENSG00000286259	AC078820.2	lincRNA	5.13688	-2.60981	2.60981	6.10424	-6.10424	0.682077	3.82627	0.000130099	0.00177879
ENSG00000258810	AL133371.2	antisense	16.1488	1.41688	1.41688	2.67007	2.67007	0.370491	-3.82433	0.00013113	0.00178995
ENSG00000259865	AL390728.6	lincRNA	206.808	1.32616	1.32616	2.50735	2.50735	0.346853	-3.82341	0.000131617	0.00179547
ENSG00000255343	AC234917.1	3prime_overlapping_ncRNA	3.4548	-1.99224	1.99224	3.97855	-3.97855	0.522262	3.81464	0.000136382	0.00184585
ENSG00000261592	AC010531.3	antisense	11.6565	1.29775	1.29775	2.45846	2.45846	0.34031	-3.81344	0.000137047	0.00185277
ENSG00000260651	AF213884.3	antisense	6.94183	-1.54092	1.54092	2.9098	-2.9098	0.405637	3.79876	0.00014542	0.0019533
ENSG00000244952	AC123768.2	lincRNA	1.11142	3.10489	3.10489	8.60329	8.60329	0.818117	-3.79516	0.000147547	0.00197698
ENSG00000231246	AL445426.1	lincRNA	51.4597	1.20829	1.20829	2.31064	2.31064	0.318526	-3.79339	0.000148606	0.0019897
ENSG00000227200	AL162724.1	sense_intronic	5.29892	1.28064	1.28064	2.42947	2.42947	0.337759	-3.79158	0.000149694	0.00200278
ENSG00000225218	AP001628.1	lincRNA	12.7491	1.02109	1.02109	2.02945	2.02945	0.269335	-3.79115	0.000149951	0.00200548
ENSG00000244198	AC004889.1	antisense	21.6223	2.2372	2.2372	4.7148	4.7148	0.590676	-3.78752	0.000152158	0.00203199
ENSG00000230542	LINC00102	lincRNA	8.18207	1.92958	1.92958	3.80943	3.80943	0.509895	-3.78427	0.000154163	0.00205422
ENSG00000248254	AC107398.2	antisense	7.80469	1.4003	1.4003	2.63957	2.63957	0.370279	-3.78174	0.000155734	0.00207124
ENSG00000234818	AC007314.1	antisense	4.54218	1.68164	1.68164	3.20793	3.20793	0.445352	-3.77599	0.000159376	0.00211244
ENSG00000268592	AL355312.3	antisense	9.521	-1.63799	1.63799	3.11231	-3.11231	0.433818	3.77574	0.000159531	0.00211329
ENSG00000269386	RAB11B-AS1	antisense	146.953	-0.695648	0.695648	1.61961	-1.61961	0.184289	3.77476	0.000160164	0.00211935
ENSG00000229263	AC004691.1	antisense	6.26872	1.31647	1.31647	2.49055	2.49055	0.349165	-3.77033	0.000163032	0.00215377
ENSG00000256588	AC027544.2	sense_intronic	7.54822	1.12759	1.12759	2.18493	2.18493	0.300126	-3.75704	0.000171933	0.002252
ENSG00000277829	AL031651.2	sense_intronic	25.3202	1.01434	1.01434	2.01998	2.01998	0.270049	-3.75614	0.000172553	0.00225849
ENSG00000278472	AC009268.2	sense_intronic	3.03278	-2.28165	2.28165	4.86235	-4.86235	0.60775	3.75427	0.00017385	0.00227053
ENSG00000272447	AL135925.1	lincRNA	76.2425	0.637391	0.637391	1.55551	1.55551	0.169799	-3.75379	0.000174183	0.00227407
ENSG00000223923	AC010136.1	antisense	14.934	0.777824	0.777824	1.71454	1.71454	0.207288	-3.75238	0.000175165	0.00228276
ENSG00000228060	PABPC4-AS1	antisense	59.3593	0.933408	0.933408	1.90978	1.90978	0.249106	-3.74703	0.000178938	0.00232189
ENSG00000228701	TNKS2-AS1	antisense	18.5803	-1.50839	1.50839	2.84492	-2.84492	0.403337	3.73977	0.000184192	0.00237813
ENSG00000205632	LINC01310	lincRNA	301.006	-2.76804	2.76804	6.81181	-6.81181	0.740918	3.73596	0.000187	0.00240836
ENSG00000285413	AP001056.2	lincRNA	5.47492	1.72009	1.72009	3.29457	3.29457	0.460972	-3.73145	0.000190382	0.00243803
ENSG00000232987	LINC01219	lincRNA	5.86964	2.41333	2.41333	5.32702	5.32702	0.647102	-3.72944	0.000191905	0.00245579
ENSG00000264769	AC145207.8	antisense	28.3577	0.73596	0.73596	1.66551	1.66551	0.197354	-3.72913	0.000192142	0.00245795
ENSG00000231563	AL670729.1	antisense	15.4551	0.921493	0.921493	1.89407	1.89407	0.247118	-3.72897	0.000192268	0.00245821
ENSG00000269288	AC092070.3	antisense	1.3789	-3.32611	3.32611	10.029	-10.029	0.892222	3.72789	0.00019309	0.00246571
ENSG00000269177	L34079.2	antisense	1.18026	-3.11948	3.11948	8.69072	-8.69072	0.837097	3.72654	0.000194127	0.0024772
ENSG00000234405	Z69733.1	antisense	55.361	1.33426	1.33426	2.52147	2.52147	0.358799	-3.71869	0.000200255	0.00254911
ENSG00000234810	AL603840.1	lincRNA	37.3284	0.775418	0.775418	1.71169	1.71169	0.208568	-3.71782	0.000200947	0.00255701
ENSG00000246379	AC007495.1	lincRNA	67.6026	0.931047	0.931047	1.90666	1.90666	0.250919	-3.71054	0.000206816	0.00261697
ENSG00000261140	AC093525.4	antisense	2.3886	2.47719	2.47719	5.5681	5.5681	0.667966	-3.70855	0.00020845	0.00263673
ENSG00000286257	AL137100.3	lincRNA	2.36549	3.47892	3.47892	11.1496	11.1496	0.938212	-3.70804	0.000208871	0.00264113
ENSG00000267476	AC104365.1	antisense	50.0909	2.61111	2.61111	6.10973	6.10973	0.704702	-3.70527	0.000211169	0.00266645
ENSG00000258913	AL590079.1	lincRNA	8.86014	1.29068	1.29068	2.44643	2.44643	0.348367	-3.70494	0.000211437	0.00266797
ENSG00000251584	AC096751.2	lincRNA	3.41523	-2.29949	2.29949	4.92283	-4.92283	0.620904	3.70345	0.000212685	0.00268061
ENSG00000259499	AC090519.2	lincRNA	1.66939	2.58728	2.58728	6.00964	6.00964	0.698742	-3.70277	0.00021326	0.00268162
ENSG00000244733	AL132656.2	lincRNA	24.5431	1.51262	1.51262	2.85329	2.85329	0.408965	-3.69867	0.000216733	0.00271678
ENSG00000255310	AF131215.5	sense_intronic	18.9637	1.17181	1.17181	2.25294	2.25294	0.31681	-3.69877	0.00021665	0.00271678
ENSG00000255197	AC090559.1	antisense	81.8488	0.82044	0.82044	1.76594	1.76594	0.221878	-3.6977	0.000217563	0.00272252
ENSG00000261120	AL133299.1	antisense	4.47654	-2.78504	2.78504	6.89256	-6.89256	0.755932	3.68425	0.00022938	0.00284378
ENSG00000281021	AL078581.3	antisense	17.475	0.748978	0.748978	1.6806	1.6806	0.20343	-3.68175	0.000231637	0.00286685
ENSG00000277135	AC012409.3	lincRNA	34.9901	0.805823	0.805823	1.74814	1.74814	0.218904	-3.68118	0.000232158	0.00287231
ENSG00000260625	AC026471.2	antisense	37.3131	-0.84662	0.84662	1.79828	-1.79828	0.230045	3.68024	0.000233018	0.00288196
ENSG00000261360	AC010491.1	antisense	148.893	-0.833368	0.833368	1.78184	-1.78184	0.226682	3.67638	0.000236571	0.00291892
ENSG00000228604	AL121759.1	antisense	9.94557	1.96249	1.96249	3.89733	3.89733	0.534216	-3.67358	0.000239174	0.00294702
ENSG00000223834	AL161935.1	lincRNA	15.4241	0.807519	0.807519	1.7502	1.7502	0.219913	-3.67199	0.000240666	0.00295934
ENSG00000255334	AP000907.2	sense_intronic	10.896	0.962076	0.962076	1.94811	1.94811	0.262084	-3.67087	0.000241724	0.00296832
ENSG00000263674	AC026620.1	antisense	2.32593	2.4819	2.4819	5.58634	5.58634	0.677988	-3.66069	0.000251537	0.00307317
ENSG00000248245	AC010307.2	antisense	3.09416	-3.31295	3.31295	9.93797	-9.93797	0.907096	3.65226	0.000259939	0.00315875
ENSG00000224559	LINC01087	lincRNA	24.6286	-1.60875	1.60875	3.04987	-3.04987	0.440713	3.65033	0.000261901	0.00317618
ENSG00000247271	ZBED5-AS1	antisense	444.817	-0.599242	0.599242	1.51492	-1.51492	0.164207	3.6493	0.000262955	0.0031879
ENSG00000274460	AC092119.2	lincRNA	4.36294	2.27852	2.27852	4.85181	4.85181	0.62485	-3.64651	0.000265822	0.00322049
ENSG00000243384	AC119424.1	antisense	16.1946	1.23304	1.23304	2.35063	2.35063	0.338245	-3.64542	0.000266956	0.00322883
ENSG00000260693	AC026150.1	lincRNA	3.58966	2.42689	2.42689	5.37733	5.37733	0.665827	-3.64493	0.000267468	0.00323356
ENSG00000226777	FAM30A	lincRNA	13.2071	3.47053	3.47053	11.0849	11.0849	0.952284	-3.64442	0.000267991	0.00323701
ENSG00000248719	AC021127.1	antisense	39.6823	-1.30765	1.30765	2.47538	-2.47538	0.358869	3.64382	0.000268622	0.00324184
ENSG00000245317	AC008393.1	lincRNA	4.0188	1.74515	1.74515	3.3523	3.3523	0.479149	-3.64219	0.000270331	0.00325875
ENSG00000276855	AC015922.3	lincRNA	200.22	0.634677	0.634677	1.55259	1.55259	0.174803	-3.63082	0.000282523	0.00338541
ENSG00000285728	AC098484.4	antisense	90.2398	0.599915	0.599915	1.51563	1.51563	0.165238	-3.63061	0.00028275	0.00338588
ENSG00000244124	ATP1B3-AS1	antisense	124.07	1.55074	1.55074	2.92967	2.92967	0.427451	-3.62787	0.000285767	0.00341522
ENSG00000229368	AC090587.2	sense_overlapping	21.1119	-0.949224	0.949224	1.93083	-1.93083	0.26168	3.62743	0.000286262	0.00342001
ENSG00000278266	AC079949.2	lincRNA	1.43014	2.46457	2.46457	5.51963	5.51963	0.679561	-3.62671	0.000287055	0.00342609
ENSG00000276128	AL591441.1	lincRNA	2.69948	2.91052	2.91052	7.5189	7.5189	0.802621	-3.62627	0.000287546	0.00342969
ENSG00000264269	AC016866.1	antisense	19.1386	0.856255	0.856255	1.81033	1.81033	0.236324	-3.62323	0.000290944	0.00346109
ENSG00000258537	FRMD6-AS2	lincRNA	68.6037	1.58509	1.58509	3.00026	3.00026	0.437515	-3.62293	0.000291281	0.00346395
ENSG00000283667	AC009802.1	antisense	20.5365	-1.17884	1.17884	2.26394	-2.26394	0.325648	3.61998	0.000294631	0.00350149
ENSG00000285347	AL359555.4	antisense	6.19737	-1.48146	1.48146	2.79231	-2.79231	0.409275	3.61971	0.000294928	0.00350387
ENSG00000203321	CARNMT1-AS1	antisense	17.7325	0.729179	0.729179	1.6577	1.6577	0.20164	-3.61624	0.000298916	0.00354426
ENSG00000224066	AL049795.1	antisense	42.4941	-0.897619	0.897619	1.86299	-1.86299	0.24843	3.61317	0.00030248	0.00357948
ENSG00000262133	AC087392.2	antisense	9.17274	1.47622	1.47622	2.78219	2.78219	0.408891	-3.61031	0.000305836	0.00361673
ENSG00000239906	AL627309.2	antisense	1.73192	4.04901	4.04901	16.5529	16.5529	1.12346	-3.60404	0.000313305	0.00369187
ENSG00000285931	AC005495.2	antisense	3.07837	1.53339	1.53339	2.89464	2.89464	0.426273	-3.59719	0.00032167	0.00377445
ENSG00000260145	AC023825.2	antisense	11.6435	1.48047	1.48047	2.79039	2.79039	0.411613	-3.59675	0.000322222	0.00377725
ENSG00000254964	AP001458.1	antisense	6.63102	1.42054	1.42054	2.67686	2.67686	0.395213	-3.59437	0.000325175	0.00380571
ENSG00000256650	RERG-IT1	sense_intronic	12.8053	1.46248	1.46248	2.75581	2.75581	0.407098	-3.59245	0.000327588	0.0038327
ENSG00000255520	AC090589.2	antisense	2.16867	1.93774	1.93774	3.83106	3.83106	0.53961	-3.59101	0.000329397	0.00385017
ENSG00000224239	AC090044.1	lincRNA	55.683	1.07187	1.07187	2.10215	2.10215	0.298645	-3.5891	0.000331825	0.00387101
ENSG00000230438	SERPINB9P1	lincRNA	73.1273	1.32448	1.32448	2.50442	2.50442	0.369152	-3.58788	0.000333371	0.00388529
ENSG00000285731	AC090644.1	antisense	11.3161	1.54122	1.54122	2.9104	2.9104	0.429586	-3.58768	0.000333637	0.00388602
ENSG00000235450	AC079760.1	lincRNA	1.6676	2.00258	2.00258	4.00716	4.00716	0.558505	-3.58561	0.000336293	0.00391177
ENSG00000259649	AC027808.2	antisense	7.99333	1.04073	1.04073	2.05727	2.05727	0.290691	-3.5802	0.000343337	0.00397963
ENSG00000277200	AC005696.4	lincRNA	31.2958	-1.64118	1.64118	3.11921	-3.11921	0.458455	3.5798	0.000343852	0.00398432
ENSG00000226996	AP000477.1	lincRNA	0.959027	-2.84086	2.84086	7.16445	-7.16445	0.79496	3.57358	0.000352129	0.00405813
ENSG00000272195	AL356512.1	antisense	41.2151	-0.906162	0.906162	1.87405	-1.87405	0.253837	3.56985	0.000357182	0.00410589
ENSG00000269901	AC010531.5	antisense	8.1615	1.23138	1.23138	2.34791	2.34791	0.345061	-3.56858	0.000358919	0.00412324
ENSG00000235351	AC114730.3	antisense	95.3771	-0.733768	0.733768	1.66298	-1.66298	0.205751	3.56628	0.000362078	0.0041503
ENSG00000273448	AC006480.2	lincRNA	91.9804	0.868227	0.868227	1.82542	1.82542	0.243609	-3.56402	0.000365214	0.00418026
ENSG00000254397	AC132192.1	antisense	21.6389	1.39529	1.39529	2.63041	2.63041	0.391753	-3.56165	0.000368526	0.00421219
ENSG00000228028	AC069257.1	antisense	7.02205	0.951303	0.951303	1.93362	1.93362	0.267351	-3.55826	0.000373323	0.00426298
ENSG00000261243	AC022165.1	antisense	7.50411	-1.38955	1.38955	2.61997	-2.61997	0.390889	3.55484	0.00037821	0.0043147
ENSG00000256582	LINC02390	lincRNA	4.35959	1.76921	1.76921	3.40868	3.40868	0.497766	-3.55431	0.000378971	0.00432065
ENSG00000225527	AL450384.1	antisense	20.2748	0.738906	0.738906	1.66891	1.66891	0.207968	-3.55299	0.000380885	0.004337
ENSG00000269210	AC019171.1	antisense	8.86576	-1.34266	1.34266	2.53618	-2.53618	0.378242	3.54974	0.000385617	0.00438123
ENSG00000265246	AC129926.1	lincRNA	47.1098	-1.57314	1.57314	2.97551	-2.97551	0.44326	3.54902	0.000386673	0.00439047
ENSG00000224957	LINC01266	lincRNA	94.4172	0.984493	0.984493	1.97862	1.97862	0.277535	-3.54727	0.000389246	0.00441513
ENSG00000260135	MMP2-AS1	lincRNA	24.1718	1.51719	1.51719	2.86233	2.86233	0.42822	-3.54301	0.000395582	0.00447477
ENSG00000257086	AP001453.4	lincRNA	30.552	-0.867209	0.867209	1.82413	-1.82413	0.244959	3.54023	0.000399785	0.00450984
ENSG00000272369	AC008035.1	lincRNA	19.1625	-0.869937	0.869937	1.82758	-1.82758	0.245725	3.54029	0.00039969	0.00450984
ENSG00000269514	AC024257.3	antisense	86.607	-0.700329	0.700329	1.62487	-1.62487	0.198242	3.53269	0.000411349	0.00462276
ENSG00000255458	AC108471.2	bidirectional_promoter_lncRNA	56.3658	-0.585369	0.585369	1.50042	-1.50042	0.165714	3.53242	0.000411778	0.00462613
ENSG00000250786	SNHG18	lincRNA	967.365	-0.667429	0.667429	1.58824	-1.58824	0.189018	3.53104	0.000413923	0.00464707
ENSG00000258424	AL512791.1	antisense	71.4357	0.669203	0.669203	1.59019	1.59019	0.189858	-3.52476	0.000423866	0.00474132
ENSG00000277901	AL390037.1	lincRNA	4.91566	1.87926	1.87926	3.67887	3.67887	0.53319	-3.52456	0.000424181	0.00474338
ENSG00000266313	AC026254.2	lincRNA	8.17543	1.4142	1.4142	2.66511	2.66511	0.402569	-3.51293	0.000443193	0.00491646
ENSG00000228549	BX284668.2	lincRNA	22.4874	1.63897	1.63897	3.11442	3.11442	0.466788	-3.51116	0.000446161	0.00493735
ENSG00000261600	AC233266.2	lincRNA	6.91393	1.82572	1.82572	3.54484	3.54484	0.520088	-3.5104	0.000447427	0.00494824
ENSG00000257642	AC011313.1	antisense	6.73566	1.64364	1.64364	3.12453	3.12453	0.468624	-3.50738	0.000452546	0.00499567
ENSG00000269919	AL022067.1	sense_intronic	7.2133	1.58687	1.58687	3.00397	3.00397	0.452729	-3.50512	0.000456398	0.00502594
ENSG00000260517	AC009093.2	lincRNA	24.1871	0.914569	0.914569	1.88501	1.88501	0.260988	-3.50426	0.000457885	0.00503618
ENSG00000282022	AC006581.2	antisense	12.9235	-0.96188	0.96188	1.94785	-1.94785	0.274612	3.50269	0.00046058	0.00506274
ENSG00000248429	FAM198B-AS1	antisense	328.595	-0.904948	0.904948	1.87248	-1.87248	0.258379	3.5024	0.000461083	0.00506546
ENSG00000236213	AC006369.1	antisense	6.87335	1.55129	1.55129	2.93078	2.93078	0.443368	-3.49886	0.000467243	0.00512042
ENSG00000258314	AL589182.1	lincRNA	88.7089	2.09645	2.09645	4.27657	4.27657	0.59917	-3.49893	0.000467132	0.00512042
ENSG00000231691	AL592114.3	antisense	20.2609	1.30763	1.30763	2.47535	2.47535	0.374102	-3.49539	0.000473376	0.00517509
ENSG00000224984	AL512363.1	antisense	12.8963	-1.2993	1.2993	2.4611	-2.4611	0.37188	3.49388	0.00047606	0.00519415
ENSG00000225937	PCA3	antisense	859.357	-2.27278	2.27278	4.83252	-4.83252	0.65072	3.49271	0.000478149	0.00521465
ENSG00000285644	AC108448.3	antisense	3.05122	2.27612	2.27612	4.84373	4.84373	0.652137	-3.49025	0.000482576	0.00525659
ENSG00000273248	AC010997.5	lincRNA	3.55704	-1.76594	1.76594	3.40095	-3.40095	0.506026	3.48982	0.000483349	0.00526342
ENSG00000261840	AC093249.6	antisense	57.3689	-0.650318	0.650318	1.56951	-1.56951	0.186581	3.48545	0.000491302	0.0053334
ENSG00000248571	AC106882.1	antisense	3.44283	3.82089	3.82089	14.132	14.132	1.09889	-3.47704	0.000506989	0.0054747
ENSG00000255568	BRWD1-AS2	antisense	29.256	-0.749407	0.749407	1.6811	-1.6811	0.215673	3.47474	0.000511342	0.00551182
ENSG00000263220	AC015727.1	antisense	13.8496	0.718704	0.718704	1.6457	1.6457	0.206977	-3.47238	0.000515868	0.00555233
ENSG00000245614	DDX11-AS1	antisense	28.5185	0.596997	0.596997	1.51257	1.51257	0.171998	-3.47095	0.000518628	0.0055779
ENSG00000272668	AL590560.2	antisense	792.842	-0.847545	0.847545	1.79944	-1.79944	0.244512	3.46628	0.000527721	0.00565802
ENSG00000272682	AC004471.2	lincRNA	8.49984	-1.04932	1.04932	2.06956	-2.06956	0.302825	3.46512	0.000529998	0.00567906
ENSG00000250961	AC025470.2	antisense	6.23473	1.64254	1.64254	3.12214	3.12214	0.47472	-3.46001	0.000540153	0.00577248
ENSG00000271155	AL161729.1	antisense	16.2454	-0.848501	0.848501	1.80063	-1.80063	0.245486	3.45641	0.000547426	0.00583589
ENSG00000229739	AL596220.1	antisense	14.4651	0.910227	0.910227	1.87934	1.87934	0.263436	-3.45521	0.00054986	0.00585374
ENSG00000267270	PARD6G-AS1	antisense	230.018	-0.944165	0.944165	1.92408	-1.92408	0.273597	3.45093	0.00055865	0.00593001
ENSG00000232613	LINC02576	antisense	9.76134	2.33777	2.33777	5.05522	5.05522	0.677809	-3.44901	0.000562637	0.00596342
ENSG00000227028	SLC8A1-AS1	antisense	10.7776	1.12078	1.12078	2.17465	2.17465	0.325052	-3.44801	0.000564727	0.00598032
ENSG00000280279	AC240565.2	lincRNA	9.7249	2.46035	2.46035	5.50348	5.50348	0.714296	-3.44443	0.000572261	0.00604947
ENSG00000272689	AC004832.4	sense_intronic	31.8421	-1.14723	1.14723	2.21489	-2.21489	0.333092	3.4442	0.000572753	0.00605008
ENSG00000224222	LINC02636	lincRNA	7.14935	1.08748	1.08748	2.12502	2.12502	0.315971	-3.44171	0.00057805	0.00609819
ENSG00000214999	AC129492.2	antisense	230.978	-1.83522	1.83522	3.56825	-3.56825	0.533428	3.44043	0.000580797	0.0061236
ENSG00000272510	AL121992.3	antisense	3.76741	-1.75903	1.75903	3.38471	-3.38471	0.51165	3.43796	0.000586119	0.00616712
ENSG00000230325	AL359921.1	antisense	26.3036	-0.798778	0.798778	1.73963	-1.73963	0.232399	3.4371	0.000587974	0.00618124
ENSG00000260360	AL353708.1	lincRNA	9.09363	-1.04889	1.04889	2.06894	-2.06894	0.305341	3.43515	0.000592234	0.00621158
ENSG00000260536	AL035071.2	antisense	7.82897	1.2155	1.2155	2.32221	2.32221	0.354057	-3.43305	0.000596834	0.0062544
ENSG00000235419	AC010149.1	antisense	6.57489	1.59043	1.59043	3.0114	3.0114	0.463804	-3.4291	0.000605581	0.00632955
ENSG00000273582	AC009093.5	lincRNA	1.10621	2.87598	2.87598	7.34103	7.34103	0.839002	-3.42786	0.000608355	0.00634937
ENSG00000276888	AL512624.2	antisense	146.521	2.19633	2.19633	4.58313	4.58313	0.640907	-3.42692	0.00061048	0.00636692
ENSG00000245330	AP005717.1	lincRNA	3.60584	-2.14281	2.14281	4.41622	-4.41622	0.625892	3.42361	0.00061795	0.00643094
ENSG00000250222	AC008443.5	antisense	19.6604	-0.689445	0.689445	1.61266	-1.61266	0.201736	3.41756	0.000631857	0.0065568
ENSG00000261002	AC036103.1	antisense	36.7197	0.667696	0.667696	1.58853	1.58853	0.195383	-3.41737	0.000632288	0.0065594
ENSG00000267549	AC006116.8	antisense	15.6576	-0.693393	0.693393	1.61708	-1.61708	0.203437	3.40839	0.000653479	0.00674634
ENSG00000250027	AC022272.1	antisense	25.3134	1.24051	1.24051	2.36282	2.36282	0.363979	-3.4082	0.000653931	0.00674726
ENSG00000230131	LINC02641	lincRNA	5.13068	1.2481	1.2481	2.37528	2.37528	0.366967	-3.40111	0.000671127	0.00690006
ENSG00000277453	AC010271.2	lincRNA	1.85849	-2.53875	2.53875	5.81085	-5.81085	0.746603	3.4004	0.00067287	0.00691185
ENSG00000227676	LINC01068	lincRNA	11.8548	-1.44454	1.44454	2.72176	-2.72176	0.425117	3.39799	0.000678841	0.00695456
ENSG00000284977	AL160272.1	lincRNA	83.0504	1.77289	1.77289	3.41737	3.41737	0.523795	-3.3847	0.000712565	0.00722838
ENSG00000225465	RFPL1S	antisense	112.286	-1.3292	1.3292	2.51264	-2.51264	0.392941	3.3827	0.000717758	0.00726883
ENSG00000222041	CYTOR	lincRNA	128.81	0.929059	0.929059	1.90403	1.90403	0.274745	-3.38153	0.000720832	0.00728976
ENSG00000253138	LINC00967	lincRNA	1.69399	2.89589	2.89589	7.44305	7.44305	0.85719	-3.37836	0.000729206	0.00735798
ENSG00000228275	ARMCX3-AS1	antisense	1.85927	-2.83775	2.83775	7.14903	-7.14903	0.840777	3.37515	0.00073776	0.00742152
ENSG00000234206	AL121957.1	antisense	14.1016	1.44458	1.44458	2.72184	2.72184	0.428702	-3.36967	0.000752575	0.00755794
ENSG00000223774	AL513217.1	antisense	39.6826	0.741768	0.741768	1.67222	1.67222	0.220501	-3.36401	0.000768196	0.00769345
ENSG00000254972	AP003498.1	lincRNA	1.18944	2.55617	2.55617	5.88142	5.88142	0.759984	-3.36345	0.000769757	0.00770641
ENSG00000265254	AC015917.2	antisense	0.885419	-2.73593	2.73593	6.66186	-6.66186	0.814145	3.36049	0.00077805	0.00777705
ENSG00000272078	AL139423.1	antisense	519.889	-0.856019	0.856019	1.81004	-1.81004	0.25488	3.35852	0.000783615	0.00781972
ENSG00000229401	MIR5689HG	lincRNA	1.1507	-2.8477	2.8477	7.1985	-7.1985	0.848675	3.35546	0.000792334	0.00788931
ENSG00000234650	PCCA-AS1	antisense	9.3236	1.07906	1.07906	2.11267	2.11267	0.321864	-3.35254	0.000800723	0.00796332
ENSG00000276384	AC016876.3	antisense	7.28209	-1.14223	1.14223	2.20722	-2.20722	0.340756	3.35205	0.000802144	0.00797162
ENSG00000257322	AC138123.1	antisense	12.7274	1.01046	1.01046	2.01455	2.01455	0.301503	-3.35141	0.000804018	0.00797585
ENSG00000250295	RDH10-AS1	antisense	138.738	0.988537	0.988537	1.98417	1.98417	0.295132	-3.34948	0.000809647	0.00801974
ENSG00000254027	AC009902.2	antisense	5.5056	-1.89369	1.89369	3.71584	-3.71584	0.565393	3.34933	0.000810072	0.00802176
ENSG00000265265	AC233702.5	lincRNA	4.07421	1.21324	1.21324	2.31859	2.31859	0.362358	-3.34819	0.000813406	0.00804596
ENSG00000256006	AC084117.1	sense_intronic	16.7425	1.37241	1.37241	2.58903	2.58903	0.410043	-3.347	0.000816903	0.00806952
ENSG00000224228	AL031599.1	lincRNA	7.02512	2.98255	2.98255	7.90381	7.90381	0.892119	-3.34322	0.000828125	0.00816475
ENSG00000232907	DLGAP4-AS1	antisense	26.8609	0.642447	0.642447	1.56097	1.56097	0.192484	-3.33766	0.000844856	0.00830932
ENSG00000286085	AL109653.3	antisense	1.12434	-2.7539	2.7539	6.7454	-6.7454	0.825968	3.33415	0.000855597	0.00840538
ENSG00000238035	AC138035.1	lincRNA	35.8813	0.9696	0.9696	1.9583	1.9583	0.290904	-3.33305	0.000858983	0.00843221
ENSG00000260350	AC012173.1	antisense	2.71455	-2.02899	2.02899	4.0812	-4.0812	0.609086	3.33121	0.000864679	0.00847892
ENSG00000228563	AL133247.1	antisense	17.4207	1.0273	1.0273	2.03821	2.03821	0.308399	-3.33107	0.000865114	0.00848089
ENSG00000237080	EHMT2-AS1	antisense	15.2616	-1.30737	1.30737	2.4749	-2.4749	0.393225	3.32474	0.000885025	0.00863162
ENSG00000280374	AC019080.5	sense_intronic	13.989	1.01504	1.01504	2.02095	2.02095	0.305454	-3.32304	0.000890434	0.00867034
ENSG00000241886	AC112496.1	sense_intronic	11.7077	1.31194	1.31194	2.48276	2.48276	0.394892	-3.32228	0.000892855	0.0086869
ENSG00000255422	AP002954.1	antisense	3.51089	1.62061	1.62061	3.07505	3.07505	0.488036	-3.32068	0.000897976	0.00872499
ENSG00000241657	TRBV11-2	lincRNA	3.70645	1.85751	1.85751	3.62382	3.62382	0.559572	-3.31952	0.000901729	0.0087544
ENSG00000232811	AL360270.1	antisense	34.7308	-0.992117	0.992117	1.9891	-1.9891	0.298956	3.31861	0.000904678	0.0087806
ENSG00000249096	LINC02362	lincRNA	43.6351	1.76627	1.76627	3.40173	3.40173	0.532766	-3.31529	0.000915494	0.00885475
ENSG00000232311	AL512303.1	lincRNA	5.18633	1.37277	1.37277	2.58968	2.58968	0.414183	-3.31441	0.000918356	0.00888006
ENSG00000259884	AC025259.3	lincRNA	802.168	1.05976	1.05976	2.08458	2.08458	0.319832	-3.31348	0.000921425	0.00889784
ENSG00000244945	AC136604.2	antisense	6.13684	1.45008	1.45008	2.73223	2.73223	0.438112	-3.30983	0.000933526	0.00899068
ENSG00000231521	AL162385.2	antisense	7.027	1.03879	1.03879	2.0545	2.0545	0.314495	-3.30304	0.000956439	0.00918676
ENSG00000259774	AC243562.3	lincRNA	6.15004	1.41215	1.41215	2.66133	2.66133	0.427559	-3.30281	0.000957209	0.00918852
ENSG00000248727	LINC01948	lincRNA	18.8972	0.83858	0.83858	1.78829	1.78829	0.254043	-3.30094	0.000963616	0.00923865
ENSG00000263393	AC011825.2	antisense	21.6019	0.704205	0.704205	1.62925	1.62925	0.213368	-3.30043	0.000965369	0.00924811
ENSG00000259103	AF107885.2	antisense	2.25523	2.25789	2.25789	4.7829	4.7829	0.684162	-3.30022	0.000966084	0.00925005
ENSG00000269652	AC011510.1	antisense	12.7731	1.35593	1.35593	2.55962	2.55962	0.410935	-3.29962	0.000968144	0.00926242
ENSG00000259974	LINC00261	lincRNA	1.62713	-3.257	3.257	9.55992	-9.55992	0.987969	3.29666	0.000978417	0.00935081
ENSG00000251165	F11-AS1	antisense	18.6393	-2.46335	2.46335	5.51495	-5.51495	0.747639	3.29484	0.00098479	0.0093993
ENSG00000170161	AL512625.1	lincRNA	67.2195	0.971733	0.971733	1.96119	1.96119	0.295298	-3.29069	0.000999437	0.00951649
ENSG00000232671	ZNF687-AS1	antisense	9.81306	-0.91211	0.91211	1.8818	-1.8818	0.277292	3.28935	0.0010042	0.00955684
ENSG00000259763	LINC02157	lincRNA	10.13	1.01773	1.01773	2.02473	2.02473	0.310103	-3.2819	0.0010311	0.0097742
ENSG00000241269	AC093620.1	antisense	24.8207	-0.855859	0.855859	1.80984	-1.80984	0.260796	3.28172	0.00103174	0.00977522
ENSG00000273253	AL022328.4	antisense	145.999	-0.792527	0.792527	1.73211	-1.73211	0.241495	3.28175	0.00103164	0.00977522
ENSG00000263293	AC068234.2	antisense	31.8873	1.35508	1.35508	2.55812	2.55812	0.413291	-3.27876	0.00104264	0.00985781
ENSG00000235532	LINC00402	lincRNA	21.0016	1.17276	1.17276	2.25443	2.25443	0.357938	-3.27643	0.00105129	0.00992655
ENSG00000226332	AL354836.1	antisense	251.647	-0.647091	0.647091	1.56601	-1.56601	0.197839	3.27079	0.00107247	0.0100949
ENSG00000258667	HIF1A-AS2	lincRNA	13.7842	1.28985	1.28985	2.44503	2.44503	0.394449	-3.27002	0.00107541	0.0101121
ENSG00000274893	AL136317.2	lincRNA	1.42989	2.96603	2.96603	7.81382	7.81382	0.907151	-3.26961	0.00107697	0.0101168
ENSG00000225964	NRIR	antisense	15.9074	1.04122	1.04122	2.05797	2.05797	0.31881	-3.26597	0.00109091	0.0102249
ENSG00000266978	AC011511.2	antisense	1.11004	-2.73717	2.73717	6.66761	-6.66761	0.8381	3.26592	0.00109108	0.0102249
ENSG00000225982	AL355482.2	lincRNA	5.62834	-1.25162	1.25162	2.38109	-2.38109	0.383246	3.26584	0.00109139	0.0102252
ENSG00000257433	AC004241.1	antisense	44.0406	-0.632727	0.632727	1.55049	-1.55049	0.193795	3.26493	0.0010949	0.0102475
ENSG00000272660	AC090425.1	antisense	5.72729	1.08499	1.08499	2.12135	2.12135	0.332701	-3.26115	0.00110962	0.0103618
ENSG00000274993	AC254629.1	antisense	1470.25	-1.9338	1.9338	3.82061	-3.82061	0.593114	3.26042	0.00111246	0.0103777
ENSG00000226644	AL121899.1	lincRNA	8.71472	-1.71124	1.71124	3.27441	-3.27441	0.525777	3.25468	0.0011352	0.0105589
ENSG00000226571	AL592429.2	antisense	8.10308	1.46212	1.46212	2.75513	2.75513	0.449287	-3.25431	0.00113669	0.0105701
ENSG00000229487	ALG13-AS1	antisense	21.5227	0.853174	0.853174	1.80647	1.80647	0.262392	-3.25152	0.00114788	0.010655
ENSG00000259518	LINC01583	lincRNA	2.06942	1.84846	1.84846	3.60115	3.60115	0.568709	-3.25028	0.00115293	0.0106964
ENSG00000258082	AL391832.3	lincRNA	3.65333	1.60734	1.60734	3.0469	3.0469	0.495063	-3.24674	0.00116734	0.0108151
ENSG00000261392	AC087190.2	lincRNA	0.85503	-2.68228	2.68228	6.41869	-6.41869	0.826375	3.24584	0.00117106	0.0108423
ENSG00000256789	AP000753.2	antisense	2.61624	1.46729	1.46729	2.76502	2.76502	0.452086	-3.2456	0.00117202	0.0108485
ENSG00000225807	AC069281.1	lincRNA	1.12281	-2.71428	2.71428	6.56267	-6.56267	0.838245	3.23806	0.00120348	0.0111027
ENSG00000270164	LINC01480	lincRNA	16.1667	1.45488	1.45488	2.74134	2.74134	0.449372	-3.23759	0.00120545	0.0111095
ENSG00000243766	HOTTIP	antisense	1011.1	-0.758645	0.758645	1.6919	-1.6919	0.234929	3.22926	0.00124112	0.0113918
ENSG00000255038	AP006287.2	antisense	7.91505	-1.1082	1.1082	2.15576	-2.15576	0.343477	3.22641	0.00125354	0.0114854
ENSG00000271964	AC090948.1	antisense	19.2125	0.782	0.782	1.71951	1.71951	0.242405	-3.226	0.00125532	0.0114959
ENSG00000241684	ADAMTS9-AS2	antisense	877.296	0.636862	0.636862	1.55494	1.55494	0.197534	-3.22406	0.00126385	0.0115565
ENSG00000278607	AC015819.2	lincRNA	5.04414	1.56524	1.56524	2.95927	2.95927	0.485703	-3.22263	0.0012702	0.0116057
ENSG00000236308	AL138921.2	antisense	17.8714	0.660089	0.660089	1.58018	1.58018	0.204942	-3.22086	0.00127807	0.0116629
ENSG00000223806	LINC00114	lincRNA	2.89496	1.62269	1.62269	3.07948	3.07948	0.504006	-3.21958	0.00128378	0.0117091
ENSG00000267523	AC008735.2	antisense	362.203	-0.624138	0.624138	1.54129	-1.54129	0.193991	3.21736	0.00129375	0.0117822
ENSG00000267466	AC021683.1	lincRNA	179.048	-1.95285	1.95285	3.8714	-3.8714	0.607009	3.21718	0.00129459	0.0117839
ENSG00000255733	IFNG-AS1	antisense	14.1753	1.52056	1.52056	2.86902	2.86902	0.472918	-3.21526	0.00130325	0.0118448
ENSG00000235576	LINC01871	lincRNA	21.8052	1.24258	1.24258	2.36622	2.36622	0.386494	-3.21501	0.00130439	0.0118522
ENSG00000265496	AC100778.3	antisense	4.67537	-1.3769	1.3769	2.5971	-2.5971	0.428521	3.21314	0.0013129	0.0119142
ENSG00000272844	AC074044.1	antisense	3.89756	-1.47719	1.47719	2.78406	-2.78406	0.460261	3.20946	0.00132985	0.0120472
ENSG00000226419	SLC16A1-AS1	antisense	17.1392	0.827164	0.827164	1.77419	1.77419	0.258159	-3.20409	0.00135491	0.0122345
ENSG00000258857	AL359397.1	lincRNA	10.5037	0.983692	0.983692	1.97752	1.97752	0.30701	-3.20411	0.00135483	0.0122345
ENSG00000258808	LINC02310	lincRNA	10.4846	1.68169	1.68169	3.20804	3.20804	0.525626	-3.19941	0.00137708	0.0124021
ENSG00000229224	AC105398.1	antisense	5.98308	1.09169	1.09169	2.13123	2.13123	0.341343	-3.19821	0.00138285	0.0124432
ENSG00000238045	AC009133.1	antisense	282.996	-0.784622	0.784622	1.72264	-1.72264	0.245327	3.19827	0.00138257	0.0124432
ENSG00000205325	AC005863.1	lincRNA	1.00636	2.69129	2.69129	6.45891	6.45891	0.842102	-3.19592	0.00139387	0.0125299
ENSG00000235741	AC099796.1	lincRNA	14.7643	-1.9157	1.9157	3.77297	-3.77297	0.599787	3.19397	0.00140331	0.0126023
ENSG00000258422	AL160191.1	antisense	1.69929	2.10494	2.10494	4.3018	4.3018	0.659192	-3.19321	0.001407	0.0126291
ENSG00000247199	AC091948.1	antisense	84.0796	1.23389	1.23389	2.352	2.352	0.386495	-3.1925	0.00141045	0.0126538
ENSG00000223343	AC137630.1	antisense	15.81	-0.675984	0.675984	1.59769	-1.59769	0.211761	3.1922	0.00141193	0.012664
ENSG00000282772	AL358790.1	antisense	1.81258	-2.47479	2.47479	5.55885	-5.55885	0.775861	3.18973	0.00142406	0.0127475
ENSG00000259780	AC009065.1	lincRNA	1.08768	-3.00289	3.00289	8.01604	-8.01604	0.94168	3.18887	0.00142833	0.0127761
ENSG00000233246	AL513327.2	antisense	12.714	1.18386	1.18386	2.27184	2.27184	0.371468	-3.18698	0.00143768	0.0128376
ENSG00000248165	AC110760.1	antisense	8.35286	1.42567	1.42567	2.68639	2.68639	0.447527	-3.18566	0.00144424	0.0128898
ENSG00000256751	PLBD1-AS1	antisense	35.6637	-1.1934	1.1934	2.28692	-2.28692	0.375698	3.1765	0.00149065	0.0132375
ENSG00000273348	AC027449.1	lincRNA	23.643	2.054	2.054	4.15256	4.15256	0.646633	-3.17645	0.00149088	0.0132375
ENSG00000203266	AL157414.1	lincRNA	6.73	1.94887	1.94887	3.86072	3.86072	0.613813	-3.17502	0.00149825	0.0132768
ENSG00000261220	AC103706.1	lincRNA	135.553	1.13628	1.13628	2.19813	2.19813	0.358235	-3.17188	0.00151456	0.013393
ENSG00000281016	AC092574.2	antisense	12.7426	0.956907	0.956907	1.94114	1.94114	0.301818	-3.17048	0.00152186	0.0134301
ENSG00000146521	LINC01558	lincRNA	34.5176	-1.55729	1.55729	2.94301	-2.94301	0.49125	3.17006	0.00152406	0.0134429
ENSG00000240571	AC087071.2	antisense	4.40753	1.29503	1.29503	2.45382	2.45382	0.408707	-3.1686	0.00153174	0.0135041
ENSG00000241764	AC002467.1	antisense	102.758	-0.759183	0.759183	1.69253	-1.69253	0.239767	3.16633	0.00154374	0.0135933
ENSG00000271855	AC073195.1	lincRNA	27.7927	-0.791251	0.791251	1.73057	-1.73057	0.250091	3.16386	0.00155694	0.0136896
ENSG00000231666	LINC01704	lincRNA	1.73441	-3.02848	3.02848	8.15951	-8.15951	0.957376	3.16331	0.00155984	0.0137117
ENSG00000267130	AC008738.2	lincRNA	16.9081	-0.893482	0.893482	1.85765	-1.85765	0.282484	3.16295	0.00156178	0.0137245
ENSG00000246084	LINC02325	lincRNA	5.61026	1.37128	1.37128	2.587	2.587	0.433766	-3.16133	0.00157051	0.013782
ENSG00000272831	AC027644.3	antisense	4.66941	-1.21816	1.21816	2.3265	-2.3265	0.38547	3.1602	0.00157658	0.0138119
ENSG00000225731	AP001627.1	antisense	34.2213	-1.10567	1.10567	2.15199	-2.15199	0.35004	3.1587	0.00158474	0.0138504
ENSG00000250241	AC105383.1	lincRNA	89.584	0.901212	0.901212	1.86763	1.86763	0.285446	-3.1572	0.00159291	0.0139111
ENSG00000265519	AC015922.2	lincRNA	143.201	0.634041	0.634041	1.55191	1.55191	0.200838	-3.15697	0.00159416	0.0139153
ENSG00000259828	AL355596.1	lincRNA	1.9218	-2.87139	2.87139	7.31767	-7.31767	0.909786	3.15611	0.00159889	0.0139431
ENSG00000258602	LINC01629	lincRNA	42.8707	1.77058	1.77058	3.41191	3.41191	0.561617	-3.15264	0.00161799	0.0140893
ENSG00000228434	AC004951.1	lincRNA	9.87302	0.815044	0.815044	1.75935	1.75935	0.25869	-3.15066	0.00162904	0.0141651
ENSG00000274895	AC011700.1	antisense	4.6478	-1.73979	1.73979	3.33987	-3.33987	0.552333	3.1499	0.00163327	0.0141984
ENSG00000174171	AC020659.1	antisense	317.557	-0.835603	0.835603	1.7846	-1.7846	0.265514	3.14712	0.0016489	0.0142931
ENSG00000228323	AC008440.1	antisense	23.4813	0.721837	0.721837	1.64928	1.64928	0.229418	-3.14638	0.00165305	0.0143188
ENSG00000237328	RAI1-AS1	antisense	7.92597	-1.65582	1.65582	3.15101	-3.15101	0.526572	3.14452	0.00166362	0.0143931
ENSG00000224844	AC107079.1	lincRNA	7.11166	1.39157	1.39157	2.62364	2.62364	0.442706	-3.14333	0.00167037	0.014438
ENSG00000232892	AL499616.1	antisense	2.25704	1.57554	1.57554	2.98047	2.98047	0.501647	-3.14073	0.00168525	0.0145281
ENSG00000266288	AP005671.1	lincRNA	1.6431	2.28435	2.28435	4.87145	4.87145	0.728015	-3.13778	0.00170232	0.0146508
ENSG00000224132	AC112715.1	lincRNA	5.89545	1.40321	1.40321	2.6449	2.6449	0.447252	-3.13741	0.00170449	0.014666
ENSG00000271973	AC141002.1	lincRNA	14.2877	0.758185	0.758185	1.69136	1.69136	0.24167	-3.13728	0.00170525	0.014669
ENSG00000227527	AC096540.1	sense_overlapping	21.1726	-0.838259	0.838259	1.78789	-1.78789	0.267291	3.13613	0.00171195	0.0147232
ENSG00000250343	STK32A-AS1	antisense	11.9909	1.1184	1.1184	2.17106	2.17106	0.356886	-3.13378	0.00172573	0.01481
ENSG00000242759	LINC00882	lincRNA	182.465	0.687963	0.687963	1.61101	1.61101	0.219743	-3.13077	0.00174351	0.0149413
ENSG00000268649	AL132655.2	lincRNA	9.52366	-1.05167	1.05167	2.07293	-2.07293	0.336797	3.12256	0.00179285	0.0153061
ENSG00000261634	AC026992.2	antisense	4.25533	-1.66501	1.66501	3.17117	-3.17117	0.533897	3.1186	0.00181712	0.015484
ENSG00000275162	AC005391.1	sense_intronic	3.49489	1.41169	1.41169	2.66049	2.66049	0.453087	-3.11572	0.00183495	0.0156066
ENSG00000274092	AC106739.1	antisense	6.68706	-1.45674	1.45674	2.74487	-2.74487	0.468115	3.11192	0.00185876	0.0157757
ENSG00000235830	SRGAP3-AS4	lincRNA	3.76347	-1.43319	1.43319	2.70043	-2.70043	0.460654	3.1112	0.00186328	0.0158009
ENSG00000236663	FRGCA	antisense	1.29155	3.51419	3.51419	11.4256	11.4256	1.12954	-3.11117	0.00186348	0.0158009
ENSG00000231621	AC013264.1	antisense	2.34376	2.07356	2.07356	4.20925	4.20925	0.667047	-3.10857	0.00187994	0.0159181
ENSG00000272941	AC083862.2	antisense	23.3029	-0.596621	0.596621	1.51217	-1.51217	0.191972	3.10786	0.00188446	0.0159489
ENSG00000235984	GPC5-AS1	antisense	2.22263	-2.77737	2.77737	6.85602	-6.85602	0.893763	3.1075	0.00188676	0.0159614
ENSG00000267711	AC060766.6	lincRNA	4.65453	1.53223	1.53223	2.89232	2.89232	0.493272	-3.10625	0.00189477	0.0160211
ENSG00000251330	AC114939.1	antisense	11.1879	0.845694	0.845694	1.79713	1.79713	0.272529	-3.10314	0.00191482	0.0161462
ENSG00000265096	C1QTNF1-AS1	antisense	6.01015	1.40005	1.40005	2.6391	2.6391	0.451131	-3.10342	0.00191299	0.0161462
ENSG00000267506	AC021683.2	lincRNA	302.27	-1.85656	1.85656	3.62144	-3.62144	0.598197	3.1036	0.00191183	0.0161462
ENSG00000237609	AF064858.2	lincRNA	5.72411	1.37637	1.37637	2.59615	2.59615	0.443941	-3.10035	0.00193295	0.016249
ENSG00000255621	AC023790.2	lincRNA	13.9068	-0.97922	0.97922	1.9714	-1.9714	0.316022	3.09858	0.0019445	0.0163271
ENSG00000286194	AC138207.9	lincRNA	7.47544	1.30698	1.30698	2.47424	2.47424	0.421889	-3.09793	0.00194876	0.0163439
ENSG00000271011	AC010680.3	antisense	0.893869	-2.71606	2.71606	6.57074	-6.57074	0.877318	3.09586	0.0019624	0.0164463
ENSG00000267672	AC010632.2	sense_intronic	4.67505	1.02811	1.02811	2.03936	2.03936	0.332125	-3.09557	0.00196438	0.0164558
ENSG00000224644	AL135787.1	antisense	3.52212	1.52591	1.52591	2.87969	2.87969	0.493225	-3.09375	0.00197647	0.0165494
ENSG00000260859	AC025280.1	sense_intronic	60.4739	1.4255	1.4255	2.68608	2.68608	0.461033	-3.09197	0.00198832	0.0166179
ENSG00000256940	AP001453.2	antisense	3.63591	-1.37627	1.37627	2.59596	-2.59596	0.445198	3.09137	0.00199236	0.0166248
ENSG00000258569	AC007376.2	lincRNA	3.06667	1.26597	1.26597	2.40489	2.40489	0.409517	-3.09138	0.00199228	0.0166248
ENSG00000283689	AC018553.2	antisense	71.5367	-0.815121	0.815121	1.75945	-1.75945	0.263727	3.09077	0.00199636	0.0166504
ENSG00000286168	AC024937.3	antisense	5.33525	1.6802	1.6802	3.20472	3.20472	0.544016	-3.08851	0.00201166	0.0167433
ENSG00000266171	AP001020.3	antisense	11.4189	0.949741	0.949741	1.93153	1.93153	0.307533	-3.08826	0.00201333	0.0167505
ENSG00000274425	AC114271.1	antisense	7.46627	-1.01163	1.01163	2.01619	-2.01619	0.327588	3.08812	0.00201425	0.0167505
ENSG00000278932	CR381653.1	lincRNA	16.6364	0.911386	0.911386	1.88085	1.88085	0.295578	-3.08341	0.00204645	0.0169471
ENSG00000228787	NLGN4Y-AS1	antisense	5.20047	1.03226	1.03226	2.04523	2.04523	0.335058	-3.08085	0.00206412	0.0170583
ENSG00000272979	AC093388.1	antisense	8.48879	1.02129	1.02129	2.02973	2.02973	0.331951	-3.07662	0.00209362	0.0172469
ENSG00000262188	LINC01978	lincRNA	7.48138	0.980237	0.980237	1.97279	1.97279	0.318639	-3.07633	0.00209569	0.0172482
ENSG00000260552	AC023043.1	antisense	16.7289	-0.697084	0.697084	1.62122	-1.62122	0.226629	3.07588	0.00209881	0.0172624
ENSG00000279217	Z95114.1	lincRNA	2.20942	-2.49421	2.49421	5.63418	-5.63418	0.811386	3.07401	0.00211205	0.0173316
ENSG00000233081	AL353764.1	lincRNA	15.8105	1.02566	1.02566	2.03589	2.03589	0.333756	-3.07307	0.00211867	0.017378
ENSG00000272567	AC109347.2	lincRNA	9.17328	1.18521	1.18521	2.27396	2.27396	0.386157	-3.06924	0.00214602	0.0175673
ENSG00000258658	AL139021.2	antisense	10.5504	0.772977	0.772977	1.70879	1.70879	0.252181	-3.06517	0.00217545	0.0177511
ENSG00000258630	LINC02292	lincRNA	8.4451	-1.5069	1.5069	2.84198	-2.84198	0.491694	3.06471	0.00217885	0.0177647
ENSG00000255559	ZNF252P-AS1	antisense	143.977	-1.00679	1.00679	2.00943	-2.00943	0.328602	3.06385	0.00218507	0.0178055
ENSG00000284825	AL121935.1	lincRNA	3.42835	1.8579	1.8579	3.62478	3.62478	0.606524	-3.06319	0.00218993	0.0178251
ENSG00000260532	AL031598.1	lincRNA	1.35043	-3.33621	3.33621	10.0995	-10.0995	1.08959	3.06188	0.00219949	0.0178811
ENSG00000261512	AC092368.3	lincRNA	64.867	0.727417	0.727417	1.65567	1.65567	0.237646	-3.06093	0.00220653	0.0179238
ENSG00000241666	AL031733.2	antisense	8.3716	1.12991	1.12991	2.18846	2.18846	0.369154	-3.06082	0.0022073	0.0179261
ENSG00000265975	AC002091.1	lincRNA	5.75447	1.44073	1.44073	2.71458	2.71458	0.470898	-3.05954	0.00221676	0.0179827
ENSG00000226877	AL354733.1	antisense	3.72559	1.52933	1.52933	2.88652	2.88652	0.500161	-3.05768	0.00223058	0.0180745
ENSG00000261320	AC009061.1	lincRNA	1.73805	-2.43179	2.43179	5.39561	-5.39561	0.795614	3.05649	0.00223946	0.0181253
ENSG00000228412	AL022068.1	antisense	201.551	-0.945983	0.945983	1.9265	-1.9265	0.30971	3.05441	0.00225503	0.0182277
ENSG00000267079	AP001269.2	lincRNA	8.49485	1.57491	1.57491	2.97917	2.97917	0.515821	-3.05321	0.00226406	0.018268
ENSG00000262477	AC021224.1	lincRNA	1.62397	-2.24943	2.24943	4.75496	-4.75496	0.737355	3.05068	0.00228325	0.0183982
ENSG00000258007	AC063947.1	antisense	1.84355	-2.51528	2.51528	5.7171	-5.7171	0.824522	3.0506	0.00228386	0.0183991
ENSG00000273824	AC008033.3	lincRNA	7.00967	1.8167	1.8167	3.52274	3.52274	0.595616	-3.05011	0.00228756	0.0184207
ENSG00000285705	AC090692.2	lincRNA	1.90017	1.90325	1.90325	3.74055	3.74055	0.624152	-3.04934	0.00229348	0.018456
ENSG00000283696	AL592295.4	lincRNA	38.0795	0.933416	0.933416	1.90979	1.90979	0.306279	-3.0476	0.00230679	0.0185426
ENSG00000260274	AC068338.2	lincRNA	49.8866	-0.65164	0.65164	1.57095	-1.57095	0.213935	3.04597	0.00231928	0.0186264
ENSG00000258592	AL391152.1	lincRNA	15.2888	2.30579	2.30579	4.9444	4.9444	0.757124	-3.04546	0.00232322	0.0186539
ENSG00000266933	AC005775.1	antisense	7.58085	-0.944614	0.944614	1.92467	-1.92467	0.310218	3.045	0.00232679	0.0186784
ENSG00000237781	AL356356.1	antisense	53.7868	1.01906	1.01906	2.02659	2.02659	0.334709	-3.04461	0.00232984	0.0186904
ENSG00000263370	AC104564.1	antisense	2.91397	1.41777	1.41777	2.67172	2.67172	0.465743	-3.0441	0.00233375	0.0187137
ENSG00000273204	AC104506.1	antisense	5.12451	-1.12401	1.12401	2.17952	-2.17952	0.369288	3.04372	0.00233676	0.0187252
ENSG00000261441	AC124068.2	antisense	7.47711	-1.13875	1.13875	2.2019	-2.2019	0.374163	3.04345	0.00233883	0.0187376
ENSG00000267783	AC022098.3	antisense	2.57991	1.43103	1.43103	2.6964	2.6964	0.470707	-3.04018	0.00236438	0.0189004
ENSG00000270154	AC130352.1	lincRNA	1.05134	3.01241	3.01241	8.06911	8.06911	0.99103	-3.03968	0.00236833	0.0189278
ENSG00000223653	AL078459.1	antisense	9.85099	0.850545	0.850545	1.80318	1.80318	0.279841	-3.03938	0.00237063	0.0189378
ENSG00000239300	AC080162.1	antisense	25.1145	0.632026	0.632026	1.54974	1.54974	0.208499	-3.03131	0.00243494	0.0193404
ENSG00000269392	AC008655.2	antisense	10.5797	-1.06552	1.06552	2.09293	-2.09293	0.351741	3.02928	0.00245136	0.0194495
ENSG00000244063	AC104653.2	lincRNA	8.8136	1.08193	1.08193	2.11686	2.11686	0.357484	-3.0265	0.002474	0.0195776
ENSG00000243795	LINC02044	lincRNA	13.1312	0.95337	0.95337	1.93639	1.93639	0.315023	-3.02635	0.00247527	0.0195832
ENSG00000250413	AC005674.1	antisense	82.6135	2.19369	2.19369	4.57475	4.57475	0.726381	-3.02003	0.00252749	0.0199051
ENSG00000253641	AC104964.1	lincRNA	3.17975	1.27681	1.27681	2.42302	2.42302	0.423184	-3.01715	0.00255167	0.0200519
ENSG00000227963	RBM15-AS1	antisense	13.7431	0.714779	0.714779	1.64123	1.64123	0.236933	-3.0168	0.0025546	0.0200662
ENSG00000272049	AC091965.4	lincRNA	6.45878	-1.17809	1.17809	2.26278	-2.26278	0.390713	3.01524	0.00256774	0.0201412
ENSG00000197180	AC244090.1	lincRNA	182.915	-0.599244	0.599244	1.51492	-1.51492	0.198748	3.01509	0.00256904	0.0201445
ENSG00000259067	AL583810.3	lincRNA	4.79887	1.19698	1.19698	2.29259	2.29259	0.397376	-3.0122	0.0025936	0.0203283
ENSG00000189238	LINC00943	lincRNA	14.6001	1.38526	1.38526	2.61219	2.61219	0.460159	-3.01039	0.00260911	0.0204322
ENSG00000272076	AC090186.1	lincRNA	3.9344	-1.46054	1.46054	2.75211	-2.75211	0.485156	3.01045	0.00260863	0.0204322
ENSG00000197308	GATA3-AS1	lincRNA	29.0659	-1.47538	1.47538	2.78057	-2.78057	0.490438	3.00829	0.00262719	0.0205559
ENSG00000267811	AP001160.2	antisense	6.53017	-1.02697	1.02697	2.03774	-2.03774	0.341418	3.00795	0.00263018	0.020571
ENSG00000272609	AC016252.1	antisense	2.5768	1.89181	1.89181	3.711	3.711	0.629113	-3.0071	0.0026375	0.0206054
ENSG00000235978	AC018816.1	antisense	32.947	0.814404	0.814404	1.75857	1.75857	0.270974	-3.00547	0.00265167	0.0206893
ENSG00000261216	AC007216.2	antisense	10.2882	0.996727	0.996727	1.99547	1.99547	0.331811	-3.0039	0.00266547	0.0207745
ENSG00000265349	AC118755.2	antisense	5.42336	-1.38305	1.38305	2.60819	-2.60819	0.460593	3.00276	0.0026754	0.0208302
ENSG00000255845	AP000777.1	antisense	1.92383	-2.54572	2.54572	5.83901	-5.83901	0.848362	3.00075	0.00269315	0.0209226
ENSG00000276188	AC069234.4	lincRNA	9.69901	0.73374	0.73374	1.66294	1.66294	0.244528	-3.00064	0.00269417	0.0209261
ENSG00000259834	AL365361.1	lincRNA	126.911	1.10405	1.10405	2.14957	2.14957	0.368033	-2.99986	0.00270102	0.0209613
ENSG00000281404	LINC01176	lincRNA	101.989	-0.749289	0.749289	1.68096	-1.68096	0.24982	2.99932	0.00270587	0.0209819
ENSG00000255118	AP003306.2	antisense	10.6702	2.26819	2.26819	4.81719	4.81719	0.756459	-2.99843	0.00271372	0.0210238
ENSG00000259134	LINC00924	lincRNA	34.4814	1.36571	1.36571	2.57703	2.57703	0.45593	-2.99544	0.00274052	0.0212087
ENSG00000277459	AP001527.2	lincRNA	18.8846	-0.800698	0.800698	1.74194	-1.74194	0.267338	2.99507	0.00274379	0.0212204
ENSG00000227906	SNAP25-AS1	antisense	16.1627	0.99524	0.99524	1.99341	1.99341	0.332394	-2.99416	0.00275202	0.0212749
ENSG00000206337	HCP5	sense_overlapping	2.09606	2.74528	2.74528	6.7052	6.7052	0.917043	-2.99362	0.00275687	0.0213033
ENSG00000229628	AC073115.1	lincRNA	1.38859	2.19559	2.19559	4.58079	4.58079	0.734814	-2.98796	0.00280848	0.0216374
ENSG00000237250	AL359924.1	antisense	10.4048	3.10437	3.10437	8.60017	8.60017	1.03915	-2.98742	0.00281346	0.0216665
ENSG00000236662	AL133215.1	antisense	8.16015	-0.939751	0.939751	1.9182	-1.9182	0.314729	2.98591	0.00282737	0.0217543
ENSG00000278811	LINC00624	antisense	69.0418	-0.587367	0.587367	1.5025	-1.5025	0.196755	2.98528	0.00283321	0.0217815
ENSG00000272783	AC147067.2	lincRNA	6.64397	1.18698	1.18698	2.27676	2.27676	0.397803	-2.98384	0.00284652	0.021856
ENSG00000237476	LINC01637	lincRNA	48.3836	-0.715983	0.715983	1.6426	-1.6426	0.240028	2.98291	0.0028552	0.0218994
ENSG00000272004	FO704657.1	antisense	1.84595	2.15947	2.15947	4.46752	4.46752	0.724918	-2.97892	0.00289263	0.0221161
ENSG00000233396	LINC01719	lincRNA	34.1949	1.02709	1.02709	2.03791	2.03791	0.345043	-2.97671	0.00291359	0.0222622
ENSG00000259485	LINC02253	lincRNA	2.61782	2.65877	2.65877	6.31495	6.31495	0.893692	-2.97504	0.00292947	0.0223599
ENSG00000234636	MED14OS	antisense	17.3778	-0.819779	0.819779	1.76514	-1.76514	0.275798	2.97239	0.00295492	0.0225304
ENSG00000285755	AC132153.1	lincRNA	7.28535	0.80001	0.80001	1.74111	1.74111	0.269393	-2.96967	0.00298116	0.0227017
ENSG00000259322	AC090607.1	antisense	27.5097	-0.863305	0.863305	1.8192	-1.8192	0.290843	2.96829	0.00299464	0.02279
ENSG00000278831	AL513190.1	antisense	30.899	-0.612708	0.612708	1.52913	-1.52913	0.206734	2.96375	0.00303913	0.0230752
ENSG00000264026	LINC02003	lincRNA	2.22361	-2.22871	2.22871	4.68715	-4.68715	0.752045	2.96353	0.00304129	0.0230771
ENSG00000245662	LINC02211	lincRNA	4.06203	2.40153	2.40153	5.28363	5.28363	0.810477	-2.96311	0.00304553	0.0230995
ENSG00000237646	HLCS-IT1	sense_intronic	4.85816	1.29647	1.29647	2.45628	2.45628	0.437851	-2.961	0.00306645	0.0232144
ENSG00000260763	AC106799.3	lincRNA	4.07585	-2.35795	2.35795	5.12641	-5.12641	0.796381	2.96083	0.00306809	0.0232219
ENSG00000222020	HDAC4-AS1	antisense	40.0852	-0.862652	0.862652	1.81838	-1.81838	0.291438	2.95998	0.00307658	0.0232619
ENSG00000277954	AC092376.2	antisense	229.446	0.766014	0.766014	1.70056	1.70056	0.258914	-2.95857	0.00309071	0.0233443
ENSG00000204904	LINC01545	lincRNA	5.85545	1.23348	1.23348	2.35134	2.35134	0.417005	-2.95796	0.0030968	0.0233708
ENSG00000204011	COL5A1-AS1	antisense	10.2858	1.4137	1.4137	2.6642	2.6642	0.478368	-2.95526	0.00312406	0.0235407
ENSG00000271969	U47924.1	antisense	9.21843	-0.993471	0.993471	1.99097	-1.99097	0.336176	2.95521	0.00312452	0.0235407
ENSG00000273669	AC015819.1	lincRNA	6.99938	1.10982	1.10982	2.15818	2.15818	0.376005	-2.9516	0.00316135	0.0237489
ENSG00000234900	AL135937.1	lincRNA	4.17578	-1.3074	1.3074	2.47496	-2.47496	0.443042	2.95097	0.00316774	0.0237798
ENSG00000244203	FOXP1-AS1	antisense	8.06356	1.01357	1.01357	2.01891	2.01891	0.34349	-2.95081	0.00316941	0.0237798
ENSG00000249790	AC092490.1	lincRNA	11.6015	1.43251	1.43251	2.69917	2.69917	0.485448	-2.95091	0.00316838	0.0237798
ENSG00000285122	PIGY-DT	lincRNA	5.84449	-1.19098	1.19098	2.28308	-2.28308	0.403605	2.95086	0.00316887	0.0237798
ENSG00000258672	AL160313.2	lincRNA	2.6156	1.29307	1.29307	2.45049	2.45049	0.438411	-2.94945	0.00318343	0.0238503
ENSG00000185186	LINC00313	lincRNA	3.84667	1.51362	1.51362	2.85525	2.85525	0.513277	-2.94893	0.00318877	0.0238804
ENSG00000233175	AC008105.1	antisense	163.364	-0.661068	0.661068	1.58125	-1.58125	0.224305	2.94719	0.00320676	0.0239755
ENSG00000276174	AC087683.2	sense_intronic	8.67018	1.08169	1.08169	2.11652	2.11652	0.36714	-2.94627	0.00321635	0.0240323
ENSG00000259031	AL845552.2	lincRNA	11.2698	-0.813692	0.813692	1.7577	-1.7577	0.276216	2.94585	0.00322069	0.0240597
ENSG00000238121	LINC00426	lincRNA	86.2466	0.845423	0.845423	1.79679	1.79679	0.287052	-2.94519	0.00322752	0.0240979
ENSG00000259542	AC087477.5	lincRNA	3.80184	1.35291	1.35291	2.55426	2.55426	0.459475	-2.94446	0.00323514	0.0241178
ENSG00000226167	AP4B1-AS1	antisense	61.1121	-0.724699	0.724699	1.65256	-1.65256	0.246133	2.94435	0.00323639	0.0241221
ENSG00000266441	AP005205.2	antisense	3.60306	-1.90501	1.90501	3.7451	-3.7451	0.647996	2.93984	0.00328382	0.0244203
ENSG00000277491	AC087392.5	lincRNA	17.7154	0.83818	0.83818	1.78779	1.78779	0.285329	-2.93759	0.00330778	0.0245581
ENSG00000249035	CLMAT3	antisense	22.3073	0.811227	0.811227	1.7547	1.7547	0.276213	-2.93696	0.00331448	0.0245838
ENSG00000272892	AL133551.1	lincRNA	8.6319	-0.916404	0.916404	1.88741	-1.88741	0.312046	2.93676	0.00331662	0.0245838
ENSG00000267565	AC011477.3	antisense	37.5631	0.614427	0.614427	1.53095	1.53095	0.209248	-2.93636	0.00332087	0.0246098
ENSG00000251257	AC010457.1	antisense	13.9551	1.44988	1.44988	2.73184	2.73184	0.49411	-2.93432	0.00334284	0.0247524
ENSG00000259276	AC087286.1	antisense	1.81018	2.65863	2.65863	6.31435	6.31435	0.906034	-2.93436	0.00334232	0.0247524
ENSG00000282718	AC104333.4	lincRNA	0.865446	-2.41152	2.41152	5.32034	-5.32034	0.822183	2.93307	0.00335632	0.0248267
ENSG00000239799	ITIH4-AS1	antisense	1.7662	-2.47713	2.47713	5.56789	-5.56789	0.844581	2.93297	0.00335739	0.0248296
ENSG00000250659	AP001363.1	antisense	6.11487	1.40804	1.40804	2.65376	2.65376	0.480951	-2.92761	0.00341579	0.0251851
ENSG00000231830	AC245140.1	antisense	4.03141	1.2712	1.2712	2.41362	2.41362	0.434451	-2.92598	0.00343368	0.0252852
ENSG00000272217	AL645940.1	lincRNA	6.60369	1.19003	1.19003	2.28157	2.28157	0.406741	-2.92576	0.00343617	0.0252951
ENSG00000272942	AL022324.3	lincRNA	1.27473	-2.92966	2.92966	7.61929	-7.61929	1.00136	2.92566	0.00343722	0.0252958
ENSG00000267394	AC004596.1	antisense	22.2162	-0.612534	0.612534	1.52894	-1.52894	0.209481	2.92405	0.00345506	0.0253909
ENSG00000272764	AL596094.1	lincRNA	6.37559	-1.02874	1.02874	2.04025	-2.04025	0.352329	2.91984	0.00350216	0.0256537
ENSG00000256705	AL137779.1	antisense	6.34107	1.05509	1.05509	2.07784	2.07784	0.361488	-2.91873	0.0035146	0.0257396
ENSG00000270165	AC010530.1	sense_intronic	27.2117	0.648658	0.648658	1.56771	1.56771	0.222273	-2.9183	0.00351951	0.0257651
ENSG00000205056	LINC02397	lincRNA	17.9093	1.62391	1.62391	3.08209	3.08209	0.556546	-2.91783	0.00352475	0.0257773
ENSG00000256115	LINC02443	lincRNA	4.96908	-2.40587	2.40587	5.29954	-5.29954	0.825373	2.91488	0.00355822	0.0259592
ENSG00000260339	HEXA-AS1	antisense	43.3826	-0.773697	0.773697	1.70965	-1.70965	0.265477	2.91437	0.00356407	0.025993
ENSG00000262905	AC015853.1	antisense	1.48272	2.49275	2.49275	5.62851	5.62851	0.855775	-2.91286	0.00358134	0.026091
ENSG00000234998	AC244453.3	antisense	16.4707	0.829391	0.829391	1.77693	1.77693	0.284855	-2.91162	0.00359557	0.0261577
ENSG00000236869	ZKSCAN7-AS1	antisense	2.29894	1.83692	1.83692	3.57247	3.57247	0.630927	-2.91147	0.00359735	0.0261655
ENSG00000236841	AC007750.1	antisense	156.135	-2.54952	2.54952	5.85441	-5.85441	0.876751	2.90792	0.00363841	0.0263739
ENSG00000275358	AL080312.2	lincRNA	4.61433	1.05595	1.05595	2.07908	2.07908	0.363202	-2.90733	0.00364532	0.0264187
ENSG00000235529	AGAP1-IT1	sense_intronic	4.42051	-1.5699	1.5699	2.96883	-2.96883	0.540062	2.90688	0.00365052	0.0264351
ENSG00000254757	AC127526.1	lincRNA	2.58962	1.63023	1.63023	3.09563	3.09563	0.561066	-2.9056	0.00366549	0.0265065
ENSG00000267074	AC015911.3	sense_intronic	20.5914	1.03434	1.03434	2.04818	2.04818	0.356212	-2.90372	0.00368756	0.0266447
ENSG00000261273	AC138512.1	lincRNA	1.91048	2.74151	2.74151	6.68772	6.68772	0.944205	-2.90352	0.00368999	0.0266507
ENSG00000231609	AC007098.1	antisense	49.7425	-0.630415	0.630415	1.54801	-1.54801	0.217201	2.90245	0.00370252	0.0267208
ENSG00000273176	AL008635.1	antisense	4.40695	-1.30206	1.30206	2.4658	-2.4658	0.448628	2.90231	0.00370424	0.0267279
ENSG00000259238	AC092755.2	antisense	6.86831	1.16242	1.16242	2.23833	2.23833	0.400776	-2.90042	0.00372659	0.0268629
ENSG00000229325	ACAP2-IT1	sense_intronic	27.4559	0.811885	0.811885	1.7555	1.7555	0.28006	-2.89896	0.00374398	0.0269662
ENSG00000262006	AC005920.4	lincRNA	38.2454	-0.736158	0.736158	1.66573	-1.66573	0.254135	2.89672	0.00377081	0.0271325
ENSG00000273760	AC245041.1	lincRNA	19.2202	1.61621	1.61621	3.06568	3.06568	0.558127	-2.89577	0.00378229	0.0271875
ENSG00000268401	AC007785.3	lincRNA	10.9534	0.78705	0.78705	1.72554	1.72554	0.2719	-2.89463	0.00379605	0.0272652
ENSG00000257452	AC004551.1	antisense	2.47833	1.86668	1.86668	3.64693	3.64693	0.645476	-2.89195	0.00382862	0.0274119
ENSG00000241359	SYNPR-AS1	antisense	5.67629	2.17925	2.17925	4.52918	4.52918	0.754326	-2.889	0.00386465	0.0275826
ENSG00000227591	HSD11B1-AS1	antisense	14.7701	1.1659	1.1659	2.24374	2.24374	0.403635	-2.88851	0.00387071	0.0276205
ENSG00000224675	AC009227.1	antisense	4.69246	1.65503	1.65503	3.14929	3.14929	0.573427	-2.8862	0.00389924	0.0277856
ENSG00000267698	AC002116.2	antisense	8.00094	-0.840967	0.840967	1.79125	-1.79125	0.29157	2.88427	0.00392322	0.0279015
ENSG00000251128	WWC2-AS1	antisense	1.44836	2.83944	2.83944	7.15743	7.15743	0.985197	-2.88211	0.00395026	0.0280552
ENSG00000257261	AC008014.1	lincRNA	81.643	-0.648909	0.648909	1.56798	-1.56798	0.225325	2.87988	0.00397831	0.0282101
ENSG00000261684	AC018362.1	antisense	12.6489	-1.31887	1.31887	2.49471	-2.49471	0.458112	2.87893	0.00399026	0.0282838
ENSG00000281849	AL732314.6	antisense	1.33043	2.34633	2.34633	5.0853	5.0853	0.815397	-2.87754	0.00400793	0.0283979
ENSG00000269543	AC074135.2	lincRNA	8.14319	1.75665	1.75665	3.37913	3.37913	0.610528	-2.87726	0.0040114	0.0284057
ENSG00000257681	AC025265.1	antisense	64.8915	-0.845223	0.845223	1.79654	-1.79654	0.293907	2.87582	0.00402977	0.0284871
ENSG00000274265	AC245297.3	lincRNA	50.3555	1.04225	1.04225	2.05943	2.05943	0.362412	-2.87586	0.00402923	0.0284871
ENSG00000254631	AP001372.1	antisense	3.72892	1.26216	1.26216	2.39854	2.39854	0.438912	-2.87565	0.00403194	0.0284954
ENSG00000285826	AL356807.1	lincRNA	0.99605	-2.88174	2.88174	7.37039	-7.37039	1.0023	2.87513	0.0040386	0.0285258
ENSG00000227039	ITGB2-AS1	antisense	262.487	0.908997	0.908997	1.87774	1.87774	0.316909	-2.86832	0.00412658	0.028983
ENSG00000236778	INTS6-AS1	antisense	185.76	-0.633542	0.633542	1.55137	-1.55137	0.220958	2.86725	0.00414058	0.0290531
ENSG00000232814	COL4A2-AS1	antisense	53.8792	1.12859	1.12859	2.18645	2.18645	0.393624	-2.86717	0.00414159	0.0290546
ENSG00000224746	AC015987.1	antisense	12.5915	0.808184	0.808184	1.75101	1.75101	0.282221	-2.86366	0.00418781	0.029344
ENSG00000236377	AC084809.2	lincRNA	2.22937	-2.33435	2.33435	5.04324	-5.04324	0.815407	2.8628	0.00419911	0.0294011
ENSG00000242767	ZBTB20-AS4	lincRNA	7.18728	0.870569	0.870569	1.82838	1.82838	0.304189	-2.86194	0.00421061	0.0294702
ENSG00000258695	AC005225.3	antisense	4.91451	1.28461	1.28461	2.43616	2.43616	0.449262	-2.85937	0.00424481	0.0296751
ENSG00000249899	AC025180.1	antisense	8.55436	1.1335	1.1335	2.19391	2.19391	0.396521	-2.85862	0.00425492	0.0297187
ENSG00000277368	AL138966.2	antisense	5.72849	-1.12804	1.12804	2.18561	-2.18561	0.394717	2.85784	0.00426538	0.0297844
ENSG00000259376	AC090907.1	antisense	16.9539	0.765395	0.765395	1.69984	1.69984	0.268035	-2.85558	0.00429588	0.0299568
ENSG00000267778	AC004221.1	lincRNA	2.79939	1.23354	1.23354	2.35144	2.35144	0.432464	-2.85236	0.00433964	0.0302212
ENSG00000234292	AC123595.1	lincRNA	29.8239	1.33264	1.33264	2.51863	2.51863	0.467271	-2.85196	0.00434504	0.0302413
ENSG00000205562	AL049775.1	lincRNA	15.7052	0.793207	0.793207	1.73292	1.73292	0.278296	-2.85023	0.00436881	0.0303717
ENSG00000272807	AC007038.2	antisense	49.5685	-0.626773	0.626773	1.54411	-1.54411	0.21998	2.84923	0.00438256	0.0304439
ENSG00000254006	AC104232.1	lincRNA	7.79365	1.02651	1.02651	2.0371	2.0371	0.360374	-2.84846	0.00439307	0.0305052
ENSG00000245970	AP003352.1	antisense	137.352	-0.745218	0.745218	1.67623	-1.67623	0.26173	2.84728	0.00440952	0.0306017
ENSG00000250155	AC008957.1	antisense	7.98563	1.17512	1.17512	2.25812	2.25812	0.412913	-2.84594	0.0044281	0.030713
ENSG00000269952	AL117336.1	sense_intronic	57.0638	1.43504	1.43504	2.70389	2.70389	0.504472	-2.84464	0.00444623	0.0308033
ENSG00000226648	PLCG1-AS1	antisense	42.8782	0.608367	0.608367	1.52453	1.52453	0.213917	-2.84394	0.00445598	0.0308591
ENSG00000236939	BAALC-AS2	antisense	1.59412	-2.20386	2.20386	4.60709	-4.60709	0.774979	2.84376	0.00445843	0.0308701
ENSG00000224138	AC000123.1	antisense	48.8107	0.674548	0.674548	1.5961	1.5961	0.237287	-2.84275	0.0044726	0.0309386
ENSG00000271893	AC064834.1	lincRNA	5.43927	2.35091	2.35091	5.10147	5.10147	0.826982	-2.84276	0.00447242	0.0309386
ENSG00000251381	LINC00958	lincRNA	68.2808	-1.46313	1.46313	2.75706	-2.75706	0.514988	2.84109	0.0044959	0.0310345
ENSG00000273474	AL157392.4	antisense	11.5023	0.876115	0.876115	1.83543	1.83543	0.30841	-2.84075	0.00450073	0.0310483
ENSG00000240859	AC093627.4	lincRNA	6.19707	1.1976	1.1976	2.29358	2.29358	0.422324	-2.83573	0.00457208	0.0314702
ENSG00000255774	AP000439.2	lincRNA	4.67133	-2.11015	2.11015	4.31737	-4.31737	0.744458	2.83448	0.00458996	0.031565
ENSG00000261104	AC093904.4	lincRNA	3.79564	-2.73266	2.73266	6.64681	-6.64681	0.964137	2.83431	0.00459248	0.0315686
ENSG00000267026	AL136084.2	antisense	9.76624	0.928774	0.928774	1.90366	1.90366	0.328058	-2.83112	0.00463847	0.0318545
ENSG00000259685	IDH2-DT	lincRNA	21.617	1.37435	1.37435	2.59251	2.59251	0.485525	-2.83064	0.00464546	0.031888
ENSG00000224565	LINC01754	lincRNA	1.29712	2.38156	2.38156	5.21101	5.21101	0.841644	-2.82966	0.00465978	0.0319583
ENSG00000204110	LINC02520	lincRNA	2.94707	1.62522	1.62522	3.08489	3.08489	0.574499	-2.82893	0.00467032	0.0320124
ENSG00000255503	AP001767.3	lincRNA	18.7691	0.817994	0.817994	1.76295	1.76295	0.289253	-2.82795	0.00468475	0.0320809
ENSG00000272909	AL122035.2	antisense	12.9921	-0.794282	0.794282	1.73421	-1.73421	0.281113	2.82549	0.00472085	0.0323036
ENSG00000269825	AC022150.4	sense_intronic	268.192	-0.587029	0.587029	1.50215	-1.50215	0.207887	2.82379	0.00474597	0.032451
ENSG00000258831	AC103996.2	lincRNA	5.14451	1.37414	1.37414	2.59213	2.59213	0.486981	-2.82175	0.00477619	0.0326083
ENSG00000262580	AC087741.1	antisense	1365.25	-0.765048	0.765048	1.69943	-1.69943	0.271257	2.82039	0.0047966	0.0327229
ENSG00000236790	LINC00299	lincRNA	25.7589	0.851164	0.851164	1.80396	1.80396	0.301847	-2.81986	0.00480451	0.0327645
ENSG00000254031	AC022858.1	antisense	1.88403	1.87013	1.87013	3.65566	3.65566	0.663763	-2.81747	0.00484042	0.0329783
ENSG00000269954	AC022239.1	antisense	8.92449	3.20337	3.20337	9.21106	9.21106	1.13714	-2.81703	0.00484699	0.0330106
ENSG00000248636	AC002070.1	lincRNA	20.6514	-0.612655	0.612655	1.52907	-1.52907	0.217668	2.81463	0.0048834	0.0331774
ENSG00000262434	AC087392.4	antisense	18.9407	0.74984	0.74984	1.68161	1.68161	0.266421	-2.8145	0.00488537	0.0331783
ENSG00000231217	AC097347.1	lincRNA	6.459	1.17933	1.17933	2.26472	2.26472	0.419177	-2.81345	0.00490128	0.0332699
ENSG00000228037	AL139246.3	lincRNA	4.07804	1.16565	1.16565	2.24334	2.24334	0.414891	-2.80954	0.00496128	0.0335929
ENSG00000248240	AC114956.1	antisense	10.3494	0.730513	0.730513	1.65923	1.65923	0.26014	-2.80815	0.00498273	0.0337255
ENSG00000257808	AC073573.1	lincRNA	5.35695	-1.07833	1.07833	2.11159	-2.11159	0.384148	2.80707	0.00499946	0.0338071
ENSG00000237410	AP001092.1	antisense	3.85724	1.40416	1.40416	2.64664	2.64664	0.500381	-2.80618	0.00501324	0.0338813
ENSG00000228804	AC072022.1	antisense	33.6275	1.06064	1.06064	2.08586	2.08586	0.378158	-2.80475	0.00503549	0.0339682
ENSG00000223930	AC117453.1	antisense	133.894	-1.82372	1.82372	3.53993	-3.53993	0.650316	2.80436	0.00504168	0.0339973
ENSG00000270195	AC016773.1	lincRNA	91.494	-0.978264	0.978264	1.97009	-1.97009	0.348866	2.80413	0.00504529	0.0340105
ENSG00000242258	LINC00996	lincRNA	54.1096	1.08437	1.08437	2.12045	2.12045	0.386827	-2.80324	0.00505914	0.0340632
ENSG00000272768	AC004854.2	antisense	63.9622	-0.603013	0.603013	1.51889	-1.51889	0.215118	2.80318	0.00506022	0.0340632
ENSG00000259954	IL21R-AS1	antisense	42.1421	-1.11215	1.11215	2.16168	-2.16168	0.397111	2.80061	0.00510053	0.0342791
ENSG00000255121	AP003392.4	lincRNA	1.934	2.25713	2.25713	4.78041	4.78041	0.806125	-2.79998	0.00511058	0.0343275
ENSG00000280303	ERICD	lincRNA	99.9244	0.63139	0.63139	1.54906	1.54906	0.225741	-2.79697	0.00515837	0.0345778
ENSG00000258651	SEC23A-AS1	lincRNA	4.7581	-1.13669	1.13669	2.19875	-2.19875	0.40701	2.79277	0.00522587	0.0349396
ENSG00000258636	AL121821.1	lincRNA	26.3501	0.832564	0.832564	1.78085	1.78085	0.298367	-2.7904	0.00526424	0.0351571
ENSG00000203325	AL445248.1	antisense	9.85222	1.04002	1.04002	2.05626	2.05626	0.372956	-2.78859	0.00529376	0.0353087
ENSG00000266469	AC005288.1	antisense	1.76119	-2.07651	2.07651	4.21786	-4.21786	0.744775	2.7881	0.00530179	0.0353557
ENSG00000258260	AC073896.5	antisense	4.93474	-1.27247	1.27247	2.41574	-2.41574	0.457474	2.78151	0.00541069	0.0359229
ENSG00000255400	AC124276.2	lincRNA	18.8086	2.28954	2.28954	4.88901	4.88901	0.823479	-2.78033	0.00543038	0.0360206
ENSG00000237200	ZBTB40-IT1	sense_intronic	35.7892	0.617222	0.617222	1.53392	1.53392	0.222154	-2.77836	0.00546346	0.0362112
ENSG00000285692	AC023509.5	antisense	4.62221	1.147	1.147	2.21453	2.21453	0.413525	-2.77372	0.00554195	0.0366598
ENSG00000266921	AC006213.2	antisense	19.9978	-0.612172	0.612172	1.52856	-1.52856	0.22078	2.77277	0.00555815	0.0367401
ENSG00000273461	AC105265.3	lincRNA	1.00943	2.73285	2.73285	6.64769	6.64769	0.987778	-2.76667	0.00566326	0.0373666
ENSG00000255760	LINC02422	lincRNA	8.13864	1.89548	1.89548	3.72046	3.72046	0.685468	-2.76524	0.00568817	0.0374967
ENSG00000267114	AC011481.2	lincRNA	23.6641	0.677216	0.677216	1.59905	1.59905	0.245035	-2.76375	0.00571419	0.0376202
ENSG00000254057	AC084346.1	lincRNA	2.89944	1.36243	1.36243	2.57118	2.57118	0.493523	-2.76063	0.00576904	0.0379399
ENSG00000233334	FAM53B-AS1	antisense	7.19811	0.994555	0.994555	1.99247	1.99247	0.360526	-2.75862	0.00580451	0.0381177
ENSG00000265218	AC103810.2	antisense	1.59111	3.01093	3.01093	8.06081	8.06081	1.09154	-2.75842	0.00580821	0.0381282
ENSG00000231150	AL034345.2	antisense	41.8315	-2.10173	2.10173	4.29224	-4.29224	0.76262	2.75593	0.00585249	0.0383631
ENSG00000278464	AC068506.1	lincRNA	2.00431	2.38329	2.38329	5.21725	5.21725	0.865252	-2.75445	0.00587913	0.0384959
ENSG00000270061	AC068790.5	sense_intronic	19.6057	0.861108	0.861108	1.81643	1.81643	0.312682	-2.75394	0.00588829	0.038535
ENSG00000276390	AC004241.3	sense_intronic	11.4491	-0.798768	0.798768	1.73962	-1.73962	0.290185	2.75262	0.00591212	0.0386629
ENSG00000260868	LINC01960	lincRNA	6.07045	1.23746	1.23746	2.35782	2.35782	0.449603	-2.75233	0.00591732	0.0386899
ENSG00000266283	AC091588.3	antisense	9.03203	1.503	1.503	2.83431	2.83431	0.546163	-2.75192	0.00592474	0.0387004
ENSG00000262662	AC127496.4	antisense	1.52072	-2.09175	2.09175	4.26264	-4.26264	0.760139	2.75179	0.005927	0.0387042
ENSG00000234942	GRID1-AS1	antisense	5.15361	1.20958	1.20958	2.3127	2.3127	0.439626	-2.75139	0.00593437	0.0387244
ENSG00000278737	AC013553.4	lincRNA	18.812	0.85051	0.85051	1.80314	1.80314	0.30912	-2.75139	0.00593428	0.0387244
ENSG00000284914	AL121935.2	lincRNA	2.95989	1.88125	1.88125	3.68394	3.68394	0.684908	-2.74672	0.00601952	0.0391528
ENSG00000260661	AC116903.2	antisense	6.81447	1.01681	1.01681	2.02344	2.02344	0.37026	-2.74622	0.00602871	0.0391986
ENSG00000261729	AL133383.1	lincRNA	0.81005	-2.63612	2.63612	6.21657	-6.21657	0.959894	2.74626	0.00602788	0.0391986
ENSG00000235837	AC073333.1	antisense	18.0269	1.09739	1.09739	2.13967	2.13967	0.399657	-2.74582	0.00603593	0.039213
ENSG00000274093	AC009032.1	sense_intronic	3.43671	1.03481	1.03481	2.04884	2.04884	0.376914	-2.74547	0.00604246	0.0392386
ENSG00000261489	AC025271.3	lincRNA	4.25653	1.36	1.36	2.56685	2.56685	0.496226	-2.74068	0.00613121	0.0397222
ENSG00000258837	AL133370.1	antisense	32.8355	-2.43719	2.43719	5.41584	-5.41584	0.889514	2.73991	0.00614562	0.0398013
ENSG00000276691	AC004466.3	antisense	39.3422	-0.744889	0.744889	1.67585	-1.67585	0.272069	2.73787	0.0061839	0.0399786
ENSG00000267659	LINC01482	lincRNA	6.44237	1.09273	1.09273	2.13278	2.13278	0.399293	-2.73667	0.00620644	0.0400996
ENSG00000272717	AC112236.2	antisense	20.9199	-0.688038	0.688038	1.61109	-1.61109	0.251693	2.73364	0.00626377	0.0403713
ENSG00000268615	AL353803.5	lincRNA	7.96732	1.16903	1.16903	2.24861	2.24861	0.42793	-2.73183	0.00629832	0.0405041
ENSG00000285907	AL161910.1	lincRNA	41.7287	-1.01041	1.01041	2.01448	-2.01448	0.370164	2.72962	0.00634067	0.0407145
ENSG00000228723	SRGAP3-AS2	antisense	1.05896	-2.30923	2.30923	4.9562	-4.9562	0.846588	2.72769	0.00637788	0.0408953
ENSG00000223884	AC068481.1	antisense	13.4735	1.2362	1.2362	2.35578	2.35578	0.453301	-2.72711	0.00638909	0.0409527
ENSG00000225703	AC114737.1	lincRNA	0.967518	2.44451	2.44451	5.44341	5.44341	0.896757	-2.72595	0.00641174	0.0410658
ENSG00000254458	AP001107.3	antisense	2.00068	1.43157	1.43157	2.6974	2.6974	0.525171	-2.72591	0.00641241	0.0410658
ENSG00000231119	AL031666.1	antisense	29.839	-0.800746	0.800746	1.742	-1.742	0.293767	2.72578	0.00641491	0.0410745
ENSG00000235285	SMIM2-IT1	sense_intronic	0.719104	2.60239	2.60239	6.0729	6.0729	0.954805	-2.72557	0.00641909	0.041094
ENSG00000277851	LINC02391	lincRNA	4.7321	1.1499	1.1499	2.21898	2.21898	0.421997	-2.7249	0.00643218	0.0411414
ENSG00000255193	AC100768.2	lincRNA	11.6936	-2.0076	2.0076	4.02113	-4.02113	0.736802	2.72475	0.006435	0.0411521
ENSG00000266340	AC138207.7	antisense	3.76969	1.1351	1.1351	2.19633	2.19633	0.416716	-2.72391	0.0064514	0.0412316
ENSG00000224220	AC104699.1	antisense	3.87727	1.49335	1.49335	2.81542	2.81542	0.548388	-2.72316	0.00646604	0.0412777
ENSG00000235121	AL645504.1	antisense	9.15259	0.842763	0.842763	1.79348	1.79348	0.309487	-2.7231	0.00646723	0.041278
ENSG00000267777	LINC01791	lincRNA	2.45674	1.64257	1.64257	3.12221	3.12221	0.603545	-2.72153	0.00649798	0.0414157
ENSG00000272506	AL357078.3	lincRNA	8.2089	0.813393	0.813393	1.75734	1.75734	0.299278	-2.71785	0.00657079	0.0417474
ENSG00000234185	AC068533.3	antisense	4.99865	1.00581	1.00581	2.00807	2.00807	0.370226	-2.71674	0.0065929	0.0418217
ENSG00000255176	AP000941.1	antisense	113.294	1.02921	1.02921	2.0409	2.0409	0.379052	-2.71522	0.00662321	0.0419771
ENSG00000260466	AC126696.2	antisense	6.99986	2.02906	2.02906	4.08139	4.08139	0.747438	-2.71469	0.00663386	0.0420373
ENSG00000276727	AC137834.2	antisense	2.40563	-1.91738	1.91738	3.77737	-3.77737	0.706337	2.71454	0.00663672	0.0420407
ENSG00000265206	AC004687.1	antisense	55.473	0.969435	0.969435	1.95807	1.95807	0.357188	-2.71407	0.00664618	0.0420859
ENSG00000232445	AC006329.1	antisense	23.3684	-0.742393	0.742393	1.67295	-1.67295	0.273567	2.71375	0.00665265	0.0421113
ENSG00000275645	AC068338.3	antisense	13.5342	-0.742058	0.742058	1.67256	-1.67256	0.273449	2.7137	0.00665369	0.0421113
ENSG00000237738	RNF216-IT1	sense_intronic	7.08638	0.875391	0.875391	1.8345	1.8345	0.322695	-2.71275	0.00667278	0.0422026
ENSG00000226696	LENG8-AS1	antisense	20.5886	1.21768	1.21768	2.32572	2.32572	0.449178	-2.7109	0.00671014	0.0424166
ENSG00000285278	AL138885.3	antisense	86.9532	-0.681473	0.681473	1.60378	-1.60378	0.251548	2.70912	0.00674618	0.0426072
ENSG00000226440	AL365214.2	antisense	25.0567	0.765864	0.765864	1.70039	1.70039	0.282778	-2.70836	0.00676172	0.0426888
ENSG00000249494	AC008629.1	antisense	16.2838	0.713496	0.713496	1.63977	1.63977	0.263542	-2.70734	0.00678257	0.0427773
ENSG00000237604	AP001056.1	lincRNA	5.2002	2.26023	2.26023	4.79067	4.79067	0.834935	-2.70707	0.00678806	0.0428044
ENSG00000267504	AC090236.2	sense_intronic	40.8701	-0.921232	0.921232	1.89373	-1.89373	0.340358	2.70665	0.00679654	0.0428448
ENSG00000235295	LINC01634	lincRNA	12.5233	0.934983	0.934983	1.91187	1.91187	0.345753	-2.70419	0.00684703	0.0430936
ENSG00000273243	Z82243.1	lincRNA	31.1254	0.770381	0.770381	1.70572	1.70572	0.285161	-2.70156	0.00690141	0.0433679
ENSG00000272574	AL596325.2	sense_intronic	84.4083	0.777387	0.777387	1.71402	1.71402	0.287922	-2.69999	0.00693412	0.0435432
ENSG00000267465	AC011525.2	lincRNA	0.905945	-2.32921	2.32921	5.02531	-5.02531	0.863728	2.6967	0.00700309	0.0438849
ENSG00000285631	AC097105.1	lincRNA	7.22646	-1.50942	1.50942	2.84695	-2.84695	0.559775	2.69647	0.00700786	0.0438996
ENSG00000272112	AC011374.2	lincRNA	28.3136	-0.609348	0.609348	1.52557	-1.52557	0.226114	2.69487	0.00704161	0.0440881
ENSG00000267636	AC008992.1	lincRNA	19.5471	0.697381	0.697381	1.62156	1.62156	0.258795	-2.69472	0.00704477	0.0441003
ENSG00000271715	AC012640.3	lincRNA	2.19794	-1.76599	1.76599	3.40107	-3.40107	0.655479	2.6942	0.00705582	0.0441461
ENSG00000278920	AC005005.4	sense_overlapping	2.71301	-1.8042	1.8042	3.49236	-3.49236	0.669815	2.69358	0.00706885	0.0441974
ENSG00000236120	AC110995.1	lincRNA	3.46029	1.80192	1.80192	3.48683	3.48683	0.669175	-2.69274	0.00708671	0.0442479
ENSG00000224853	LINC00393	lincRNA	4.09963	-2.47718	2.47718	5.56808	-5.56808	0.920495	2.69114	0.00712086	0.0444305
ENSG00000268307	LINC02560	lincRNA	44.9725	-1.14573	1.14573	2.21258	-2.21258	0.426021	2.68937	0.00715861	0.0446352
ENSG00000223711	AC069213.1	antisense	14.1369	0.757874	0.757874	1.691	1.691	0.281966	-2.68782	0.00719206	0.0447974
ENSG00000250129	AC116424.1	antisense	2.51596	1.48138	1.48138	2.79215	2.79215	0.551176	-2.68767	0.00719534	0.0448052
ENSG00000234665	AL512625.3	lincRNA	26.7375	1.93161	1.93161	3.8148	3.8148	0.719243	-2.68561	0.0072397	0.0449934
ENSG00000254810	AP001189.3	lincRNA	38.9189	0.769673	0.769673	1.70488	1.70488	0.286625	-2.6853	0.00724645	0.0450122
ENSG00000225602	MTOR-AS1	antisense	1.93945	1.43549	1.43549	2.70474	2.70474	0.53501	-2.6831	0.00729424	0.0452328
ENSG00000253496	AC011586.2	lincRNA	0.853627	-2.32465	2.32465	5.00946	-5.00946	0.868301	2.67724	0.00742304	0.0458257
ENSG00000282965	AP001005.3	lincRNA	2.26055	1.963	1.963	3.89872	3.89872	0.733397	-2.67659	0.00743759	0.0458775
ENSG00000266969	AP002449.1	antisense	5.9633	1.39572	1.39572	2.63119	2.63119	0.52163	-2.67568	0.00745771	0.0459769
ENSG00000253302	STAU2-AS1	antisense	9.50451	0.672995	0.672995	1.59438	1.59438	0.251582	-2.67505	0.0074719	0.0460409
ENSG00000259807	AC009093.1	lincRNA	15.8955	1.13368	1.13368	2.19417	2.19417	0.424439	-2.671	0.0075625	0.0464567
ENSG00000231851	AC104655.1	antisense	29.4779	0.754959	0.754959	1.68758	1.68758	0.282741	-2.67014	0.00758196	0.0465367
ENSG00000224533	TMLHE-AS1	antisense	3.9415	1.32617	1.32617	2.50736	2.50736	0.49682	-2.66932	0.00760052	0.0466348
ENSG00000230023	AL590683.1	lincRNA	9.02657	-1.2205	1.2205	2.33027	-2.33027	0.457359	2.66857	0.00761746	0.0466742
ENSG00000276542	AC097478.3	antisense	5.89052	-1.23315	1.23315	2.35079	-2.35079	0.462118	2.66847	0.00761985	0.0466742
ENSG00000268157	AC010524.1	antisense	6.49805	0.897558	0.897558	1.86291	1.86291	0.336374	-2.66834	0.00762277	0.0466841
ENSG00000260932	AC009119.3	antisense	11.6991	0.737654	0.737654	1.66746	1.66746	0.276594	-2.66692	0.007655	0.046826
ENSG00000239332	LINC01119	lincRNA	33.9844	0.626157	0.626157	1.54345	1.54345	0.234805	-2.66671	0.00765968	0.0468467
ENSG00000279954	BX324167.2	antisense	35.7655	-0.594847	0.594847	1.51031	-1.51031	0.223164	2.66552	0.00768698	0.0469678
ENSG00000235885	LINC01828	lincRNA	29.5729	0.720829	0.720829	1.64813	1.64813	0.270758	-2.66226	0.00776179	0.0472634
ENSG00000241163	LINC00877	lincRNA	123.017	0.907814	0.907814	1.8762	1.8762	0.341109	-2.66136	0.00778258	0.0473581
ENSG00000259725	AC106738.2	lincRNA	7.75723	-1.15988	1.15988	2.23439	-2.23439	0.435834	2.66129	0.00778409	0.0473593
ENSG00000267288	AC138150.2	antisense	19.4334	-0.641985	0.641985	1.56047	-1.56047	0.241273	2.66082	0.00779501	0.0473939
ENSG00000176912	TYMSOS	bidirectional_promoter_lncRNA	11.2828	-0.943581	0.943581	1.9233	-1.9233	0.354678	2.66039	0.00780497	0.0474385
ENSG00000260806	AL163051.1	antisense	21.3496	-0.718236	0.718236	1.64517	-1.64517	0.270091	2.65923	0.00783184	0.0475378
ENSG00000283633	AP000547.3	lincRNA	143.97	0.880065	0.880065	1.84046	1.84046	0.331211	-2.65711	0.00788136	0.0477583
ENSG00000268129	AC026304.1	lincRNA	0.839988	-2.25553	2.25553	4.7751	-4.7751	0.849208	2.65604	0.00790645	0.0478862
ENSG00000237248	LINC00987	lincRNA	39.0749	-0.69755	0.69755	1.62175	-1.62175	0.262644	2.65588	0.00791018	0.0479008
ENSG00000248222	AC011389.1	antisense	2.53056	1.70578	1.70578	3.26206	3.26206	0.642331	-2.65561	0.00791641	0.0479225
ENSG00000235949	AC061961.1	antisense	39.4298	1.25182	1.25182	2.38141	2.38141	0.471874	-2.65286	0.0079812	0.0481805
ENSG00000259595	AC025043.1	antisense	10.7699	0.852183	0.852183	1.80523	1.80523	0.321246	-2.65274	0.00798404	0.0481867
ENSG00000275612	AC104237.2	sense_intronic	7.07515	-1.1184	1.1184	2.17105	-2.17105	0.421707	2.65207	0.00799999	0.0482469
ENSG00000231201	AF127577.2	antisense	3.49664	1.10763	1.10763	2.15491	2.15491	0.417945	-2.65018	0.00804494	0.0484498
ENSG00000274767	AC243829.1	antisense	1.78903	2.684	2.684	6.42637	6.42637	1.01277	-2.65017	0.00804505	0.0484498
ENSG00000273064	AC017083.1	antisense	29.5027	-0.646394	0.646394	1.56525	-1.56525	0.243913	2.6501	0.0080468	0.0484523
ENSG00000267205	AC005954.2	antisense	1.24037	-2.56237	2.56237	5.90676	-5.90676	0.96696	2.64992	0.0080511	0.0484599
ENSG00000256995	AC084816.1	lincRNA	18.1338	1.40096	1.40096	2.64078	2.64078	0.529845	-2.6441	0.00819085	0.0491397
ENSG00000237664	LINC00316	lincRNA	5.07602	1.44742	1.44742	2.72719	2.72719	0.547591	-2.64325	0.00821155	0.0492225
ENSG00000262837	AC027801.4	lincRNA	2.74594	1.08126	1.08126	2.11589	2.11589	0.409075	-2.64319	0.00821283	0.0492225
ENSG00000218357	LINC01644	lincRNA	4.11156	-1.99885	1.99885	3.9968	-3.9968	0.756999	2.64049	0.00827871	0.0495435
ENSG00000286145	AC068282.1	antisense	0.919374	2.40182	2.40182	5.28468	5.28468	0.909649	-2.64038	0.00828141	0.0495511
ENSG00000268583	AC011466.1	antisense	10.6011	0.731078	0.731078	1.65988	1.65988	0.277159	-2.63776	0.00834557	0.0498364
ENSG00000268754	LINC01081	lincRNA	41.0578	1.03346	1.03346	2.04693	2.04693	0.391988	-2.63647	0.00837746	0.0499835
ENSG00000268199	AC010335.1	antisense	4.22641	1.16204	1.16204	2.23774	2.23774	0.440858	-2.63587	0.0083923	0.0500493
ENSG00000270074	AC087203.3	lincRNA	2.02147	1.83619	1.83619	3.57066	3.57066	0.696772	-2.63528	0.00840673	0.0501038
ENSG00000235621	LINC00494	lincRNA	25.1863	1.34565	1.34565	2.54145	2.54145	0.510734	-2.63474	0.0084201	0.0501737
ENSG00000273107	AL512598.1	lincRNA	18.998	0.789851	0.789851	1.7289	1.7289	0.300084	-2.6321	0.00848578	0.050482
ENSG00000228737	AC008781.1	antisense	8.71154	-0.802918	0.802918	1.74463	-1.74463	0.305072	2.6319	0.00849092	0.0504889
ENSG00000228369	TXNDC12-AS1	antisense	2.45958	1.26684	1.26684	2.40634	2.40634	0.481749	-2.62966	0.00854694	0.0507206
ENSG00000243961	PARAL1	lincRNA	1.64984	2.53358	2.53358	5.79007	5.79007	0.963455	-2.62968	0.00854641	0.0507206
ENSG00000249236	AC008892.1	lincRNA	2.56448	1.48144	1.48144	2.79226	2.79226	0.563428	-2.62933	0.00855539	0.0507458
ENSG00000256250	AC073912.1	lincRNA	5.38544	1.40763	1.40763	2.65301	2.65301	0.535461	-2.62882	0.00856827	0.0507889
ENSG00000272825	AL844908.1	antisense	21.0253	0.793888	0.793888	1.73374	1.73374	0.302008	-2.6287	0.00857121	0.050798
ENSG00000266088	AC004585.1	lincRNA	17.1492	1.04745	1.04745	2.06687	2.06687	0.398576	-2.62798	0.00858943	0.0508687
ENSG00000230587	LINC02580	lincRNA	22.2088	0.75612	0.75612	1.68894	1.68894	0.288398	-2.6218	0.00874677	0.0515596
ENSG00000262693	AC012146.3	antisense	5.87588	0.797642	0.797642	1.73826	1.73826	0.304234	-2.6218	0.00874666	0.0515596
ENSG00000260997	AC004847.1	sense_overlapping	44.1205	0.963338	0.963338	1.94982	1.94982	0.367637	-2.62035	0.00878402	0.0517286
ENSG00000235831	BHLHE40-AS1	antisense	175.291	-0.822462	0.822462	1.76842	-1.76842	0.313928	2.61991	0.00879529	0.0517659
ENSG00000220702	Z85994.1	lincRNA	2.28634	1.70634	1.70634	3.26332	3.26332	0.651627	-2.61859	0.0088295	0.0519119
ENSG00000244479	OR2A1-AS1	antisense	24.5022	1.09483	1.09483	2.13588	2.13588	0.418163	-2.6182	0.00883951	0.0519623
ENSG00000232093	DCST1-AS1	antisense	52.961	-0.747728	0.747728	1.67915	-1.67915	0.285605	2.61805	0.00884344	0.0519645
ENSG00000265743	AC138207.5	lincRNA	13.7484	0.997149	0.997149	1.99605	1.99605	0.380976	-2.61736	0.00886137	0.0520316
ENSG00000278175	GLIDR	lincRNA	47.2615	0.884061	0.884061	1.84556	1.84556	0.337891	-2.61641	0.00888599	0.0521423
ENSG00000250541	AC092436.4	antisense	2.59105	1.37952	1.37952	2.60183	2.60183	0.527296	-2.61623	0.00889079	0.052162
ENSG00000272023	AC010240.3	lincRNA	3.90799	-1.28823	1.28823	2.44229	-2.44229	0.492466	2.61588	0.00889969	0.0521973
ENSG00000243197	TUSC7	antisense	1.21338	2.56794	2.56794	5.92961	5.92961	0.981831	-2.61546	0.00891079	0.0522285
ENSG00000233893	EZR-AS1	antisense	3.88252	1.29286	1.29286	2.45014	2.45014	0.494423	-2.61489	0.00892554	0.052298
ENSG00000253858	AC008619.1	antisense	5.95155	-1.0358	1.0358	2.05025	-2.05025	0.39619	2.6144	0.00893848	0.0523484
ENSG00000280623	PCAT14	lincRNA	3401.51	-2.15213	2.15213	4.44484	-4.44484	0.8239	2.61213	0.0089981	0.0526293
ENSG00000259402	AC090515.5	sense_intronic	4.30678	1.14204	1.14204	2.20693	2.20693	0.437321	-2.61145	0.00901588	0.0526652
ENSG00000275329	AL138781.2	lincRNA	16.6238	-0.746771	0.746771	1.67803	-1.67803	0.28603	2.61082	0.00903266	0.0527547
ENSG00000243055	GK-AS1	antisense	19.6355	0.835561	0.835561	1.78455	1.78455	0.320222	-2.60932	0.00907228	0.0529348
ENSG00000234945	GTF3C2-AS1	antisense	29.9067	-0.695499	0.695499	1.61944	-1.61944	0.266604	2.60874	0.00908776	0.0529994
ENSG00000259887	AC068987.1	lincRNA	6.2007	1.63927	1.63927	3.11509	3.11509	0.628639	-2.60766	0.00911645	0.0531239
ENSG00000284669	AC092053.3	antisense	373.81	1.04467	1.04467	2.06289	2.06289	0.400631	-2.60756	0.009119	0.0531303
ENSG00000196167	COLCA1	antisense	7869.44	-0.755387	0.755387	1.68808	-1.68808	0.289707	2.60742	0.00912287	0.0531442
ENSG00000267226	AC104971.1	bidirectional_promoter_lncRNA	33.8405	-0.727733	0.727733	1.65603	-1.65603	0.279288	2.60567	0.00916944	0.053364
ENSG00000272975	MYHAS	antisense	6.22555	-1.14418	1.14418	2.21021	-2.21021	0.439181	2.60526	0.00918038	0.053419
ENSG00000256427	AC010175.1	lincRNA	11.3442	0.983603	0.983603	1.9774	1.9774	0.377787	-2.60359	0.00922522	0.0536023
ENSG00000215374	FAM66B	lincRNA	28.3324	0.733618	0.733618	1.6628	1.6628	0.281834	-2.60301	0.00924092	0.0536676
ENSG00000232642	AC008073.2	antisense	12.0296	0.876253	0.876253	1.8356	1.8356	0.337147	-2.59902	0.00934891	0.0541384
ENSG00000258384	AC068831.1	antisense	38.5267	-0.678984	0.678984	1.60101	-1.60101	0.261348	2.59801	0.00937655	0.0542724
ENSG00000256482	AC023796.2	antisense	0.927212	3.66492	3.66492	12.6839	12.6839	1.41085	-2.59767	0.0093859	0.0543178
ENSG00000284430	AC020912.1	lincRNA	17.0791	0.750356	0.750356	1.68221	1.68221	0.289063	-2.59582	0.00943655	0.0545014
ENSG00000233785	AC131011.1	antisense	7.9683	0.836165	0.836165	1.7853	1.7853	0.322216	-2.59504	0.00945786	0.0545976
ENSG00000284633	AL031590.1	antisense	23.5706	-0.980774	0.980774	1.97352	-1.97352	0.377944	2.59502	0.00945841	0.0545976
ENSG00000267986	AC130469.1	antisense	12.566	0.923191	0.923191	1.89631	1.89631	0.356037	-2.59297	0.00951524	0.0548468
ENSG00000272180	AC011306.1	lincRNA	11.6019	0.98595	0.98595	1.98062	1.98062	0.380822	-2.589	0.00962542	0.0553532
ENSG00000261240	AC009065.6	antisense	2.658	-1.7636	1.7636	3.39545	-3.39545	0.682098	2.58556	0.00972222	0.0557467
ENSG00000226944	AL031847.1	antisense	20.9867	0.684865	0.684865	1.60755	1.60755	0.264927	-2.58511	0.00973491	0.0557576
ENSG00000256218	AC007848.2	lincRNA	2.69412	2.00521	2.00521	4.01447	4.01447	0.775622	-2.58529	0.00972958	0.0557576
ENSG00000261407	AC013565.3	antisense	3.20137	-1.38354	1.38354	2.60908	-2.60908	0.535267	2.58477	0.00974434	0.0557939
ENSG00000267077	AC020663.2	antisense	4.48519	-0.976119	0.976119	1.96717	-1.96717	0.377657	2.58467	0.00974714	0.0558011
ENSG00000226751	AF127936.1	lincRNA	7.45641	1.23244	1.23244	2.34964	2.34964	0.477132	-2.58302	0.00979389	0.0559713
ENSG00000253821	AC090796.1	lincRNA	147.424	-1.83416	1.83416	3.56564	-3.56564	0.710011	2.58328	0.00978649	0.0559713
ENSG00000260658	AC138305.1	lincRNA	38.6129	-1.27734	1.27734	2.42392	-2.42392	0.49446	2.58331	0.00978579	0.0559713
ENSG00000226699	AL360181.1	antisense	9.42008	0.818138	0.818138	1.76313	1.76313	0.316784	-2.58263	0.00980496	0.0560168
ENSG00000274372	AC239803.3	lincRNA	6.37089	1.15611	1.15611	2.22855	2.22855	0.447829	-2.58158	0.00983492	0.0561614
ENSG00000263279	AC007595.1	antisense	1.03223	2.70214	2.70214	6.50768	6.50768	1.04678	-2.58139	0.00984029	0.0561832
ENSG00000255992	AC131009.1	lincRNA	8.66124	0.815041	0.815041	1.75935	1.75935	0.315776	-2.58107	0.00984949	0.0562268
ENSG00000285808	AL583808.3	lincRNA	1.67783	1.69062	1.69062	3.22795	3.22795	0.655096	-2.58072	0.00985939	0.0562656
ENSG00000254039	AC027801.3	lincRNA	1.52562	1.91756	1.91756	3.77785	3.77785	0.743528	-2.57901	0.00990844	0.0564495
ENSG00000254044	AC034154.1	sense_overlapping	0.709336	-2.36766	2.36766	5.16104	-5.16104	0.918345	2.57818	0.00993213	0.0565226
ENSG00000272817	AL359198.1	antisense	3.00459	-1.34623	1.34623	2.54247	-2.54247	0.522138	2.5783	0.00992868	0.0565226
ENSG00000264937	AC100830.2	antisense	15.9665	0.601231	0.601231	1.51701	1.51701	0.23323	-2.57784	0.00994192	0.0565314
ENSG00000273664	AC010776.3	lincRNA	2.73489	1.76159	1.76159	3.39072	3.39072	0.683785	-2.57624	0.00998822	0.056759
ENSG00000237892	KLF7-IT1	sense_intronic	16.2115	0.802288	0.802288	1.74386	1.74386	0.311572	-2.57497	0.010025	0.056932
ENSG00000260473	AC068987.3	lincRNA	7.93118	0.817966	0.817966	1.76292	1.76292	0.317734	-2.57437	0.0100423	0.0570033
ENSG00000274364	AL110115.1	sense_intronic	5.52898	1.07691	1.07691	2.10951	2.10951	0.418309	-2.57442	0.0100407	0.0570033
ENSG00000266905	AC114684.1	lincRNA	3.94783	1.32117	1.32117	2.49868	2.49868	0.513266	-2.57404	0.0100519	0.0570488
ENSG00000246876	LINC02466	lincRNA	4.37359	2.21381	2.21381	4.63899	4.63899	0.860151	-2.57375	0.0100604	0.0570792
ENSG00000226312	CFLAR-AS1	antisense	79.0215	0.65	0.65	1.56917	1.56917	0.252634	-2.57289	0.0100853	0.0571846
ENSG00000260171	AC008269.2	lincRNA	2.20051	1.42983	1.42983	2.69414	2.69414	0.555808	-2.57252	0.0100962	0.0572017
ENSG00000273353	AL008718.3	sense_intronic	7.87891	0.812835	0.812835	1.75666	1.75666	0.316252	-2.57021	0.0101636	0.0574545
ENSG00000267939	AC008946.1	lincRNA	15.0774	0.792198	0.792198	1.73171	1.73171	0.308308	-2.56951	0.0101843	0.057539
ENSG00000257526	AC107032.2	lincRNA	6.62845	0.775442	0.775442	1.71171	1.71171	0.301845	-2.56901	0.0101991	0.0575951
ENSG00000273199	AP000692.2	antisense	6.19415	-0.809593	0.809593	1.75272	-1.75272	0.315207	2.56845	0.0102155	0.0576579
ENSG00000229847	EMX2OS	antisense	189.111	1.42881	1.42881	2.69225	2.69225	0.556439	-2.56778	0.0102352	0.0577379
ENSG00000258914	AL132712.2	lincRNA	12.4338	0.741139	0.741139	1.67149	1.67149	0.288808	-2.5662	0.0102821	0.0579012
ENSG00000260996	BX255925.1	sense_overlapping	30.8858	-0.868729	0.868729	1.82605	-1.82605	0.338526	2.56621	0.0102817	0.0579012
ENSG00000264630	PRKCA-AS1	antisense	1.6593	2.71306	2.71306	6.55712	6.55712	1.0572	-2.56627	0.0102799	0.0579012
ENSG00000259905	PWRN1	lincRNA	57.2908	1.55055	1.55055	2.92929	2.92929	0.604386	-2.56549	0.0103029	0.0580095
ENSG00000269570	AP001350.1	antisense	14.6717	-0.822363	0.822363	1.7683	-1.7683	0.320721	2.56411	0.0103441	0.058221
ENSG00000268027	AC243960.1	lincRNA	1.26167	2.10741	2.10741	4.30917	4.30917	0.822032	-2.56366	0.0103575	0.0582713
ENSG00000285769	AP003100.2	lincRNA	0.883742	-2.75276	2.75276	6.74005	-6.74005	1.07383	2.5635	0.0103623	0.0582735
ENSG00000249328	AC036214.1	lincRNA	3.44784	-1.16863	1.16863	2.24798	-2.24798	0.456099	2.56223	0.0104002	0.0583591
ENSG00000259519	AC051619.4	antisense	2.01983	-1.82713	1.82713	3.5483	-3.5483	0.713113	2.56218	0.0104016	0.0583591
ENSG00000260412	AL353746.1	sense_overlapping	30.7875	1.28905	1.28905	2.44366	2.44366	0.503129	-2.56206	0.0104055	0.0583643
ENSG00000274297	AC009269.5	sense_intronic	19.8713	0.732411	0.732411	1.66141	1.66141	0.286002	-2.56086	0.0104414	0.0584889
ENSG00000273165	AL121652.1	lincRNA	3.34641	1.02934	1.02934	2.04109	2.04109	0.402	-2.56054	0.010451	0.0585331
ENSG00000223764	LINC02593	lincRNA	2130.43	-0.901249	0.901249	1.86768	-1.86768	0.352037	2.5601	0.0104642	0.0585982
ENSG00000224404	Z68323.1	lincRNA	0.786436	-2.19839	2.19839	4.58967	-4.58967	0.859166	2.55875	0.010505	0.0587328
ENSG00000223813	AC007255.1	antisense	36.5705	-1.05962	1.05962	2.08438	-2.08438	0.414486	2.55646	0.0105742	0.0590111
ENSG00000264365	AC023983.1	antisense	4.84862	0.921995	0.921995	1.89473	1.89473	0.360704	-2.5561	0.0105853	0.0590454
ENSG00000273341	AC004921.1	lincRNA	6.2273	0.871164	0.871164	1.82914	1.82914	0.340862	-2.55576	0.0105955	0.0590772
ENSG00000251307	AC026704.1	antisense	8.22871	-0.90365	0.90365	1.87079	-1.87079	0.3538	2.55412	0.0106455	0.0593106
ENSG00000249087	ZNF436-AS1	antisense	14.9835	0.825178	0.825178	1.77175	1.77175	0.323236	-2.55287	0.0106841	0.0594795
ENSG00000260793	AC003102.1	antisense	351.632	-0.635072	0.635072	1.55301	-1.55301	0.249093	2.54954	0.0107866	0.0599026
ENSG00000269971	AL020997.2	sense_intronic	7.44564	0.840099	0.840099	1.79017	1.79017	0.329651	-2.54845	0.0108203	0.060007
ENSG00000230839	AL121760.1	lincRNA	5.55858	1.04568	1.04568	2.06433	2.06433	0.410351	-2.54825	0.0108266	0.0600233
ENSG00000229372	SZT2-AS1	antisense	0.766351	-2.4572	2.4572	5.49151	-5.49151	0.964486	2.54768	0.0108441	0.0600918
ENSG00000237461	AL359710.1	lincRNA	18.2192	0.700366	0.700366	1.62492	1.62492	0.275272	-2.54427	0.0109508	0.0604893
ENSG00000278829	AC099811.5	sense_intronic	26.0456	0.970505	0.970505	1.95953	1.95953	0.381511	-2.54385	0.0109639	0.0605158
ENSG00000229153	EPHA1-AS1	antisense	2.0664	1.42287	1.42287	2.68118	2.68118	0.559423	-2.54346	0.010976	0.060564
ENSG00000235872	AC078777.1	antisense	1.86618	1.30097	1.30097	2.46394	2.46394	0.51158	-2.54304	0.0109894	0.0606194
ENSG00000267174	AC011472.2	3prime_overlapping_ncRNA	12.5292	0.703934	0.703934	1.62894	1.62894	0.276874	-2.54244	0.0110082	0.0607138
ENSG00000263586	HID1-AS1	antisense	8.7508	0.836582	0.836582	1.78581	1.78581	0.329078	-2.5422	0.0110157	0.0607462
ENSG00000261578	AP003119.3	sense_overlapping	275.089	0.645557	0.645557	1.56434	1.56434	0.254056	-2.541	0.0110536	0.0608714
ENSG00000227392	HPN-AS1	antisense	14.4913	-1.26703	1.26703	2.40666	-2.40666	0.499163	2.53832	0.0111387	0.0612282
ENSG00000227959	AL451042.2	antisense	15.9224	-0.98497	0.98497	1.97927	-1.97927	0.388171	2.53747	0.0111658	0.0613396
ENSG00000268658	LINC00664	lincRNA	12.7407	-1.37729	1.37729	2.59779	-2.59779	0.542856	2.53711	0.0111771	0.0613926
ENSG00000260954	AL133297.1	sense_intronic	3.54591	-1.22211	1.22211	2.33287	-2.33287	0.481714	2.537	0.0111807	0.0613997
ENSG00000249628	LINC00942	lincRNA	42.5621	-1.10535	1.10535	2.15151	-2.15151	0.435824	2.53623	0.0112053	0.0614753
ENSG00000276462	BX255923.2	lincRNA	2.73109	1.58869	1.58869	3.00777	3.00777	0.627022	-2.53371	0.0112861	0.061841
ENSG00000267024	AC008747.1	antisense	2.4093	-1.62106	1.62106	3.07601	-3.07601	0.640008	2.53287	0.0113132	0.0619519
ENSG00000254319	AC246817.2	lincRNA	4.87615	1.0959	1.0959	2.13746	2.13746	0.432791	-2.53216	0.0113361	0.0620493
ENSG00000256810	AC078925.1	lincRNA	4.72447	2.19398	2.19398	4.57565	4.57565	0.86677	-2.53121	0.011367	0.062143
ENSG00000229558	SACS-AS1	lincRNA	27.1793	1.13921	1.13921	2.2026	2.2026	0.450104	-2.53099	0.0113742	0.0621729
ENSG00000230091	TMEM254-AS1	antisense	221.364	-0.587471	0.587471	1.50261	-1.50261	0.232139	2.53068	0.0113841	0.0621729
ENSG00000248461	LINC02119	lincRNA	2.20484	-2.19711	2.19711	4.58561	-4.58561	0.870158	2.52496	0.0115711	0.0629938
ENSG00000226669	AL354977.1	lincRNA	8.84963	0.946807	0.946807	1.9276	1.9276	0.375216	-2.52336	0.0116238	0.0632317
ENSG00000180458	AC022148.1	antisense	22.1438	-1.06923	1.06923	2.09832	-2.09832	0.424093	2.52122	0.0116949	0.0635802
ENSG00000254602	AP000662.1	sense_overlapping	73.3066	0.634738	0.634738	1.55266	1.55266	0.251863	-2.52017	0.0117299	0.0637222
ENSG00000226455	AL121787.1	antisense	6.02428	1.7215	1.7215	3.2978	3.2978	0.683287	-2.51945	0.0117539	0.0638242
ENSG00000257022	AC008250.1	antisense	2.60897	2.27488	2.27488	4.83958	4.83958	0.903079	-2.51903	0.011768	0.0638717
ENSG00000261468	AC096921.2	sense_overlapping	46.3187	0.638095	0.638095	1.55627	1.55627	0.253354	-2.51859	0.0117826	0.0639321
ENSG00000272416	AC025175.1	lincRNA	20.2344	-0.741579	0.741579	1.67201	-1.67201	0.295033	2.51355	0.0119523	0.0647362
ENSG00000227115	LINC01630	lincRNA	0.810565	-2.26824	2.26824	4.81735	-4.81735	0.902431	2.51348	0.0119548	0.0647397
ENSG00000255867	DENND5B-AS1	antisense	4.80355	0.93809	0.93809	1.91599	1.91599	0.373358	-2.51257	0.0119854	0.0648571
ENSG00000258820	AF111167.1	antisense	2.26682	1.76087	1.76087	3.38902	3.38902	0.701298	-2.51087	0.0120434	0.0650543
ENSG00000266120	AC104984.4	antisense	2.76052	1.34626	1.34626	2.54252	2.54252	0.536283	-2.51036	0.0120609	0.0651098
ENSG00000182352	C17orf77	antisense	8.77376	1.98071	1.98071	3.94688	3.94688	0.789052	-2.51025	0.0120647	0.065111
ENSG00000239828	AC063944.1	lincRNA	78.7527	0.787645	0.787645	1.72625	1.72625	0.313769	-2.51027	0.0120639	0.065111
ENSG00000175772	LINC01106	lincRNA	82.1825	0.757118	0.757118	1.69011	1.69011	0.301667	-2.50978	0.0120806	0.065177
ENSG00000259005	AC005479.1	lincRNA	21.9213	0.721789	0.721789	1.64923	1.64923	0.287703	-2.5088	0.0121143	0.0652965
ENSG00000234961	AL133415.1	antisense	0.798008	-2.5201	2.5201	5.73624	-5.73624	1.00456	2.50867	0.0121188	0.0653047
ENSG00000258654	AC026495.1	lincRNA	3.6476	1.39042	1.39042	2.62155	2.62155	0.554278	-2.50853	0.0121236	0.0653047
ENSG00000268316	AC006272.1	lincRNA	6.87025	0.8891	0.8891	1.85202	1.85202	0.354691	-2.50669	0.0121869	0.0655451
ENSG00000249406	AC015909.1	lincRNA	6.31118	0.916174	0.916174	1.8871	1.8871	0.365516	-2.50652	0.0121925	0.065548
ENSG00000247095	MIR210HG	lincRNA	42.0401	1.29907	1.29907	2.4607	2.4607	0.518432	-2.50576	0.0122188	0.0656679
ENSG00000232046	LINC01798	lincRNA	68.5677	0.711219	0.711219	1.63719	1.63719	0.283846	-2.50565	0.0122226	0.0656788
ENSG00000257058	AP001363.2	antisense	9.87791	0.60978	0.60978	1.52603	1.52603	0.24341	-2.50516	0.0122398	0.0657612
ENSG00000248323	LUCAT1	antisense	76.7103	0.862165	0.862165	1.81776	1.81776	0.344174	-2.50503	0.0122442	0.0657654
ENSG00000226239	AL031658.1	antisense	17.1757	-0.789646	0.789646	1.72865	-1.72865	0.315624	2.50186	0.0123543	0.0662191
ENSG00000235996	AL136090.1	antisense	4.34369	1.35381	1.35381	2.55586	2.55586	0.541208	-2.50146	0.0123683	0.0662646
ENSG00000228189	AL592486.1	lincRNA	0.666531	3.14255	3.14255	8.83086	8.83086	1.25681	-2.50042	0.0124045	0.0664093
ENSG00000243004	AC005062.1	sense_overlapping	71.2995	1.40217	1.40217	2.64299	2.64299	0.561105	-2.49895	0.0124562	0.0665974
ENSG00000268355	AC243960.3	lincRNA	20.0939	0.970241	0.970241	1.95917	1.95917	0.388595	-2.49679	0.0125321	0.0669245
ENSG00000271947	AC017076.1	lincRNA	11.3598	1.49879	1.49879	2.82605	2.82605	0.601288	-2.49263	0.01268	0.0675212
ENSG00000273958	AC009560.1	lincRNA	1.8212	-1.72334	1.72334	3.30199	-3.30199	0.69153	2.49206	0.0127003	0.0675931
ENSG00000259002	AL445363.1	lincRNA	0.744733	2.18854	2.18854	4.55843	4.55843	0.878461	-2.49133	0.0127265	0.0676926
ENSG00000286043	AC091214.1	lincRNA	14.459	-0.768193	0.768193	1.70314	-1.70314	0.308498	2.4901	0.0127706	0.067867
ENSG00000261664	TTC39A-AS1	antisense	41.2093	-0.695223	0.695223	1.61913	-1.61913	0.279232	2.48977	0.0127826	0.067911
ENSG00000254826	AP001922.3	sense_intronic	0.843563	2.83492	2.83492	7.13505	7.13505	1.13869	-2.48963	0.0127874	0.0679267
ENSG00000272502	AC104958.2	antisense	5.25609	-1.23082	1.23082	2.34701	-2.34701	0.494623	2.48841	0.0128316	0.068091
ENSG00000260246	AC000032.1	antisense	2.1453	3.60734	3.60734	12.1876	12.1876	1.45056	-2.48686	0.0128875	0.0682959
ENSG00000272323	AC026801.2	antisense	81.2517	-0.600373	0.600373	1.51611	-1.51611	0.241434	2.48669	0.0128937	0.0683005
ENSG00000232290	AL133260.2	antisense	1.09098	2.75662	2.75662	6.75812	6.75812	1.1086	-2.48658	0.0128976	0.0683112
ENSG00000236617	AC127070.1	antisense	12.6147	-0.606032	0.606032	1.52207	-1.52207	0.243916	2.48459	0.0129701	0.0686246
ENSG00000254952	AP001257.1	lincRNA	3.38421	1.28616	1.28616	2.43878	2.43878	0.517765	-2.48406	0.0129893	0.0686961
ENSG00000251298	AC093835.1	antisense	2.52856	1.43618	1.43618	2.70604	2.70604	0.578211	-2.48384	0.0129975	0.0687295
ENSG00000223598	AL138733.1	antisense	2.6201	1.74815	1.74815	3.35927	3.35927	0.704323	-2.48203	0.0130638	0.0690094
ENSG00000263847	AP005899.1	antisense	23.8144	0.641195	0.641195	1.55962	1.55962	0.258449	-2.48093	0.0131039	0.0691307
ENSG00000283360	AL592295.3	lincRNA	10.8932	1.08465	1.08465	2.12087	2.12087	0.43736	-2.48	0.0131381	0.0692606
ENSG00000251448	AC063919.1	lincRNA	4.00909	1.0075	1.0075	2.01042	2.01042	0.40653	-2.47829	0.0132015	0.0695236
ENSG00000234832	AL096677.1	antisense	6.23394	0.937099	0.937099	1.91467	1.91467	0.378309	-2.47707	0.0132465	0.0697202
ENSG00000260740	AC026471.3	antisense	1.43706	-2.33727	2.33727	5.05346	-5.05346	0.9436	2.47697	0.0132502	0.0697291
ENSG00000235806	AF241728.1	lincRNA	6.43126	1.03588	1.03588	2.05036	2.05036	0.418223	-2.47686	0.0132543	0.0697407
ENSG00000285911	AL391834.3	bidirectional_promoter_lncRNA	3.18098	-1.37465	1.37465	2.59304	-2.59304	0.555182	2.47603	0.0132852	0.0698676
ENSG00000273073	AC073869.3	lincRNA	4.50993	1.11715	1.11715	2.16918	2.16918	0.451361	-2.47506	0.0133213	0.0699405
ENSG00000224574	COL18A1-AS2	antisense	2.41451	1.43987	1.43987	2.71297	2.71297	0.581789	-2.4749	0.0133273	0.069945
ENSG00000249049	AC074124.1	antisense	0.797952	3.4601	3.4601	11.0051	11.0051	1.39808	-2.47489	0.0133276	0.069945
ENSG00000261797	AC073878.2	lincRNA	2.83782	1.49359	1.49359	2.81588	2.81588	0.604046	-2.47264	0.013412	0.0702827
ENSG00000258798	AL133153.2	lincRNA	1.10777	1.78892	1.78892	3.45557	3.45557	0.723553	-2.47242	0.0134203	0.0702946
ENSG00000262265	AC002558.3	sense_intronic	7.95609	0.876971	0.876971	1.83652	1.83652	0.354759	-2.47202	0.0134353	0.0703454
ENSG00000253196	AC083841.1	antisense	17.7809	0.879041	0.879041	1.83915	1.83915	0.355725	-2.47113	0.0134688	0.0704777
ENSG00000203930	LINC00632	antisense	45.9102	0.687235	0.687235	1.61019	1.61019	0.27819	-2.47038	0.0134968	0.0705652
ENSG00000258760	AL355076.2	lincRNA	2.83021	2.10656	2.10656	4.30664	4.30664	0.852825	-2.4701	0.0135076	0.0705943
ENSG00000198468	FLVCR1-DT	lincRNA	92.4128	-0.866699	0.866699	1.82349	-1.82349	0.351025	2.46905	0.0135471	0.070695
ENSG00000251009	AC133961.1	lincRNA	6.11288	2.08792	2.08792	4.25134	4.25134	0.845625	-2.46908	0.013546	0.070695
ENSG00000273335	AP005432.2	lincRNA	5.27968	-1.74164	1.74164	3.34415	-3.34415	0.705337	2.46923	0.0135404	0.070695
ENSG00000278367	AL356652.1	antisense	1.04584	2.1115	2.1115	4.32141	4.32141	0.855295	-2.46874	0.0135589	0.0707363
ENSG00000225886	AL445490.1	antisense	9.20163	1.37472	1.37472	2.59318	2.59318	0.557151	-2.46741	0.0136094	0.0709683
ENSG00000205611	LINC01597	lincRNA	39.5714	0.844517	0.844517	1.79566	1.79566	0.342428	-2.46626	0.0136533	0.0711098
ENSG00000152931	PART1	lincRNA	2177.25	-0.961751	0.961751	1.94767	-1.94767	0.390078	2.46553	0.013681	0.0712191
ENSG00000253968	AC016573.1	lincRNA	4.02259	1.50912	1.50912	2.84635	2.84635	0.612169	-2.4652	0.0136939	0.0712554
ENSG00000276107	AC037198.1	sense_intronic	936.106	1.1869	1.1869	2.27663	2.27663	0.481546	-2.46477	0.0137101	0.0713067
ENSG00000230630	DNM3OS	antisense	415.171	0.764352	0.764352	1.69861	1.69861	0.31025	-2.46366	0.0137525	0.0714784
ENSG00000250742	LINC02381	lincRNA	90.4938	-0.975903	0.975903	1.96687	-1.96687	0.396166	2.46337	0.0137638	0.0714957
ENSG00000229839	AC018462.1	antisense	14.468	0.598152	0.598152	1.51378	1.51378	0.242825	-2.4633	0.0137663	0.0714988
ENSG00000245954	LINC02273	lincRNA	10.5423	1.25068	1.25068	2.37954	2.37954	0.508173	-2.46113	0.01385	0.0718302
ENSG00000242207	HOXB-AS4	antisense	0.689062	-2.04954	2.04954	4.13973	-4.13973	0.833087	2.46017	0.013887	0.0719809
ENSG00000273523	AL139082.1	antisense	14.971	-0.748063	0.748063	1.67954	-1.67954	0.304065	2.46021	0.0138855	0.0719809
ENSG00000259457	AC100826.1	lincRNA	33.0272	-0.972697	0.972697	1.96251	-1.96251	0.395444	2.45976	0.013903	0.0720533
ENSG00000267302	RNFT1-DT	lincRNA	6.70796	0.792527	0.792527	1.73211	1.73211	0.322214	-2.45963	0.0139079	0.0720581
ENSG00000236394	AL807752.4	antisense	14.86	-0.893539	0.893539	1.85773	-1.85773	0.363606	2.45743	0.0139934	0.0723764
ENSG00000228862	AC068389.1	lincRNA	281.695	-1.03789	1.03789	2.05322	-2.05322	0.42241	2.45707	0.0140076	0.0724085
ENSG00000273765	AC024257.4	lincRNA	17.1457	-0.672445	0.672445	1.59377	-1.59377	0.273755	2.45638	0.0140347	0.0725174
ENSG00000237159	CNTFR-AS1	antisense	15.383	0.732007	0.732007	1.66095	1.66095	0.298088	-2.45567	0.0140621	0.0726384
ENSG00000272189	AL024508.2	antisense	158.919	-0.648518	0.648518	1.56756	-1.56756	0.26413	2.4553	0.0140767	0.0727037
ENSG00000235586	AC011247.1	antisense	11.0995	0.828839	0.828839	1.77625	1.77625	0.338079	-2.45161	0.0142218	0.0733271
ENSG00000248550	OTX2-AS1	lincRNA	1.34625	2.39121	2.39121	5.24599	5.24599	0.975644	-2.45091	0.0142496	0.073415
ENSG00000179066	AC020907.1	lincRNA	17.5184	-0.946803	0.946803	1.9276	-1.9276	0.386418	2.4502	0.0142775	0.0734994
ENSG00000258092	AC005841.1	antisense	2.29694	-1.8887	1.8887	3.70302	-3.70302	0.770887	2.45004	0.014284	0.0735223
ENSG00000273372	SFTPD-AS1	antisense	23.3445	0.842938	0.842938	1.7937	1.7937	0.344167	-2.44921	0.014317	0.0736712
ENSG00000227082	AC244021.1	lincRNA	20.6859	0.807432	0.807432	1.75009	1.75009	0.329864	-2.44777	0.0143742	0.0739022
ENSG00000267198	AC091132.4	lincRNA	0.70535	2.80988	2.80988	7.01224	7.01224	1.14793	-2.44778	0.0143741	0.0739022
ENSG00000249870	AC005920.2	antisense	0.900999	2.66936	2.66936	6.36148	6.36148	1.09096	-2.44681	0.0144128	0.0740694
ENSG00000284650	AL031430.1	lincRNA	1.29123	-2.24278	2.24278	4.73308	-4.73308	0.917412	2.44468	0.014498	0.0743805
ENSG00000283052	LINC02456	lincRNA	2.94379	1.37071	1.37071	2.58598	2.58598	0.561283	-2.4421	0.0146021	0.0746916
ENSG00000236935	AP003774.4	antisense	6.85493	0.732833	0.732833	1.6619	1.6619	0.30012	-2.4418	0.0146143	0.0747331
ENSG00000273355	AP000894.4	lincRNA	34.0981	-0.60935	0.60935	1.52557	-1.52557	0.249605	2.44126	0.0146361	0.0748233
ENSG00000230641	USP12-AS2	antisense	1.33097	1.96517	1.96517	3.90458	3.90458	0.805012	-2.44117	0.01464	0.0748324
ENSG00000253102	AC004707.1	antisense	3.72661	-1.14904	1.14904	2.21767	-2.21767	0.470826	2.44048	0.0146676	0.0748998
ENSG00000258035	AC123567.2	antisense	1.01064	2.11256	2.11256	4.32458	4.32458	0.866818	-2.43714	0.0148038	0.075386
ENSG00000285698	AL049825.1	lincRNA	1.63514	1.46133	1.46133	2.75363	2.75363	0.599638	-2.43703	0.0148086	0.0753962
ENSG00000259125	LRP1-AS	antisense	4.68717	1.19651	1.19651	2.29184	2.29184	0.491327	-2.43525	0.0148815	0.0756334
ENSG00000261560	AC007216.3	sense_intronic	43.5116	0.664375	0.664375	1.58488	1.58488	0.272876	-2.43471	0.0149036	0.0756987
ENSG00000278610	AC093152.1	lincRNA	1.2583	-1.9118	1.9118	3.76279	-3.76279	0.787317	2.42825	0.0151719	0.0766952
ENSG00000267298	AC006116.5	sense_intronic	3.05103	1.05258	1.05258	2.07423	2.07423	0.433833	-2.42623	0.0152567	0.0769411
ENSG00000275710	AC007485.1	antisense	4.52569	0.861458	0.861458	1.81687	1.81687	0.355052	-2.42629	0.0152541	0.0769411
ENSG00000261250	AL160286.3	antisense	0.973389	-2.89182	2.89182	7.42205	-7.42205	1.19215	2.42571	0.0152783	0.0770283
ENSG00000248330	LINC00613	lincRNA	1.30523	2.73608	2.73608	6.66258	6.66258	1.12811	-2.42537	0.0152929	0.07707
ENSG00000235819	AL158828.1	lincRNA	1.50794	1.60088	1.60088	3.03329	3.03329	0.660655	-2.42318	0.0153853	0.0773954
ENSG00000254485	AC026191.1	antisense	11.3868	-0.821006	0.821006	1.76664	-1.76664	0.338843	2.42297	0.0153942	0.077426
ENSG00000261222	AC064805.1	lincRNA	19.8809	1.08677	1.08677	2.12398	2.12398	0.4486	-2.42258	0.0154106	0.077467
ENSG00000278899	AL358852.1	antisense	33.7378	-0.631869	0.631869	1.54957	-1.54957	0.261067	2.42033	0.0155064	0.077831
ENSG00000262873	AC127496.5	lincRNA	15.2345	0.684101	0.684101	1.6067	1.6067	0.282939	-2.41784	0.015613	0.0782141
ENSG00000254532	AC124657.1	lincRNA	1.01232	-2.57776	2.57776	5.97013	-5.97013	1.06685	2.41624	0.0156818	0.078472
ENSG00000232118	BACH1-AS1	lincRNA	11.1971	1.10524	1.10524	2.15134	2.15134	0.457608	-2.41525	0.0157245	0.0786409
ENSG00000263924	AC022960.1	antisense	4.134	1.07295	1.07295	2.10373	2.10373	0.444557	-2.41352	0.0157994	0.07894
ENSG00000272087	AC080013.4	lincRNA	52.7251	0.665484	0.665484	1.5861	1.5861	0.276032	-2.41089	0.0159135	0.0794004
ENSG00000255159	AC026894.1	antisense	3.49409	1.19915	1.19915	2.29604	2.29604	0.497561	-2.41005	0.0159505	0.0795411
ENSG00000272489	AL132656.3	sense_intronic	4.25113	1.25198	1.25198	2.38169	2.38169	0.519528	-2.40985	0.0159592	0.0795629
ENSG00000224717	AC098936.1	lincRNA	6.46594	2.19602	2.19602	4.58214	4.58214	0.91165	-2.40884	0.0160032	0.0797272
ENSG00000255931	AP003108.1	lincRNA	5.53183	1.45724	1.45724	2.74582	2.74582	0.605187	-2.40792	0.0160439	0.0798639
ENSG00000233340	AL139120.1	antisense	0.693623	2.72899	2.72899	6.6299	6.6299	1.13375	-2.40704	0.0160824	0.0799897
ENSG00000246777	AC044802.1	lincRNA	12.9016	-0.63751	0.63751	1.55564	-1.55564	0.264862	2.40695	0.0160863	0.0799927
ENSG00000271752	AC112187.3	lincRNA	4.81389	1.11348	1.11348	2.16367	2.16367	0.46264	-2.4068	0.0160931	0.0799994
ENSG00000250320	AC113383.1	antisense	17.5816	0.846531	0.846531	1.79817	1.79817	0.351781	-2.40642	0.0161099	0.0800604
ENSG00000279141	AL590226.2	lincRNA	310.421	-0.822997	0.822997	1.76908	-1.76908	0.342827	2.40062	0.0163672	0.0810496
ENSG00000275401	AL391095.3	lincRNA	13.3102	0.85798	0.85798	1.8125	1.8125	0.357469	-2.40015	0.0163882	0.08113
ENSG00000237975	FLG-AS1	antisense	162.502	0.735083	0.735083	1.66449	1.66449	0.306392	-2.39916	0.0164328	0.0813075
ENSG00000259932	AC051619.7	sense_intronic	1.42723	-1.75092	1.75092	3.36574	-3.36574	0.729886	2.3989	0.0164443	0.0813533
ENSG00000278090	LUNAR1	lincRNA	42.7537	0.648101	0.648101	1.5671	1.5671	0.270397	-2.39686	0.0165364	0.0816972
ENSG00000261888	AC144831.1	lincRNA	126.741	0.740416	0.740416	1.67066	1.67066	0.309023	-2.39599	0.0165757	0.0818579
ENSG00000234389	AC007278.1	sense_intronic	27.427	1.35222	1.35222	2.55304	2.55304	0.564435	-2.3957	0.0165887	0.0819108
ENSG00000227744	LINC01940	lincRNA	5.1673	0.813623	0.813623	1.75762	1.75762	0.339852	-2.39405	0.0166634	0.0821672
ENSG00000237836	PHKA2-AS1	antisense	77.7943	-0.886231	0.886231	1.84834	-1.84834	0.370454	2.39228	0.0167439	0.0824292
ENSG00000236194	AC099811.1	sense_intronic	32.1631	0.838619	0.838619	1.78834	1.78834	0.350585	-2.39205	0.0167543	0.0824354
ENSG00000286028	AP002008.4	antisense	1.51792	-2.53436	2.53436	5.79318	-5.79318	1.05985	2.39124	0.0167917	0.0825633
ENSG00000253317	AC078906.1	lincRNA	3.49043	1.14566	1.14566	2.21247	2.21247	0.479753	-2.38802	0.0169396	0.0831098
ENSG00000187600	LINC02583	lincRNA	0.909574	-1.99438	1.99438	3.98445	-3.98445	0.835546	2.38692	0.0169903	0.0832782
ENSG00000259717	LINC00677	lincRNA	5.59679	1.10292	1.10292	2.14789	2.14789	0.462061	-2.38697	0.0169881	0.0832782
ENSG00000260858	AC010551.3	lincRNA	1.34661	3.133	3.133	8.77258	8.77258	1.31302	-2.3861	0.0170283	0.0833755
ENSG00000238178	AC078993.1	antisense	20.1347	-1.27416	1.27416	2.41858	-2.41858	0.534223	2.38507	0.017076	0.0835523
ENSG00000258926	AL355916.2	antisense	34.5592	0.700317	0.700317	1.62486	1.62486	0.293717	-2.38432	0.0171106	0.0836763
ENSG00000248474	LINC02122	lincRNA	1.60618	-2.93639	2.93639	7.65492	-7.65492	1.23187	2.38368	0.0171405	0.0838002
ENSG00000258927	AL133467.2	lincRNA	0.987224	2.87576	2.87576	7.33991	7.33991	1.2077	-2.38118	0.0172573	0.0842163
ENSG00000267289	AC008752.2	lincRNA	3.10138	1.1248	1.1248	2.18071	2.18071	0.472396	-2.38104	0.0172636	0.0842163
ENSG00000249740	OSMR-AS1	lincRNA	71.8589	0.734075	0.734075	1.66333	1.66333	0.308498	-2.37951	0.0173356	0.0844344
ENSG00000229807	XIST	lincRNA	2.90168	-1.95296	1.95296	3.87169	-3.87169	0.821084	2.37852	0.0173823	0.0845962
ENSG00000264044	AC005726.2	antisense	10.6818	-0.667126	0.667126	1.58791	-1.58791	0.280471	2.37859	0.0173789	0.0845962
ENSG00000262198	AL157931.1	lincRNA	2.28801	1.33951	1.33951	2.53065	2.53065	0.563215	-2.37833	0.0173913	0.0846258
ENSG00000257239	AC090630.1	lincRNA	0.979366	2.55884	2.55884	5.89232	5.89232	1.0764	-2.37722	0.0174436	0.0848346
ENSG00000280924	LINC00628	lincRNA	5.18322	-1.44419	1.44419	2.72109	-2.72109	0.6077	2.37648	0.0174786	0.0849545
ENSG00000263317	LINC01982	lincRNA	2.59865	1.44702	1.44702	2.72645	2.72645	0.609149	-2.37548	0.0175262	0.0850988
ENSG00000234203	AC004771.2	antisense	5.6907	0.691359	0.691359	1.6148	1.6148	0.291082	-2.37513	0.0175426	0.0851672
ENSG00000237976	AL391069.2	antisense	6.42753	-0.945999	0.945999	1.92652	-1.92652	0.398346	2.37482	0.0175576	0.0851979
ENSG00000236166	AL021408.1	lincRNA	25.2387	0.586001	0.586001	1.50108	1.50108	0.246779	-2.3746	0.0175681	0.0852337
ENSG00000237357	BX088651.4	lincRNA	6.71461	1.28913	1.28913	2.44381	2.44381	0.543096	-2.37368	0.017612	0.0854131
ENSG00000227480	CCDC148-AS1	antisense	0.642821	2.32525	2.32525	5.01154	5.01154	0.979682	-2.37348	0.0176215	0.0854472
ENSG00000242880	AC046136.1	lincRNA	2.95821	1.19977	1.19977	2.29704	2.29704	0.505552	-2.3732	0.0176349	0.0855003
ENSG00000259989	AC135782.2	lincRNA	0.661365	2.21829	2.21829	4.65343	4.65343	0.935553	-2.3711	0.017735	0.0857789
ENSG00000262529	AC130650.1	antisense	2.9986	1.20899	1.20899	2.31176	2.31176	0.509912	-2.37098	0.017741	0.0857851
ENSG00000248936	AC027607.1	antisense	11.8047	0.833286	0.833286	1.78174	1.78174	0.351501	-2.37065	0.0177567	0.0858152
ENSG00000249252	AC098829.1	antisense	1.46834	2.18591	2.18591	4.55014	4.55014	0.922385	-2.36985	0.0177955	0.0858756
ENSG00000258325	ITFG2-AS1	antisense	3.81275	-1.11153	1.11153	2.16075	-2.16075	0.469041	2.3698	0.0177977	0.0858756
ENSG00000272279	AL512329.2	lincRNA	50.3184	-0.860715	0.860715	1.81594	-1.81594	0.36316	2.37007	0.0177845	0.0858756
ENSG00000278071	AL161669.3	lincRNA	24.4779	0.803183	0.803183	1.74495	1.74495	0.338887	-2.37006	0.017785	0.0858756
ENSG00000263041	AL513324.1	lincRNA	6.57636	1.27018	1.27018	2.41192	2.41192	0.536042	-2.36956	0.0178092	0.0859081
ENSG00000251532	AC091849.2	lincRNA	32.9276	-0.594837	0.594837	1.5103	-1.5103	0.251088	2.36904	0.0178344	0.0859952
ENSG00000285905	AL033527.6	lincRNA	3.16794	1.62768	1.62768	3.09016	3.09016	0.687846	-2.36635	0.0179647	0.0864273
ENSG00000261135	AL137802.2	lincRNA	3.21428	1.24787	1.24787	2.37491	2.37491	0.527676	-2.36485	0.0180376	0.0866475
ENSG00000256039	LINC02446	lincRNA	14.8012	1.03063	1.03063	2.04291	2.04291	0.436293	-2.36224	0.0181651	0.0871366
ENSG00000235659	AL391987.4	lincRNA	3.077	1.43573	1.43573	2.70519	2.70519	0.607877	-2.36187	0.0181828	0.0871986
ENSG00000278214	LINC02139	lincRNA	30.9669	0.939068	0.939068	1.91729	1.91729	0.397651	-2.36154	0.0181994	0.0872432
ENSG00000237512	UNC5B-AS1	antisense	13.29	-0.861331	0.861331	1.81671	-1.81671	0.364925	2.36029	0.0182605	0.0873906
ENSG00000231605	LINC01363	antisense	1.95187	-2.03757	2.03757	4.10555	-4.10555	0.863695	2.35914	0.0183175	0.0875427
ENSG00000228802	AC073641.1	antisense	2.5863	1.51954	1.51954	2.86699	2.86699	0.644171	-2.3589	0.018329	0.0875629
ENSG00000253490	LINC02099	lincRNA	3.60636	1.60872	1.60872	3.04981	3.04981	0.682268	-2.3579	0.0183785	0.0877414
ENSG00000279094	LINC01670	lincRNA	27.5999	2.62949	2.62949	6.18809	6.18809	1.11565	-2.35692	0.0184274	0.0879051
ENSG00000260467	AC018552.2	antisense	2.52389	2.1202	2.1202	4.34755	4.34755	0.899657	-2.35668	0.0184392	0.0879395
ENSG00000267649	AC010327.4	lincRNA	11.24	-0.780441	0.780441	1.71766	-1.71766	0.331342	2.35539	0.018503	0.0881613
ENSG00000273027	AL844908.2	sense_intronic	10.8282	-0.65656	0.65656	1.57632	-1.57632	0.27891	2.35402	0.0185717	0.088407
ENSG00000230709	AC104024.1	lincRNA	3.73033	2.12377	2.12377	4.3583	4.3583	0.902798	-2.35243	0.0186513	0.0886926
ENSG00000225885	AC023590.1	antisense	7.27103	-0.814783	0.814783	1.75903	-1.75903	0.346441	2.35187	0.0186795	0.0887578
ENSG00000261501	AC079341.2	lincRNA	0.837456	-1.91734	1.91734	3.77725	-3.77725	0.815259	2.35181	0.0186822	0.0887578
ENSG00000273650	AC100793.4	lincRNA	23.1592	0.799952	0.799952	1.74104	1.74104	0.340126	-2.35193	0.0186763	0.0887578
ENSG00000237574	LINC01856	lincRNA	0.900439	-2.02988	2.02988	4.0837	-4.0837	0.863323	2.35123	0.0187112	0.0888207
ENSG00000234432	AC092171.3	lincRNA	131.566	-0.655838	0.655838	1.57553	-1.57553	0.279006	2.35062	0.0187421	0.0889139
ENSG00000273080	AC009309.1	antisense	9.04604	-0.754426	0.754426	1.68696	-1.68696	0.321018	2.35011	0.0187681	0.0890019
ENSG00000267014	LINC01532	lincRNA	1.09701	1.94821	1.94821	3.85896	3.85896	0.82907	-2.34988	0.0187796	0.0890333
ENSG00000235979	AC004448.2	lincRNA	72.3357	0.730425	0.730425	1.65913	1.65913	0.31097	-2.34886	0.0188311	0.0892282
ENSG00000257284	AC013437.1	antisense	0.605201	2.06346	2.06346	4.17986	4.17986	0.878544	-2.34872	0.018838	0.0892282
ENSG00000237879	LINC00398	lincRNA	21.499	0.633363	0.633363	1.55118	1.55118	0.269846	-2.34713	0.0189188	0.0895406
ENSG00000274227	AC073575.2	antisense	10.6004	-0.746144	0.746144	1.6773	-1.6773	0.318106	2.34558	0.0189973	0.0897596
ENSG00000258476	LINC02207	lincRNA	19.137	1.03308	1.03308	2.04638	2.04638	0.441029	-2.34242	0.019159	0.0903143
ENSG00000149656	LINC00266-1	lincRNA	2.13127	1.79169	1.79169	3.46221	3.46221	0.765037	-2.34197	0.0191822	0.0903852
ENSG00000265625	AC104564.5	sense_intronic	8.30142	0.819707	0.819707	1.76505	1.76505	0.350005	-2.34199	0.0191815	0.0903852
ENSG00000247982	LINC00926	lincRNA	430.521	0.838946	0.838946	1.78874	1.78874	0.358655	-2.33915	0.0193277	0.0907987
ENSG00000250831	AC074131.1	lincRNA	2.26846	1.26972	1.26972	2.41114	2.41114	0.54295	-2.33855	0.0193587	0.090869
ENSG00000272175	AL050343.2	antisense	2.70638	-1.46352	1.46352	2.75781	-2.75781	0.625893	2.33829	0.019372	0.0908695
ENSG00000234663	LINC01934	lincRNA	31.3251	1.0166	1.0166	2.02314	2.02314	0.434876	-2.33767	0.0194041	0.0909567
ENSG00000244310	AC093904.3	lincRNA	3.71017	1.57488	1.57488	2.97911	2.97911	0.67389	-2.337	0.0194392	0.0910746
ENSG00000267532	MIR497HG	antisense	74.4421	-0.589373	0.589373	1.50459	-1.50459	0.252212	2.33681	0.0194491	0.0910847
ENSG00000285560	AC103739.3	antisense	8.95378	0.764978	0.764978	1.69934	1.69934	0.32738	-2.33666	0.0194567	0.0910849
ENSG00000253395	AP003469.2	lincRNA	16.7864	0.629235	0.629235	1.54674	1.54674	0.2693	-2.33656	0.0194623	0.0910995
ENSG00000277581	AL023803.3	sense_intronic	2.82346	-1.62381	1.62381	3.08189	-3.08189	0.69499	2.33645	0.0194676	0.0911124
ENSG00000265643	AC119868.2	antisense	1.36929	1.52395	1.52395	2.87577	2.87577	0.652562	-2.33533	0.0195261	0.0913037
ENSG00000283635	AC012485.3	antisense	36.3143	-0.810934	0.810934	1.75435	-1.75435	0.347299	2.33498	0.0195447	0.0913361
ENSG00000259430	CERS3-AS1	antisense	46.5763	0.599635	0.599635	1.51533	1.51533	0.25714	-2.33194	0.0197039	0.0919803
ENSG00000224271	AL117329.1	lincRNA	24.0979	-1.46739	1.46739	2.76522	-2.76522	0.629379	2.33149	0.0197273	0.0920657
ENSG00000234362	LINC01914	lincRNA	8.96301	1.38066	1.38066	2.60388	2.60388	0.592322	-2.33094	0.0197567	0.0921913
ENSG00000188511	C22orf34	lincRNA	77.063	0.639912	0.639912	1.55823	1.55823	0.274661	-2.32982	0.0198155	0.09237
ENSG00000223720	AL109659.1	lincRNA	3.39645	1.119	1.119	2.17196	2.17196	0.480507	-2.32878	0.0198706	0.0925448
ENSG00000238039	AC244197.2	lincRNA	49.7326	-1.0086	1.0086	2.01196	-2.01196	0.433109	2.32874	0.0198727	0.0925448
ENSG00000227017	AC007036.1	lincRNA	4.23295	0.912125	0.912125	1.88181	1.88181	0.391767	-2.32823	0.0198998	0.0926319
ENSG00000232233	LINC02043	lincRNA	14.7124	1.01313	1.01313	2.01828	2.01828	0.435946	-2.32397	0.020127	0.0934675
ENSG00000273055	AC005046.1	antisense	24.0308	0.758646	0.758646	1.6919	1.6919	0.326448	-2.32394	0.0201284	0.0934675
ENSG00000281131	SCHLAP1	lincRNA	27.0021	-1.25839	1.25839	2.39228	-2.39228	0.541812	2.32255	0.0202034	0.0936833
ENSG00000237756	AL592435.2	lincRNA	2.45975	1.25379	1.25379	2.38468	2.38468	0.539953	-2.32204	0.0202306	0.0937734
ENSG00000272256	AC044849.1	antisense	9.38467	0.70896	0.70896	1.63462	1.63462	0.305429	-2.32119	0.0202765	0.0939137
ENSG00000233200	LINC02634	lincRNA	1.98727	1.51017	1.51017	2.84843	2.84843	0.65064	-2.32105	0.0202843	0.0939293
ENSG00000260671	AC010536.2	sense_intronic	10.641	1.28948	1.28948	2.44441	2.44441	0.555627	-2.32077	0.0202991	0.0939823
ENSG00000237523	LINC00857	lincRNA	86.9712	0.612784	0.612784	1.52921	1.52921	0.264067	-2.32056	0.0203104	0.0940107
ENSG00000258018	LINC02457	lincRNA	1.00881	-1.93366	1.93366	3.82023	-3.82023	0.833433	2.32011	0.0203347	0.0940749
ENSG00000279571	AL162426.1	lincRNA	4.11977	1.04248	1.04248	2.05976	2.05976	0.449322	-2.32012	0.0203346	0.0940749
ENSG00000286133	AC093817.2	lincRNA	1.34852	1.66305	1.66305	3.16684	3.16684	0.717036	-2.31933	0.020377	0.0942223
ENSG00000241042	AL592431.2	lincRNA	0.976919	1.95155	1.95155	3.86791	3.86791	0.8421	-2.31749	0.0204773	0.0945411
ENSG00000237402	CAMTA1-IT1	sense_intronic	0.751267	-2.114	2.114	4.32889	-4.32889	0.912516	2.31667	0.0205218	0.0946863
ENSG00000230563	AL121757.1	lincRNA	6.46912	1.26361	1.26361	2.40096	2.40096	0.545497	-2.31644	0.020534	0.094716
ENSG00000260271	AL132996.1	lincRNA	3.84931	0.951537	0.951537	1.93393	1.93393	0.410782	-2.31641	0.0205361	0.094716
ENSG00000229656	ITGB1-DT	lincRNA	11.1416	0.754635	0.754635	1.68721	1.68721	0.325788	-2.31634	0.0205397	0.0947205
ENSG00000250057	AC114781.2	lincRNA	7.72863	0.989259	0.989259	1.98516	1.98516	0.427134	-2.31604	0.0205561	0.0947719
ENSG00000260677	AL445531.1	lincRNA	1.38618	-1.76479	1.76479	3.39824	-3.39824	0.762413	2.31474	0.0206272	0.0950029
ENSG00000261064	LINC02256	lincRNA	9.69414	0.676536	0.676536	1.5983	1.5983	0.292297	-2.31455	0.0206376	0.0950265
ENSG00000254094	AC078852.2	sense_intronic	4.30107	-1.14427	1.14427	2.21034	-2.21034	0.494489	2.31404	0.0206657	0.0951147
ENSG00000281386	AP003500.2	lincRNA	1.23743	-2.58364	2.58364	5.99451	-5.99451	1.11652	2.31401	0.0206673	0.0951147
ENSG00000266466	AC233702.7	antisense	2.25498	1.09823	1.09823	2.14092	2.14092	0.475058	-2.31178	0.0207898	0.0955813
ENSG00000223646	AC002463.1	lincRNA	3.47264	-1.94894	1.94894	3.86091	-3.86091	0.843179	2.31142	0.0208096	0.0956399
ENSG00000251175	AC008243.1	antisense	5.37096	0.859101	0.859101	1.81391	1.81391	0.371709	-2.31122	0.0208206	0.0956623
ENSG00000278156	TSC22D1-AS1	antisense	222.338	-0.69061	0.69061	1.61397	-1.61397	0.298918	2.31037	0.0208677	0.0958177
ENSG00000254872	AC139749.1	lincRNA	15.1396	0.997014	0.997014	1.99586	1.99586	0.431897	-2.30845	0.0209739	0.0961656
ENSG00000249309	AC020703.1	antisense	3.5484	0.94387	0.94387	1.92368	1.92368	0.408973	-2.3079	0.0210044	0.0962533
ENSG00000285807	AL353768.2	antisense	1.4842	1.63094	1.63094	3.09714	3.09714	0.706726	-2.30773	0.021014	0.0962817
ENSG00000232655	LINC01656	lincRNA	3.35059	1.29571	1.29571	2.45498	2.45498	0.561787	-2.30641	0.0210878	0.0965585
ENSG00000272986	AC009570.1	antisense	11.8913	-0.837693	0.837693	1.78719	-1.78719	0.363242	2.30616	0.0211016	0.0965974
ENSG00000261158	AC109597.2	antisense	3.38803	1.41778	1.41778	2.67174	2.67174	0.614865	-2.30584	0.0211195	0.0966566
ENSG00000257732	AC089983.1	antisense	1.0888	1.88384	1.88384	3.69055	3.69055	0.817119	-2.30546	0.0211408	0.0966787
ENSG00000268505	AC135012.3	lincRNA	135.406	0.931138	0.931138	1.90678	1.90678	0.404137	-2.30402	0.0212217	0.0969998
ENSG00000233589	AL138789.1	antisense	2.21661	-2.3516	2.3516	5.1039	-5.1039	1.02079	2.30371	0.0212392	0.0970551
ENSG00000274478	AC009154.2	lincRNA	1.25759	1.92168	1.92168	3.78863	3.78863	0.83424	-2.30351	0.0212503	0.0970938
ENSG00000230223	ATXN8OS	antisense	2.53395	-3.29948	3.29948	9.84562	-9.84562	1.43257	2.3032	0.0212678	0.0971611
ENSG00000234997	AC016745.1	antisense	2.03027	1.97645	1.97645	3.93523	3.93523	0.859717	-2.29895	0.0215077	0.0979845
ENSG00000261540	AC079414.1	antisense	0.735541	3.12606	3.12606	8.7305	8.7305	1.36049	-2.29775	0.021576	0.0982344
ENSG00000258520	AL359317.1	lincRNA	8.7567	0.787655	0.787655	1.72627	1.72627	0.342847	-2.2974	0.0215962	0.0982886
ENSG00000244953	AC087521.1	lincRNA	84.8818	1.29698	1.29698	2.45714	2.45714	0.564932	-2.29582	0.0216864	0.0986378
ENSG00000254542	NAV2-AS3	antisense	1.26039	1.89477	1.89477	3.71862	3.71862	0.825424	-2.29551	0.021704	0.098692
ENSG00000280721	LINC01943	lincRNA	8.1829	1.23868	1.23868	2.35982	2.35982	0.539679	-2.29521	0.0217209	0.0987321
ENSG00000278847	AC006157.1	lincRNA	14.7682	-0.657587	0.657587	1.57744	-1.57744	0.286561	2.29475	0.0217474	0.0988279
ENSG00000282952	AL583852.1	lincRNA	2.11437	1.58198	1.58198	2.99381	2.99381	0.689484	-2.29444	0.021765	0.0988708
ENSG00000235629	AC090952.1	antisense	1.53612	-1.66831	1.66831	3.17842	-3.17842	0.727462	2.29333	0.021829	0.0990991
ENSG00000259093	AL137191.1	lincRNA	1.83365	-1.69026	1.69026	3.22714	-3.22714	0.737409	2.29216	0.0218966	0.0992937
ENSG00000229190	AC069542.1	antisense	7.56473	0.933511	0.933511	1.90992	1.90992	0.407296	-2.29197	0.0219072	0.0993046
ENSG00000224810	AL355482.1	lincRNA	1.85013	2.30181	2.30181	4.93076	4.93076	1.00432	-2.29192	0.0219104	0.0993065
ENSG00000280543	ASAP1-IT2	sense_intronic	9.46977	0.843266	0.843266	1.79411	1.79411	0.36801	-2.29142	0.021939	0.0993492
ENSG00000236393	AC091806.1	lincRNA	2.65559	1.83956	1.83956	3.57901	3.57901	0.803109	-2.29055	0.0219895	0.0994682
ENSG00000272911	AC005696.3	lincRNA	13.7366	1.09524	1.09524	2.13649	2.13649	0.478382	-2.28947	0.022052	0.0996488
ENSG00000273362	AP000547.2	lincRNA	0.560317	-2.07553	2.07553	4.21498	-4.21498	0.90706	2.28819	0.0221263	0.0999472
