# Supplementary material for: Unveiling Racial Disparities in Localized Prostate Cancer: A Systems-Level Exploration of the lncRNA Landscape
Source: Genes (Basel). 2025 Feb 17;16(2):229. doi: 10.3390/genes16020229 (PMC11855151; doi:10.3390/genes16020229)
Supplement: Supplementary file 1 [file genes-16-00229-s001.zip › Supplemental_Table_S4.xlsx]

## Sheet: ST4
ST2: Significantly differentially expressed transcripts - AF vs EU (≤ 0.1)
gene_id	gene_name	gene_biotype	baseMean	log2FoldChange	module_log2FoldChange	Module_LinearFoldChange	LinearFoldChange	lfcSE	stat	pvalue	padj
ENSG00000115286	NDUFS7	protein_coding	778.38	-1.61853	1.61853	3.07062	-3.07062	0.0995702	16.2552	2.05e-59	7.43e-55
ENSG00000209082	MT-TL1	Mt_tRNA	252.368	-10.8928	10.8928	1901.36	-1901.36	0.680214	16.0138	1.02e-57	1.85e-53
ENSG00000242616	GNG10	protein_coding	81.2769	-4.52878	4.52878	23.0833	-23.0833	0.285014	15.8897	7.47e-57	9e-53
ENSG00000105404	RABAC1	protein_coding	711.74	-1.84512	1.84512	3.59282	-3.59282	0.11688	15.7864	3.86e-56	2.79e-52
ENSG00000228589	SPCS2P4	processed_pseudogene	120.808	4.10595	4.10595	17.2192	17.2192	0.260066	-15.7881	3.76e-56	2.79e-52
ENSG00000225972	MTND1P23	unprocessed_pseudogene	4030.59	8.85484	8.85484	462.991	462.991	0.591979	-14.958	1.38e-50	8.32e-47
ENSG00000243312	AC093827.1	processed_pseudogene	54.997	-5.09992	5.09992	34.2949	-34.2949	0.364342	13.9976	1.61e-44	8.33e-41
ENSG00000168802	CHTF8	protein_coding	88.8439	-2.48565	2.48565	5.60088	-5.60088	0.179673	13.8343	1.58e-43	7.15e-40
ENSG00000198618	PPIAP22	processed_pseudogene	753.189	4.45165	4.45165	21.8817	21.8817	0.330201	-13.4816	2.01e-41	8.06e-38
ENSG00000223822	EEF1A1P1	processed_pseudogene	39.8454	-4.34786	4.34786	20.3628	-20.3628	0.324655	13.3923	6.71e-41	2.43e-37
ENSG00000240809	AC026877.1	processed_pseudogene	34.0374	-3.43493	3.43493	10.8148	-10.8148	0.261907	13.1151	2.7e-39	8.87e-36
ENSG00000108961	RANGRF	protein_coding	124.883	-2.08699	2.08699	4.24862	-4.24862	0.16181	12.8978	4.63e-38	1.4e-34
ENSG00000213917	RPL5P8	processed_pseudogene	63.0219	-8.59675	8.59675	387.15	-387.15	0.670842	12.8149	1.35e-37	3.77e-34
ENSG00000210144	MT-TY	Mt_tRNA	322.998	-7.16575	7.16575	143.584	-143.584	0.559589	12.8054	1.53e-37	3.95e-34
ENSG00000266962	AC067852.2	antisense	37.7423	-5.04405	5.04405	32.9921	-32.9921	0.394399	12.7892	1.88e-37	4.54e-34
ENSG00000213614	HEXA	protein_coding	1494.7	-0.853036	0.853036	1.8063	-1.8063	0.0677605	12.589	2.43e-36	5.49e-33
ENSG00000228929	RPS13P2	processed_pseudogene	75.7152	-2.84924	2.84924	7.20622	-7.20622	0.227632	12.5169	6.04e-36	1.28e-32
ENSG00000230629	RPS23P8	processed_pseudogene	176.854	-2.39794	2.39794	5.2705	-5.2705	0.195907	12.2402	1.9e-34	3.81e-31
ENSG00000210049	MT-TF	Mt_tRNA	109.385	-6.89173	6.89173	118.745	-118.745	0.565059	12.1965	3.25e-34	6.18e-31
ENSG00000149925	ALDOA	protein_coding	1048.45	-1.97947	1.97947	3.94347	-3.94347	0.165073	11.9914	3.94e-33	7.12e-30
ENSG00000204632	HLA-G	protein_coding	161.982	-4.5976	4.5976	24.2111	-24.2111	0.386124	11.907	1.09e-32	1.87e-29
ENSG00000240854	AC117409.1	processed_pseudogene	37.1001	-3.78307	3.78307	13.7663	-13.7663	0.32386	11.6812	1.59e-31	2.61e-28
ENSG00000259699	HMGB1P8	processed_pseudogene	32.1734	-2.53229	2.53229	5.7849	-5.7849	0.222327	11.39	4.69e-30	7.38e-27
ENSG00000128739	SNRPN	protein_coding	1173.52	-1.86539	1.86539	3.64366	-3.64366	0.164514	11.3388	8.43e-30	1.27e-26
ENSG00000223825	DAZAP2P1	processed_pseudogene	91.516	-4.6596	4.6596	25.2743	-25.2743	0.413524	11.268	1.89e-29	2.73e-26
ENSG00000169228	RAB24	protein_coding	378.059	-1.36207	1.36207	2.57054	-2.57054	0.121389	11.2208	3.23e-29	4.49e-26
ENSG00000100359	SGSM3	protein_coding	562.027	-2.04482	2.04482	4.1262	-4.1262	0.182529	11.2027	3.95e-29	5.3e-26
ENSG00000233668	AL353662.2	processed_pseudogene	35.3931	-3.37819	3.37819	10.3977	-10.3977	0.304805	11.0831	1.51e-28	1.96e-25
ENSG00000248098	BCKDHA	protein_coding	57.5429	-2.12785	2.12785	4.37066	-4.37066	0.192118	11.0757	1.65e-28	2.05e-25
ENSG00000242477	AC091429.1	processed_pseudogene	24.7049	-3.85077	3.85077	14.4278	-14.4278	0.350558	10.9847	4.53e-28	5.46e-25
ENSG00000235912	AL031729.1	processed_pseudogene	32.2026	-2.79502	2.79502	6.9404	-6.9404	0.255859	10.924	8.85e-28	1.03e-24
ENSG00000146872	TLK2	protein_coding	1414.55	0.920009	0.920009	1.89213	1.89213	0.0846927	-10.8629	1.73e-27	1.96e-24
ENSG00000210112	MT-TM	Mt_tRNA	40.4676	-7.6706	7.6706	203.742	-203.742	0.709571	10.8102	3.08e-27	3.38e-24
ENSG00000105258	POLR2I	protein_coding	202.36	-1.42362	1.42362	2.68257	-2.68257	0.131911	10.7923	3.74e-27	3.98e-24
ENSG00000196369	SRGAP2B	protein_coding	98.6221	1.82963	1.82963	3.55445	3.55445	0.170781	-10.7133	8.82e-27	9.11e-24
ENSG00000103429	BFAR	protein_coding	521.483	1.56296	1.56296	2.95458	2.95458	0.14652	-10.6672	1.45e-26	1.46e-23
ENSG00000283189	AC104452.1	protein_coding	59.7002	-2.13379	2.13379	4.3887	-4.3887	0.200625	10.6358	2.03e-26	1.99e-23
ENSG00000169020	ATP5ME	protein_coding	760.434	-1.77266	1.77266	3.41684	-3.41684	0.167386	10.5903	3.31e-26	3.15e-23
ENSG00000101084	RAB5IF	protein_coding	100.299	-1.89307	1.89307	3.71424	-3.71424	0.179012	10.5751	3.89e-26	3.6e-23
ENSG00000273154	AL121845.3	protein_coding	26.7368	-3.79835	3.79835	13.9129	-13.9129	0.360112	10.5477	5.21e-26	4.71e-23
ENSG00000174021	GNG5	protein_coding	394.916	-1.60732	1.60732	3.04686	-3.04686	0.152597	10.5331	6.08e-26	5.36e-23
ENSG00000204569	PPP1R10	protein_coding	1793.92	1.30358	1.30358	2.46841	2.46841	0.123951	-10.5169	7.22e-26	6.22e-23
ENSG00000164898	FMC1	protein_coding	109.618	-2.20786	2.20786	4.61989	-4.61989	0.211177	10.455	1.39e-25	1.17e-22
ENSG00000079974	RABL2B	protein_coding	1064.46	0.991746	0.991746	1.98859	1.98859	0.0951875	-10.4189	2.03e-25	1.67e-22
ENSG00000224429	LINC00539	lincRNA	46.0381	1.18903	1.18903	2.27999	2.27999	0.115359	-10.3072	6.54e-25	5.25e-22
ENSG00000100429	HDAC10	protein_coding	286.202	-1.87956	1.87956	3.67962	-3.67962	0.182397	10.3048	6.71e-25	5.27e-22
ENSG00000182224	CYB5D1	protein_coding	38.2047	-2.42059	2.42059	5.35391	-5.35391	0.235067	10.2975	7.23e-25	5.57e-22
ENSG00000110536	PTPMT1	protein_coding	233.071	-1.6442	1.6442	3.12576	-3.12576	0.160029	10.2744	9.19e-25	6.89e-22
ENSG00000234500	AC008267.3	unprocessed_pseudogene	115.821	1.12099	1.12099	2.17496	2.17496	0.10912	-10.273	9.33e-25	6.89e-22
ENSG00000230562	FAM133DP	processed_pseudogene	10.3579	3.18099	3.18099	9.06932	9.06932	0.309989	-10.2616	1.05e-24	7.59e-22
ENSG00000263142	LRRC37A17P	transcribed_unprocessed_pseudogene	238.013	1.58128	1.58128	2.99235	2.99235	0.154501	-10.2347	1.39e-24	9.83e-22
ENSG00000104067	TJP1	protein_coding	1948.95	1.61476	1.61476	3.06262	3.06262	0.157864	-10.2289	1.47e-24	1.02e-21
ENSG00000136682	CBWD2	protein_coding	644.816	1.382	1.382	2.60629	2.60629	0.135239	-10.2189	1.63e-24	1.11e-21
ENSG00000154328	NEIL2	protein_coding	165.527	1.54582	1.54582	2.91971	2.91971	0.151726	-10.1883	2.24e-24	1.5e-21
ENSG00000132522	GPS2	protein_coding	237.308	-1.69527	1.69527	3.23837	-3.23837	0.166725	10.168	2.75e-24	1.81e-21
ENSG00000236618	PITPNA-AS1	antisense	39.4971	-1.7474	1.7474	3.35753	-3.35753	0.171984	10.1602	2.98e-24	1.93e-21
ENSG00000283907	AD000090.1	antisense	38.19	-6.722	6.722	105.566	-105.566	0.662768	10.1423	3.59e-24	2.27e-21
ENSG00000213977	TAX1BP3	protein_coding	219.332	-2.15794	2.15794	4.46278	-4.46278	0.213709	10.0976	5.66e-24	3.53e-21
ENSG00000154978	VOPP1	protein_coding	1082.24	1.25611	1.25611	2.3885	2.3885	0.124634	-10.0783	6.89e-24	4.22e-21
ENSG00000243678	NME2	protein_coding	305.918	-2.67341	2.67341	6.37937	-6.37937	0.266706	10.0238	1.2e-23	7.22e-21
ENSG00000198917	SPOUT1	protein_coding	68.6048	-1.77816	1.77816	3.42989	-3.42989	0.177682	10.0075	1.41e-23	8.37e-21
ENSG00000161970	RPL26	protein_coding	2952.96	-1.61606	1.61606	3.06537	-3.06537	0.161949	9.97886	1.89e-23	1.1e-20
ENSG00000140264	SERF2	protein_coding	9753.67	-1.08211	1.08211	2.11713	-2.11713	0.108699	9.95511	2.4e-23	1.38e-20
ENSG00000228049	POLR2J2	protein_coding	22.0681	3.1908	3.1908	9.13117	9.13117	0.321427	-9.92697	3.18e-23	1.77e-20
ENSG00000168255	POLR2J3	protein_coding	98.8997	3.43058	3.43058	10.7822	10.7822	0.345545	-9.92804	3.14e-23	1.77e-20
ENSG00000278311	GGNBP2	protein_coding	1383.2	1.48636	1.48636	2.8018	2.8018	0.149943	-9.91279	3.66e-23	2.01e-20
ENSG00000160226	CFAP410	protein_coding	756.26	-0.905912	0.905912	1.87373	-1.87373	0.0917296	9.87589	5.3e-23	2.86e-20
ENSG00000210191	MT-TL2	Mt_tRNA	14.8327	-6.80102	6.80102	111.509	-111.509	0.693395	9.80829	1.04e-22	5.52e-20
ENSG00000225190	PLEKHM1	protein_coding	308.692	1.59834	1.59834	3.02794	3.02794	0.16378	-9.75906	1.69e-22	8.84e-20
ENSG00000243746	EEF1A1P10	processed_pseudogene	20.9344	-3.6212	3.6212	12.3052	-12.3052	0.371456	9.74866	1.87e-22	9.66e-20
ENSG00000077380	DYNC1I2	protein_coding	3821.89	0.94066	0.94066	1.91941	1.91941	0.0966952	-9.72809	2.29e-22	1.17e-19
ENSG00000235400	AC104837.1	processed_pseudogene	26.022	-6.73085	6.73085	106.216	-106.216	0.695853	9.67281	3.93e-22	1.98e-19
ENSG00000100288	CHKB	protein_coding	184.555	-1.49135	1.49135	2.81152	-2.81152	0.154382	9.66011	4.45e-22	2.21e-19
ENSG00000161654	LSM12	protein_coding	390.691	1.92291	1.92291	3.79188	3.79188	0.199281	-9.64926	4.95e-22	2.42e-19
ENSG00000172062	SMN1	protein_coding	136.176	2.14979	2.14979	4.43762	4.43762	0.222955	-9.64225	5.3e-22	2.56e-19
ENSG00000186468	RPS23	protein_coding	8899.87	-1.27408	1.27408	2.41844	-2.41844	0.132331	9.62799	6.09e-22	2.9e-19
ENSG00000278845	MRPL45	protein_coding	409.489	1.78217	1.78217	3.43942	3.43942	0.185924	-9.58544	9.21e-22	4.32e-19
ENSG00000205531	NAP1L4	protein_coding	2235.15	1.01009	1.01009	2.01404	2.01404	0.105694	-9.5568	1.21e-21	5.63e-19
ENSG00000230079	STK24P1	processed_pseudogene	17.1249	-6.41059	6.41059	85.0709	-85.0709	0.671031	9.55335	1.26e-21	5.69e-19
ENSG00000173486	FKBP2	protein_coding	63.5454	-1.47883	1.47883	2.78722	-2.78722	0.154801	9.55312	1.26e-21	5.69e-19
ENSG00000202031	SNORD38A	snoRNA	16.8479	-6.68183	6.68183	102.667	-102.667	0.703097	9.50342	2.03e-21	9.07e-19
ENSG00000274292	AC084018.2	lincRNA	63.307	-2.22752	2.22752	4.68328	-4.68328	0.234485	9.49963	2.11e-21	9.29e-19
ENSG00000257103	LSM14A	protein_coding	1938.25	1.33997	1.33997	2.53147	2.53147	0.141378	-9.47797	2.59e-21	1.13e-18
ENSG00000199053	MIR324	miRNA	63.2184	-2.44422	2.44422	5.44231	-5.44231	0.258785	9.44498	3.55e-21	1.53e-18
ENSG00000228499	TMSB10P1	processed_pseudogene	13.3143	-6.63987	6.63987	99.7239	-99.7239	0.703501	9.43831	3.79e-21	1.59e-18
ENSG00000143543	JTB	protein_coding	611.982	-1.41856	1.41856	2.67318	-2.67318	0.150281	9.43934	3.75e-21	1.59e-18
ENSG00000272325	NUDT3	protein_coding	62.364	-1.80528	1.80528	3.49496	-3.49496	0.19171	9.41668	4.66e-21	1.94e-18
ENSG00000174231	PRPF8	protein_coding	9999.72	1.48782	1.48782	2.80464	2.80464	0.158124	-9.40921	5e-21	2.05e-18
ENSG00000162032	SPSB3	protein_coding	26.7398	-2.06903	2.06903	4.19603	-4.19603	0.220194	9.39639	5.65e-21	2.29e-18
ENSG00000054282	SDCCAG8	protein_coding	521.572	1.28268	1.28268	2.4329	2.4329	0.136566	-9.39233	5.87e-21	2.36e-18
ENSG00000161021	MAML1	protein_coding	232.845	1.73707	1.73707	3.33357	3.33357	0.18545	-9.36677	7.48e-21	2.97e-18
ENSG00000240652	AP001024.1	processed_pseudogene	24.3722	-5.83656	5.83656	57.1452	-57.1452	0.623459	9.36158	7.86e-21	3.09e-18
ENSG00000232472	EEF1B2P3	processed_pseudogene	57.8771	1.98453	1.98453	3.95735	3.95735	0.212958	-9.31889	1.18e-20	4.57e-18
ENSG00000104880	ARHGEF18	protein_coding	204.501	-0.911226	0.911226	1.88064	-1.88064	0.0979454	9.3034	1.36e-20	5.23e-18
ENSG00000235500	SNX19P2	processed_pseudogene	13.1291	-6.31364	6.31364	79.5417	-79.5417	0.679912	9.28597	1.6e-20	6.04e-18
ENSG00000241352	AC007688.1	processed_pseudogene	25.6058	-2.67384	2.67384	6.38125	-6.38125	0.288525	9.26729	1.91e-20	7.12e-18
ENSG00000256028	AC026362.1	processed_transcript	16.1097	-6.33117	6.33117	80.5138	-80.5138	0.684056	9.25533	2.14e-20	7.88e-18
ENSG00000176973	FAM89B	protein_coding	225.848	-1.40455	1.40455	2.64735	-2.64735	0.151827	9.25097	2.22e-20	8.13e-18
ENSG00000168282	MGAT2	protein_coding	27.803	-2.07091	2.07091	4.20152	-4.20152	0.225265	9.19325	3.81e-20	1.38e-17
ENSG00000171943	SRGAP2C	protein_coding	240.948	1.69525	1.69525	3.23834	3.23834	0.184571	-9.18484	4.12e-20	1.48e-17
ENSG00000231043	AC007238.1	processed_pseudogene	29.0004	-2.10128	2.10128	4.29089	-4.29089	0.229035	9.17449	4.54e-20	1.61e-17
ENSG00000167136	ENDOG	protein_coding	130.411	-1.5694	1.5694	2.96782	-2.96782	0.171223	9.16584	4.92e-20	1.73e-17
ENSG00000173678	SPDYE2B	protein_coding	11.4813	4.91257	4.91257	30.1183	30.1183	0.538842	-9.1169	7.73e-20	2.69e-17
ENSG00000174373	RALGAPA1	protein_coding	2495.94	1.03246	1.03246	2.04551	2.04551	0.113429	-9.10222	8.85e-20	3.05e-17
ENSG00000179571	NBPF17P	unprocessed_pseudogene	18.7296	-4.52217	4.52217	22.9778	-22.9778	0.497376	9.09206	9.72e-20	3.32e-17
ENSG00000258727	AL135999.1	antisense	255.605	-1.54611	1.54611	2.92028	-2.92028	0.170526	9.06672	1.23e-19	4.15e-17
ENSG00000188846	RPL14	protein_coding	15567.4	1.11303	1.11303	2.163	2.163	0.122898	-9.05652	1.35e-19	4.51e-17
ENSG00000177302	TOP3A	protein_coding	384.638	1.3919	1.3919	2.62424	2.62424	0.153774	-9.05159	1.41e-19	4.67e-17
ENSG00000183604	SMG1P5	transcribed_unprocessed_pseudogene	83.9138	1.47839	1.47839	2.78638	2.78638	0.163461	-9.04431	1.51e-19	4.95e-17
ENSG00000170632	ARMC10	protein_coding	562.183	1.31757	1.31757	2.49246	2.49246	0.145749	-9.04	1.57e-19	5.1e-17
ENSG00000223529	EEF1A1P8	processed_pseudogene	14.3306	-3.15197	3.15197	8.8887	-8.8887	0.349271	9.02443	1.81e-19	5.73e-17
ENSG00000272030	AL162258.2	antisense	22.3151	-2.75998	2.75998	6.77389	-6.77389	0.305811	9.02514	1.79e-19	5.73e-17
ENSG00000005700	IBTK	protein_coding	1254.44	1.12477	1.12477	2.18066	2.18066	0.124612	-9.02619	1.78e-19	5.73e-17
ENSG00000230202	AL450405.1	processed_pseudogene	439.65	5.83515	5.83515	57.0895	57.0895	0.647296	-9.01467	1.97e-19	6.21e-17
ENSG00000241837	ATP5PO	protein_coding	1081.6	-0.820057	0.820057	1.76548	-1.76548	0.0913205	8.97999	2.71e-19	8.44e-17
ENSG00000030066	NUP160	protein_coding	1571.24	1.12983	1.12983	2.18833	2.18833	0.125967	-8.96929	2.98e-19	9.22e-17
ENSG00000271858	Z84492.1	antisense	61.0157	-2.30375	2.30375	4.93741	-4.93741	0.257211	8.95669	3.35e-19	1.03e-16
ENSG00000210176	MT-TH	Mt_tRNA	9.17937	-6.10044	6.10044	68.6146	-68.6146	0.683706	8.92262	4.55e-19	1.38e-16
ENSG00000260121	AC138028.4	antisense	112.595	-1.48556	1.48556	2.80026	-2.80026	0.166562	8.91896	4.71e-19	1.42e-16
ENSG00000229037	BX323845.3	processed_pseudogene	13.6727	-6.08852	6.08852	68.0497	-68.0497	0.68316	8.91229	5e-19	1.49e-16
ENSG00000243989	ACY1	protein_coding	63.3382	-2.0625	2.0625	4.17708	-4.17708	0.231623	8.90455	5.36e-19	1.59e-16
ENSG00000176386	CDC26	protein_coding	185.992	1.53085	1.53085	2.88955	2.88955	0.172376	-8.88085	6.63e-19	1.95e-16
ENSG00000189343	RPS2P46	processed_pseudogene	142.59	3.19374	3.19374	9.14981	9.14981	0.360342	-8.86308	7.78e-19	2.27e-16
ENSG00000229833	PET100	protein_coding	165.947	-1.03023	1.03023	2.04234	-2.04234	0.116445	8.84734	8.96e-19	2.59e-16
ENSG00000210077	MT-TV	Mt_tRNA	12.4937	-6.54529	6.54529	93.3961	-93.3961	0.740603	8.83779	9.76e-19	2.78e-16
ENSG00000267062	AC018761.2	antisense	12.137	-5.91656	5.91656	60.4036	-60.4036	0.669463	8.83777	9.76e-19	2.78e-16
ENSG00000127540	UQCR11	protein_coding	949.549	-0.962983	0.962983	1.94934	-1.94934	0.10907	8.82905	1.06e-18	2.98e-16
ENSG00000114790	ARHGEF26	protein_coding	348.303	1.18759	1.18759	2.27772	2.27772	0.134802	-8.80989	1.25e-18	3.51e-16
ENSG00000070018	LRP6	protein_coding	877.589	1.71538	1.71538	3.28383	3.28383	0.19525	-8.78557	1.56e-18	4.33e-16
ENSG00000106028	SSBP1	protein_coding	1211.74	0.913245	0.913245	1.88328	1.88328	0.104032	-8.77854	1.66e-18	4.57e-16
ENSG00000279689	AC022400.9	TEC	51.9477	-1.84838	1.84838	3.60095	-3.60095	0.210685	8.77319	1.74e-18	4.76e-16
ENSG00000125944	HNRNPR	protein_coding	2047.66	1.54963	1.54963	2.92743	2.92743	0.17668	-8.77083	1.77e-18	4.82e-16
ENSG00000257315	ZBED6	protein_coding	60.9704	-1.36545	1.36545	2.57657	-2.57657	0.155763	8.76619	1.85e-18	4.99e-16
ENSG00000238795	SCARNA12	snoRNA	9.3908	-6.13253	6.13253	70.1577	-70.1577	0.701844	8.73774	2.38e-18	6.37e-16
ENSG00000248334	WHAMMP2	transcribed_unprocessed_pseudogene	49.7035	1.87317	1.87317	3.66338	3.66338	0.214677	-8.72556	2.65e-18	7.04e-16
ENSG00000204922	UQCC3	protein_coding	358.27	-1.38944	1.38944	2.61978	-2.61978	0.159387	8.71741	2.85e-18	7.51e-16
ENSG00000210194	MT-TE	Mt_tRNA	20.5153	-7.27052	7.27052	154.399	-154.399	0.834353	8.71396	2.93e-18	7.69e-16
ENSG00000240376	AC010343.1	processed_pseudogene	67.2051	-1.54685	1.54685	2.92178	-2.92178	0.177612	8.70912	3.06e-18	7.97e-16
ENSG00000213087	AL356535.1	processed_pseudogene	23.4109	2.93439	2.93439	7.6443	7.6443	0.33754	-8.69343	3.52e-18	9.08e-16
ENSG00000210140	MT-TC	Mt_tRNA	107.288	-5.17347	5.17347	36.0885	-36.0885	0.596413	8.6743	4.16e-18	1.07e-15
ENSG00000204231	RXRB	protein_coding	935.696	1.02673	1.02673	2.0374	2.0374	0.118401	-8.67164	4.26e-18	1.08e-15
ENSG00000204304	PBX2	protein_coding	1272.24	1.42888	1.42888	2.69237	2.69237	0.164886	-8.66585	4.48e-18	1.13e-15
ENSG00000137880	GCHFR	protein_coding	43.9801	-1.31575	1.31575	2.48932	-2.48932	0.15195	8.65908	4.76e-18	1.19e-15
ENSG00000002330	BAD	protein_coding	648.68	-1.22747	1.22747	2.34156	-2.34156	0.142555	8.61049	7.27e-18	1.8e-15
ENSG00000143702	CEP170	protein_coding	231.216	1.92397	1.92397	3.79465	3.79465	0.223523	-8.60746	7.47e-18	1.84e-15
ENSG00000132967	HMGB1P5	transcribed_processed_pseudogene	389.758	5.6759	5.6759	51.1229	51.1229	0.661048	-8.58622	8.99e-18	2.2e-15
ENSG00000276293	PIP4K2B	protein_coding	599.223	1.22211	1.22211	2.33287	2.33287	0.142436	-8.58003	9.48e-18	2.3e-15
ENSG00000205940	HSP90AB2P	transcribed_processed_pseudogene	55.5691	-3.73645	3.73645	13.3285	-13.3285	0.436538	8.55926	1.14e-17	2.74e-15
ENSG00000254589	EIF4A2P3	processed_pseudogene	16.4101	-5.47838	5.47838	44.5817	-44.5817	0.64065	8.55129	1.22e-17	2.92e-15
ENSG00000277654	AC087633.2	transcribed_processed_pseudogene	21.2116	-2.77161	2.77161	6.8287	-6.8287	0.324455	8.54235	1.32e-17	3.12e-15
ENSG00000186166	CCDC84	protein_coding	395.055	1.22019	1.22019	2.32978	2.32978	0.142845	-8.54204	1.32e-17	3.12e-15
ENSG00000063046	EIF4B	protein_coding	12028.9	1.06728	1.06728	2.09548	2.09548	0.124963	-8.54078	1.33e-17	3.13e-15
ENSG00000105518	TMEM205	protein_coding	1522.9	-1.14601	1.14601	2.21301	-2.21301	0.134281	8.53442	1.41e-17	3.29e-15
ENSG00000100519	PSMC6	protein_coding	2756.46	0.679273	0.679273	1.60133	1.60133	0.0797398	-8.51862	1.61e-17	3.74e-15
ENSG00000277998	AC107075.1	unprocessed_pseudogene	24.3332	-2.4825	2.4825	5.58865	-5.58865	0.291504	8.51618	1.65e-17	3.8e-15
ENSG00000153107	ANAPC1	protein_coding	977.667	0.967135	0.967135	1.95495	1.95495	0.113695	-8.5064	1.79e-17	4.11e-15
ENSG00000284879	AC133644.3	processed_transcript	15.0902	2.41908	2.41908	5.34831	5.34831	0.284573	-8.50076	1.88e-17	4.28e-15
ENSG00000008128	CDK11A	protein_coding	224.751	-1.22585	1.22585	2.33893	-2.33893	0.144343	8.49259	2.02e-17	4.57e-15
ENSG00000204713	TRIM27	protein_coding	545.16	1.01553	1.01553	2.02165	2.02165	0.119696	-8.48423	2.17e-17	4.85e-15
ENSG00000109536	FRG1	protein_coding	490.816	1.57024	1.57024	2.96954	2.96954	0.185069	-8.4846	2.16e-17	4.85e-15
ENSG00000103423	DNAJA3	protein_coding	839.918	1.08675	1.08675	2.12395	2.12395	0.128152	-8.48015	2.25e-17	4.93e-15
ENSG00000204209	DAXX	protein_coding	550.011	1.41331	1.41331	2.66348	2.66348	0.166651	-8.48069	2.24e-17	4.93e-15
ENSG00000204252	HLA-DOA	protein_coding	113.777	2.31919	2.31919	4.99051	4.99051	0.273454	-8.48109	2.23e-17	4.93e-15
ENSG00000143614	GATAD2B	protein_coding	272.007	1.42124	1.42124	2.67815	2.67815	0.16769	-8.47541	2.34e-17	5.1e-15
ENSG00000139725	RHOF	protein_coding	103.092	-1.4513	1.4513	2.73454	-2.73454	0.171549	8.45997	2.67e-17	5.79e-15
ENSG00000232838	PET117	protein_coding	52.2955	-2.28008	2.28008	4.85703	-4.85703	0.269845	8.44957	2.92e-17	6.29e-15
ENSG00000229204	PTGES3P3	processed_pseudogene	17.1542	-3.50191	3.50191	11.3287	-11.3287	0.414695	8.44456	3.05e-17	6.53e-15
ENSG00000151065	DCP1B	protein_coding	346.257	1.34902	1.34902	2.54739	2.54739	0.159919	-8.43563	3.29e-17	7.01e-15
ENSG00000272391	POM121C	protein_coding	2286.49	1.0826	1.0826	2.11785	2.11785	0.128358	-8.43422	3.33e-17	7.05e-15
ENSG00000170889	RPS9	protein_coding	14438.1	1.39739	1.39739	2.63425	2.63425	0.16594	-8.4211	3.73e-17	7.84e-15
ENSG00000168000	BSCL2	protein_coding	146.918	-0.955504	0.955504	1.93926	-1.93926	0.113556	8.41437	3.95e-17	8.26e-15
ENSG00000089737	DDX24	protein_coding	3192.29	1.63197	1.63197	3.09937	3.09937	0.194225	-8.40247	4.37e-17	9.09e-15
ENSG00000198156	NPIPB6	protein_coding	33.4982	2.06117	2.06117	4.17324	4.17324	0.245357	-8.40071	4.44e-17	9.17e-15
ENSG00000285531	Z83840.1	processed_pseudogene	32.888	1.74285	1.74285	3.34695	3.34695	0.207578	-8.39613	4.61e-17	9.48e-15
ENSG00000186010	NDUFA13	protein_coding	386.255	-1.15026	1.15026	2.21954	-2.21954	0.137074	8.39153	4.8e-17	9.8e-15
ENSG00000157881	PANK4	protein_coding	695.802	0.882786	0.882786	1.84393	1.84393	0.105258	-8.38685	4.99e-17	1.01e-14
ENSG00000234545	FAM133B	protein_coding	673.55	1.37202	1.37202	2.58834	2.58834	0.163673	-8.3827	5.17e-17	1.05e-14
ENSG00000131495	NDUFA2	protein_coding	918.998	-1.08189	1.08189	2.11681	-2.11681	0.129125	8.37863	5.35e-17	1.08e-14
ENSG00000140694	PARN	protein_coding	1120.41	0.859537	0.859537	1.81446	1.81446	0.102816	-8.35997	6.27e-17	1.25e-14
ENSG00000235174	RPL39P3	processed_pseudogene	64.513	3.00515	3.00515	8.02861	8.02861	0.359928	-8.3493	6.87e-17	1.36e-14
ENSG00000220924	OSTCP4	processed_pseudogene	8.02605	-5.60746	5.60746	48.7545	-48.7545	0.671845	8.34637	7.04e-17	1.38e-14
ENSG00000213235	EEF1A1P16	processed_pseudogene	14.3509	-4.00344	4.00344	16.0382	-16.0382	0.479677	8.34611	7.05e-17	1.38e-14
ENSG00000204576	PRR3	protein_coding	84.3023	1.27246	1.27246	2.41573	2.41573	0.152449	-8.34678	7.01e-17	1.38e-14
ENSG00000172661	WASHC2C	protein_coding	2111.82	1.09863	1.09863	2.14152	2.14152	0.131702	-8.34179	7.32e-17	1.42e-14
ENSG00000175806	MSRA	protein_coding	224.379	1.40243	1.40243	2.64346	2.64346	0.16822	-8.33685	7.63e-17	1.48e-14
ENSG00000285437	POLR2J3	protein_coding	35.7205	2.44685	2.44685	5.45225	5.45225	0.293722	-8.3305	8.05e-17	1.55e-14
ENSG00000214562	NUTM2D	protein_coding	86.4383	1.69264	1.69264	3.23247	3.23247	0.203301	-8.32576	8.38e-17	1.6e-14
ENSG00000163041	H3F3A	protein_coding	3029.81	2.63561	2.63561	6.21439	6.21439	0.317064	-8.31255	9.37e-17	1.78e-14
ENSG00000171314	PGAM1	protein_coding	1921.37	2.15234	2.15234	4.44549	4.44549	0.258983	-8.31076	9.51e-17	1.8e-14
ENSG00000140740	UQCRC2	protein_coding	4151.48	1.10467	1.10467	2.15049	2.15049	0.132966	-8.30791	9.74e-17	1.83e-14
ENSG00000237550	RPL9P9	transcribed_processed_pseudogene	11.0158	3.08139	3.08139	8.46428	8.46428	0.370953	-8.30667	9.84e-17	1.84e-14
ENSG00000204560	DHX16	protein_coding	1504.82	1.08016	1.08016	2.11426	2.11426	0.130496	-8.2773	1.26e-16	2.35e-14
ENSG00000137492	THAP12	protein_coding	1640.29	1.05794	1.05794	2.08195	2.08195	0.127838	-8.27558	1.28e-16	2.36e-14
ENSG00000185787	MORF4L1	protein_coding	8269.06	1.11109	1.11109	2.16008	2.16008	0.134255	-8.27592	1.27e-16	2.36e-14
ENSG00000163444	TMEM183A	protein_coding	1371.96	0.829674	0.829674	1.77728	1.77728	0.100292	-8.27255	1.31e-16	2.39e-14
ENSG00000165637	VDAC2	protein_coding	2917.68	1.48364	1.48364	2.79654	2.79654	0.179322	-8.2736	1.3e-16	2.39e-14
ENSG00000210164	MT-TG	Mt_tRNA	6.68849	-5.62696	5.62696	49.418	-49.418	0.680298	8.27132	1.32e-16	2.41e-14
ENSG00000250462	LRRC37BP1	transcribed_unprocessed_pseudogene	354.708	0.794	0.794	1.73388	1.73388	0.0960477	-8.26673	1.38e-16	2.49e-14
ENSG00000104756	KCTD9	protein_coding	1709.76	0.789028	0.789028	1.72791	1.72791	0.0956123	-8.25236	1.55e-16	2.79e-14
ENSG00000276753	MIR6821	miRNA	9.25149	-6.10474	6.10474	68.8193	-68.8193	0.740098	8.24856	1.6e-16	2.87e-14
ENSG00000135441	BLOC1S1	protein_coding	418.468	-0.754172	0.754172	1.68666	-1.68666	0.0914448	8.24729	1.62e-16	2.89e-14
ENSG00000062582	MRPS24	protein_coding	27.8062	-1.74501	1.74501	3.35198	-3.35198	0.211642	8.24514	1.65e-16	2.91e-14
ENSG00000169992	NLGN2	protein_coding	488.661	1.42927	1.42927	2.69311	2.69311	0.173339	-8.24554	1.64e-16	2.91e-14
ENSG00000176783	RUFY1	protein_coding	1143.9	0.959936	0.959936	1.94522	1.94522	0.116484	-8.24096	1.71e-16	3e-14
ENSG00000164924	YWHAZ	protein_coding	17864.1	0.951214	0.951214	1.9335	1.9335	0.11549	-8.2363	1.78e-16	3.1e-14
ENSG00000204220	PFDN6	protein_coding	482.434	1.0637	1.0637	2.09028	2.09028	0.12922	-8.23169	1.85e-16	3.21e-14
ENSG00000255737	AGAP2-AS1	antisense	29.4075	-2.04644	2.04644	4.13086	-4.13086	0.249234	8.21092	2.2e-16	3.8e-14
ENSG00000210184	MT-TS2	Mt_tRNA	6.69059	-5.64242	5.64242	49.9504	-49.9504	0.687815	8.20341	2.34e-16	4.02e-14
ENSG00000273024	INTS4P2	transcribed_unprocessed_pseudogene	52.5243	2.20557	2.20557	4.61256	4.61256	0.268996	-8.19926	2.42e-16	4.15e-14
ENSG00000135070	ISCA1	protein_coding	1340.99	0.695255	0.695255	1.61917	1.61917	0.08485	-8.19393	2.53e-16	4.31e-14
ENSG00000269194	AC006942.1	antisense	16.4479	-2.67083	2.67083	6.36796	-6.36796	0.326078	8.19077	2.6e-16	4.41e-14
ENSG00000210100	MT-TI	Mt_tRNA	7.71773	-5.86807	5.86807	58.4069	-58.4069	0.717724	8.17594	2.94e-16	4.96e-14
ENSG00000271141	AC010680.4	lincRNA	7.97818	-5.61297	5.61297	48.9409	-48.9409	0.686637	8.17458	2.97e-16	4.99e-14
ENSG00000213866	YBX1P10	processed_pseudogene	27.0426	2.68419	2.68419	6.4272	6.4272	0.328633	-8.16774	3.14e-16	5.26e-14
ENSG00000285599	AC234917.2	antisense	16.2339	-5.21696	5.21696	37.1931	-37.1931	0.63921	8.16158	3.31e-16	5.51e-14
ENSG00000104529	EEF1D	protein_coding	1297.91	1.19374	1.19374	2.28745	2.28745	0.146322	-8.15827	3.4e-16	5.64e-14
ENSG00000139146	SINHCAF	protein_coding	487.74	1.90908	1.90908	3.75569	3.75569	0.234116	-8.15442	3.51e-16	5.79e-14
ENSG00000183020	AP2A2	protein_coding	2143.17	0.962172	0.962172	1.94824	1.94824	0.118034	-8.15165	3.59e-16	5.87e-14
ENSG00000227057	WDR46	protein_coding	1005.46	1.30595	1.30595	2.47247	2.47247	0.160204	-8.1518	3.59e-16	5.87e-14
ENSG00000265393	AC084125.4	antisense	6.39261	-5.56626	5.56626	47.3819	-47.3819	0.682945	8.15038	3.63e-16	5.91e-14
ENSG00000110801	PSMD9	protein_coding	298.595	-0.770493	0.770493	1.70585	-1.70585	0.0945568	8.14846	3.69e-16	5.98e-14
ENSG00000271380	AL451085.2	antisense	14.1594	-2.33364	2.33364	5.04074	-5.04074	0.286579	8.14308	3.85e-16	6.22e-14
ENSG00000170092	SPDYE5	protein_coding	47.9048	1.65023	1.65023	3.13884	3.13884	0.202974	-8.13028	4.28e-16	6.85e-14
ENSG00000181163	NPM1	protein_coding	11849.8	1.66851	1.66851	3.17885	3.17885	0.205217	-8.13045	4.28e-16	6.85e-14
ENSG00000107779	BMPR1A	protein_coding	3043.02	0.85804	0.85804	1.81257	1.81257	0.105697	-8.11795	4.74e-16	7.55e-14
ENSG00000177731	FLII	protein_coding	4748.15	1.06765	1.06765	2.09602	2.09602	0.13159	-8.11346	4.92e-16	7.8e-14
ENSG00000270647	TAF15	protein_coding	3913.67	1.00422	1.00422	2.00586	2.00586	0.123792	-8.11217	4.97e-16	7.85e-14
ENSG00000231500	RPS18	protein_coding	29605	1.36362	1.36362	2.5733	2.5733	0.168221	-8.10612	5.23e-16	8.22e-14
ENSG00000233225	AC004987.2	processed_pseudogene	29.7445	2.15877	2.15877	4.46534	4.46534	0.266339	-8.10534	5.26e-16	8.23e-14
ENSG00000109920	FNBP4	protein_coding	2186.17	1.36019	1.36019	2.56718	2.56718	0.168215	-8.08601	6.17e-16	9.61e-14
ENSG00000204463	BAG6	protein_coding	5787.9	0.928786	0.928786	1.90367	1.90367	0.114897	-8.08365	6.29e-16	9.76e-14
ENSG00000148296	SURF6	protein_coding	304.91	1.38799	1.38799	2.61713	2.61713	0.171938	-8.07259	6.88e-16	1.06e-13
ENSG00000085721	RRN3	protein_coding	738.486	2.05666	2.05666	4.16022	4.16022	0.254923	-8.06777	7.16e-16	1.1e-13
ENSG00000204394	VARS	protein_coding	1676.95	1.10668	1.10668	2.15349	2.15349	0.137245	-8.06349	7.41e-16	1.14e-13
ENSG00000115657	ABCB6	protein_coding	294.233	-1.35771	1.35771	2.56277	-2.56277	0.16876	8.0452	8.61e-16	1.31e-13
ENSG00000127022	CANX	protein_coding	10377.5	1.36275	1.36275	2.57175	2.57175	0.169467	-8.04139	8.88e-16	1.34e-13
ENSG00000219507	FTH1P8	processed_pseudogene	30.0278	2.66256	2.66256	6.33155	6.33155	0.331091	-8.04177	8.86e-16	1.34e-13
ENSG00000233719	GOT2P3	transcribed_processed_pseudogene	12.5093	-5.67095	5.67095	50.9478	-50.9478	0.705324	8.0402	8.97e-16	1.35e-13
ENSG00000275700	AATF	protein_coding	873.182	1.30439	1.30439	2.46978	2.46978	0.162261	-8.03879	9.07e-16	1.36e-13
ENSG00000213619	NDUFS3	protein_coding	942.816	1.02195	1.02195	2.03066	2.03066	0.127318	-8.02673	1e-15	1.49e-13
ENSG00000128731	HERC2	protein_coding	2773.75	1.28931	1.28931	2.44412	2.44412	0.160613	-8.02744	9.95e-16	1.49e-13
ENSG00000204590	GNL1	protein_coding	1633.75	1.23746	1.23746	2.35783	2.35783	0.154231	-8.02344	1.03e-15	1.52e-13
ENSG00000225031	EIF4BP7	processed_pseudogene	62.6583	-1.55085	1.55085	2.92991	-2.92991	0.193396	8.01905	1.07e-15	1.57e-13
ENSG00000106682	EIF4H	protein_coding	10773.1	0.94201	0.94201	1.9212	1.9212	0.117499	-8.01715	1.08e-15	1.59e-13
ENSG00000100968	NFATC4	protein_coding	831.595	1.49823	1.49823	2.82496	2.82496	0.18689	-8.01664	1.09e-15	1.59e-13
ENSG00000164182	NDUFAF2	protein_coding	538.061	0.871576	0.871576	1.82966	1.82966	0.108748	-8.01467	1.1e-15	1.6e-13
ENSG00000153207	AHCTF1	protein_coding	2674.59	1.08249	1.08249	2.11769	2.11769	0.135285	-8.00156	1.23e-15	1.78e-13
ENSG00000204822	MRPL53	protein_coding	5.84214	-5.42766	5.42766	43.0415	-43.0415	0.679218	7.99104	1.34e-15	1.92e-13
ENSG00000286161	AC104066.3	lincRNA	13.6042	-4.7179	4.7179	26.3166	-26.3166	0.590359	7.99157	1.33e-15	1.92e-13
ENSG00000184983	NDUFA6	protein_coding	706.195	1.346	1.346	2.54206	2.54206	0.168598	-7.98348	1.42e-15	2.03e-13
ENSG00000186448	ZNF197	protein_coding	123.682	1.3645	1.3645	2.57487	2.57487	0.171115	-7.97415	1.53e-15	2.18e-13
ENSG00000204356	NELFE	protein_coding	1262.27	0.949416	0.949416	1.93109	1.93109	0.119138	-7.96908	1.6e-15	2.27e-13
ENSG00000282826	FRG1CP	transcribed_unprocessed_pseudogene	624.63	1.3611	1.3611	2.5688	2.5688	0.17082	-7.96799	1.61e-15	2.28e-13
ENSG00000236468	AC099335.1	processed_pseudogene	6.1794	-5.51923	5.51923	45.8621	-45.8621	0.69278	7.96679	1.63e-15	2.29e-13
ENSG00000112584	FAM120B	protein_coding	625.148	1.2754	1.2754	2.42065	2.42065	0.160131	-7.9647	1.66e-15	2.32e-13
ENSG00000183506	PI4KAP2	transcribed_unitary_pseudogene	585.529	1.7265	1.7265	3.30923	3.30923	0.217711	-7.93021	2.19e-15	3.05e-13
ENSG00000105618	PRPF31	protein_coding	671.646	0.750091	0.750091	1.6819	1.6819	0.0946132	-7.92797	2.23e-15	3.1e-13
ENSG00000285596	AC017116.2	processed_transcript	20.2001	1.35611	1.35611	2.55993	2.55993	0.171128	-7.9245	2.29e-15	3.17e-13
ENSG00000148300	REXO4	protein_coding	332.638	1.06433	1.06433	2.09119	2.09119	0.134517	-7.91222	2.53e-15	3.49e-13
ENSG00000181222	POLR2A	protein_coding	3958.29	1.49421	1.49421	2.81709	2.81709	0.189034	-7.90444	2.69e-15	3.7e-13
ENSG00000103254	FAM173A	protein_coding	334.386	-0.717522	0.717522	1.64436	-1.64436	0.0907961	7.90256	2.73e-15	3.74e-13
ENSG00000132394	EEFSEC	protein_coding	185.235	1.26402	1.26402	2.40164	2.40164	0.159983	-7.90096	2.77e-15	3.78e-13
ENSG00000268043	NBPF12	protein_coding	955.058	1.10904	1.10904	2.15702	2.15702	0.140419	-7.89806	2.83e-15	3.85e-13
ENSG00000205238	SPDYE2	protein_coding	30.6337	3.72358	3.72358	13.2102	13.2102	0.471752	-7.8931	2.95e-15	3.99e-13
ENSG00000135486	HNRNPA1	protein_coding	21671.6	1.74256	1.74256	3.34628	3.34628	0.220806	-7.89182	2.98e-15	4.02e-13
ENSG00000073969	NSF	protein_coding	489.413	1.14674	1.14674	2.21413	2.21413	0.145363	-7.88884	3.05e-15	4.1e-13
ENSG00000166164	BRD7	protein_coding	2304.5	0.668413	0.668413	1.58932	1.58932	0.0847577	-7.88616	3.12e-15	4.17e-13
ENSG00000178440	LINC00843	processed_transcript	93.225	2.18171	2.18171	4.53692	4.53692	0.27667	-7.88562	3.13e-15	4.18e-13
ENSG00000229419	RALGAPA1P1	processed_pseudogene	39.4757	1.73906	1.73906	3.33817	3.33817	0.220571	-7.88436	3.16e-15	4.2e-13
ENSG00000037241	RPL26L1	protein_coding	407.454	0.9927	0.9927	1.98991	1.98991	0.125975	-7.88014	3.27e-15	4.33e-13
ENSG00000182165	TP53TG1	lincRNA	305.1	-1.15916	1.15916	2.23327	-2.23327	0.147242	7.87247	3.48e-15	4.59e-13
ENSG00000083896	YTHDC1	protein_coding	1839.66	0.931219	0.931219	1.90689	1.90689	0.11875	-7.84183	4.44e-15	5.84e-13
ENSG00000251580	LINC02482	lincRNA	58.8926	-1.45982	1.45982	2.75075	-2.75075	0.186341	7.83417	4.72e-15	6.18e-13
ENSG00000197822	OCLN	protein_coding	128.836	2.09398	2.09398	4.26923	4.26923	0.267331	-7.8329	4.77e-15	6.22e-13
ENSG00000211450	SELENOH	protein_coding	1104.69	-0.814512	0.814512	1.7587	-1.7587	0.104002	7.83172	4.81e-15	6.26e-13
ENSG00000228409	CCT6P1	transcribed_unprocessed_pseudogene	447.745	0.771387	0.771387	1.70691	1.70691	0.0986051	-7.82299	5.16e-15	6.69e-13
ENSG00000148572	NRBF2	protein_coding	622.486	0.728718	0.728718	1.65717	1.65717	0.0933369	-7.8074	5.84e-15	7.54e-13
ENSG00000180389	ATP5F1EP2	processed_pseudogene	29.0528	-1.8696	1.8696	3.65432	-3.65432	0.239535	7.80513	5.94e-15	7.65e-13
ENSG00000204619	PPP1R11	protein_coding	402.99	1.29847	1.29847	2.45969	2.45969	0.166498	-7.79872	6.25e-15	8.02e-13
ENSG00000103319	EEF2K	protein_coding	1372.55	1.15585	1.15585	2.22815	2.22815	0.14822	-7.79815	6.28e-15	8.03e-13
ENSG00000178363	CALML3	protein_coding	26.2894	-4.57798	4.57798	23.8841	-23.8841	0.587117	7.79739	6.32e-15	8.05e-13
ENSG00000166912	MTMR10	protein_coding	684.082	1.35874	1.35874	2.56462	2.56462	0.174293	-7.79574	6.4e-15	8.13e-13
ENSG00000133393	FOPNL	protein_coding	249.305	1.18258	1.18258	2.26982	2.26982	0.151769	-7.79195	6.6e-15	8.34e-13
ENSG00000120071	KANSL1	protein_coding	702.84	1.17033	1.17033	2.25063	2.25063	0.150288	-7.78725	6.85e-15	8.63e-13
ENSG00000172239	PAIP1	protein_coding	2354.23	1.15927	1.15927	2.23344	2.23344	0.14891	-7.78503	6.97e-15	8.75e-13
ENSG00000197283	SYNGAP1	protein_coding	504.125	1.27963	1.27963	2.42777	2.42777	0.164732	-7.76795	7.98e-15	9.98e-13
ENSG00000145734	BDP1	protein_coding	878.177	1.56156	1.56156	2.95174	2.95174	0.201077	-7.76599	8.1e-15	1.01e-12
ENSG00000213719	CLIC1	protein_coding	4337.74	1.17141	1.17141	2.25232	2.25232	0.150932	-7.76117	8.41e-15	1.05e-12
ENSG00000218283	MORF4L1P1	processed_pseudogene	268.891	1.8256	1.8256	3.54455	3.54455	0.235438	-7.75406	8.9e-15	1.1e-12
ENSG00000133433	GSTT2B	protein_coding	317.358	3.24373	3.24373	9.47243	9.47243	0.418729	-7.74661	9.44e-15	1.16e-12
ENSG00000142188	TMEM50B	protein_coding	848.79	0.864278	0.864278	1.82043	1.82043	0.111658	-7.74042	9.91e-15	1.22e-12
ENSG00000115539	PDCL3	protein_coding	735.722	0.86553	0.86553	1.82201	1.82201	0.11185	-7.73832	1.01e-14	1.23e-12
ENSG00000263266	RPS7P1	processed_pseudogene	60.8617	1.12857	1.12857	2.18641	2.18641	0.145833	-7.73876	1e-14	1.23e-12
ENSG00000137337	MDC1	protein_coding	496.094	1.09289	1.09289	2.133	2.133	0.141401	-7.72899	1.08e-14	1.32e-12
ENSG00000105379	ETFB	protein_coding	961.258	-1.03744	1.03744	2.05259	-2.05259	0.13436	7.72136	1.15e-14	1.39e-12
ENSG00000105202	FBL	protein_coding	2254.02	1.39636	1.39636	2.63236	2.63236	0.180831	-7.72191	1.15e-14	1.39e-12
ENSG00000070047	PHRF1	protein_coding	835.311	1.20466	1.20466	2.30482	2.30482	0.156067	-7.71882	1.17e-14	1.42e-12
ENSG00000108953	YWHAE	protein_coding	4319.51	1.43351	1.43351	2.70104	2.70104	0.185735	-7.71807	1.18e-14	1.42e-12
ENSG00000166136	NDUFB8	protein_coding	593.05	-0.838603	0.838603	1.78832	-1.78832	0.10868	7.71628	1.2e-14	1.43e-12
ENSG00000167397	VKORC1	protein_coding	446.102	-1.08114	1.08114	2.1157	-2.1157	0.140195	7.71165	1.24e-14	1.48e-12
ENSG00000104964	AES	protein_coding	13996	-0.656405	0.656405	1.57615	-1.57615	0.0851245	7.71111	1.25e-14	1.48e-12
ENSG00000183955	KMT5A	protein_coding	3161.8	0.851795	0.851795	1.80475	1.80475	0.110462	-7.71121	1.25e-14	1.48e-12
ENSG00000134717	BTF3L4	protein_coding	1507.43	0.709311	0.709311	1.63502	1.63502	0.0920826	-7.70299	1.33e-14	1.57e-12
ENSG00000186063	AIDA	protein_coding	984.856	1.96214	1.96214	3.89639	3.89639	0.254827	-7.69987	1.36e-14	1.6e-12
ENSG00000070831	CDC42	protein_coding	6706.71	0.678263	0.678263	1.60021	1.60021	0.0881009	-7.69871	1.37e-14	1.61e-12
ENSG00000104626	ERI1	protein_coding	127.392	1.46099	1.46099	2.75296	2.75296	0.189783	-7.69821	1.38e-14	1.61e-12
ENSG00000168028	RPSA	protein_coding	13842	1.78166	1.78166	3.43821	3.43821	0.231437	-7.69822	1.38e-14	1.61e-12
ENSG00000278053	DDX52	protein_coding	520.034	0.980256	0.980256	1.97282	1.97282	0.127384	-7.69526	1.41e-14	1.64e-12
ENSG00000277791	PSMB3	protein_coding	1544.82	1.25263	1.25263	2.38276	2.38276	0.162999	-7.68491	1.53e-14	1.77e-12
ENSG00000103415	HMOX2	protein_coding	709.166	1.48192	1.48192	2.7932	2.7932	0.19319	-7.67078	1.71e-14	1.98e-12
ENSG00000104960	PTOV1	protein_coding	5741.3	-0.906371	0.906371	1.87432	-1.87432	0.118245	7.66517	1.79e-14	2.05e-12
ENSG00000174748	RPL15	protein_coding	26028.5	0.778655	0.778655	1.71553	1.71553	0.101579	-7.66549	1.78e-14	2.05e-12
ENSG00000130699	TAF4	protein_coding	463.76	0.606979	0.606979	1.52307	1.52307	0.0792277	-7.6612	1.84e-14	2.11e-12
ENSG00000160695	VPS11	protein_coding	1228.85	1.2794	1.2794	2.42738	2.42738	0.167128	-7.65523	1.93e-14	2.2e-12
ENSG00000239413	RPS27P23	processed_pseudogene	5.53465	-5.34785	5.34785	40.7251	-40.7251	0.698702	7.65398	1.95e-14	2.21e-12
ENSG00000204438	GPANK1	protein_coding	116.355	1.46624	1.46624	2.76301	2.76301	0.191564	-7.65405	1.95e-14	2.21e-12
ENSG00000092199	HNRNPC	protein_coding	13337.7	0.862957	0.862957	1.81876	1.81876	0.112843	-7.64739	2.05e-14	2.32e-12
ENSG00000275066	SYNRG	protein_coding	757.118	1.18842	1.18842	2.27903	2.27903	0.155667	-7.63436	2.27e-14	2.56e-12
ENSG00000085978	ATG16L1	protein_coding	803.216	0.935382	0.935382	1.9124	1.9124	0.12265	-7.62641	2.41e-14	2.71e-12
ENSG00000166441	RPL27A	protein_coding	17595.1	1.00449	1.00449	2.00624	2.00624	0.131804	-7.62112	2.51e-14	2.82e-12
ENSG00000161265	U2AF1L4	protein_coding	368.185	-1.03603	1.03603	2.05058	-2.05058	0.136184	7.60761	2.79e-14	3.12e-12
ENSG00000146574	CCZ1B	protein_coding	375.892	1.4576	1.4576	2.74652	2.74652	0.191615	-7.60695	2.81e-14	3.12e-12
ENSG00000225655	BX255923.1	lincRNA	57.8587	4.71968	4.71968	26.349	26.349	0.620922	-7.60108	2.94e-14	3.26e-12
ENSG00000160803	UBQLN4	protein_coding	2358.85	0.631681	0.631681	1.54937	1.54937	0.0831446	-7.59737	3.02e-14	3.34e-12
ENSG00000175390	EIF3F	protein_coding	5918.64	0.662526	0.662526	1.58285	1.58285	0.0872112	-7.5968	3.04e-14	3.34e-12
ENSG00000103222	ABCC1	protein_coding	2038.7	1.22083	1.22083	2.3308	2.3308	0.160707	-7.5966	3.04e-14	3.34e-12
ENSG00000243199	AC115223.1	processed_pseudogene	131.958	1.20743	1.20743	2.30925	2.30925	0.159026	-7.59263	3.13e-14	3.44e-12
ENSG00000267281	ATF7	protein_coding	92.8486	-1.58877	1.58877	3.00792	-3.00792	0.209433	7.58602	3.3e-14	3.6e-12
ENSG00000211938	IGHV3-7	IG_V_gene	450.769	6.76604	6.76604	108.838	108.838	0.89249	-7.58109	3.43e-14	3.73e-12
ENSG00000242922	RPL21P104	processed_pseudogene	5.47152	-5.34869	5.34869	40.7488	-40.7488	0.7058	7.57819	3.5e-14	3.79e-12
ENSG00000286156	AC026273.1	transcribed_unprocessed_pseudogene	152.494	1.06153	1.06153	2.08714	2.08714	0.140067	-7.57874	3.49e-14	3.79e-12
ENSG00000171862	PTEN	protein_coding	763.904	2.45712	2.45712	5.49121	5.49121	0.324281	-7.57713	3.53e-14	3.81e-12
ENSG00000179950	PUF60	protein_coding	2356.21	1.07117	1.07117	2.10114	2.10114	0.141478	-7.57129	3.7e-14	3.98e-12
ENSG00000125977	EIF2S2	protein_coding	2779.39	1.01041	1.01041	2.01448	2.01448	0.133474	-7.57007	3.73e-14	4e-12
ENSG00000250251	PKD1P6	transcribed_unprocessed_pseudogene	227.172	2.58908	2.58908	6.01715	6.01715	0.342041	-7.56951	3.75e-14	4.01e-12
ENSG00000210195	MT-TT	Mt_tRNA	6.25237	-5.22973	5.22973	37.5237	-37.5237	0.692001	7.5574	4.11e-14	4.39e-12
ENSG00000218582	GAPDHP63	processed_pseudogene	12.5313	-2.85352	2.85352	7.22759	-7.22759	0.377996	7.54906	4.38e-14	4.66e-12
ENSG00000228782	MRPL45P2	transcribed_unprocessed_pseudogene	134.955	0.916293	0.916293	1.88726	1.88726	0.121406	-7.54733	4.44e-14	4.71e-12
ENSG00000214182	PTMAP5	transcribed_processed_pseudogene	37.8088	1.96865	1.96865	3.91401	3.91401	0.261021	-7.5421	4.62e-14	4.89e-12
ENSG00000224914	LINC00863	bidirectional_promoter_lncRNA	161.503	1.18658	1.18658	2.27613	2.27613	0.157371	-7.54001	4.7e-14	4.95e-12
ENSG00000169062	UPF3A	protein_coding	2593.33	0.807907	0.807907	1.75067	1.75067	0.107193	-7.53697	4.81e-14	5.04e-12
ENSG00000271254	AC240274.1	protein_coding	674.859	1.82959	1.82959	3.55437	3.55437	0.242733	-7.53747	4.79e-14	5.04e-12
ENSG00000278673	AC136352.4	pseudogene	11.2508	-4.66298	4.66298	25.3335	-25.3335	0.619197	7.53068	5.05e-14	5.26e-12
ENSG00000122642	FKBP9	protein_coding	4280.96	0.811727	0.811727	1.75531	1.75531	0.10779	-7.53065	5.05e-14	5.26e-12
ENSG00000130958	SLC35D2	protein_coding	217.449	-0.772186	0.772186	1.70786	-1.70786	0.102684	7.52	5.48e-14	5.69e-12
ENSG00000264343	NOTCH2NLA	protein_coding	20.7589	2.9019	2.9019	7.47409	7.47409	0.386102	-7.51589	5.65e-14	5.86e-12
ENSG00000234107	TPT1P1	processed_pseudogene	6.26527	-5.23633	5.23633	37.6958	-37.6958	0.697032	7.51233	5.81e-14	6e-12
ENSG00000127774	EMC6	protein_coding	42.003	-1.35844	1.35844	2.56407	-2.56407	0.180932	7.50802	6e-14	6.19e-12
ENSG00000073578	SDHA	protein_coding	551.917	-0.687235	0.687235	1.61019	-1.61019	0.0915456	7.50702	6.05e-14	6.21e-12
ENSG00000197020	ZNF100	protein_coding	39.7409	1.90375	1.90375	3.74185	3.74185	0.253616	-7.50643	6.08e-14	6.22e-12
ENSG00000213371	NAP1L1P3	processed_pseudogene	16.3576	-2.04897	2.04897	4.13812	-4.13812	0.273133	7.50174	6.3e-14	6.43e-12
ENSG00000205307	SAP25	protein_coding	6.31912	-5.24893	5.24893	38.0264	-38.0264	0.700373	7.49448	6.66e-14	6.78e-12
ENSG00000256043	CTSO	protein_coding	588.315	1.28456	1.28456	2.43607	2.43607	0.171598	-7.48584	7.11e-14	7.22e-12
ENSG00000211651	IGLV1-44	IG_V_gene	358.42	6.45421	6.45421	87.682	87.682	0.862812	-7.48044	7.41e-14	7.5e-12
ENSG00000253341	AC115837.1	processed_pseudogene	46.641	1.82043	1.82043	3.53186	3.53186	0.243487	-7.47648	7.63e-14	7.71e-12
ENSG00000211893	IGHG2	IG_C_gene	5278.46	6.05351	6.05351	66.4185	66.4185	0.810893	-7.46524	8.31e-14	8.38e-12
ENSG00000241351	IGKV3-11	IG_V_gene	1126.43	7.06028	7.06028	133.462	133.462	0.945829	-7.46465	8.35e-14	8.39e-12
ENSG00000272173	U47924.2	antisense	23.4439	-2.37421	2.37421	5.18452	-5.18452	0.318331	7.45832	8.76e-14	8.78e-12
ENSG00000213741	RPS29	protein_coding	7928.39	0.915455	0.915455	1.88616	1.88616	0.122797	-7.45504	8.98e-14	8.97e-12
ENSG00000168040	FADD	protein_coding	103.525	-1.10789	1.10789	2.1553	-2.1553	0.148669	7.45207	9.19e-14	9.13e-12
ENSG00000204574	ABCF1	protein_coding	2294.08	1.10306	1.10306	2.1481	2.1481	0.148017	-7.45227	9.17e-14	9.13e-12
ENSG00000169045	HNRNPH1	protein_coding	8787.45	1.33686	1.33686	2.52601	2.52601	0.179445	-7.44998	9.34e-14	9.25e-12
ENSG00000141252	VPS53	protein_coding	471.335	1.02191	1.02191	2.0306	2.0306	0.137227	-7.44682	9.56e-14	9.45e-12
ENSG00000167716	WDR81	protein_coding	604.791	1.23908	1.23908	2.36048	2.36048	0.166533	-7.44044	1e-13	9.89e-12
ENSG00000144134	RABL2A	protein_coding	839.666	0.857614	0.857614	1.81204	1.81204	0.115297	-7.43828	1.02e-13	1e-11
ENSG00000248126	AC091849.1	unprocessed_pseudogene	26.2093	2.40787	2.40787	5.30692	5.30692	0.32392	-7.43354	1.06e-13	1.04e-11
ENSG00000156968	MPV17L	protein_coding	36.4853	2.20949	2.20949	4.62512	4.62512	0.297347	-7.43068	1.08e-13	1.06e-11
ENSG00000011114	BTBD7	protein_coding	208.563	1.48527	1.48527	2.7997	2.7997	0.200112	-7.42219	1.15e-13	1.12e-11
ENSG00000196943	NOP9	protein_coding	393.105	1.15928	1.15928	2.23346	2.23346	0.156218	-7.4209	1.16e-13	1.13e-11
ENSG00000177879	AP3S1	protein_coding	827.657	1.70064	1.70064	3.25046	3.25046	0.229299	-7.41672	1.2e-13	1.16e-11
ENSG00000218426	AL590867.2	processed_pseudogene	249.216	-0.858241	0.858241	1.81283	-1.81283	0.115728	7.41603	1.21e-13	1.17e-11
ENSG00000239282	CASTOR1	protein_coding	114.58	-1.32752	1.32752	2.50972	-2.50972	0.179105	7.41199	1.24e-13	1.2e-11
ENSG00000174428	GTF2IRD2B	protein_coding	584.707	2.10748	2.10748	4.30937	4.30937	0.28472	-7.40194	1.34e-13	1.29e-11
ENSG00000090565	RAB11FIP3	protein_coding	1297.33	1.18326	1.18326	2.2709	2.2709	0.159903	-7.39987	1.36e-13	1.31e-11
ENSG00000204681	GABBR1	protein_coding	2899.3	1.1985	1.1985	2.29501	2.29501	0.161978	-7.39914	1.37e-13	1.31e-11
ENSG00000092330	TINF2	protein_coding	562.385	1.17237	1.17237	2.25381	2.25381	0.158515	-7.39594	1.4e-13	1.34e-11
ENSG00000214439	FAM185BP	transcribed_unprocessed_pseudogene	67.6584	0.952763	0.952763	1.93558	1.93558	0.128839	-7.39501	1.41e-13	1.35e-11
ENSG00000173273	TNKS	protein_coding	622.512	1.27374	1.27374	2.41788	2.41788	0.172335	-7.39109	1.46e-13	1.38e-11
ENSG00000072864	NDE1	protein_coding	322.132	1.2139	1.2139	2.31964	2.31964	0.164278	-7.3893	1.48e-13	1.4e-11
ENSG00000277846	SNORD30	snoRNA	4.63849	-5.09983	5.09983	34.2927	-34.2927	0.690466	7.38607	1.51e-13	1.43e-11
ENSG00000269888	AC112491.1	lincRNA	5.15759	-5.23866	5.23866	37.7567	-37.7567	0.709426	7.38436	1.53e-13	1.44e-11
ENSG00000170892	TSEN34	protein_coding	493.988	1.186	1.186	2.27521	2.27521	0.160678	-7.38121	1.57e-13	1.47e-11
ENSG00000023228	NDUFS1	protein_coding	1730.18	1.20582	1.20582	2.30669	2.30669	0.163509	-7.37466	1.65e-13	1.54e-11
ENSG00000197744	PTMAP2	processed_pseudogene	18.0739	2.11537	2.11537	4.33302	4.33302	0.286999	-7.37068	1.7e-13	1.59e-11
ENSG00000167807	AC011511.1	protein_coding	12.1674	-2.99245	2.99245	7.95822	-7.95822	0.40614	7.36802	1.73e-13	1.61e-11
ENSG00000125551	PLGLB2	protein_coding	5.81784	3.50563	3.50563	11.358	11.358	0.476094	-7.36331	1.79e-13	1.67e-11
ENSG00000271303	SRXN1	protein_coding	14.232	-2.63136	2.63136	6.1961	-6.1961	0.357516	7.36012	1.84e-13	1.7e-11
ENSG00000131116	ZNF428	protein_coding	689.416	-0.861973	0.861973	1.81752	-1.81752	0.117105	7.3607	1.83e-13	1.7e-11
ENSG00000111752	PHC1	protein_coding	1705.19	1.55593	1.55593	2.94022	2.94022	0.211529	-7.3556	1.9e-13	1.75e-11
ENSG00000174282	ZBTB4	protein_coding	290.713	1.29821	1.29821	2.45924	2.45924	0.176818	-7.3421	2.1e-13	1.93e-11
ENSG00000169629	RGPD8	protein_coding	109.51	1.84516	1.84516	3.59294	3.59294	0.251315	-7.34203	2.1e-13	1.93e-11
ENSG00000231074	HCG18	antisense	75.416	1.5455	1.5455	2.91906	2.91906	0.210723	-7.33429	2.23e-13	2.04e-11
ENSG00000013275	PSMC4	protein_coding	1917.63	1.1553	1.1553	2.22731	2.22731	0.157679	-7.32693	2.35e-13	2.15e-11
ENSG00000118181	RPS25	protein_coding	11129.5	1.523	1.523	2.87388	2.87388	0.208081	-7.31928	2.49e-13	2.27e-11
ENSG00000174483	BBS1	protein_coding	164.749	-0.716685	0.716685	1.6434	-1.6434	0.097937	7.31782	2.52e-13	2.28e-11
ENSG00000068903	SIRT2	protein_coding	1260.72	0.591131	0.591131	1.50643	1.50643	0.0808249	-7.31373	2.6e-13	2.35e-11
ENSG00000188626	GOLGA8M	protein_coding	34.0941	1.51067	1.51067	2.84942	2.84942	0.20673	-7.30744	2.72e-13	2.46e-11
ENSG00000102931	ARL2BP	protein_coding	61.3045	-1.76059	1.76059	3.38837	-3.38837	0.241109	7.30207	2.83e-13	2.55e-11
ENSG00000126005	MMP24OS	protein_coding	1699.81	-0.747308	0.747308	1.67866	-1.67866	0.102472	7.29279	3.04e-13	2.72e-11
ENSG00000204344	STK19	protein_coding	291.323	1.11926	1.11926	2.17235	2.17235	0.153858	-7.27461	3.47e-13	3.11e-11
ENSG00000100207	TCF20	protein_coding	113.734	1.03456	1.03456	2.04849	2.04849	0.142363	-7.26706	3.67e-13	3.28e-11
ENSG00000151239	TWF1	protein_coding	2149.38	1.16962	1.16962	2.24952	2.24952	0.161179	-7.25665	3.97e-13	3.53e-11
ENSG00000154359	LONRF1	protein_coding	735.448	1.32342	1.32342	2.50258	2.50258	0.182398	-7.25563	4e-13	3.55e-11
ENSG00000012963	UBR7	protein_coding	207.485	1.18883	1.18883	2.27967	2.27967	0.163936	-7.25178	4.11e-13	3.65e-11
ENSG00000204469	PRRC2A	protein_coding	7189.8	1.01822	1.01822	2.02542	2.02542	0.140475	-7.24843	4.22e-13	3.73e-11
ENSG00000211896	IGHG1	IG_C_gene	17117.6	5.01817	5.01817	32.4057	32.4057	0.692455	-7.24693	4.26e-13	3.76e-11
ENSG00000171863	RPS7	protein_coding	10547.5	1.92408	1.92408	3.79494	3.79494	0.265587	-7.24461	4.34e-13	3.82e-11
ENSG00000214269	LGMNP1	processed_pseudogene	37.3564	-1.81588	1.81588	3.52073	-3.52073	0.250728	7.24241	4.41e-13	3.87e-11
ENSG00000276386	CNTNAP3P2	unprocessed_pseudogene	36.1681	2.26814	2.26814	4.81701	4.81701	0.313379	-7.23769	4.56e-13	4e-11
ENSG00000235453	SMIM27	protein_coding	151.605	-0.807524	0.807524	1.75021	-1.75021	0.111586	7.23678	4.59e-13	4.01e-11
ENSG00000231995	AL590399.4	processed_pseudogene	6.19604	2.88657	2.88657	7.39511	7.39511	0.399004	-7.23444	4.67e-13	4.07e-11
ENSG00000161010	MRNIP	protein_coding	292.606	1.0017	1.0017	2.00235	2.00235	0.138483	-7.23335	4.71e-13	4.1e-11
ENSG00000023191	RNH1	protein_coding	3690.16	1.17992	1.17992	2.26564	2.26564	0.163294	-7.22573	4.98e-13	4.32e-11
ENSG00000126603	GLIS2	protein_coding	301.749	1.80071	1.80071	3.48393	3.48393	0.249338	-7.22198	5.12e-13	4.43e-11
ENSG00000232553	CLK2P1	processed_pseudogene	9.56529	-2.78995	2.78995	6.91604	-6.91604	0.386647	7.21575	5.36e-13	4.63e-11
ENSG00000169972	PUSL1	protein_coding	387.182	-0.787192	0.787192	1.72571	-1.72571	0.109101	7.21527	5.38e-13	4.63e-11
ENSG00000213455	PPIAP82	processed_pseudogene	4.13122	-4.94742	4.94742	30.8547	-30.8547	0.686166	7.21023	5.59e-13	4.8e-11
ENSG00000232573	RPL3P4	processed_pseudogene	279.66	2.21855	2.21855	4.65426	4.65426	0.307882	-7.20586	5.77e-13	4.94e-11
ENSG00000170144	HNRNPA3	protein_coding	14508.5	0.770164	0.770164	1.70546	1.70546	0.106894	-7.20493	5.81e-13	4.97e-11
ENSG00000275924	MIR6807	miRNA	5.16769	-5.28894	5.28894	39.0959	-39.0959	0.734276	7.20294	5.89e-13	5.03e-11
ENSG00000205542	TMSB4X	protein_coding	17864.2	1.82175	1.82175	3.53509	3.53509	0.252955	-7.20185	5.94e-13	5.05e-11
ENSG00000177370	TIMM22	protein_coding	231.701	1.0822	1.0822	2.11726	2.11726	0.15029	-7.20073	5.99e-13	5.08e-11
ENSG00000128262	POM121L9P	transcribed_unprocessed_pseudogene	166.942	1.75035	1.75035	3.3644	3.3644	0.243093	-7.20033	6.01e-13	5.09e-11
ENSG00000235847	LDHAP7	processed_pseudogene	40.264	-4.29721	4.29721	19.6602	-19.6602	0.596939	7.19873	6.08e-13	5.14e-11
ENSG00000134056	MRPS36	protein_coding	441.047	1.18756	1.18756	2.27767	2.27767	0.165099	-7.19301	6.34e-13	5.33e-11
ENSG00000273559	CWC25	protein_coding	573.637	1.20061	1.20061	2.29838	2.29838	0.16691	-7.19317	6.33e-13	5.33e-11
ENSG00000225698	IGHV3-72	IG_V_gene	103.327	6.54931	6.54931	93.6569	93.6569	0.910537	-7.19281	6.35e-13	5.33e-11
ENSG00000134058	CDK7	protein_coding	458.491	1.28438	1.28438	2.43577	2.43577	0.17858	-7.19218	6.38e-13	5.34e-11
ENSG00000104824	HNRNPL	protein_coding	2067	1.47204	1.47204	2.77413	2.77413	0.204712	-7.19078	6.44e-13	5.38e-11
ENSG00000108379	WNT3	protein_coding	13.6787	1.9522	1.9522	3.86965	3.86965	0.271593	-7.18797	6.58e-13	5.48e-11
ENSG00000239830	RPS4XP22	processed_pseudogene	120.955	-3.91074	3.91074	15.0401	-15.0401	0.544133	7.1871	6.62e-13	5.49e-11
ENSG00000253676	TAGLN2P1	processed_pseudogene	27.9673	-2.23245	2.23245	4.6993	-4.6993	0.310617	7.18713	6.62e-13	5.49e-11
ENSG00000185164	NOMO2	protein_coding	546.925	1.69922	1.69922	3.24725	3.24725	0.236532	-7.18388	6.78e-13	5.61e-11
ENSG00000197006	METTL9	protein_coding	803.141	1.37648	1.37648	2.59635	2.59635	0.191781	-7.17737	7.11e-13	5.87e-11
ENSG00000272693	AC073107.1	transcribed_unprocessed_pseudogene	83.2132	1.09203	1.09203	2.13173	2.13173	0.152339	-7.16838	7.59e-13	6.25e-11
ENSG00000180747	SMG1P3	transcribed_unprocessed_pseudogene	61.1406	2.72453	2.72453	6.60946	6.60946	0.380198	-7.16608	7.72e-13	6.34e-11
ENSG00000144199	FAHD2B	protein_coding	437.874	1.02687	1.02687	2.0376	2.0376	0.143346	-7.16361	7.86e-13	6.44e-11
ENSG00000198719	DLL1	protein_coding	600.04	1.57908	1.57908	2.98779	2.98779	0.220485	-7.16185	7.96e-13	6.51e-11
ENSG00000161011	SQSTM1	protein_coding	3999.12	1.15706	1.15706	2.23003	2.23003	0.161648	-7.15792	8.19e-13	6.67e-11
ENSG00000275302	CCL4	protein_coding	101.827	2.73179	2.73179	6.64278	6.64278	0.382276	-7.14612	8.93e-13	7.24e-11
ENSG00000181315	ZNF322	protein_coding	496.772	1.21743	1.21743	2.32532	2.32532	0.170501	-7.14031	9.31e-13	7.53e-11
ENSG00000117262	GPR89A	protein_coding	254.038	1.07102	1.07102	2.10092	2.10092	0.150057	-7.13744	9.51e-13	7.68e-11
ENSG00000122140	MRPS2	protein_coding	1121.07	-0.671737	0.671737	1.59299	-1.59299	0.0941531	7.13452	9.71e-13	7.82e-11
ENSG00000278535	DHRS11	protein_coding	135.316	1.01073	1.01073	2.01493	2.01493	0.141765	-7.12965	1.01e-12	8.09e-11
ENSG00000099290	WASHC2A	protein_coding	2152.25	1.03307	1.03307	2.04637	2.04637	0.14495	-7.12705	1.03e-12	8.22e-11
ENSG00000232187	FTH1P7	processed_pseudogene	19.4651	3.17103	3.17103	9.00693	9.00693	0.444977	-7.12629	1.03e-12	8.25e-11
ENSG00000198814	GK	protein_coding	284.789	1.76456	1.76456	3.39772	3.39772	0.247782	-7.12144	1.07e-12	8.53e-11
ENSG00000204256	BRD2	protein_coding	5132.87	1.20554	1.20554	2.30624	2.30624	0.169482	-7.11312	1.13e-12	9.04e-11
ENSG00000243716	NPIPB5	protein_coding	31.9932	1.85395	1.85395	3.61488	3.61488	0.260677	-7.11206	1.14e-12	9.09e-11
ENSG00000008382	MPND	protein_coding	630.421	-0.787427	0.787427	1.72599	-1.72599	0.110741	7.11052	1.16e-12	9.17e-11
ENSG00000107863	ARHGAP21	protein_coding	3611.09	0.733482	0.733482	1.66265	1.66265	0.103225	-7.10563	1.2e-12	9.48e-11
ENSG00000213337	ANKRD39	protein_coding	279.905	-0.772838	0.772838	1.70863	-1.70863	0.108791	7.10388	1.21e-12	9.58e-11
ENSG00000103512	NOMO1	protein_coding	1145.98	2.20808	2.20808	4.6206	4.6206	0.310889	-7.10248	1.23e-12	9.65e-11
ENSG00000218418	AL591135.1	processed_pseudogene	8.8647	1.99988	1.99988	3.99967	3.99967	0.281793	-7.09699	1.28e-12	1e-10
ENSG00000231503	PTMAP4	processed_pseudogene	14.1238	-2.11443	2.11443	4.3302	-4.3302	0.298135	7.09219	1.32e-12	1.04e-10
ENSG00000262814	MRPL12	protein_coding	168.835	-1.38779	1.38779	2.61677	-2.61677	0.195899	7.08421	1.4e-12	1.09e-10
ENSG00000277972	CISD3	protein_coding	362.225	1.02302	1.02302	2.03217	2.03217	0.144417	-7.08377	1.4e-12	1.1e-10
ENSG00000230734	RPL10P3	processed_pseudogene	10.9541	-2.922	2.922	7.57894	-7.57894	0.412582	7.08223	1.42e-12	1.11e-10
ENSG00000006831	ADIPOR2	protein_coding	472.945	1.22785	1.22785	2.34217	2.34217	0.173379	-7.08188	1.42e-12	1.11e-10
ENSG00000256546	AC156455.1	processed_transcript	30.9367	1.96401	1.96401	3.90144	3.90144	0.277372	-7.08078	1.43e-12	1.11e-10
ENSG00000213722	DDAH2	protein_coding	1461.11	0.923966	0.923966	1.89732	1.89732	0.130523	-7.07898	1.45e-12	1.12e-10
ENSG00000228315	GUSBP11	processed_transcript	688.462	-0.72984	0.72984	1.65846	-1.65846	0.103288	7.06604	1.59e-12	1.23e-10
ENSG00000160323	ADAMTS13	protein_coding	293.635	1.07994	1.07994	2.11395	2.11395	0.153009	-7.05801	1.69e-12	1.3e-10
ENSG00000184616	SPDYE12P	unprocessed_pseudogene	29.0527	1.52471	1.52471	2.87729	2.87729	0.216122	-7.05485	1.73e-12	1.33e-10
ENSG00000273192	AL671710.1	lincRNA	9.10741	-3.00638	3.00638	8.03548	-8.03548	0.426301	7.05226	1.76e-12	1.35e-10
ENSG00000143977	SNRPG	protein_coding	830.491	1.02228	1.02228	2.03112	2.03112	0.144956	-7.05231	1.76e-12	1.35e-10
ENSG00000166783	MARF1	protein_coding	1183.96	1.33237	1.33237	2.51816	2.51816	0.188998	-7.04963	1.79e-12	1.37e-10
ENSG00000119335	SET	protein_coding	8305.34	0.680481	0.680481	1.60267	1.60267	0.0965689	-7.04659	1.83e-12	1.4e-10
ENSG00000180228	PRKRA	protein_coding	1384.55	0.789947	0.789947	1.72901	1.72901	0.112113	-7.04597	1.84e-12	1.4e-10
ENSG00000277474	MIR6894	miRNA	4.25545	-4.97036	4.97036	31.3492	-31.3492	0.705517	7.04498	1.85e-12	1.41e-10
ENSG00000214331	AC009053.1	transcribed_unprocessed_pseudogene	245.198	0.933772	0.933772	1.91026	1.91026	0.132546	-7.04487	1.86e-12	1.41e-10
ENSG00000078319	PMS2P1	unprocessed_pseudogene	283.894	0.8432	0.8432	1.79402	1.79402	0.119847	-7.03561	1.98e-12	1.5e-10
ENSG00000285976	AL135905.2	protein_coding	61.4952	-1.87664	1.87664	3.67219	-3.67219	0.266909	7.03102	2.05e-12	1.54e-10
ENSG00000147324	MFHAS1	protein_coding	245.345	1.9706	1.9706	3.91931	3.91931	0.280259	-7.03134	2.05e-12	1.54e-10
ENSG00000227097	RPS28P7	processed_pseudogene	468.95	4.74006	4.74006	26.7239	26.7239	0.674588	-7.0266	2.12e-12	1.58e-10
ENSG00000204287	HLA-DRA	protein_coding	3504.19	2.01256	2.01256	4.03498	4.03498	0.286498	-7.02469	2.15e-12	1.6e-10
ENSG00000170276	HSPB2	protein_coding	10.1604	-4.7858	4.7858	27.5847	-27.5847	0.681655	7.02085	2.21e-12	1.64e-10
ENSG00000253919	THAP12P7	processed_pseudogene	8.42872	2.27118	2.27118	4.82718	4.82718	0.323742	-7.01541	2.29e-12	1.71e-10
ENSG00000187735	TCEA1	protein_coding	2417.45	1.13681	1.13681	2.19895	2.19895	0.162106	-7.01278	2.34e-12	1.73e-10
ENSG00000275835	TUBGCP5	protein_coding	785.773	1.21907	1.21907	2.32797	2.32797	0.17382	-7.01341	2.33e-12	1.73e-10
ENSG00000196275	GTF2IRD2	protein_coding	432.267	1.12332	1.12332	2.17847	2.17847	0.160246	-7.00994	2.38e-12	1.76e-10
ENSG00000104643	MTMR9	protein_coding	111.04	1.37281	1.37281	2.58974	2.58974	0.195842	-7.00977	2.39e-12	1.76e-10
ENSG00000198169	ZNF251	protein_coding	128.302	1.16461	1.16461	2.24173	2.24173	0.166318	-7.00233	2.52e-12	1.85e-10
ENSG00000242071	RPL7AP6	processed_pseudogene	95.0948	2.45456	2.45456	5.48147	5.48147	0.350683	-6.99939	2.57e-12	1.89e-10
ENSG00000153165	RGPD3	protein_coding	17.2755	1.60018	1.60018	3.03182	3.03182	0.228784	-6.99428	2.67e-12	1.96e-10
ENSG00000167283	ATP5MG	protein_coding	1354.27	-1.01042	1.01042	2.0145	-2.0145	0.144484	6.99332	2.68e-12	1.97e-10
ENSG00000269713	NBPF9	protein_coding	719.772	1.2101	1.2101	2.31354	2.31354	0.173078	-6.99165	2.72e-12	1.98e-10
ENSG00000225331	LINC01678	lincRNA	10.0335	2.99416	2.99416	7.96767	7.96767	0.428257	-6.9915	2.72e-12	1.98e-10
ENSG00000261326	LINC01355	lincRNA	20.2305	1.40318	1.40318	2.64485	2.64485	0.200763	-6.98924	2.76e-12	2.01e-10
ENSG00000227376	FTH1P16	processed_pseudogene	16.0733	1.39357	1.39357	2.62728	2.62728	0.199459	-6.98675	2.81e-12	2.04e-10
ENSG00000127314	RAP1B	protein_coding	2513.86	1.5119	1.5119	2.85185	2.85185	0.216494	-6.98356	2.88e-12	2.08e-10
ENSG00000141873	SLC39A3	protein_coding	527.856	-0.670311	0.670311	1.59142	-1.59142	0.0960148	6.98134	2.92e-12	2.11e-10
ENSG00000174444	RPL4	protein_coding	41421.4	0.946857	0.946857	1.92767	1.92767	0.135681	-6.97855	2.98e-12	2.14e-10
ENSG00000250794	ALG1L12P	unprocessed_pseudogene	4.08588	5.50332	5.50332	45.3592	45.3592	0.788511	-6.97939	2.96e-12	2.14e-10
ENSG00000169981	ZNF35	protein_coding	35.0713	1.80289	1.80289	3.48919	3.48919	0.258392	-6.97736	3.01e-12	2.16e-10
ENSG00000214362	RPS3AP36	processed_pseudogene	4.50768	-4.75827	4.75827	27.0635	-27.0635	0.682356	6.97331	3.1e-12	2.22e-10
ENSG00000182552	RWDD4	protein_coding	473.001	1.03643	1.03643	2.05115	2.05115	0.148658	-6.97192	3.13e-12	2.23e-10
ENSG00000284820	AC068946.2	protein_coding	24.952	-1.7644	1.7644	3.39733	-3.39733	0.253088	6.9715	3.14e-12	2.24e-10
ENSG00000280828	AC090114.3	unprocessed_pseudogene	34.9785	-1.58655	1.58655	3.00331	-3.00331	0.22763	6.96989	3.17e-12	2.26e-10
ENSG00000226532	AL022718.1	processed_pseudogene	47.7003	-2.75138	2.75138	6.73359	-6.73359	0.394873	6.96774	3.22e-12	2.29e-10
ENSG00000114391	RPL24	protein_coding	12913.3	0.912655	0.912655	1.88251	1.88251	0.130999	-6.96688	3.24e-12	2.3e-10
ENSG00000112511	PHF1	protein_coding	2730.56	0.969489	0.969489	1.95815	1.95815	0.139212	-6.96412	3.3e-12	2.34e-10
ENSG00000065978	YBX1	protein_coding	9956.29	1.42699	1.42699	2.68885	2.68885	0.20494	-6.96299	3.33e-12	2.35e-10
ENSG00000100938	GMPR2	protein_coding	1061.75	0.906213	0.906213	1.87412	1.87412	0.130235	-6.95828	3.44e-12	2.43e-10
ENSG00000239883	PARGP1	transcribed_unprocessed_pseudogene	259.06	0.875975	0.875975	1.83525	1.83525	0.126012	-6.9515	3.61e-12	2.54e-10
ENSG00000198918	RPL39	protein_coding	4811.46	2.89324	2.89324	7.42937	7.42937	0.416179	-6.95191	3.6e-12	2.54e-10
ENSG00000108439	PNPO	protein_coding	760.127	-0.782458	0.782458	1.72006	-1.72006	0.112665	6.94499	3.78e-12	2.65e-10
ENSG00000214748	AL355309.1	processed_pseudogene	17.1351	-1.93377	1.93377	3.82052	-3.82052	0.278535	6.94264	3.85e-12	2.69e-10
ENSG00000174915	PTDSS2	protein_coding	608.962	0.741973	0.741973	1.67246	1.67246	0.106919	-6.93961	3.93e-12	2.74e-10
ENSG00000163807	KIAA1143	protein_coding	104.629	2.42276	2.42276	5.36194	5.36194	0.349504	-6.93198	4.15e-12	2.89e-10
ENSG00000100380	ST13	protein_coding	10469.4	1.25827	1.25827	2.39208	2.39208	0.181604	-6.92861	4.25e-12	2.96e-10
ENSG00000254206	NPIPB11	protein_coding	91.3327	1.46216	1.46216	2.75521	2.75521	0.211136	-6.92522	4.35e-12	3.02e-10
ENSG00000283196	AC006453.2	transcribed_unprocessed_pseudogene	100.61	1.63761	1.63761	3.11149	3.11149	0.236462	-6.92546	4.35e-12	3.02e-10
ENSG00000228716	DHFR	protein_coding	435.091	1.53275	1.53275	2.89336	2.89336	0.221436	-6.92186	4.46e-12	3.08e-10
ENSG00000081692	JMJD4	protein_coding	373.292	-0.646061	0.646061	1.56489	-1.56489	0.0933484	6.92096	4.49e-12	3.1e-10
ENSG00000160767	FAM189B	protein_coding	377.955	0.965362	0.965362	1.95255	1.95255	0.139496	-6.92036	4.5e-12	3.1e-10
ENSG00000183666	GUSBP1	transcribed_unprocessed_pseudogene	59.5709	1.77244	1.77244	3.41631	3.41631	0.256215	-6.91777	4.59e-12	3.15e-10
ENSG00000171928	TVP23B	protein_coding	1086.4	1.00067	1.00067	2.00093	2.00093	0.14469	-6.91597	4.65e-12	3.19e-10
ENSG00000146242	TPBG	protein_coding	44.9694	1.55413	1.55413	2.93657	2.93657	0.22474	-6.91524	4.67e-12	3.2e-10
ENSG00000211890	IGHA2	IG_C_gene	1231.93	5.07707	5.07707	33.756	33.756	0.734329	-6.91389	4.72e-12	3.22e-10
ENSG00000160813	PPP1R35	protein_coding	298.194	-0.888741	0.888741	1.85156	-1.85156	0.128576	6.91221	4.77e-12	3.25e-10
ENSG00000204371	EHMT2	protein_coding	1134	0.953533	0.953533	1.93661	1.93661	0.138094	-6.90495	5.02e-12	3.41e-10
ENSG00000196230	TUBB	protein_coding	1053.35	1.27181	1.27181	2.41464	2.41464	0.184208	-6.9042	5.05e-12	3.43e-10
ENSG00000165714	BORCS5	protein_coding	49.2417	1.63703	1.63703	3.11024	3.11024	0.237136	-6.90332	5.08e-12	3.44e-10
ENSG00000257727	CNPY2	protein_coding	402.959	-0.832034	0.832034	1.78019	-1.78019	0.120556	6.90167	5.14e-12	3.47e-10
ENSG00000155189	AGPAT5	protein_coding	218.709	1.20868	1.20868	2.31126	2.31126	0.175177	-6.89974	5.21e-12	3.52e-10
ENSG00000142541	RPL13A	protein_coding	38024.3	1.05081	1.05081	2.0717	2.0717	0.152339	-6.89786	5.28e-12	3.56e-10
ENSG00000174353	STAG3L3	transcribed_unprocessed_pseudogene	133.603	2.28882	2.28882	4.88657	4.88657	0.332077	-6.89244	5.48e-12	3.69e-10
ENSG00000204351	SKIV2L	protein_coding	2170.26	1.04076	1.04076	2.05731	2.05731	0.151127	-6.88665	5.71e-12	3.83e-10
ENSG00000270231	NBPF8	transcribed_unprocessed_pseudogene	750.363	1.31376	1.31376	2.48588	2.48588	0.190911	-6.88151	5.92e-12	3.97e-10
ENSG00000215199	YWHAZP6	processed_pseudogene	9.92956	-2.74983	2.74983	6.72636	-6.72636	0.399652	6.88055	5.96e-12	3.98e-10
ENSG00000266338	NBPF15	protein_coding	1068.76	1.12958	1.12958	2.18795	2.18795	0.164218	-6.87854	6.05e-12	4.03e-10
ENSG00000215093	EEF1A1P29	processed_pseudogene	8.65071	-3.36267	3.36267	10.2864	-10.2864	0.488911	6.87787	6.08e-12	4.04e-10
ENSG00000276141	WHAMMP3	transcribed_unprocessed_pseudogene	255.622	1.06103	1.06103	2.08642	2.08642	0.154314	-6.87578	6.17e-12	4.09e-10
ENSG00000167613	LAIR1	protein_coding	167.07	2.00523	2.00523	4.01452	4.01452	0.291643	-6.87561	6.17e-12	4.09e-10
ENSG00000146223	RPL7L1	protein_coding	4562	0.805352	0.805352	1.74757	1.74757	0.117195	-6.87189	6.34e-12	4.19e-10
ENSG00000164733	CTSB	protein_coding	14394.5	1.37482	1.37482	2.59336	2.59336	0.200113	-6.87023	6.41e-12	4.23e-10
ENSG00000151247	EIF4E	protein_coding	1252.14	1.0425	1.0425	2.05979	2.05979	0.151852	-6.8652	6.64e-12	4.37e-10
ENSG00000225616	AL138785.1	processed_pseudogene	24.9261	-1.9492	1.9492	3.86161	-3.86161	0.284051	6.86214	6.78e-12	4.46e-10
ENSG00000261067	AC109460.3	processed_transcript	100.798	-1.39098	1.39098	2.62256	-2.62256	0.202729	6.86126	6.83e-12	4.47e-10
ENSG00000082153	BZW1	protein_coding	5503.19	0.987838	0.987838	1.98321	1.98321	0.143963	-6.86173	6.8e-12	4.47e-10
ENSG00000231389	HLA-DPA1	protein_coding	2921.51	1.92049	1.92049	3.78553	3.78553	0.279934	-6.86053	6.86e-12	4.49e-10
ENSG00000260404	AC110079.1	transcribed_unprocessed_pseudogene	967.513	0.995719	0.995719	1.99407	1.99407	0.14527	-6.85427	7.17e-12	4.68e-10
ENSG00000230021	AL669831.3	transcribed_processed_pseudogene	23.2437	3.2128	3.2128	9.2715	9.2715	0.469031	-6.84988	7.39e-12	4.82e-10
ENSG00000213383	AC104297.1	processed_pseudogene	6.78213	-4.76248	4.76248	27.1425	-27.1425	0.695733	6.84527	7.63e-12	4.96e-10
ENSG00000100889	PCK2	protein_coding	339.552	1.27736	1.27736	2.42395	2.42395	0.186658	-6.84331	7.74e-12	5.02e-10
ENSG00000205710	C17orf107	protein_coding	100.79	-1.33118	1.33118	2.51608	-2.51608	0.194587	6.84105	7.86e-12	5.09e-10
ENSG00000273611	ZNHIT3	protein_coding	352.597	0.985131	0.985131	1.97949	1.97949	0.14422	-6.83073	8.45e-12	5.47e-10
ENSG00000261701	HPR	protein_coding	73.6794	4.68488	4.68488	25.721	25.721	0.685948	-6.82979	8.5e-12	5.49e-10
ENSG00000278867	AC090616.6	TEC	63.3004	1.06725	1.06725	2.09543	2.09543	0.156364	-6.82538	8.77e-12	5.65e-10
ENSG00000149531	FRG1BP	unprocessed_pseudogene	419.861	1.47458	1.47458	2.77903	2.77903	0.216327	-6.81647	9.33e-12	6e-10
ENSG00000146556	WASH2P	transcribed_unprocessed_pseudogene	566.015	1.24718	1.24718	2.37377	2.37377	0.182978	-6.81602	9.36e-12	6.01e-10
ENSG00000127957	PMS2P3	transcribed_unprocessed_pseudogene	260.131	0.819308	0.819308	1.76456	1.76456	0.120241	-6.81388	9.5e-12	6.09e-10
ENSG00000144741	SLC25A26	protein_coding	355.61	0.731031	0.731031	1.65982	1.65982	0.107342	-6.81027	9.74e-12	6.24e-10
ENSG00000242028	HYPK	protein_coding	293.154	-1.17637	1.17637	2.26007	-2.26007	0.172892	6.80409	1.02e-11	6.5e-10
ENSG00000122406	RPL5	protein_coding	32944.7	0.610707	0.610707	1.52701	1.52701	0.0897657	-6.80334	1.02e-11	6.52e-10
ENSG00000263956	NBPF11	protein_coding	775.092	1.38446	1.38446	2.61073	2.61073	0.20351	-6.80288	1.03e-11	6.53e-10
ENSG00000274008	RF00017	misc_RNA	19.9861	2.17987	2.17987	4.53113	4.53113	0.320605	-6.79924	1.05e-11	6.68e-10
ENSG00000105856	HBP1	protein_coding	1291.2	1.26203	1.26203	2.39833	2.39833	0.185652	-6.79783	1.06e-11	6.74e-10
ENSG00000244313	AC024293.1	processed_pseudogene	89.8767	1.10856	1.10856	2.1563	2.1563	0.163132	-6.79544	1.08e-11	6.84e-10
ENSG00000285020	AC020765.5	unprocessed_pseudogene	5.9898	2.16499	2.16499	4.48464	4.48464	0.318617	-6.79497	1.08e-11	6.85e-10
ENSG00000204227	RING1	protein_coding	1296.37	1.13387	1.13387	2.19447	2.19447	0.166886	-6.79431	1.09e-11	6.87e-10
ENSG00000243708	PLA2G4B	protein_coding	125.103	-1.54631	1.54631	2.9207	-2.9207	0.227829	6.78717	1.14e-11	7.19e-10
ENSG00000168477	TNXB	protein_coding	700.986	1.79253	1.79253	3.46421	3.46421	0.264098	-6.78734	1.14e-11	7.19e-10
ENSG00000228763	LIMS1-AS1	antisense	22.8812	1.87778	1.87778	3.6751	3.6751	0.276822	-6.78335	1.17e-11	7.37e-10
ENSG00000186676	EEF1GP1	processed_pseudogene	37.532	-4.84512	4.84512	28.7426	-28.7426	0.715426	6.77236	1.27e-11	7.94e-10
ENSG00000182004	SNRPE	protein_coding	984.283	0.916172	0.916172	1.8871	1.8871	0.135389	-6.76695	1.32e-11	8.23e-10
ENSG00000230712	GGTLC4P	unprocessed_pseudogene	20.341	1.67823	1.67823	3.20034	3.20034	0.248064	-6.7653	1.33e-11	8.31e-10
ENSG00000100764	PSMC1	protein_coding	788.656	2.44189	2.44189	5.43352	5.43352	0.360999	-6.76424	1.34e-11	8.36e-10
ENSG00000121089	NACA3P	processed_pseudogene	71.6365	-2.54761	2.54761	5.84663	-5.84663	0.376654	6.76377	1.34e-11	8.37e-10
ENSG00000143947	RPS27A	protein_coding	16475.4	1.64826	1.64826	3.13456	3.13456	0.243866	-6.7589	1.39e-11	8.64e-10
ENSG00000175482	POLD4	protein_coding	705.547	-0.667951	0.667951	1.58882	-1.58882	0.0988599	6.75654	1.41e-11	8.77e-10
ENSG00000182196	ARL6IP4	protein_coding	112.609	-1.09347	1.09347	2.13387	-2.13387	0.16202	6.74899	1.49e-11	9.22e-10
ENSG00000211947	IGHV3-21	IG_V_gene	489.967	6.3084	6.3084	79.2532	79.2532	0.936652	-6.73505	1.64e-11	1.01e-09
ENSG00000235241	BX284668.4	processed_pseudogene	16.0958	-3.01875	3.01875	8.10463	-8.10463	0.448532	6.73027	1.69e-11	1.05e-09
ENSG00000265808	SEC22B	protein_coding	3031.64	0.931059	0.931059	1.90668	1.90668	0.138547	-6.72016	1.82e-11	1.12e-09
ENSG00000224427	AP000281.1	processed_pseudogene	4.46795	-4.74262	4.74262	26.7714	-26.7714	0.706011	6.71749	1.85e-11	1.14e-09
ENSG00000204392	LSM2	protein_coding	248.993	0.670135	0.670135	1.59122	1.59122	0.0997814	-6.71603	1.87e-11	1.15e-09
ENSG00000275131	AC241952.1	transcribed_unprocessed_pseudogene	635.14	1.48756	1.48756	2.80415	2.80415	0.221571	-6.71372	1.9e-11	1.16e-09
ENSG00000178982	EIF3K	protein_coding	3375.97	0.869565	0.869565	1.82711	1.82711	0.12973	-6.7029	2.04e-11	1.25e-09
ENSG00000188612	SUMO2	protein_coding	3149.05	0.965505	0.965505	1.95275	1.95275	0.144063	-6.70197	2.06e-11	1.26e-09
ENSG00000197927	C2orf27A	transcribed_unprocessed_pseudogene	37.767	1.92071	1.92071	3.7861	3.7861	0.28694	-6.69377	2.17e-11	1.33e-09
ENSG00000226711	FAM66C	antisense	226.18	0.798687	0.798687	1.73952	1.73952	0.119476	-6.68491	2.31e-11	1.41e-09
ENSG00000204316	MRPL38	protein_coding	362.101	-1.0193	1.0193	2.02693	-2.02693	0.152526	6.68276	2.34e-11	1.43e-09
ENSG00000248124	RRN3P1	transcribed_unprocessed_pseudogene	255.698	1.79069	1.79069	3.45981	3.45981	0.268534	-6.6684	2.59e-11	1.57e-09
ENSG00000231925	TAPBP	protein_coding	1029.05	1.26362	1.26362	2.40098	2.40098	0.18963	-6.6636	2.67e-11	1.62e-09
ENSG00000108465	CDK5RAP3	protein_coding	2177.69	-1.1376	1.1376	2.20015	-2.20015	0.170776	6.66138	2.71e-11	1.64e-09
ENSG00000266920	ACTBP9	processed_pseudogene	5.79147	-4.55632	4.55632	23.5283	-23.5283	0.684615	6.6553	2.83e-11	1.7e-09
ENSG00000211964	IGHV3-48	IG_V_gene	260.803	6.39987	6.39987	84.4406	84.4406	0.961512	-6.65605	2.81e-11	1.7e-09
ENSG00000256148	AP000763.2	processed_pseudogene	12.2481	-3.37541	3.37541	10.3776	-10.3776	0.507585	6.64993	2.93e-11	1.76e-09
ENSG00000088038	CNOT3	protein_coding	1584.21	0.764094	0.764094	1.6983	1.6983	0.114943	-6.64761	2.98e-11	1.79e-09
ENSG00000230606	AC092683.1	lincRNA	47.615	2.32591	2.32591	5.01384	5.01384	0.350042	-6.64468	3.04e-11	1.82e-09
ENSG00000198874	TYW1	protein_coding	1263.96	0.753923	0.753923	1.68637	1.68637	0.113518	-6.64141	3.11e-11	1.86e-09
ENSG00000211966	IGHV5-51	IG_V_gene	368.778	6.0423	6.0423	65.9041	65.9041	0.909775	-6.64153	3.1e-11	1.86e-09
ENSG00000204650	LINC02210	transcribed_unitary_pseudogene	8.56466	1.95741	1.95741	3.88365	3.88365	0.295115	-6.63271	3.3e-11	1.96e-09
ENSG00000184110	EIF3C	protein_coding	344.375	1.56961	1.56961	2.96824	2.96824	0.236675	-6.6319	3.31e-11	1.97e-09
ENSG00000257513	NPIPB1P	transcribed_unprocessed_pseudogene	5.60041	3.13941	3.13941	8.81163	8.81163	0.473651	-6.62811	3.4e-11	2.02e-09
ENSG00000225536	STIP1P3	processed_pseudogene	9.9916	-3.3084	3.3084	9.90668	-9.90668	0.499245	6.62681	3.43e-11	2.03e-09
ENSG00000176340	COX8A	protein_coding	2474.91	-0.870369	0.870369	1.82813	-1.82813	0.131341	6.62679	3.43e-11	2.03e-09
ENSG00000143429	LSP1P4	transcribed_unprocessed_pseudogene	64.2591	1.63043	1.63043	3.09604	3.09604	0.246094	-6.6252	3.47e-11	2.05e-09
ENSG00000210174	MT-TR	Mt_tRNA	3.90824	-4.86361	4.86361	29.1134	-29.1134	0.734242	6.62399	3.5e-11	2.06e-09
ENSG00000074660	SCARF1	protein_coding	122.603	1.35611	1.35611	2.55993	2.55993	0.204773	-6.6225	3.53e-11	2.08e-09
ENSG00000124593	AL365205.1	protein_coding	285.33	-1.72441	1.72441	3.30446	-3.30446	0.260507	6.61946	3.61e-11	2.12e-09
ENSG00000177427	MIEF2	protein_coding	72.4317	1.33965	1.33965	2.53091	2.53091	0.20246	-6.61687	3.67e-11	2.15e-09
ENSG00000267156	TPMTP1	processed_pseudogene	8.31646	-3.47505	3.47505	11.1198	-11.1198	0.525448	6.6135	3.75e-11	2.2e-09
ENSG00000272606	AC015982.1	antisense	3.16298	-4.55728	4.55728	23.5439	-23.5439	0.689412	6.61039	3.83e-11	2.24e-09
ENSG00000176894	PXMP2	protein_coding	166.364	-1.55272	1.55272	2.93371	-2.93371	0.234875	6.61085	3.82e-11	2.24e-09
ENSG00000154822	PLCL2	protein_coding	49.9251	1.6376	1.6376	3.11147	3.11147	0.247955	-6.60441	3.99e-11	2.33e-09
ENSG00000172785	CBWD1	protein_coding	686.107	1.42121	1.42121	2.6781	2.6781	0.215219	-6.60353	4.01e-11	2.34e-09
ENSG00000160326	SLC2A6	protein_coding	42.0148	1.95108	1.95108	3.86664	3.86664	0.295555	-6.60141	4.07e-11	2.37e-09
ENSG00000223509	AC135983.2	transcribed_processed_pseudogene	137.742	1.9749	1.9749	3.93101	3.93101	0.299318	-6.598	4.17e-11	2.42e-09
ENSG00000234127	TRIM26	protein_coding	504.997	1.02148	1.02148	2.03	2.03	0.154915	-6.59381	4.29e-11	2.48e-09
ENSG00000148248	SURF4	protein_coding	1284.28	1.00737	1.00737	2.01024	2.01024	0.152804	-6.59253	4.32e-11	2.5e-09
ENSG00000089157	RPLP0	protein_coding	30929.9	1.01671	1.01671	2.0233	2.0233	0.15438	-6.58574	4.53e-11	2.61e-09
ENSG00000137312	FLOT1	protein_coding	3936.12	1.1308	1.1308	2.1898	2.1898	0.171711	-6.58549	4.53e-11	2.61e-09
ENSG00000225484	NUTM2B-AS1	antisense	592.854	0.791064	0.791064	1.73035	1.73035	0.12017	-6.5829	4.61e-11	2.65e-09
ENSG00000137970	RPL7P9	processed_pseudogene	129.931	3.19194	3.19194	9.13841	9.13841	0.484937	-6.58219	4.64e-11	2.66e-09
ENSG00000244053	RPL13AP2	processed_pseudogene	3.41661	-4.65651	4.65651	25.2202	-25.2202	0.707676	6.58	4.7e-11	2.69e-09
ENSG00000278259	MYO19	protein_coding	625.858	0.999126	0.999126	1.99879	1.99879	0.151834	-6.58038	4.69e-11	2.69e-09
ENSG00000213903	LTB4R	protein_coding	28.975	1.35051	1.35051	2.55002	2.55002	0.205278	-6.57893	4.74e-11	2.71e-09
ENSG00000179051	RCC2	protein_coding	689.737	1.27191	1.27191	2.41481	2.41481	0.193435	-6.5754	4.85e-11	2.77e-09
ENSG00000170270	GON7	protein_coding	32.2011	1.58475	1.58475	2.99956	2.99956	0.241091	-6.57326	4.92e-11	2.8e-09
ENSG00000278615	C11orf98	protein_coding	8.86131	-3.67907	3.67907	12.8089	-12.8089	0.559764	6.57254	4.95e-11	2.81e-09
ENSG00000276045	ORAI1	protein_coding	26.112	1.68476	1.68476	3.21487	3.21487	0.256342	-6.57232	4.95e-11	2.81e-09
ENSG00000105640	RPL18A	protein_coding	8459.07	2.25573	2.25573	4.77577	4.77577	0.343305	-6.57064	5.01e-11	2.84e-09
ENSG00000230987	AL359976.1	processed_pseudogene	3.56788	-4.71359	4.71359	26.238	-26.238	0.717661	6.56799	5.1e-11	2.88e-09
ENSG00000175711	B3GNTL1	protein_coding	179.616	0.976009	0.976009	1.96702	1.96702	0.1486	-6.56805	5.1e-11	2.88e-09
ENSG00000137404	NRM	protein_coding	74.3017	1.70795	1.70795	3.26697	3.26697	0.260186	-6.56435	5.23e-11	2.94e-09
ENSG00000284585	MIR4722	miRNA	3.76481	-4.77844	4.77844	27.4445	-27.4445	0.728409	6.56012	5.38e-11	3.02e-09
ENSG00000169918	OTUD7A	protein_coding	32.0372	1.16998	1.16998	2.25008	2.25008	0.178394	-6.5584	5.44e-11	3.05e-09
ENSG00000230849	GOT2P2	processed_pseudogene	10.9438	-2.56252	2.56252	5.9074	-5.9074	0.390967	6.55431	5.59e-11	3.11e-09
ENSG00000187187	ZNF546	protein_coding	22.3233	1.50628	1.50628	2.84076	2.84076	0.229795	-6.55488	5.57e-11	3.11e-09
ENSG00000183474	GTF2H2C	protein_coding	89.9579	2.47212	2.47212	5.54858	5.54858	0.377146	-6.55481	5.57e-11	3.11e-09
ENSG00000169564	PCBP1	protein_coding	3418.32	-0.755597	0.755597	1.68833	-1.68833	0.115312	6.5526	5.65e-11	3.15e-09
ENSG00000164346	NSA2	protein_coding	2805.87	0.6931	0.6931	1.61675	1.61675	0.10581	-6.55044	5.74e-11	3.19e-09
ENSG00000122674	CCZ1	protein_coding	295.503	1.47022	1.47022	2.77065	2.77065	0.224681	-6.5436	6.01e-11	3.33e-09
ENSG00000224837	GCSHP5	processed_pseudogene	9.12652	4.0521	4.0521	16.5884	16.5884	0.619546	-6.54044	6.13e-11	3.4e-09
ENSG00000196653	ZNF502	protein_coding	26.6788	1.54507	1.54507	2.91817	2.91817	0.236313	-6.53822	6.23e-11	3.44e-09
ENSG00000125458	NT5C	protein_coding	695.433	-0.667022	0.667022	1.58779	-1.58779	0.102083	6.53414	6.4e-11	3.53e-09
ENSG00000231747	AC079922.1	processed_pseudogene	9.9474	2.43806	2.43806	5.41914	5.41914	0.373535	-6.527	6.71e-11	3.7e-09
ENSG00000143624	INTS3	protein_coding	3373.1	0.774493	0.774493	1.71059	1.71059	0.118701	-6.52475	6.81e-11	3.75e-09
ENSG00000153395	LPCAT1	protein_coding	406.66	1.15123	1.15123	2.22103	2.22103	0.176493	-6.52281	6.9e-11	3.79e-09
ENSG00000169203	NPIPB12	protein_coding	31.9376	2.84065	2.84065	7.16342	7.16342	0.435969	-6.51571	7.23e-11	3.97e-09
ENSG00000178115	GOLGA8Q	protein_coding	6.68633	2.95677	2.95677	7.76383	7.76383	0.454075	-6.51163	7.43e-11	4.07e-09
ENSG00000152942	RAD17	protein_coding	534.042	1.01448	1.01448	2.02018	2.02018	0.155816	-6.51078	7.48e-11	4.09e-09
ENSG00000263126	AC040162.3	lincRNA	98.2268	-1.12537	1.12537	2.18158	-2.18158	0.172971	6.50614	7.71e-11	4.2e-09
ENSG00000188856	RPSAP47	processed_pseudogene	45.6831	3.25006	3.25006	9.51403	9.51403	0.499541	-6.50609	7.71e-11	4.2e-09
ENSG00000221184	AL513534.1	miRNA	26.4528	1.199	1.199	2.29581	2.29581	0.184451	-6.50039	8.01e-11	4.36e-09
ENSG00000198242	RPL23A	protein_coding	3072.63	2.24253	2.24253	4.73225	4.73225	0.345251	-6.49536	8.28e-11	4.49e-09
ENSG00000276070	CCL4L2	protein_coding	63.6365	4.20443	4.20443	18.4357	18.4357	0.647304	-6.4953	8.29e-11	4.49e-09
ENSG00000156650	KAT6B	protein_coding	361.986	1.24073	1.24073	2.36318	2.36318	0.191224	-6.48834	8.68e-11	4.7e-09
ENSG00000188234	AGAP4	protein_coding	321.051	1.82662	1.82662	3.54705	3.54705	0.281985	-6.47773	9.31e-11	5.03e-09
ENSG00000169246	NPIPB3	protein_coding	5.35043	4.01083	4.01083	16.1206	16.1206	0.619452	-6.47481	9.49e-11	5.12e-09
ENSG00000272667	AC012306.2	lincRNA	56.8407	1.09502	1.09502	2.13617	2.13617	0.169149	-6.47373	9.56e-11	5.15e-09
ENSG00000214832	UPF3AP2	transcribed_processed_pseudogene	19.8885	3.26839	3.26839	9.6357	9.6357	0.504976	-6.47237	9.65e-11	5.19e-09
ENSG00000196313	POM121	protein_coding	2332.2	0.841578	0.841578	1.79201	1.79201	0.130039	-6.47171	9.69e-11	5.21e-09
ENSG00000198755	RPL10A	protein_coding	23563.1	0.687137	0.687137	1.61009	1.61009	0.106184	-6.4712	9.72e-11	5.22e-09
ENSG00000254911	SCARNA9	antisense	6.91479	-3.96792	3.96792	15.6482	-15.6482	0.613308	6.46971	9.82e-11	5.26e-09
ENSG00000174028	FAM3C2	processed_pseudogene	57.117	1.66116	1.66116	3.1627	3.1627	0.256959	-6.46466	1.02e-10	5.43e-09
ENSG00000205485	AC004980.1	transcribed_unprocessed_pseudogene	22.869	1.74985	1.74985	3.36323	3.36323	0.270691	-6.46438	1.02e-10	5.43e-09
ENSG00000277741	GOLGA6L17P	transcribed_unprocessed_pseudogene	5.38753	2.96555	2.96555	7.81124	7.81124	0.459037	-6.46038	1.04e-10	5.57e-09
ENSG00000089009	RPL6	protein_coding	14721.5	1.73678	1.73678	3.3329	3.3329	0.268908	-6.45865	1.06e-10	5.63e-09
ENSG00000197226	TBC1D9B	protein_coding	2511.94	1.03088	1.03088	2.04328	2.04328	0.159791	-6.45146	1.11e-10	5.89e-09
ENSG00000240864	IGKV1-16	IG_V_gene	224.167	6.6975	6.6975	103.788	103.788	1.03826	-6.45072	1.11e-10	5.91e-09
ENSG00000196262	PPIA	protein_coding	9701.86	1.68503	1.68503	3.21547	3.21547	0.261268	-6.44943	1.12e-10	5.95e-09
ENSG00000284015	MIR1281	miRNA	5.56251	-4.44843	4.44843	21.8329	-21.8329	0.689808	6.4488	1.13e-10	5.97e-09
ENSG00000185641	AC034236.1	processed_pseudogene	80.693	2.64437	2.64437	6.25223	6.25223	0.410851	-6.43633	1.22e-10	6.46e-09
ENSG00000220842	RPL21P16	processed_pseudogene	46.2842	1.53116	1.53116	2.89018	2.89018	0.238019	-6.43293	1.25e-10	6.6e-09
ENSG00000211943	IGHV3-15	IG_V_gene	251.246	6.08451	6.08451	67.8611	67.8611	0.946092	-6.43121	1.27e-10	6.66e-09
ENSG00000225062	CATIP-AS1	processed_transcript	4.64088	-4.49088	4.49088	22.4849	-22.4849	0.698853	6.42607	1.31e-10	6.87e-09
ENSG00000242375	AL590705.3	lincRNA	15.7062	3.2391	3.2391	9.44208	9.44208	0.504039	-6.4263	1.31e-10	6.87e-09
ENSG00000211676	IGLJ2	IG_J_gene	21.9094	-5.12787	5.12787	34.9657	-34.9657	0.798088	6.4252	1.32e-10	6.9e-09
ENSG00000188185	LINC00265	lincRNA	692.965	0.707241	0.707241	1.63268	1.63268	0.1101	-6.42362	1.33e-10	6.96e-09
ENSG00000164741	DLC1	protein_coding	514.732	1.55488	1.55488	2.9381	2.9381	0.242379	-6.41509	1.41e-10	7.35e-09
ENSG00000211897	IGHG3	IG_C_gene	2493.22	4.57287	4.57287	23.7997	23.7997	0.713569	-6.40845	1.47e-10	7.67e-09
ENSG00000211678	IGLJ3	IG_J_gene	25.1651	-4.91443	4.91443	30.1572	-30.1572	0.767423	6.40381	1.52e-10	7.9e-09
ENSG00000275441	AC020765.2	antisense	6.96514	-3.07916	3.07916	8.45125	-8.45125	0.481146	6.39965	1.56e-10	8.1e-09
ENSG00000111716	LDHB	protein_coding	645.794	-2.30435	2.30435	4.93944	-4.93944	0.360314	6.39539	1.6e-10	8.32e-09
ENSG00000103152	MPG	protein_coding	790.568	-0.614691	0.614691	1.53123	-1.53123	0.0961292	6.39442	1.61e-10	8.36e-09
ENSG00000207031	SNORD59A	snoRNA	26.1558	-2.04453	2.04453	4.1254	-4.1254	0.319839	6.39237	1.63e-10	8.45e-09
ENSG00000251155	SEPT14P4	processed_pseudogene	7.59111	2.87367	2.87367	7.32926	7.32926	0.449531	-6.39259	1.63e-10	8.45e-09
ENSG00000117020	AKT3	protein_coding	616.605	1.22382	1.22382	2.33564	2.33564	0.191469	-6.39175	1.64e-10	8.47e-09
ENSG00000163602	RYBP	protein_coding	388.211	1.59725	1.59725	3.02566	3.02566	0.249902	-6.39149	1.64e-10	8.47e-09
ENSG00000113504	SLC12A7	protein_coding	1511.22	1.2585	1.2585	2.39247	2.39247	0.196917	-6.39101	1.65e-10	8.49e-09
ENSG00000218980	FTH1P15	processed_pseudogene	19.2728	-1.66347	1.66347	3.16779	-3.16779	0.260297	6.39068	1.65e-10	8.5e-09
ENSG00000248898	AC022126.1	antisense	5.17421	2.47505	2.47505	5.55987	5.55987	0.387534	-6.38667	1.7e-10	8.71e-09
ENSG00000169016	E2F6	protein_coding	607.407	0.747236	0.747236	1.67857	1.67857	0.117113	-6.38049	1.77e-10	9.06e-09
ENSG00000273466	AC012510.1	antisense	8.49734	-2.97525	2.97525	7.86392	-7.86392	0.46657	6.37685	1.81e-10	9.26e-09
ENSG00000205791	LOH12CR2	lincRNA	10.0881	1.68011	1.68011	3.20452	3.20452	0.263659	-6.37228	1.86e-10	9.53e-09
ENSG00000269378	AC022149.1	processed_pseudogene	75.99	1.50256	1.50256	2.83344	2.83344	0.235816	-6.37173	1.87e-10	9.55e-09
ENSG00000226038	PPIAP21	processed_pseudogene	5.26583	-4.37914	4.37914	20.809	-20.809	0.68759	6.36882	1.9e-10	9.72e-09
ENSG00000228172	AL020996.1	antisense	48.114	-1.04277	1.04277	2.06018	-2.06018	0.163849	6.36423	1.96e-10	1e-08
ENSG00000238278	ALG1L6P	unprocessed_pseudogene	56.1716	1.341	1.341	2.53326	2.53326	0.211099	-6.35246	2.12e-10	1.07e-08
ENSG00000176994	SMCR8	protein_coding	18.9973	1.41113	1.41113	2.65945	2.65945	0.222091	-6.35382	2.1e-10	1.07e-08
ENSG00000204482	LST1	protein_coding	81.6278	1.8601	1.8601	3.63034	3.63034	0.292784	-6.35316	2.11e-10	1.07e-08
ENSG00000204933	CD177P1	unprocessed_pseudogene	27.1069	-5.04789	5.04789	33.0801	-33.0801	0.794759	6.35148	2.13e-10	1.08e-08
ENSG00000181135	ZNF707	protein_coding	87.0219	1.01361	1.01361	2.01895	2.01895	0.159695	-6.34714	2.19e-10	1.11e-08
ENSG00000272140	AC022400.6	lincRNA	61.3591	1.16093	1.16093	2.23601	2.23601	0.182916	-6.34679	2.2e-10	1.11e-08
ENSG00000249288	SLC25A15P5	unprocessed_pseudogene	10.03	1.86206	1.86206	3.63525	3.63525	0.293476	-6.34483	2.23e-10	1.12e-08
ENSG00000130766	SESN2	protein_coding	147.345	1.17171	1.17171	2.25278	2.25278	0.184789	-6.3408	2.29e-10	1.15e-08
ENSG00000272916	AC022400.7	protein_coding	4.186	-4.63898	4.63898	24.9157	-24.9157	0.731785	6.33927	2.31e-10	1.16e-08
ENSG00000182230	FAM153B	protein_coding	18.1917	1.82221	1.82221	3.53622	3.53622	0.287587	-6.33619	2.36e-10	1.18e-08
ENSG00000169021	UQCRFS1	protein_coding	1839.37	0.685876	0.685876	1.60868	1.60868	0.108306	-6.33274	2.41e-10	1.2e-08
ENSG00000187514	PTMA	protein_coding	12876.3	1.39093	1.39093	2.62248	2.62248	0.219612	-6.33358	2.4e-10	1.2e-08
ENSG00000272240	AC004908.1	antisense	122.204	1.01365	1.01365	2.01902	2.01902	0.160253	-6.32533	2.53e-10	1.26e-08
ENSG00000273720	AC091812.2	processed_pseudogene	2.79379	3.67418	3.67418	12.7655	12.7655	0.581172	-6.32201	2.58e-10	1.29e-08
ENSG00000013563	DNASE1L1	protein_coding	601.922	-0.721898	0.721898	1.64935	-1.64935	0.114317	6.31489	2.7e-10	1.34e-08
ENSG00000147601	TERF1	protein_coding	1718.34	0.93579	0.93579	1.91294	1.91294	0.148187	-6.31493	2.7e-10	1.34e-08
ENSG00000080603	SRCAP	protein_coding	462.53	-0.619918	0.619918	1.53679	-1.53679	0.0982088	6.31224	2.75e-10	1.37e-08
ENSG00000269765	AC011492.1	unprocessed_pseudogene	6.99466	-3.95413	3.95413	15.4993	-15.4993	0.62681	6.30833	2.82e-10	1.4e-08
ENSG00000156508	EEF1A1	protein_coding	170934	2.36793	2.36793	5.16199	5.16199	0.375602	-6.30435	2.89e-10	1.43e-08
ENSG00000130772	MED18	protein_coding	49.542	1.27434	1.27434	2.41888	2.41888	0.202301	-6.29921	2.99e-10	1.48e-08
ENSG00000272977	AL008721.2	sense_intronic	187.721	-1.82062	1.82062	3.53232	-3.53232	0.289149	6.29647	3.05e-10	1.5e-08
ENSG00000234518	PTGES3P1	processed_pseudogene	170.932	1.45847	1.45847	2.74816	2.74816	0.231802	-6.29185	3.14e-10	1.55e-08
ENSG00000268287	AC008687.3	lincRNA	66.2339	-1.93276	1.93276	3.81786	-3.81786	0.307504	6.28534	3.27e-10	1.61e-08
ENSG00000140988	RPS2	protein_coding	15778.6	1.42652	1.42652	2.68797	2.68797	0.226987	-6.28457	3.29e-10	1.61e-08
ENSG00000249437	NAIP	protein_coding	14.4466	2.98573	2.98573	7.92127	7.92127	0.475109	-6.28431	3.29e-10	1.61e-08
ENSG00000211956	IGHV4-34	IG_V_gene	237.78	5.87338	5.87338	58.6225	58.6225	0.934529	-6.28486	3.28e-10	1.61e-08
ENSG00000226205	AC007790.1	processed_pseudogene	7.70417	-3.68791	3.68791	12.8876	-12.8876	0.587555	6.2767	3.46e-10	1.69e-08
ENSG00000214223	HNRNPA1P10	processed_pseudogene	16.6423	2.10841	2.10841	4.31216	4.31216	0.335888	-6.27712	3.45e-10	1.69e-08
ENSG00000243466	IGKV1-5	IG_V_gene	1345.65	5.42797	5.42797	43.0509	43.0509	0.864789	-6.27664	3.46e-10	1.69e-08
ENSG00000176444	CLK2	protein_coding	1544.96	0.938419	0.938419	1.91643	1.91643	0.149543	-6.27526	3.49e-10	1.7e-08
ENSG00000197958	RPL12	protein_coding	18548.2	1.03004	1.03004	2.04208	2.04208	0.164172	-6.27413	3.52e-10	1.71e-08
ENSG00000270392	PFN1P2	transcribed_processed_pseudogene	70.9385	1.31977	1.31977	2.49626	2.49626	0.21065	-6.26521	3.72e-10	1.81e-08
ENSG00000260097	SPDYE6	protein_coding	31.8576	2.12864	2.12864	4.37305	4.37305	0.340016	-6.26042	3.84e-10	1.86e-08
ENSG00000213654	GPSM3	protein_coding	127.73	1.69483	1.69483	3.23738	3.23738	0.270766	-6.25938	3.87e-10	1.87e-08
ENSG00000235552	RPL6P27	transcribed_processed_pseudogene	104.958	1.66869	1.66869	3.17926	3.17926	0.266627	-6.25853	3.89e-10	1.88e-08
ENSG00000250461	AC122718.1	processed_pseudogene	6.85557	1.81201	1.81201	3.51132	3.51132	0.289534	-6.25838	3.89e-10	1.88e-08
ENSG00000111261	MANSC1	protein_coding	240.025	1.60374	1.60374	3.03929	3.03929	0.256381	-6.25529	3.97e-10	1.91e-08
ENSG00000140743	AC092338.1	protein_coding	341.353	1.97011	1.97011	3.91798	3.91798	0.315088	-6.25257	4.04e-10	1.94e-08
ENSG00000134072	CAMK1	protein_coding	382.848	-1.10177	1.10177	2.14618	-2.14618	0.176281	6.25005	4.1e-10	1.97e-08
ENSG00000213999	MEF2B	protein_coding	30.4838	-1.32774	1.32774	2.51008	-2.51008	0.212562	6.24633	4.2e-10	2.02e-08
ENSG00000268350	FAM156A	protein_coding	17.9156	1.12765	1.12765	2.18502	2.18502	0.180667	-6.24157	4.33e-10	2.08e-08
ENSG00000244398	AC116533.1	processed_pseudogene	97.1809	2.72059	2.72059	6.59141	6.59141	0.436163	-6.23755	4.44e-10	2.13e-08
ENSG00000204314	PRRT1	protein_coding	26.2327	1.34515	1.34515	2.54057	2.54057	0.215697	-6.2363	4.48e-10	2.14e-08
ENSG00000160766	GBAP1	transcribed_unprocessed_pseudogene	89.5836	1.67648	1.67648	3.19647	3.19647	0.268821	-6.23641	4.48e-10	2.14e-08
ENSG00000276234	TADA2A	protein_coding	320.27	0.83103	0.83103	1.77896	1.77896	0.133337	-6.23258	4.59e-10	2.19e-08
ENSG00000160325	CACFD1	protein_coding	152.368	0.803151	0.803151	1.74491	1.74491	0.128959	-6.22797	4.73e-10	2.25e-08
ENSG00000162244	RPL29	protein_coding	13523.4	1.00088	1.00088	2.00122	2.00122	0.160716	-6.22763	4.74e-10	2.25e-08
ENSG00000127952	STYXL1	protein_coding	1072.5	-0.645755	0.645755	1.56456	-1.56456	0.103727	6.22554	4.8e-10	2.27e-08
ENSG00000131876	SNRPA1	protein_coding	1472.97	0.614294	0.614294	1.53081	1.53081	0.0986623	-6.22623	4.78e-10	2.27e-08
ENSG00000284620	AF228730.5	transcribed_unprocessed_pseudogene	12.8645	-1.92063	1.92063	3.78588	-3.78588	0.309198	6.21163	5.24e-10	2.48e-08
ENSG00000128626	MRPS12	protein_coding	118.888	0.932892	0.932892	1.9091	1.9091	0.150195	-6.2112	5.26e-10	2.48e-08
ENSG00000198690	FAN1	protein_coding	610.238	1.14165	1.14165	2.20633	2.20633	0.183798	-6.21145	5.25e-10	2.48e-08
ENSG00000104972	LILRB1	protein_coding	85.3539	2.55393	2.55393	5.87233	5.87233	0.411185	-6.21115	5.26e-10	2.48e-08
ENSG00000253649	PRSS51	protein_coding	8.15713	2.25264	2.25264	4.76553	4.76553	0.362718	-6.21044	5.28e-10	2.49e-08
ENSG00000196873	CBWD3	protein_coding	128.416	2.27501	2.27501	4.84003	4.84003	0.366419	-6.20878	5.34e-10	2.51e-08
ENSG00000103266	STUB1	protein_coding	1266.97	-0.605809	0.605809	1.52183	-1.52183	0.0975858	6.20797	5.37e-10	2.52e-08
ENSG00000269176	AP001160.3	antisense	26.2691	-1.51709	1.51709	2.86213	-2.86213	0.244414	6.20705	5.4e-10	2.53e-08
ENSG00000189403	HMGB1	protein_coding	8535.73	1.22382	1.22382	2.33565	2.33565	0.197188	-6.20637	5.42e-10	2.54e-08
ENSG00000235275	KRT18P16	processed_pseudogene	7.11344	-4.00703	4.00703	16.0782	-16.0782	0.645939	6.20342	5.52e-10	2.58e-08
ENSG00000278619	MRM1	protein_coding	52.9234	1.18194	1.18194	2.26882	2.26882	0.190673	-6.19879	5.69e-10	2.65e-08
ENSG00000224208	AL590762.3	processed_pseudogene	6.88125	-3.01077	3.01077	8.05997	-8.05997	0.485741	6.19831	5.71e-10	2.66e-08
ENSG00000163463	KRTCAP2	protein_coding	368.032	-0.681452	0.681452	1.60375	-1.60375	0.10995	6.19784	5.72e-10	2.66e-08
ENSG00000215158	AC138409.2	transcribed_unprocessed_pseudogene	125.839	1.02141	1.02141	2.02991	2.02991	0.164861	-6.19559	5.81e-10	2.7e-08
ENSG00000100316	RPL3	protein_coding	78444.4	0.673921	0.673921	1.5954	1.5954	0.108822	-6.19287	5.91e-10	2.74e-08
ENSG00000263535	AK4P1	processed_pseudogene	12.2825	3.64998	3.64998	12.5532	12.5532	0.590008	-6.18632	6.16e-10	2.85e-08
ENSG00000169519	METTL15	protein_coding	602.908	0.753911	0.753911	1.68636	1.68636	0.121884	-6.18549	6.19e-10	2.86e-08
ENSG00000253200	AC037459.3	antisense	159.858	-0.893891	0.893891	1.85818	-1.85818	0.144539	6.18442	6.23e-10	2.88e-08
ENSG00000274111	MIR6777	miRNA	3.25279	-4.58332	4.58332	23.9727	-23.9727	0.741221	6.18347	6.27e-10	2.89e-08
ENSG00000131042	LILRB2	protein_coding	163.811	2.5975	2.5975	6.05238	6.05238	0.420115	-6.18283	6.3e-10	2.9e-08
ENSG00000232320	AC009299.2	processed_pseudogene	14.6692	2.50157	2.50157	5.663	5.663	0.404703	-6.18124	6.36e-10	2.93e-08
ENSG00000182814	FUNDC2P2	transcribed_processed_pseudogene	4.08478	-4.28371	4.28371	19.4771	-19.4771	0.6935	6.17694	6.54e-10	3e-08
ENSG00000137133	HINT2	protein_coding	24.7477	-1.60759	1.60759	3.04742	-3.04742	0.260721	6.16593	7.01e-10	3.21e-08
ENSG00000185864	NPIPB4	protein_coding	266.571	3.49163	3.49163	11.2483	11.2483	0.566231	-6.16644	6.98e-10	3.21e-08
ENSG00000205534	SMG1P2	unprocessed_pseudogene	76.2916	1.67418	1.67418	3.19137	3.19137	0.271578	-6.16462	7.07e-10	3.23e-08
ENSG00000095059	DHPS	protein_coding	680.261	-0.676025	0.676025	1.59773	-1.59773	0.10969	6.16306	7.14e-10	3.26e-08
ENSG00000205155	PSENEN	protein_coding	484.27	-0.825587	0.825587	1.77226	-1.77226	0.134017	6.16031	7.26e-10	3.32e-08
ENSG00000100320	RBFOX2	protein_coding	1015.61	1.00598	1.00598	2.00831	2.00831	0.163348	-6.15852	7.34e-10	3.34e-08
ENSG00000143630	HCN3	protein_coding	57.2872	1.22479	1.22479	2.33721	2.33721	0.19887	-6.15875	7.33e-10	3.34e-08
ENSG00000129048	ACKR4	protein_coding	26.3054	1.41995	1.41995	2.67576	2.67576	0.230607	-6.15744	7.39e-10	3.36e-08
ENSG00000085491	SLC25A24	protein_coding	304.628	1.30534	1.30534	2.47141	2.47141	0.21206	-6.1555	7.48e-10	3.4e-08
ENSG00000170074	FAM153A	protein_coding	547.891	1.33775	1.33775	2.52756	2.52756	0.217349	-6.15483	7.52e-10	3.41e-08
ENSG00000213442	RPL18AP3	processed_pseudogene	140.479	0.895256	0.895256	1.85994	1.85994	0.145469	-6.15425	7.54e-10	3.42e-08
ENSG00000261794	GOLGA8H	protein_coding	10.9225	2.29049	2.29049	4.89223	4.89223	0.372371	-6.1511	7.69e-10	3.48e-08
ENSG00000126821	SGPP1	protein_coding	82.8795	1.25956	1.25956	2.39423	2.39423	0.204915	-6.14674	7.91e-10	3.57e-08
ENSG00000256393	RPL41P5	processed_pseudogene	172.702	1.28083	1.28083	2.42979	2.42979	0.208361	-6.14717	7.89e-10	3.57e-08
ENSG00000188878	FBF1	protein_coding	621.557	-0.725687	0.725687	1.65369	-1.65369	0.118095	6.14496	8e-10	3.61e-08
ENSG00000171612	SLC25A33	protein_coding	566.983	0.972117	0.972117	1.96172	1.96172	0.158224	-6.14391	8.05e-10	3.62e-08
ENSG00000279168	AC105052.4	sense_overlapping	10.7676	3.86134	3.86134	14.5338	14.5338	0.628476	-6.14397	8.05e-10	3.62e-08
ENSG00000154529	CNTNAP3B	protein_coding	87.7718	1.88779	1.88779	3.70067	3.70067	0.30732	-6.14275	8.11e-10	3.64e-08
ENSG00000125459	MSTO1	protein_coding	651.677	0.939734	0.939734	1.91817	1.91817	0.153016	-6.14141	8.18e-10	3.67e-08
ENSG00000274615	AC233968.1	unprocessed_pseudogene	10.7237	3.79599	3.79599	13.8901	13.8901	0.618416	-6.13824	8.34e-10	3.73e-08
ENSG00000244932	AL449212.1	unprocessed_pseudogene	132.741	0.930341	0.930341	1.90573	1.90573	0.151591	-6.1372	8.4e-10	3.75e-08
ENSG00000260953	AC009093.4	lincRNA	16.1544	2.38177	2.38177	5.21175	5.21175	0.388245	-6.13471	8.53e-10	3.81e-08
ENSG00000173207	CKS1B	protein_coding	305.959	1.38899	1.38899	2.61895	2.61895	0.226498	-6.13245	8.65e-10	3.86e-08
ENSG00000226210	WASH8P	unprocessed_pseudogene	513.642	1.96685	1.96685	3.90914	3.90914	0.32074	-6.13223	8.67e-10	3.86e-08
ENSG00000207206	RNU6-1035P	snRNA	6.15903	-4.04376	4.04376	16.4927	-16.4927	0.660108	6.1259	9.02e-10	4.01e-08
ENSG00000223482	NUTM2A-AS1	antisense	537.978	0.919167	0.919167	1.89102	1.89102	0.150093	-6.12399	9.13e-10	4.05e-08
ENSG00000270906	MTND4P35	processed_pseudogene	11.4466	-2.85013	2.85013	7.21066	-7.21066	0.465471	6.12311	9.18e-10	4.07e-08
ENSG00000229161	TCP1P1	unprocessed_pseudogene	7.56701	-3.15022	3.15022	8.8779	-8.8779	0.514619	6.12146	9.27e-10	4.1e-08
ENSG00000275367	AC092111.1	lincRNA	163.231	1.14854	1.14854	2.2169	2.2169	0.18761	-6.12196	9.24e-10	4.1e-08
ENSG00000223804	AC244669.1	transcribed_unprocessed_pseudogene	79.0426	1.566	1.566	2.96083	2.96083	0.256008	-6.117	9.54e-10	4.22e-08
ENSG00000118363	SPCS2	protein_coding	2158.2	1.5029	1.5029	2.83412	2.83412	0.245789	-6.1146	9.68e-10	4.27e-08
ENSG00000188092	GPR89B	protein_coding	263.789	1.04491	1.04491	2.06324	2.06324	0.17099	-6.11097	9.9e-10	4.37e-08
ENSG00000128692	EIF2S2P4	processed_pseudogene	13.3007	1.51683	1.51683	2.86162	2.86162	0.248264	-6.10977	9.98e-10	4.39e-08
ENSG00000129084	PSMA1	protein_coding	757.869	-1.0822	1.0822	2.11727	-2.11727	0.177245	6.1057	1.02e-09	4.5e-08
ENSG00000147403	RPL10	protein_coding	27402	1.15936	1.15936	2.23358	2.23358	0.190065	-6.09978	1.06e-09	4.67e-08
ENSG00000261408	TEN1-CDK3	protein_coding	165.603	-1.08643	1.08643	2.12347	-2.12347	0.178135	6.0989	1.07e-09	4.69e-08
ENSG00000272808	AC015712.6	processed_transcript	700.685	2.0186	2.0186	4.05189	4.05189	0.331235	-6.09415	1.1e-09	4.82e-08
ENSG00000130402	ACTN4	protein_coding	11694.7	1.3278	1.3278	2.51019	2.51019	0.217929	-6.09281	1.11e-09	4.86e-08
ENSG00000227183	HDGFP1	processed_pseudogene	14.8353	-6.21833	6.21833	74.4568	-74.4568	1.02147	6.08762	1.15e-09	5e-08
ENSG00000254788	CKLF-CMTM1	protein_coding	3.6866	-4.15904	4.15904	17.8647	-17.8647	0.683202	6.08757	1.15e-09	5e-08
ENSG00000136206	SPDYE1	protein_coding	24.5155	1.39172	1.39172	2.62391	2.62391	0.228849	-6.08139	1.19e-09	5.19e-08
ENSG00000150337	FCGR1A	protein_coding	78.8198	2.50007	2.50007	5.65713	5.65713	0.412212	-6.06501	1.32e-09	5.74e-08
ENSG00000269352	PTOV1-AS2	antisense	457.566	-0.68424	0.68424	1.60686	-1.60686	0.112854	6.06308	1.34e-09	5.8e-08
ENSG00000184319	RPL23AP82	transcribed_unprocessed_pseudogene	231.042	0.946772	0.946772	1.92756	1.92756	0.156233	-6.06002	1.36e-09	5.91e-08
ENSG00000265690	AC074143.2	protein_coding	3.50418	-4.72739	4.72739	26.4903	-26.4903	0.780303	6.0584	1.37e-09	5.96e-08
ENSG00000152894	PTPRK	protein_coding	1654.62	1.12881	1.12881	2.18678	2.18678	0.186333	-6.05802	1.38e-09	5.96e-08
ENSG00000277942	MIR8075	miRNA	4.41037	3.26916	3.26916	9.64085	9.64085	0.539616	-6.0583	1.38e-09	5.96e-08
ENSG00000239951	IGKV3-20	IG_V_gene	1508.81	6.0137	6.0137	64.6106	64.6106	0.993294	-6.0543	1.41e-09	6.09e-08
ENSG00000224858	RPL29P11	processed_pseudogene	19.3484	1.70343	1.70343	3.25675	3.25675	0.281573	-6.04971	1.45e-09	6.25e-08
ENSG00000077616	NAALAD2	protein_coding	226.057	1.9728	1.9728	3.92529	3.92529	0.326143	-6.04888	1.46e-09	6.28e-08
ENSG00000271503	CCL5	protein_coding	202.562	2.03809	2.03809	4.10701	4.10701	0.337005	-6.04764	1.47e-09	6.31e-08
ENSG00000232938	RPL23AP87	transcribed_processed_pseudogene	7.68025	4.16365	4.16365	17.9219	17.9219	0.688444	-6.04792	1.47e-09	6.31e-08
ENSG00000165948	IFI27L1	protein_coding	111.331	1.15746	1.15746	2.23065	2.23065	0.19154	-6.04294	1.51e-09	6.48e-08
ENSG00000177628	GBA	protein_coding	797.64	1.54546	1.54546	2.91898	2.91898	0.255877	-6.03987	1.54e-09	6.6e-08
ENSG00000224373	IGHV4-59	IG_V_gene	629.822	6.17923	6.17923	72.4657	72.4657	1.02336	-6.03816	1.56e-09	6.66e-08
ENSG00000278621	AC037198.2	antisense	7.91388	-5.89473	5.89473	59.4963	-59.4963	0.976654	6.03564	1.58e-09	6.76e-08
ENSG00000161956	SENP3	protein_coding	595.632	-0.610985	0.610985	1.5273	-1.5273	0.101238	6.03512	1.59e-09	6.77e-08
ENSG00000185122	HSF1	protein_coding	1953.57	0.859585	0.859585	1.81452	1.81452	0.14256	-6.02963	1.64e-09	7e-08
ENSG00000197410	DCHS2	protein_coding	38.525	1.84423	1.84423	3.59061	3.59061	0.305879	-6.02927	1.65e-09	7.01e-08
ENSG00000196118	CCDC189	protein_coding	42.6341	-1.10258	1.10258	2.14739	-2.14739	0.182934	6.0272	1.67e-09	7.09e-08
ENSG00000258461	AC012651.1	protein_coding	197.457	-0.799821	0.799821	1.74089	-1.74089	0.132823	6.02171	1.73e-09	7.33e-08
ENSG00000242858	AC020899.1	processed_pseudogene	5.76055	-3.93178	3.93178	15.261	-15.261	0.653159	6.01964	1.75e-09	7.41e-08
ENSG00000233954	UQCRHL	protein_coding	168.414	1.56502	1.56502	2.95881	2.95881	0.260153	-6.01575	1.79e-09	7.58e-08
ENSG00000213533	STIMATE	protein_coding	71.6956	-1.04908	1.04908	2.0692	-2.0692	0.174421	6.01463	1.8e-09	7.63e-08
ENSG00000254502	AP003097.1	processed_pseudogene	3.08359	-4.18396	4.18396	18.176	-18.176	0.695796	6.0132	1.82e-09	7.68e-08
ENSG00000224650	IGHV3-74	IG_V_gene	199.118	7.01283	7.01283	129.143	129.143	1.1663	-6.01289	1.82e-09	7.69e-08
ENSG00000162885	B3GALNT2	protein_coding	467.82	1.05282	1.05282	2.07459	2.07459	0.17521	-6.00891	1.87e-09	7.87e-08
ENSG00000158517	NCF1	protein_coding	83.2752	1.98123	1.98123	3.94828	3.94828	0.329998	-6.00375	1.93e-09	8.12e-08
ENSG00000127554	GFER	protein_coding	511.874	-0.605348	0.605348	1.52135	-1.52135	0.100852	6.00233	1.95e-09	8.18e-08
ENSG00000248333	CDK11B	protein_coding	1887.1	0.592387	0.592387	1.50774	1.50774	0.0987118	-6.00118	1.96e-09	8.23e-08
ENSG00000244331	AC008677.2	processed_pseudogene	3.1104	-4.22649	4.22649	18.7197	-18.7197	0.7049	5.99587	2.02e-09	8.49e-08
ENSG00000123444	KBTBD4	protein_coding	78.3171	1.05327	1.05327	2.07523	2.07523	0.175752	-5.99295	2.06e-09	8.63e-08
ENSG00000229817	AL133412.1	processed_pseudogene	4.04068	-4.59924	4.59924	24.2388	-24.2388	0.768273	5.98647	2.14e-09	8.96e-08
ENSG00000211653	IGLV1-40	IG_V_gene	383.427	5.37079	5.37079	41.378	41.378	0.897147	-5.98652	2.14e-09	8.96e-08
ENSG00000277778	PGM5P2	transcribed_unprocessed_pseudogene	84.087	1.13663	1.13663	2.19867	2.19867	0.190073	-5.97998	2.23e-09	9.31e-08
ENSG00000204472	AIF1	protein_coding	344.194	1.8177	1.8177	3.52519	3.52519	0.304014	-5.97901	2.25e-09	9.35e-08
ENSG00000231952	DPY19L1P2	unprocessed_pseudogene	26.5512	1.21941	1.21941	2.32851	2.32851	0.204037	-5.97639	2.28e-09	9.49e-08
ENSG00000116521	SCAMP3	protein_coding	1193.09	0.892403	0.892403	1.85627	1.85627	0.149379	-5.97408	2.31e-09	9.61e-08
ENSG00000105204	DYRK1B	protein_coding	340.724	1.09691	1.09691	2.13897	2.13897	0.183607	-5.97425	2.31e-09	9.61e-08
ENSG00000210196	MT-TP	Mt_tRNA	1961.99	1.43191	1.43191	2.69804	2.69804	0.239726	-5.97314	2.33e-09	9.65e-08
ENSG00000242299	AC073861.1	processed_pseudogene	127.685	1.19136	1.19136	2.28369	2.28369	0.199489	-5.97208	2.34e-09	9.7e-08
ENSG00000239998	LILRA2	protein_coding	19.3962	1.97106	1.97106	3.92056	3.92056	0.330085	-5.97137	2.35e-09	9.73e-08
ENSG00000248554	AC114956.2	antisense	10.5042	1.70227	1.70227	3.25414	3.25414	0.285133	-5.97012	2.37e-09	9.8e-08
ENSG00000267342	AC087289.3	antisense	69.5999	-0.775263	0.775263	1.7115	-1.7115	0.129886	5.96881	2.39e-09	9.87e-08
ENSG00000233913	RPL10P9	processed_pseudogene	775.992	4.0152	4.0152	16.1695	16.1695	0.672976	-5.96633	2.43e-09	1e-07
ENSG00000233369	GTF2IP4	transcribed_processed_pseudogene	516.443	1.48583	1.48583	2.80078	2.80078	0.249277	-5.96055	2.51e-09	1.03e-07
ENSG00000167193	CRK	protein_coding	267.438	0.861707	0.861707	1.81719	1.81719	0.144721	-5.95429	2.61e-09	1.07e-07
ENSG00000251143	AP002490.1	antisense	226.742	-0.894458	0.894458	1.85891	-1.85891	0.15038	5.94799	2.71e-09	1.11e-07
ENSG00000159128	IFNGR2	protein_coding	862.192	0.900927	0.900927	1.86727	1.86727	0.151571	-5.94394	2.78e-09	1.14e-07
ENSG00000230724	LINC01001	lincRNA	58.4377	2.82524	2.82524	7.08732	7.08732	0.475376	-5.94317	2.8e-09	1.14e-07
ENSG00000235253	AC010240.2	processed_pseudogene	13.2117	-1.8779	1.8779	3.6754	-3.6754	0.316069	5.94143	2.83e-09	1.15e-07
ENSG00000130023	ERMARD	protein_coding	688.511	0.891742	0.891742	1.85542	1.85542	0.150162	-5.93852	2.88e-09	1.17e-07
ENSG00000168970	JMJD7-PLA2G4B	protein_coding	1498.03	-0.875402	0.875402	1.83452	-1.83452	0.147561	5.93247	2.98e-09	1.22e-07
ENSG00000196912	ANKRD36B	protein_coding	314.694	1.2798	1.2798	2.42805	2.42805	0.215722	-5.93262	2.98e-09	1.22e-07
ENSG00000231989	PPP1R2B	protein_coding	14.2813	3.44892	3.44892	10.9201	10.9201	0.581548	-5.93059	3.02e-09	1.22e-07
ENSG00000227827	AC138969.2	unprocessed_pseudogene	73.5617	3.82536	3.82536	14.1758	14.1758	0.645028	-5.93054	3.02e-09	1.22e-07
ENSG00000277400	AC145212.1	protein_coding	11.9628	3.89484	3.89484	14.8753	14.8753	0.656708	-5.93086	3.01e-09	1.22e-07
ENSG00000223501	VPS52	protein_coding	1329.5	0.811188	0.811188	1.75466	1.75466	0.136877	-5.92639	3.1e-09	1.25e-07
ENSG00000188681	TEKT4P2	transcribed_unprocessed_pseudogene	83.8199	2.43353	2.43353	5.40213	5.40213	0.410691	-5.92545	3.11e-09	1.26e-07
ENSG00000228696	ARL17B	protein_coding	29.6041	2.86424	2.86424	7.28152	7.28152	0.483397	-5.92523	3.12e-09	1.26e-07
ENSG00000276085	CCL3L1	protein_coding	32.4009	4.3672	4.3672	20.6375	20.6375	0.737011	-5.92555	3.11e-09	1.26e-07
ENSG00000148297	MED22	protein_coding	124.719	0.900158	0.900158	1.86627	1.86627	0.152026	-5.92107	3.2e-09	1.29e-07
ENSG00000205482	SPDYE18	unprocessed_pseudogene	33.8736	1.41913	1.41913	2.67425	2.67425	0.239717	-5.92005	3.22e-09	1.3e-07
ENSG00000165178	NCF1C	unprocessed_pseudogene	47.2595	1.86929	1.86929	3.65352	3.65352	0.31599	-5.91564	3.31e-09	1.33e-07
ENSG00000112306	RPS12	protein_coding	20077.1	0.633367	0.633367	1.55118	1.55118	0.107109	-5.91329	3.35e-09	1.35e-07
ENSG00000108106	UBE2S	protein_coding	363.549	1.24249	1.24249	2.36607	2.36607	0.210128	-5.91303	3.36e-09	1.35e-07
ENSG00000104522	TSTA3	protein_coding	1288.65	0.749232	0.749232	1.6809	1.6809	0.126937	-5.90238	3.58e-09	1.43e-07
ENSG00000234176	HSPA8P1	processed_pseudogene	36.7682	-3.01088	3.01088	8.06056	-8.06056	0.510665	5.896	3.72e-09	1.49e-07
ENSG00000136371	MTHFS	protein_coding	115.383	-1.43623	1.43623	2.70613	-2.70613	0.24366	5.89441	3.76e-09	1.5e-07
ENSG00000143554	SLC27A3	protein_coding	434.918	1.0652	1.0652	2.09247	2.09247	0.181093	-5.88209	4.05e-09	1.62e-07
ENSG00000185716	MOSMO	protein_coding	60.688	2.10519	2.10519	4.30255	4.30255	0.357979	-5.88077	4.08e-09	1.63e-07
ENSG00000228812	LAMA5-AS1	antisense	13.0631	-2.6935	2.6935	6.46883	-6.46883	0.458548	5.87398	4.25e-09	1.69e-07
ENSG00000259612	EEF1A1P22	processed_pseudogene	20.6398	-2.20552	2.20552	4.61239	-4.61239	0.375513	5.87333	4.27e-09	1.7e-07
ENSG00000179889	PDXDC1	protein_coding	4159.04	1.16441	1.16441	2.24142	2.24142	0.198292	-5.8722	4.3e-09	1.71e-07
ENSG00000114933	INO80D	protein_coding	84.1967	1.44847	1.44847	2.72919	2.72919	0.246896	-5.86674	4.44e-09	1.76e-07
ENSG00000277867	AC138649.4	processed_pseudogene	3.49745	3.60335	3.60335	12.1539	12.1539	0.614293	-5.86585	4.47e-09	1.77e-07
ENSG00000254413	CHKB-CPT1B	protein_coding	42.6107	-1.64163	1.64163	3.12018	-3.12018	0.280036	5.86221	4.57e-09	1.81e-07
ENSG00000103489	XYLT1	protein_coding	78.5226	1.56316	1.56316	2.95501	2.95501	0.266723	-5.86062	4.61e-09	1.82e-07
ENSG00000148290	SURF1	protein_coding	984.065	0.871124	0.871124	1.82909	1.82909	0.148676	-5.85921	4.65e-09	1.84e-07
ENSG00000225725	FAM66E	lincRNA	3.9053	2.60232	2.60232	6.07264	6.07264	0.444281	-5.85739	4.7e-09	1.85e-07
ENSG00000233476	EEF1A1P6	processed_pseudogene	126.053	2.01789	2.01789	4.04992	4.04992	0.34483	-5.85185	4.86e-09	1.91e-07
ENSG00000123965	PMS2P5	unprocessed_pseudogene	29.3034	2.02042	2.02042	4.05703	4.05703	0.345251	-5.85204	4.86e-09	1.91e-07
ENSG00000092531	SNAP23	protein_coding	1191.15	-0.634001	0.634001	1.55186	-1.55186	0.108377	5.84997	4.92e-09	1.93e-07
ENSG00000230373	GOLGA6L5P	transcribed_unprocessed_pseudogene	148.211	1.74612	1.74612	3.35455	3.35455	0.298759	-5.84457	5.08e-09	1.99e-07
ENSG00000149428	HYOU1	protein_coding	3640.73	1.01095	1.01095	2.01524	2.01524	0.173076	-5.84109	5.19e-09	2.03e-07
ENSG00000204152	TIMM23B	protein_coding	160.818	1.26462	1.26462	2.40263	2.40263	0.216498	-5.84123	5.18e-09	2.03e-07
ENSG00000233432	MTIF2P1	processed_pseudogene	8.00919	-4.43191	4.43191	21.5843	-21.5843	0.758877	5.84009	5.22e-09	2.04e-07
ENSG00000277072	STAG3L2	transcribed_unprocessed_pseudogene	446.313	1.1424	1.1424	2.20748	2.20748	0.195602	-5.84042	5.21e-09	2.04e-07
ENSG00000235555	SUMO1P4	processed_pseudogene	2.24326	-4.08177	4.08177	16.9331	-16.9331	0.699043	5.83909	5.25e-09	2.05e-07
ENSG00000218069	RSL24D1P1	processed_pseudogene	3.22822	-4.26541	4.26541	19.2316	-19.2316	0.730714	5.83731	5.3e-09	2.07e-07
ENSG00000223508	RPL23AP53	transcribed_processed_pseudogene	75.3214	1.10697	1.10697	2.15393	2.15393	0.18964	-5.83722	5.31e-09	2.07e-07
ENSG00000170379	TCAF2	protein_coding	32.4569	1.89272	1.89272	3.71334	3.71334	0.32477	-5.82787	5.61e-09	2.19e-07
ENSG00000237004	ZNRF2P1	transcribed_processed_pseudogene	67.7865	1.02736	1.02736	2.0383	2.0383	0.176546	-5.81924	5.91e-09	2.3e-07
ENSG00000238103	RPL9P7	processed_pseudogene	8.83553	1.63998	1.63998	3.11662	3.11662	0.281948	-5.81661	6.01e-09	2.33e-07
ENSG00000233971	RPS20P10	processed_pseudogene	6.31104	-3.40057	3.40057	10.5602	-10.5602	0.584762	5.81531	6.05e-09	2.34e-07
ENSG00000148303	RPL7A	protein_coding	22392.2	2.20235	2.20235	4.60229	4.60229	0.378717	-5.81529	6.05e-09	2.34e-07
ENSG00000104518	GSDMD	protein_coding	1253.11	1.00373	1.00373	2.00518	2.00518	0.172726	-5.81111	6.21e-09	2.4e-07
ENSG00000274211	SOCS7	protein_coding	217.733	1.04875	1.04875	2.06873	2.06873	0.180591	-5.80731	6.35e-09	2.45e-07
ENSG00000224543	SNRPGP15	processed_pseudogene	31.7648	1.1761	1.1761	2.25965	2.25965	0.202613	-5.80468	6.45e-09	2.49e-07
ENSG00000173137	ADCK5	protein_coding	266.772	0.853292	0.853292	1.80662	1.80662	0.147104	-5.80061	6.61e-09	2.54e-07
ENSG00000253785	AC008429.2	processed_pseudogene	11.7301	-1.95443	1.95443	3.87562	-3.87562	0.337001	5.79947	6.65e-09	2.56e-07
ENSG00000140749	IGSF6	protein_coding	33.8042	2.28483	2.28483	4.87305	4.87305	0.394078	-5.79791	6.71e-09	2.58e-07
ENSG00000273763	AC007318.2	transcribed_processed_pseudogene	41.9094	-1.68393	1.68393	3.21302	-3.21302	0.290704	5.79258	6.93e-09	2.66e-07
ENSG00000204348	DXO	protein_coding	204.645	1.35441	1.35441	2.55693	2.55693	0.23383	-5.79228	6.94e-09	2.66e-07
ENSG00000211734	TRBV5-1	TR_V_gene	5.98738	3.83891	3.83891	14.3096	14.3096	0.663451	-5.78628	7.2e-09	2.75e-07
ENSG00000162825	NBPF20	protein_coding	122.805	1.44101	1.44101	2.71511	2.71511	0.249084	-5.78523	7.24e-09	2.77e-07
ENSG00000139675	HNRNPA1L2	protein_coding	227.357	0.893198	0.893198	1.85729	1.85729	0.154409	-5.78463	7.27e-09	2.78e-07
ENSG00000167615	LENG8	protein_coding	8553.53	0.977331	0.977331	1.96882	1.96882	0.169058	-5.78104	7.42e-09	2.83e-07
ENSG00000252620	RNU6ATAC24P	snRNA	12.6202	1.29061	1.29061	2.44632	2.44632	0.223235	-5.78141	7.41e-09	2.83e-07
ENSG00000151067	CACNA1C	protein_coding	1091.78	1.47098	1.47098	2.7721	2.7721	0.254583	-5.778	7.56e-09	2.88e-07
ENSG00000204186	ZDBF2	protein_coding	34.8573	1.70933	1.70933	3.27009	3.27009	0.295891	-5.77688	7.61e-09	2.89e-07
ENSG00000111266	DUSP16	protein_coding	478.986	1.35002	1.35002	2.54916	2.54916	0.233829	-5.77353	7.76e-09	2.95e-07
ENSG00000211976	IGHV3-73	IG_V_gene	72.4163	7.41931	7.41931	171.173	171.173	1.28536	-5.77215	7.83e-09	2.97e-07
ENSG00000211949	IGHV3-23	IG_V_gene	717.084	6.01671	6.01671	64.7455	64.7455	1.04354	-5.76565	8.13e-09	3.08e-07
ENSG00000249207	AC079921.1	antisense	25.3289	1.16398	1.16398	2.24075	2.24075	0.202041	-5.76114	8.35e-09	3.16e-07
ENSG00000105808	RASA4	protein_coding	87.979	1.57851	1.57851	2.98661	2.98661	0.274028	-5.76039	8.39e-09	3.17e-07
ENSG00000228606	AL139011.1	antisense	65.3363	-0.862072	0.862072	1.81765	-1.81765	0.149673	5.75969	8.43e-09	3.18e-07
ENSG00000166507	NDST2	protein_coding	89.3419	-1.03486	1.03486	2.04892	-2.04892	0.179795	5.75579	8.62e-09	3.25e-07
ENSG00000100911	PSME2	protein_coding	2064.77	0.968783	0.968783	1.95719	1.95719	0.16842	-5.75219	8.81e-09	3.31e-07
ENSG00000285602	AC097625.2	protein_coding	11.0813	-1.96643	1.96643	3.908	-3.908	0.342119	5.74781	9.04e-09	3.4e-07
ENSG00000142864	SERBP1	protein_coding	8179.97	0.619379	0.619379	1.53621	1.53621	0.107769	-5.74727	9.07e-09	3.4e-07
ENSG00000222108	RNA5SP317	rRNA_pseudogene	13.6457	2.1132	2.1132	4.32648	4.32648	0.367667	-5.74758	9.05e-09	3.4e-07
ENSG00000100197	CYP2D6	protein_coding	60.5338	1.88917	1.88917	3.70422	3.70422	0.328852	-5.74475	9.21e-09	3.44e-07
ENSG00000196796	NPIPB10P	unprocessed_pseudogene	11.4744	3.65889	3.65889	12.6309	12.6309	0.637297	-5.74126	9.4e-09	3.51e-07
ENSG00000230330	HMGN2P3	processed_pseudogene	19.3798	3.57745	3.57745	11.9377	11.9377	0.623388	-5.73873	9.54e-09	3.56e-07
ENSG00000189423	USP32P3	transcribed_unprocessed_pseudogene	33.3913	1.65537	1.65537	3.15004	3.15004	0.289006	-5.72782	1.02e-08	3.79e-07
ENSG00000215034	DSTNP4	processed_pseudogene	3.03931	-4.20566	4.20566	18.4514	-18.4514	0.734401	5.72665	1.02e-08	3.81e-07
ENSG00000197021	CXorf40B	protein_coding	891.859	0.744999	0.744999	1.67597	1.67597	0.130169	-5.7233	1.04e-08	3.89e-07
ENSG00000106615	RHEB	protein_coding	2923.56	0.909553	0.909553	1.87846	1.87846	0.159148	-5.71513	1.1e-08	4.07e-07
ENSG00000275023	MLLT6	protein_coding	2400.17	0.84928	0.84928	1.8016	1.8016	0.148619	-5.71448	1.1e-08	4.08e-07
ENSG00000188152	NUTM2G	protein_coding	24.718	1.71746	1.71746	3.28856	3.28856	0.300544	-5.71449	1.1e-08	4.08e-07
ENSG00000226982	CENPCP1	processed_pseudogene	6.52558	-3.17405	3.17405	9.02577	-9.02577	0.555552	5.71333	1.11e-08	4.11e-07
ENSG00000211945	IGHV1-18	IG_V_gene	297.634	5.01917	5.01917	32.4279	32.4279	0.878803	-5.71137	1.12e-08	4.15e-07
ENSG00000211652	IGLV7-43	IG_V_gene	44.2625	5.45046	5.45046	43.7271	43.7271	0.954835	-5.70827	1.14e-08	4.22e-07
ENSG00000174384	PMS2P6	unprocessed_pseudogene	5.84294	3.19887	3.19887	9.18239	9.18239	0.560507	-5.7071	1.15e-08	4.25e-07
ENSG00000081052	COL4A4	protein_coding	3094.94	1.17477	1.17477	2.25757	2.25757	0.205925	-5.70485	1.16e-08	4.3e-07
ENSG00000231848	AC012354.2	processed_pseudogene	6.59198	-2.80593	2.80593	6.99307	-6.99307	0.491976	5.70338	1.17e-08	4.33e-07
ENSG00000253626	EIF5AL1	protein_coding	61.0095	-2.13822	2.13822	4.40218	-4.40218	0.375151	5.69961	1.2e-08	4.42e-07
ENSG00000254912	AC135983.3	unprocessed_pseudogene	1.80349	3.87475	3.87475	14.6696	14.6696	0.680312	-5.69556	1.23e-08	4.52e-07
ENSG00000271555	AC113139.1	sense_intronic	10.6885	1.95327	1.95327	3.87251	3.87251	0.343398	-5.68806	1.28e-08	4.71e-07
ENSG00000203706	SERTAD4-AS1	antisense	32.8342	1.28382	1.28382	2.43482	2.43482	0.225859	-5.68415	1.31e-08	4.81e-07
ENSG00000216657	GLRX3P2	processed_pseudogene	6.13339	-2.62188	2.62188	6.15551	-6.15551	0.461402	5.68242	1.33e-08	4.85e-07
ENSG00000211690	TRGJ1	TR_J_gene	11.827	3.17525	3.17525	9.03326	9.03326	0.559178	-5.67842	1.36e-08	4.96e-07
ENSG00000177335	C8orf31	processed_transcript	39.1603	1.46445	1.46445	2.75957	2.75957	0.257952	-5.6772	1.37e-08	4.98e-07
ENSG00000268696	ZNF723	protein_coding	4.51276	-4.78998	4.78998	27.6647	-27.6647	0.843953	5.67564	1.38e-08	5.02e-07
ENSG00000109919	MTCH2	protein_coding	1315.29	0.641947	0.641947	1.56043	1.56043	0.113138	-5.674	1.39e-08	5.07e-07
ENSG00000167703	SLC43A2	protein_coding	405.072	1.05953	1.05953	2.08426	2.08426	0.186768	-5.67298	1.4e-08	5.09e-07
ENSG00000279392	AL158801.5	processed_pseudogene	4.50517	2.73286	2.73286	6.64771	6.64771	0.481853	-5.67155	1.42e-08	5.13e-07
ENSG00000211666	IGLV2-14	IG_V_gene	963.226	3.98782	3.98782	15.8655	15.8655	0.703545	-5.66818	1.44e-08	5.22e-07
ENSG00000260805	AC092803.2	lincRNA	126.001	-0.930738	0.930738	1.90625	-1.90625	0.164336	5.66362	1.48e-08	5.36e-07
ENSG00000186076	AC012085.1	processed_pseudogene	5.93267	3.18074	3.18074	9.06774	9.06774	0.562037	-5.65931	1.52e-08	5.49e-07
ENSG00000105617	LENG1	protein_coding	110.911	1.09532	1.09532	2.13661	2.13661	0.193657	-5.65601	1.55e-08	5.59e-07
ENSG00000067836	ROGDI	protein_coding	1129.08	-0.739606	0.739606	1.66972	-1.66972	0.130894	5.65043	1.6e-08	5.77e-07
ENSG00000188013	MEIS3P2	processed_pseudogene	84.6623	1.32656	1.32656	2.50803	2.50803	0.234852	-5.64848	1.62e-08	5.83e-07
ENSG00000189227	C15orf61	protein_coding	177.47	-0.988548	0.988548	1.98419	-1.98419	0.175046	5.64736	1.63e-08	5.86e-07
ENSG00000184441	AP001062.1	antisense	201.538	-0.611564	0.611564	1.52791	-1.52791	0.108336	5.64506	1.65e-08	5.93e-07
ENSG00000159840	ZYX	protein_coding	3401.05	1.42449	1.42449	2.68419	2.68419	0.252665	-5.63784	1.72e-08	6.18e-07
ENSG00000104524	PYCR3	protein_coding	87.5159	1.09962	1.09962	2.14299	2.14299	0.195137	-5.63516	1.75e-08	6.27e-07
ENSG00000184227	ACOT1	protein_coding	313.854	1.68415	1.68415	3.21351	3.21351	0.298988	-5.63283	1.77e-08	6.34e-07
ENSG00000232527	AC245595.1	lincRNA	18.8801	3.23139	3.23139	9.39174	9.39174	0.573643	-5.63311	1.77e-08	6.34e-07
ENSG00000262633	AC005670.2	protein_coding	2.17769	-4.0282	4.0282	16.3159	-16.3159	0.715365	5.63098	1.79e-08	6.4e-07
ENSG00000167619	TMEM145	protein_coding	122.121	3.27641	3.27641	9.68943	9.68943	0.581957	-5.62999	1.8e-08	6.43e-07
ENSG00000232587	EEF1A1P3	processed_pseudogene	7.41599	-1.94081	1.94081	3.83921	-3.83921	0.345246	5.62153	1.89e-08	6.75e-07
ENSG00000262049	AC139530.2	antisense	172.254	-0.891644	0.891644	1.85529	-1.85529	0.158665	5.61966	1.91e-08	6.82e-07
ENSG00000186818	LILRB4	protein_coding	103.375	2.06229	2.06229	4.17649	4.17649	0.367056	-5.61846	1.93e-08	6.86e-07
ENSG00000283273	AC138649.5	unprocessed_pseudogene	7.24184	2.94225	2.94225	7.68606	7.68606	0.523755	-5.6176	1.94e-08	6.89e-07
ENSG00000178917	ZNF852	protein_coding	33.9748	1.37922	1.37922	2.60128	2.60128	0.245616	-5.61535	1.96e-08	6.97e-07
ENSG00000148824	MTG1	protein_coding	399.897	-1.18878	1.18878	2.2796	-2.2796	0.211744	5.61423	1.97e-08	7.01e-07
ENSG00000106588	PSMA2	protein_coding	421.244	-0.757203	0.757203	1.69021	-1.69021	0.134909	5.61269	1.99e-08	7.06e-07
ENSG00000165055	METTL2B	protein_coding	867.898	0.600645	0.600645	1.51639	1.51639	0.107041	-5.61137	2.01e-08	7.11e-07
ENSG00000183426	NPIPA1	protein_coding	121.87	2.69599	2.69599	6.47999	6.47999	0.480719	-5.60825	2.04e-08	7.23e-07
ENSG00000270804	AC010326.4	transcribed_processed_pseudogene	148.103	-0.929918	0.929918	1.90517	-1.90517	0.165947	5.6037	2.1e-08	7.41e-07
ENSG00000254827	SLC22A18AS	protein_coding	9.74625	1.86116	1.86116	3.63301	3.63301	0.332147	-5.60344	2.1e-08	7.41e-07
ENSG00000165943	MOAP1	protein_coding	48.9023	1.22474	1.22474	2.33714	2.33714	0.218803	-5.59748	2.17e-08	7.67e-07
ENSG00000241506	PSMC1P1	processed_pseudogene	18.1929	1.68014	1.68014	3.20459	3.20459	0.300203	-5.59667	2.19e-08	7.69e-07
ENSG00000243238	IGKV2-30	IG_V_gene	30.0122	6.91984	6.91984	121.082	121.082	1.23688	-5.59459	2.21e-08	7.78e-07
ENSG00000242574	HLA-DMB	protein_coding	160.969	1.69659	1.69659	3.24135	3.24135	0.30332	-5.59342	2.23e-08	7.82e-07
ENSG00000256222	MTRNR2L3	protein_coding	12.4247	-2.20481	2.20481	4.61014	-4.61014	0.394229	5.59272	2.24e-08	7.85e-07
ENSG00000283580	AC098484.3	protein_coding	2.31534	-4.09211	4.09211	17.0549	-17.0549	0.732356	5.5876	2.3e-08	8.07e-07
ENSG00000242371	IGKV1-39	IG_V_gene	29.15	6.79234	6.79234	110.841	110.841	1.21572	-5.58709	2.31e-08	8.08e-07
ENSG00000166896	ATP23	protein_coding	76.3082	1.16602	1.16602	2.24391	2.24391	0.20872	-5.58652	2.32e-08	8.09e-07
ENSG00000211959	IGHV4-39	IG_V_gene	479.408	5.58823	5.58823	48.1087	48.1087	1.00027	-5.58671	2.31e-08	8.09e-07
ENSG00000185880	TRIM69	protein_coding	153.598	1.94548	1.94548	3.85166	3.85166	0.348367	-5.58458	2.34e-08	8.17e-07
ENSG00000250479	CHCHD10	protein_coding	510.286	1.38884	1.38884	2.61868	2.61868	0.248782	-5.58254	2.37e-08	8.25e-07
ENSG00000134030	CTIF	protein_coding	379.223	1.16727	1.16727	2.24586	2.24586	0.209163	-5.58069	2.4e-08	8.33e-07
ENSG00000214460	TPT1P6	processed_pseudogene	5.56396	-3.6787	3.6787	12.8055	-12.8055	0.659284	5.57984	2.41e-08	8.36e-07
ENSG00000226221	RPL26P19	processed_pseudogene	29.1568	1.89445	1.89445	3.71779	3.71779	0.339525	-5.5797	2.41e-08	8.36e-07
ENSG00000244151	AC010973.2	antisense	73.6098	-0.959167	0.959167	1.94419	-1.94419	0.171928	5.57889	2.42e-08	8.39e-07
ENSG00000148291	SURF2	protein_coding	170.64	0.920732	0.920732	1.89308	1.89308	0.165359	-5.56807	2.58e-08	8.92e-07
ENSG00000261557	EEF1A1P38	processed_pseudogene	6.51895	-3.01615	3.01615	8.09004	-8.09004	0.541737	5.56754	2.58e-08	8.94e-07
ENSG00000224152	AC009506.1	antisense	95.324	-1.00203	1.00203	2.00282	-2.00282	0.180064	5.56488	2.62e-08	9.07e-07
ENSG00000280241	AC079298.3	antisense	20.1254	1.91901	1.91901	3.78163	3.78163	0.344878	-5.56431	2.63e-08	9.09e-07
ENSG00000259781	HMGB1P6	processed_pseudogene	374.572	3.82952	3.82952	14.2167	14.2167	0.689444	-5.5545	2.78e-08	9.61e-07
ENSG00000214485	RPL7P1	processed_pseudogene	34.5377	2.59699	2.59699	6.05023	6.05023	0.467629	-5.55353	2.8e-08	9.65e-07
ENSG00000106123	EPHB6	protein_coding	1321.68	0.842754	0.842754	1.79347	1.79347	0.151788	-5.55217	2.82e-08	9.72e-07
ENSG00000270307	MTATP6P2	processed_pseudogene	4.41944	-3.86733	3.86733	14.5943	-14.5943	0.696604	5.5517	2.83e-08	9.73e-07
ENSG00000185013	NT5C1B	protein_coding	12.4556	-1.46353	1.46353	2.75783	-2.75783	0.26362	5.55167	2.83e-08	9.73e-07
ENSG00000250568	AC098591.2	processed_pseudogene	13.5801	-2.36563	2.36563	5.15378	-5.15378	0.426427	5.54756	2.9e-08	9.95e-07
ENSG00000105609	LILRB5	protein_coding	52.3044	2.86469	2.86469	7.28381	7.28381	0.516711	-5.54409	2.95e-08	1.01e-06
ENSG00000188389	PDCD1	protein_coding	10.293	2.33262	2.33262	5.03719	5.03719	0.420927	-5.54163	3e-08	1.03e-06
ENSG00000243918	EIF4BP8	processed_pseudogene	2.59299	-3.96755	3.96755	15.6442	-15.6442	0.71623	5.5395	3.03e-08	1.04e-06
ENSG00000173457	PPP1R14B	protein_coding	583.057	0.7862	0.7862	1.72453	1.72453	0.141922	-5.53966	3.03e-08	1.04e-06
ENSG00000100918	REC8	protein_coding	568.897	1.13094	1.13094	2.19002	2.19002	0.204353	-5.53426	3.13e-08	1.07e-06
ENSG00000275067	MIR6825	miRNA	2.54438	-3.92355	3.92355	15.1742	-15.1742	0.709234	5.53209	3.16e-08	1.08e-06
ENSG00000234785	EEF1GP5	processed_pseudogene	7.35436	-2.06655	2.06655	4.18884	-4.18884	0.373658	5.5306	3.19e-08	1.09e-06
ENSG00000172780	RAB43	protein_coding	94.6172	-0.640619	0.640619	1.559	-1.559	0.115864	5.52904	3.22e-08	1.1e-06
ENSG00000111669	TPI1	protein_coding	8546.64	0.628518	0.628518	1.54598	1.54598	0.113724	-5.52669	3.26e-08	1.11e-06
ENSG00000168634	WFDC13	protein_coding	4.07671	2.95403	2.95403	7.74913	7.74913	0.534488	-5.52684	3.26e-08	1.11e-06
ENSG00000254682	AP002387.2	antisense	159.666	-1.22308	1.22308	2.33444	-2.33444	0.2214	5.52428	3.31e-08	1.12e-06
ENSG00000204568	MRPS18B	protein_coding	586.897	0.841297	0.841297	1.79166	1.79166	0.152293	-5.5242	3.31e-08	1.12e-06
ENSG00000159079	CFAP298	protein_coding	876.451	-0.640982	0.640982	1.55939	-1.55939	0.116136	5.51925	3.4e-08	1.15e-06
ENSG00000254170	AC008802.1	processed_pseudogene	2.38644	-4.13208	4.13208	17.5339	-17.5339	0.749007	5.51674	3.45e-08	1.17e-06
ENSG00000167705	RILP	protein_coding	87.3548	1.00974	1.00974	2.01355	2.01355	0.183036	-5.51663	3.46e-08	1.17e-06
ENSG00000234648	AL162151.2	processed_pseudogene	22.4072	1.32823	1.32823	2.51094	2.51094	0.240781	-5.51633	3.46e-08	1.17e-06
ENSG00000112280	COL9A1	protein_coding	2829.25	-3.279	3.279	9.70683	-9.70683	0.594548	5.51511	3.49e-08	1.18e-06
ENSG00000220875	HIST1H3PS1	processed_pseudogene	2.17957	-4.05728	4.05728	16.6481	-16.6481	0.736588	5.50821	3.62e-08	1.22e-06
ENSG00000160563	MED27	protein_coding	671.676	0.609047	0.609047	1.52525	1.52525	0.11059	-5.50726	3.64e-08	1.23e-06
ENSG00000180917	CMTR2	protein_coding	71.4657	1.50021	1.50021	2.82884	2.82884	0.272407	-5.50725	3.64e-08	1.23e-06
ENSG00000034053	APBA2	protein_coding	189.189	1.7595	1.7595	3.38581	3.38581	0.319537	-5.50639	3.66e-08	1.23e-06
ENSG00000173598	NUDT4	protein_coding	4257.46	1.17209	1.17209	2.25338	2.25338	0.212905	-5.50524	3.69e-08	1.24e-06
ENSG00000153989	NUS1	protein_coding	1357.87	0.919966	0.919966	1.89207	1.89207	0.167205	-5.50201	3.75e-08	1.26e-06
ENSG00000123154	WDR83	protein_coding	270.667	-0.692746	0.692746	1.61636	-1.61636	0.125992	5.49832	3.83e-08	1.29e-06
ENSG00000233251	AC007743.1	antisense	164.085	1.89377	1.89377	3.71605	3.71605	0.344608	-5.49543	3.9e-08	1.3e-06
ENSG00000168159	RNF187	protein_coding	732.119	0.927365	0.927365	1.9018	1.9018	0.168898	-5.49067	4e-08	1.34e-06
ENSG00000204396	VWA7	protein_coding	66.4112	1.28758	1.28758	2.44118	2.44118	0.234515	-5.4904	4.01e-08	1.34e-06
ENSG00000111678	C12orf57	protein_coding	1163.76	-0.862462	0.862462	1.81814	-1.81814	0.157218	5.48578	4.12e-08	1.37e-06
ENSG00000276576	MRPL30P1	processed_pseudogene	2.50466	-4.21265	4.21265	18.541	-18.541	0.768101	5.4845	4.15e-08	1.38e-06
ENSG00000267258	PPIAP58	processed_pseudogene	2.46473	-4.17389	4.17389	18.0495	-18.0495	0.761138	5.48375	4.16e-08	1.38e-06
ENSG00000226232	NPIPB14P	transcribed_unprocessed_pseudogene	5.19213	-5.28373	5.28373	38.9549	-38.9549	0.963675	5.4829	4.18e-08	1.39e-06
ENSG00000254855	AP001107.8	antisense	54.6451	-0.903272	0.903272	1.8703	-1.8703	0.164738	5.48308	4.18e-08	1.39e-06
ENSG00000279865	AC006511.3	TEC	36.6435	-1.38089	1.38089	2.60428	-2.60428	0.25199	5.47991	4.26e-08	1.41e-06
ENSG00000279457	WASH9P	unprocessed_pseudogene	228.034	1.37733	1.37733	2.59788	2.59788	0.25149	-5.4767	4.33e-08	1.43e-06
ENSG00000149798	CDC42EP2	protein_coding	6.46059	-2.76477	2.76477	6.79639	-6.79639	0.504985	5.47495	4.38e-08	1.45e-06
ENSG00000236565	HNRNPA3P5	processed_pseudogene	11.9734	2.58373	2.58373	5.99486	5.99486	0.472126	-5.47253	4.44e-08	1.47e-06
ENSG00000243725	TTC4	protein_coding	80.0076	-0.74933	0.74933	1.68101	-1.68101	0.137003	5.46946	4.51e-08	1.49e-06
ENSG00000119979	FAM45A	protein_coding	677.172	0.9738	0.9738	1.96401	1.96401	0.178062	-5.46888	4.53e-08	1.49e-06
ENSG00000272419	LINC01145	transcribed_unprocessed_pseudogene	179.24	1.07738	1.07738	2.1102	2.1102	0.197018	-5.46842	4.54e-08	1.49e-06
ENSG00000239152	RNA5SP310	rRNA_pseudogene	2.28151	3.05086	3.05086	8.28707	8.28707	0.557961	-5.46787	4.55e-08	1.5e-06
ENSG00000240463	RPS19P3	processed_pseudogene	41.0357	-1.09329	1.09329	2.13361	-2.13361	0.20016	5.46211	4.7e-08	1.54e-06
ENSG00000211965	IGHV3-49	IG_V_gene	314.348	5.97367	5.97367	62.8424	62.8424	1.09449	-5.45796	4.82e-08	1.58e-06
ENSG00000211625	IGKV3D-20	IG_V_gene	274.815	4.9718	4.9718	31.3807	31.3807	0.911189	-5.45639	4.86e-08	1.59e-06
ENSG00000227232	WASH7P	unprocessed_pseudogene	145.663	2.88959	2.88959	7.41058	7.41058	0.529697	-5.45517	4.89e-08	1.6e-06
ENSG00000163682	RPL9	protein_coding	13567.2	2.40629	2.40629	5.30109	5.30109	0.441256	-5.45327	4.95e-08	1.62e-06
ENSG00000100417	PMM1	protein_coding	1335.27	-0.60509	0.60509	1.52107	-1.52107	0.111011	5.45071	5.02e-08	1.64e-06
ENSG00000257907	EEF1A1P17	processed_pseudogene	5.23061	-3.80184	3.80184	13.9466	-13.9466	0.698102	5.44597	5.15e-08	1.68e-06
ENSG00000285803	AL442003.1	antisense	37.0676	1.06165	1.06165	2.08732	2.08732	0.194988	-5.44471	5.19e-08	1.69e-06
ENSG00000244192	AC113367.1	processed_pseudogene	3.07591	-4.20134	4.20134	18.3963	-18.3963	0.771913	5.44277	5.25e-08	1.71e-06
ENSG00000174886	NDUFA11	protein_coding	1178.95	-0.677621	0.677621	1.5995	-1.5995	0.124749	5.43187	5.58e-08	1.81e-06
ENSG00000259658	AC027559.1	transcribed_unprocessed_pseudogene	78.9476	1.08743	1.08743	2.12495	2.12495	0.200213	-5.43137	5.59e-08	1.81e-06
ENSG00000230847	OCLNP1	unprocessed_pseudogene	17.138	3.37592	3.37592	10.3813	10.3813	0.621483	-5.43204	5.57e-08	1.81e-06
ENSG00000235225	AC016712.1	processed_pseudogene	6.53865	-2.30739	2.30739	4.94986	-4.94986	0.424924	5.43012	5.63e-08	1.82e-06
ENSG00000198064	NPIPB13	protein_coding	19.9664	1.892	1.892	3.71148	3.71148	0.348421	-5.4302	5.63e-08	1.82e-06
ENSG00000255277	ABCC6P2	transcribed_unprocessed_pseudogene	3.15522	3.16706	3.16706	8.98214	8.98214	0.583502	-5.42767	5.71e-08	1.85e-06
ENSG00000251973	RNU6-473P	snRNA	7.35124	5.84013	5.84013	57.2866	57.2866	1.07646	-5.42531	5.79e-08	1.87e-06
ENSG00000177595	PIDD1	protein_coding	2189.55	-0.653404	0.653404	1.57288	-1.57288	0.120478	5.42345	5.85e-08	1.89e-06
ENSG00000219928	AL161787.1	processed_pseudogene	26.6961	-1.40021	1.40021	2.63939	-2.63939	0.258268	5.42153	5.91e-08	1.9e-06
ENSG00000213237	PTMAP10	processed_pseudogene	8.14433	-2.36475	2.36475	5.15063	-5.15063	0.436335	5.41957	5.97e-08	1.92e-06
ENSG00000230956	AL024493.1	processed_pseudogene	3.78927	-3.90274	3.90274	14.9569	-14.9569	0.720454	5.41705	6.06e-08	1.94e-06
ENSG00000204475	NCR3	protein_coding	8.45264	3.32912	3.32912	10.05	10.05	0.614518	-5.41745	6.05e-08	1.94e-06
ENSG00000250762	Z99943.2	unprocessed_pseudogene	8.12533	-2.12695	2.12695	4.36793	-4.36793	0.392796	5.41489	6.13e-08	1.96e-06
ENSG00000241294	IGKV2-24	IG_V_gene	123.24	6.15587	6.15587	71.3018	71.3018	1.13675	-5.41532	6.12e-08	1.96e-06
ENSG00000092010	PSME1	protein_coding	4232.57	0.666021	0.666021	1.58669	1.58669	0.123158	-5.40787	6.38e-08	2.04e-06
ENSG00000239975	IGKV1D-33	IG_V_gene	26.5599	5.7533	5.7533	53.9406	53.9406	1.06399	-5.40727	6.4e-08	2.05e-06
ENSG00000224958	PGM5-AS1	antisense	1543.57	2.04137	2.04137	4.11635	4.11635	0.377601	-5.40615	6.44e-08	2.06e-06
ENSG00000271880	AGAP11	processed_transcript	57.5892	1.34421	1.34421	2.5389	2.5389	0.248902	-5.40055	6.64e-08	2.11e-06
ENSG00000146112	PPP1R18	protein_coding	257.039	1.73354	1.73354	3.32542	3.32542	0.32105	-5.39959	6.68e-08	2.12e-06
ENSG00000198075	SULT1C4	protein_coding	781.14	1.07553	1.07553	2.1075	2.1075	0.19923	-5.39846	6.72e-08	2.13e-06
ENSG00000249109	AC140125.2	antisense	14.5324	1.6448	1.6448	3.12704	3.12704	0.30464	-5.39916	6.7e-08	2.13e-06
ENSG00000228818	AL359918.1	processed_pseudogene	10.9692	-1.81905	1.81905	3.52849	-3.52849	0.337122	5.39582	6.82e-08	2.16e-06
ENSG00000250950	AC093752.2	lincRNA	5.94752	1.92048	1.92048	3.78548	3.78548	0.356721	-5.38369	7.3e-08	2.31e-06
ENSG00000198580	AC073343.1	unprocessed_pseudogene	62.3169	0.974421	0.974421	1.96485	1.96485	0.181073	-5.38136	7.39e-08	2.34e-06
ENSG00000243056	EIF4EBP3	protein_coding	73.8287	-1.12856	1.12856	2.18641	-2.18641	0.209764	5.38016	7.44e-08	2.35e-06
ENSG00000185596	WASH3P	transcribed_unprocessed_pseudogene	592.756	1.52926	1.52926	2.88637	2.88637	0.284287	-5.37927	7.48e-08	2.36e-06
ENSG00000279483	AC090498.1	processed_pseudogene	120.815	2.88274	2.88274	7.37552	7.37552	0.536154	-5.37671	7.59e-08	2.4e-06
ENSG00000158483	FAM86C1	protein_coding	165.643	0.685528	0.685528	1.60829	1.60829	0.127534	-5.37525	7.65e-08	2.41e-06
ENSG00000246575	AC093162.2	unprocessed_pseudogene	181.518	0.818618	0.818618	1.76372	1.76372	0.15228	-5.37575	7.63e-08	2.41e-06
ENSG00000237264	FTH1P11	processed_pseudogene	8.62296	1.6964	1.6964	3.24091	3.24091	0.315649	-5.37432	7.69e-08	2.42e-06
ENSG00000269906	AL606834.1	sense_intronic	63.8678	1.20592	1.20592	2.30685	2.30685	0.224592	-5.36938	7.9e-08	2.48e-06
ENSG00000170909	OSCAR	protein_coding	13.4373	1.999	1.999	3.99723	3.99723	0.372276	-5.36968	7.89e-08	2.48e-06
ENSG00000232388	SMIM26	protein_coding	547.014	-0.724607	0.724607	1.65245	-1.65245	0.134972	5.36859	7.94e-08	2.49e-06
ENSG00000236438	FAM157A	transcribed_unprocessed_pseudogene	25.8665	2.1456	2.1456	4.42475	4.42475	0.399659	-5.36856	7.94e-08	2.49e-06
ENSG00000280913	CTSLP3	transcribed_unprocessed_pseudogene	9.13961	1.78085	1.78085	3.43629	3.43629	0.331769	-5.36774	7.97e-08	2.5e-06
ENSG00000255062	AP001318.2	antisense	60.1559	0.825643	0.825643	1.77232	1.77232	0.153858	-5.36626	8.04e-08	2.52e-06
ENSG00000205231	TTLL10-AS1	antisense	12.138	-2.20542	2.20542	4.61208	-4.61208	0.411185	5.36357	8.16e-08	2.55e-06
ENSG00000232004	CAP1P2	processed_pseudogene	10.5632	-1.60786	1.60786	3.04799	-3.04799	0.299999	5.35954	8.34e-08	2.61e-06
ENSG00000211934	IGHV1-2	IG_V_gene	359.838	5.2205	5.2205	37.2845	37.2845	0.974212	-5.35869	8.38e-08	2.62e-06
ENSG00000213942	AC005840.1	processed_pseudogene	10.6194	-1.66846	1.66846	3.17875	-3.17875	0.311472	5.35669	8.48e-08	2.64e-06
ENSG00000225075	AL603832.1	antisense	19.8389	-1.34429	1.34429	2.53906	-2.53906	0.250941	5.357	8.46e-08	2.64e-06
ENSG00000213676	ATF6B	protein_coding	2356.2	0.858517	0.858517	1.81317	1.81317	0.160324	-5.35489	8.56e-08	2.67e-06
ENSG00000232712	KIZ-AS1	antisense	37.9874	1.19072	1.19072	2.28266	2.28266	0.222441	-5.35297	8.65e-08	2.69e-06
ENSG00000103495	MAZ	protein_coding	1366.92	-1.04456	1.04456	2.06274	-2.06274	0.19529	5.34879	8.85e-08	2.75e-06
ENSG00000100628	ASB2	protein_coding	738.636	1.54604	1.54604	2.92015	2.92015	0.289101	-5.34777	8.9e-08	2.76e-06
ENSG00000161048	NAPEPLD	protein_coding	92.7511	1.33975	1.33975	2.53108	2.53108	0.25062	-5.34574	9e-08	2.79e-06
ENSG00000211962	IGHV1-46	IG_V_gene	190.852	5.20943	5.20943	36.9994	36.9994	0.974644	-5.34496	9.04e-08	2.8e-06
ENSG00000110619	CARS	protein_coding	989.92	0.787927	0.787927	1.72659	1.72659	0.147457	-5.34344	9.12e-08	2.82e-06
ENSG00000145425	RPS3A	protein_coding	8821.9	2.56644	2.56644	5.92345	5.92345	0.480344	-5.34292	9.15e-08	2.82e-06
ENSG00000211899	IGHM	IG_C_gene	1201.96	3.73058	3.73058	13.2745	13.2745	0.698293	-5.34243	9.17e-08	2.83e-06
ENSG00000115268	RPS15	protein_coding	8788.04	1.05787	1.05787	2.08185	2.08185	0.198498	-5.32937	9.86e-08	3.03e-06
ENSG00000249239	AC095059.2	processed_pseudogene	2.29921	-4.08928	4.08928	17.0215	-17.0215	0.76763	5.32715	9.98e-08	3.07e-06
ENSG00000244026	FAM86DP	transcribed_unprocessed_pseudogene	312.729	0.728844	0.728844	1.65731	1.65731	0.136875	-5.32489	1.01e-07	3.1e-06
ENSG00000241468	ATP5MF	protein_coding	1513.84	-0.817412	0.817412	1.76224	-1.76224	0.153596	5.32184	1.03e-07	3.15e-06
ENSG00000253816	AC138866.1	unprocessed_pseudogene	3.6915	3.24255	3.24255	9.46466	9.46466	0.609366	-5.32118	1.03e-07	3.16e-06
ENSG00000133460	SLC2A11	protein_coding	118.32	0.844715	0.844715	1.79591	1.79591	0.158874	-5.31687	1.06e-07	3.23e-06
ENSG00000140839	CLEC18B	protein_coding	25.5671	1.70679	1.70679	3.26434	3.26434	0.321139	-5.3148	1.07e-07	3.26e-06
ENSG00000272948	AP001412.1	antisense	7.46375	-2.00145	2.00145	4.00402	-4.00402	0.37691	5.31015	1.1e-07	3.34e-06
ENSG00000188873	RPL10AP2	processed_pseudogene	10.4456	-1.78102	1.78102	3.43668	-3.43668	0.335416	5.30987	1.1e-07	3.34e-06
ENSG00000198420	TCAF1	protein_coding	502.249	1.34444	1.34444	2.53931	2.53931	0.253167	-5.31048	1.09e-07	3.34e-06
ENSG00000182325	FBXL6	protein_coding	199.1	0.759536	0.759536	1.69295	1.69295	0.143135	-5.30642	1.12e-07	3.4e-06
ENSG00000235513	AL035681.1	antisense	66.86	-0.918966	0.918966	1.89076	-1.89076	0.173217	5.30528	1.12e-07	3.42e-06
ENSG00000214881	TMEM14DP	processed_pseudogene	5.14301	-2.59311	2.59311	6.03398	-6.03398	0.489289	5.29975	1.16e-07	3.52e-06
ENSG00000282393	AC016588.2	lincRNA	11.2104	2.53664	2.53664	5.80234	5.80234	0.47864	-5.29968	1.16e-07	3.52e-06
ENSG00000283796	MIR6510	miRNA	38.8837	-2.81041	2.81041	7.01484	-7.01484	0.530408	5.29858	1.17e-07	3.54e-06
ENSG00000204264	PSMB8	protein_coding	826.247	1.23328	1.23328	2.351	2.351	0.232802	-5.29753	1.17e-07	3.56e-06
ENSG00000183458	AC138932.1	transcribed_unprocessed_pseudogene	162.669	1.7103	1.7103	3.27229	3.27229	0.322914	-5.29646	1.18e-07	3.58e-06
ENSG00000181359	HSP90AA6P	transcribed_processed_pseudogene	7.97575	-3.48359	3.48359	11.1858	-11.1858	0.658383	5.29113	1.22e-07	3.67e-06
ENSG00000089486	CDIP1	protein_coding	300.053	0.861945	0.861945	1.81749	1.81749	0.162903	-5.29117	1.22e-07	3.67e-06
ENSG00000285257	AL157893.1	unprocessed_pseudogene	38.7949	1.2138	1.2138	2.31948	2.31948	0.229393	-5.29137	1.21e-07	3.67e-06
ENSG00000240776	AC079944.1	processed_pseudogene	3.732	-3.92689	3.92689	15.2094	-15.2094	0.74253	5.28852	1.23e-07	3.71e-06
ENSG00000224668	IPO8P1	processed_pseudogene	3.00343	-3.82871	3.82871	14.2088	-14.2088	0.723908	5.28895	1.23e-07	3.71e-06
ENSG00000099956	SMARCB1	protein_coding	1298.32	0.992809	0.992809	1.99006	1.99006	0.187741	-5.28818	1.24e-07	3.72e-06
ENSG00000122376	SHLD2	protein_coding	1543.68	0.850645	0.850645	1.80331	1.80331	0.160912	-5.28639	1.25e-07	3.75e-06
ENSG00000230076	RPL10P6	processed_pseudogene	55.7146	3.97766	3.97766	15.7542	15.7542	0.752903	-5.28311	1.27e-07	3.82e-06
ENSG00000205746	AC126755.1	transcribed_unprocessed_pseudogene	135.994	1.52716	1.52716	2.88219	2.88219	0.289157	-5.28143	1.28e-07	3.85e-06
ENSG00000240038	AMY2B	protein_coding	1033.74	0.72229	0.72229	1.6498	1.6498	0.136855	-5.27778	1.31e-07	3.92e-06
ENSG00000211710	TRBV4-1	TR_V_gene	3.98162	3.94017	3.94017	15.3501	15.3501	0.747181	-5.27338	1.34e-07	4.01e-06
ENSG00000172250	SERHL	transcribed_unitary_pseudogene	93.1688	1.59307	1.59307	3.01691	3.01691	0.30214	-5.27263	1.34e-07	4.03e-06
ENSG00000184923	NUTM2A	protein_coding	41.9314	1.91858	1.91858	3.78052	3.78052	0.363963	-5.27137	1.35e-07	4.05e-06
ENSG00000156374	PCGF6	protein_coding	313.536	0.645625	0.645625	1.56442	1.56442	0.12249	-5.27082	1.36e-07	4.06e-06
ENSG00000104825	NFKBIB	protein_coding	186.774	1.01641	1.01641	2.02288	2.02288	0.192918	-5.2686	1.37e-07	4.09e-06
ENSG00000255250	AP003059.2	lincRNA	28.6101	1.37942	1.37942	2.60163	2.60163	0.261816	-5.26865	1.37e-07	4.09e-06
ENSG00000196205	EEF1A1P5	processed_pseudogene	779.355	2.46206	2.46206	5.51003	5.51003	0.467301	-5.26868	1.37e-07	4.09e-06
ENSG00000123838	C4BPA	protein_coding	37.1577	2.78008	2.78008	6.86892	6.86892	0.528025	-5.26506	1.4e-07	4.17e-06
ENSG00000185989	RASA3	protein_coding	801.11	1.65231	1.65231	3.14336	3.14336	0.313845	-5.26473	1.4e-07	4.18e-06
ENSG00000227008	AL009174.1	processed_pseudogene	49.4814	-0.925997	0.925997	1.9	-1.9	0.175944	5.26303	1.42e-07	4.21e-06
ENSG00000204564	C6orf136	protein_coding	201.167	0.915667	0.915667	1.88644	1.88644	0.174129	-5.25856	1.45e-07	4.31e-06
ENSG00000236337	FMR1-IT1	sense_intronic	20.2611	1.01202	1.01202	2.01673	2.01673	0.192524	-5.2566	1.47e-07	4.35e-06
ENSG00000244218	RN7SL81P	misc_RNA	25.642	1.19839	1.19839	2.29483	2.29483	0.227995	-5.25619	1.47e-07	4.36e-06
ENSG00000254501	AP003068.1	antisense	2.10481	-3.94859	3.94859	15.4399	-15.4399	0.751476	5.25444	1.48e-07	4.39e-06
ENSG00000183309	ZNF623	protein_coding	23.5968	1.34645	1.34645	2.54286	2.54286	0.256282	-5.25378	1.49e-07	4.41e-06
ENSG00000226564	FTH1P20	processed_pseudogene	24.0025	1.98441	1.98441	3.95701	3.95701	0.377731	-5.25351	1.49e-07	4.41e-06
ENSG00000197653	DNAH10	protein_coding	25.9896	2.26688	2.26688	4.81281	4.81281	0.431514	-5.25332	1.49e-07	4.41e-06
ENSG00000279716	AC006128.1	TEC	321.179	-0.996753	0.996753	1.9955	-1.9955	0.189849	5.25026	1.52e-07	4.48e-06
ENSG00000256618	MTRNR2L1	protein_coding	73.3195	-6.16342	6.16342	71.6761	-71.6761	1.17417	5.24918	1.53e-07	4.5e-06
ENSG00000278540	ACACA	protein_coding	3094.95	1.12162	1.12162	2.17591	2.17591	0.213692	-5.24876	1.53e-07	4.51e-06
ENSG00000277258	PCGF2	protein_coding	859.72	0.619062	0.619062	1.53588	1.53588	0.118031	-5.24492	1.56e-07	4.6e-06
ENSG00000154727	GABPA	protein_coding	1273.45	0.826942	0.826942	1.77392	1.77392	0.157669	-5.2448	1.56e-07	4.6e-06
ENSG00000244491	AL021707.5	antisense	2.25271	-4.08431	4.08431	16.9629	-16.9629	0.778899	5.2437	1.57e-07	4.62e-06
ENSG00000211974	IGHV2-70D	IG_V_gene	115.22	8.07156	8.07156	269.019	269.019	1.54004	-5.24115	1.6e-07	4.68e-06
ENSG00000180229	HERC2P3	transcribed_unprocessed_pseudogene	499.287	1.74949	1.74949	3.3624	3.3624	0.334067	-5.23694	1.63e-07	4.79e-06
ENSG00000120725	SIL1	protein_coding	2176.46	-0.597884	0.597884	1.5135	-1.5135	0.114194	5.23568	1.64e-07	4.81e-06
ENSG00000165949	IFI27	protein_coding	400.591	1.19871	1.19871	2.29534	2.29534	0.229011	-5.23426	1.66e-07	4.85e-06
ENSG00000272211	AC114760.2	antisense	37.4882	1.43519	1.43519	2.70418	2.70418	0.274739	-5.22384	1.75e-07	5.12e-06
ENSG00000229601	AL590762.4	processed_pseudogene	4.13666	2.23759	2.23759	4.71608	4.71608	0.428425	-5.22283	1.76e-07	5.14e-06
ENSG00000279507	AC112484.4	TEC	12.3959	-1.34342	1.34342	2.53751	-2.53751	0.257285	5.2215	1.77e-07	5.17e-06
ENSG00000237651	C2orf74	protein_coding	46.9022	-0.991703	0.991703	1.98853	-1.98853	0.189913	5.22188	1.77e-07	5.17e-06
ENSG00000175785	PRIMA1	protein_coding	52.0562	1.87389	1.87389	3.66519	3.66519	0.358866	-5.22168	1.77e-07	5.17e-06
ENSG00000204305	AGER	protein_coding	288.387	0.906852	0.906852	1.87495	1.87495	0.173896	-5.21492	1.84e-07	5.34e-06
ENSG00000238405	RNA5SP311	rRNA_pseudogene	8.26305	3.24491	3.24491	9.48013	9.48013	0.622263	-5.21469	1.84e-07	5.34e-06
ENSG00000258102	MAP1LC3B2	protein_coding	79.8286	0.838828	0.838828	1.7886	1.7886	0.160892	-5.21359	1.85e-07	5.36e-06
ENSG00000182534	MXRA7	protein_coding	9491.73	1.17448	1.17448	2.25711	2.25711	0.2253	-5.21294	1.86e-07	5.38e-06
ENSG00000180902	D2HGDH	protein_coding	4072.22	-0.826171	0.826171	1.77297	-1.77297	0.158499	5.21248	1.86e-07	5.39e-06
ENSG00000106153	CHCHD2	protein_coding	5405.49	0.650776	0.650776	1.57001	1.57001	0.124904	-5.21021	1.89e-07	5.44e-06
ENSG00000229638	RPL4P4	processed_pseudogene	109.254	0.816148	0.816148	1.7607	1.7607	0.156636	-5.21049	1.88e-07	5.44e-06
ENSG00000266041	MIR4690	miRNA	2.11178	-3.98844	3.98844	15.8723	-15.8723	0.765573	5.20975	1.89e-07	5.45e-06
ENSG00000251571	DDX3P3	processed_pseudogene	4.71862	-3.64598	3.64598	12.5184	-12.5184	0.699975	5.20872	1.9e-07	5.48e-06
ENSG00000141258	SGSM2	protein_coding	9994.88	-0.603525	0.603525	1.51942	-1.51942	0.115877	5.2083	1.91e-07	5.49e-06
ENSG00000169031	COL4A3	protein_coding	3685.63	1.30981	1.30981	2.47908	2.47908	0.251534	-5.20728	1.92e-07	5.51e-06
ENSG00000229203	AC103564.1	lincRNA	5.63749	-3.07389	3.07389	8.42039	-8.42039	0.590818	5.20277	1.96e-07	5.64e-06
ENSG00000233762	AC007969.1	processed_pseudogene	90.5692	1.0373	1.0373	2.05239	2.05239	0.199884	-5.18953	2.11e-07	6.06e-06
ENSG00000175768	TOMM5	protein_coding	181.609	-1.01553	1.01553	2.02165	-2.02165	0.195739	5.18819	2.12e-07	6.09e-06
ENSG00000274349	ZNF658	protein_coding	173.992	1.14687	1.14687	2.21433	2.21433	0.221129	-5.18643	2.14e-07	6.14e-06
ENSG00000213904	LIPE-AS1	antisense	59.5084	-0.655041	0.655041	1.57466	-1.57466	0.126321	5.18551	2.15e-07	6.17e-06
ENSG00000240531	RPL21P123	transcribed_processed_pseudogene	2.37718	-3.81904	3.81904	14.1138	-14.1138	0.736551	5.18503	2.16e-07	6.18e-06
ENSG00000215186	GOLGA6B	protein_coding	4.43674	2.39823	2.39823	5.27155	5.27155	0.462534	-5.18497	2.16e-07	6.18e-06
ENSG00000251623	AC139491.5	transcribed_processed_pseudogene	53.6773	1.52604	1.52604	2.87994	2.87994	0.294397	-5.18361	2.18e-07	6.22e-06
ENSG00000261611	AC010547.4	protein_coding	5.44289	-2.25855	2.25855	4.78512	-4.78512	0.435755	5.18309	2.18e-07	6.23e-06
ENSG00000128040	SPINK2	protein_coding	29.8532	3.0147	3.0147	8.08193	8.08193	0.58206	-5.17936	2.23e-07	6.35e-06
ENSG00000167280	ENGASE	protein_coding	5264.29	-0.610394	0.610394	1.52668	-1.52668	0.117895	5.17745	2.25e-07	6.41e-06
ENSG00000058600	POLR3E	protein_coding	1415.45	0.751908	0.751908	1.68402	1.68402	0.145357	-5.17286	2.31e-07	6.56e-06
ENSG00000230177	AL080317.1	antisense	81.8714	0.721379	0.721379	1.64876	1.64876	0.139464	-5.1725	2.31e-07	6.57e-06
ENSG00000204301	NOTCH4	protein_coding	665.567	0.928645	0.928645	1.90349	1.90349	0.179556	-5.17191	2.32e-07	6.58e-06
ENSG00000239857	GET4	protein_coding	110.546	-0.648048	0.648048	1.56705	-1.56705	0.125309	5.17161	2.32e-07	6.59e-06
ENSG00000224389	C4B	protein_coding	477.167	3.15113	3.15113	8.88351	8.88351	0.609397	-5.1709	2.33e-07	6.61e-06
ENSG00000211946	IGHV3-20	IG_V_gene	48.8396	6.26354	6.26354	76.8271	76.8271	1.21136	-5.17068	2.33e-07	6.61e-06
ENSG00000212664	AC064799.1	processed_pseudogene	17.0478	1.4041	1.4041	2.64653	2.64653	0.271689	-5.16805	2.37e-07	6.7e-06
ENSG00000157306	ZFHX2-AS1	processed_transcript	177.415	-0.777466	0.777466	1.71412	-1.71412	0.150467	5.16702	2.38e-07	6.73e-06
ENSG00000170919	TPT1-AS1	processed_transcript	1361.36	0.615975	0.615975	1.53259	1.53259	0.119307	-5.16294	2.43e-07	6.87e-06
ENSG00000254648	AP000911.2	lincRNA	27.5736	-1.26867	1.26867	2.4094	-2.4094	0.246092	5.15528	2.53e-07	7.14e-06
ENSG00000100605	ITPK1	protein_coding	1150.91	0.906057	0.906057	1.87392	1.87392	0.175769	-5.15481	2.54e-07	7.16e-06
ENSG00000248213	CICP16	processed_pseudogene	48.5955	1.15083	1.15083	2.22042	2.22042	0.223279	-5.15423	2.55e-07	7.17e-06
ENSG00000244437	IGKV3-15	IG_V_gene	342.516	6.88603	6.88603	118.277	118.277	1.33684	-5.15099	2.59e-07	7.29e-06
ENSG00000212802	RPL15P3	processed_pseudogene	55.9379	2.35293	2.35293	5.10862	5.10862	0.457507	-5.14295	2.7e-07	7.61e-06
ENSG00000173281	PPP1R3B	protein_coding	75.161	1.66007	1.66007	3.16032	3.16032	0.322835	-5.14216	2.72e-07	7.63e-06
ENSG00000248487	ABHD14A	protein_coding	300.012	-0.786282	0.786282	1.72462	-1.72462	0.152957	5.14055	2.74e-07	7.69e-06
ENSG00000211970	IGHV4-61	IG_V_gene	170.208	6.83334	6.83334	114.035	114.035	1.33005	-5.13765	2.78e-07	7.81e-06
ENSG00000277561	GOLGA8IP	transcribed_unprocessed_pseudogene	4.19416	2.18584	2.18584	4.54991	4.54991	0.425512	-5.13696	2.79e-07	7.83e-06
ENSG00000211950	IGHV1-24	IG_V_gene	174.559	5.76177	5.76177	54.2581	54.2581	1.12258	-5.13262	2.86e-07	8e-06
ENSG00000198870	STKLD1	protein_coding	23.1927	1.11129	1.11129	2.16039	2.16039	0.216566	-5.13143	2.88e-07	8.04e-06
ENSG00000269019	HOMER3-AS1	antisense	7.03726	1.82292	1.82292	3.53798	3.53798	0.355245	-5.13145	2.88e-07	8.04e-06
ENSG00000030110	BAK1	protein_coding	554.516	0.805885	0.805885	1.74822	1.74822	0.15707	-5.13074	2.89e-07	8.06e-06
ENSG00000230804	C2orf27AP3	unprocessed_pseudogene	2.63001	4.10888	4.10888	17.2543	17.2543	0.801513	-5.1264	2.95e-07	8.23e-06
ENSG00000224090	AC097468.1	antisense	28.1324	-2.17385	2.17385	4.51225	-4.51225	0.424181	5.12481	2.98e-07	8.29e-06
ENSG00000276566	IGKV1D-13	IG_V_gene	102.118	5.51574	5.51574	45.7513	45.7513	1.07624	-5.12501	2.98e-07	8.29e-06
ENSG00000254851	AP005018.2	unprocessed_pseudogene	254.758	3.75134	3.75134	13.4669	13.4669	0.732214	-5.12329	3e-07	8.35e-06
ENSG00000229806	RPS15P5	processed_pseudogene	5.6114	-2.94322	2.94322	7.69125	-7.69125	0.574627	5.12197	3.02e-07	8.4e-06
ENSG00000249353	NPM1P27	processed_pseudogene	97.0228	0.749126	0.749126	1.68077	1.68077	0.14627	-5.12153	3.03e-07	8.42e-06
ENSG00000265681	RPL17	protein_coding	347.39	-0.853536	0.853536	1.80692	-1.80692	0.166724	5.11947	3.06e-07	8.5e-06
ENSG00000168394	TAP1	protein_coding	1280.3	1.32755	1.32755	2.50977	2.50977	0.25933	-5.11915	3.07e-07	8.5e-06
ENSG00000253981	ALG1L13P	transcribed_unprocessed_pseudogene	2.2166	-3.72077	3.72077	13.1845	-13.1845	0.727812	5.11227	3.18e-07	8.81e-06
ENSG00000260628	AC142381.3	transcribed_unprocessed_pseudogene	11.6219	2.83932	2.83932	7.15681	7.15681	0.5555	-5.11128	3.2e-07	8.85e-06
ENSG00000198816	ZNF358	protein_coding	1624.55	-0.618574	0.618574	1.53536	-1.53536	0.121072	5.10915	3.24e-07	8.93e-06
ENSG00000172186	HMGN1P35	processed_pseudogene	2.63522	-3.64513	3.64513	12.511	-12.511	0.714742	5.09992	3.4e-07	9.37e-06
ENSG00000176974	SHMT1	protein_coding	382.288	1.02483	1.02483	2.03472	2.03472	0.200979	-5.09917	3.41e-07	9.4e-06
ENSG00000239571	IGKV2D-30	IG_V_gene	23.2448	6.37433	6.37433	82.9594	82.9594	1.25053	-5.09732	3.44e-07	9.48e-06
ENSG00000226478	UPF3AP1	processed_pseudogene	8.5928	3.75928	3.75928	13.5412	13.5412	0.737587	-5.09673	3.46e-07	9.5e-06
ENSG00000272316	AL021368.2	lincRNA	298.716	1.20135	1.20135	2.29955	2.29955	0.235802	-5.09474	3.49e-07	9.6e-06
ENSG00000277999	AC009093.6	lincRNA	14.5781	1.79788	1.79788	3.47709	3.47709	0.352933	-5.09411	3.5e-07	9.62e-06
ENSG00000213864	EEF1B2P2	processed_pseudogene	4.59592	-2.90391	2.90391	7.48454	-7.48454	0.570118	5.09353	3.51e-07	9.64e-06
ENSG00000197070	ARRDC1	protein_coding	3459.72	-0.827607	0.827607	1.77474	-1.77474	0.162512	5.09258	3.53e-07	9.68e-06
ENSG00000228897	AC012441.2	processed_pseudogene	12.1571	-4.55566	4.55566	23.5174	-23.5174	0.894815	5.09117	3.56e-07	9.75e-06
ENSG00000189266	PNRC2	protein_coding	3368.34	0.739941	0.739941	1.67011	1.67011	0.145399	-5.08905	3.6e-07	9.85e-06
ENSG00000171451	DSEL	protein_coding	6.65965	1.6689	1.6689	3.17971	3.17971	0.327981	-5.08839	3.61e-07	9.88e-06
ENSG00000285676	AL158212.5	antisense	22.4032	1.08502	1.08502	2.1214	2.1214	0.213284	-5.0872	3.63e-07	9.93e-06
ENSG00000114942	EEF1B2	protein_coding	4342.93	2.55213	2.55213	5.86501	5.86501	0.501719	-5.08678	3.64e-07	9.95e-06
ENSG00000163632	C3orf49	protein_coding	16.5862	1.1877	1.1877	2.27789	2.27789	0.2337	-5.08213	3.73e-07	1.02e-05
ENSG00000215630	GUSBP9	unprocessed_pseudogene	27.7261	1.6291	1.6291	3.09321	3.09321	0.32073	-5.07937	3.79e-07	1.03e-05
ENSG00000263189	AC023934.1	processed_pseudogene	2.2995	-4.11853	4.11853	17.37	-17.37	0.811175	5.07724	3.83e-07	1.04e-05
ENSG00000100312	ACR	protein_coding	6.71211	1.63258	1.63258	3.10068	3.10068	0.321526	-5.07761	3.82e-07	1.04e-05
ENSG00000177197	PCNPP5	processed_pseudogene	10.6465	-1.32837	1.32837	2.51118	-2.51118	0.261684	5.07624	3.85e-07	1.05e-05
ENSG00000273771	AC024337.2	lincRNA	88.4566	1.05403	1.05403	2.07632	2.07632	0.207645	-5.07609	3.85e-07	1.05e-05
ENSG00000266402	SNHG25	lincRNA	50.0477	-1.34597	1.34597	2.54202	-2.54202	0.265314	5.07313	3.91e-07	1.06e-05
ENSG00000119242	CCDC92	protein_coding	401.703	0.850993	0.850993	1.80374	1.80374	0.167772	-5.07231	3.93e-07	1.06e-05
ENSG00000258917	ZMYND19P1	processed_pseudogene	8.4016	1.44733	1.44733	2.72702	2.72702	0.285312	-5.07278	3.92e-07	1.06e-05
ENSG00000274012	RN7SL2	misc_RNA	751.389	2.21782	2.21782	4.6519	4.6519	0.437173	-5.0731	3.91e-07	1.06e-05
ENSG00000151364	KCTD14	protein_coding	114.746	-0.886362	0.886362	1.84851	-1.84851	0.174828	5.06992	3.98e-07	1.07e-05
ENSG00000232931	LINC00342	lincRNA	900.864	0.729928	0.729928	1.65856	1.65856	0.144054	-5.06705	4.04e-07	1.09e-05
ENSG00000189376	C8orf76	protein_coding	130.648	-0.798703	0.798703	1.73954	-1.73954	0.157708	5.06446	4.1e-07	1.1e-05
ENSG00000256116	AP001453.1	antisense	11.4819	-1.39138	1.39138	2.62329	-2.62329	0.274847	5.06238	4.14e-07	1.11e-05
ENSG00000213189	BTF3L4P2	processed_pseudogene	9.61253	1.57462	1.57462	2.97857	2.97857	0.311041	-5.06242	4.14e-07	1.11e-05
ENSG00000174977	AC026271.1	processed_pseudogene	103.818	1.51066	1.51066	2.84941	2.84941	0.298535	-5.06025	4.19e-07	1.12e-05
ENSG00000241511	RPS15AP24	processed_pseudogene	4.88861	1.78559	1.78559	3.44761	3.44761	0.352764	-5.06172	4.15e-07	1.12e-05
ENSG00000250506	CDK3	protein_coding	71.3326	-1.01568	1.01568	2.02185	-2.02185	0.200813	5.05785	4.24e-07	1.14e-05
ENSG00000204257	HLA-DMA	protein_coding	439.477	1.57046	1.57046	2.96999	2.96999	0.31065	-5.05539	4.3e-07	1.15e-05
ENSG00000225098	BCRP1	unprocessed_pseudogene	4.13748	2.30783	2.30783	4.95138	4.95138	0.456779	-5.05241	4.36e-07	1.17e-05
ENSG00000225914	TSBP1-AS1	antisense	16.9504	1.74587	1.74587	3.35397	3.35397	0.345775	-5.04915	4.44e-07	1.19e-05
ENSG00000203914	HSP90B3P	processed_pseudogene	4.7815	-2.469	2.469	5.53662	-5.53662	0.489176	5.04727	4.48e-07	1.2e-05
ENSG00000260448	LCMT1-AS1	bidirectional_promoter_lncRNA	19.4921	1.20879	1.20879	2.31144	2.31144	0.239537	-5.04637	4.5e-07	1.2e-05
ENSG00000275832	ARHGAP23	protein_coding	994.776	1.19514	1.19514	2.28967	2.28967	0.23701	-5.04255	4.59e-07	1.23e-05
ENSG00000146530	VWDE	protein_coding	295.197	-1.28854	1.28854	2.44281	-2.44281	0.255732	5.03862	4.69e-07	1.25e-05
ENSG00000160678	S100A1	protein_coding	141.096	-1.00077	1.00077	2.00107	-2.00107	0.1986	5.03915	4.68e-07	1.25e-05
ENSG00000274272	AC069281.2	processed_transcript	83.521	-1.08694	1.08694	2.12424	-2.12424	0.215899	5.03451	4.79e-07	1.27e-05
ENSG00000277232	GTSE1-DT	lincRNA	30.4798	-1.14236	1.14236	2.20741	-2.20741	0.226992	5.03259	4.84e-07	1.29e-05
ENSG00000281383	FP671120.5	lincRNA	3.31834	2.58564	2.58564	6.00281	6.00281	0.513889	-5.0315	4.87e-07	1.29e-05
ENSG00000197620	CXorf40A	protein_coding	618.218	0.807838	0.807838	1.75059	1.75059	0.160584	-5.03063	4.89e-07	1.3e-05
ENSG00000128000	ZNF780B	protein_coding	18.7445	1.17887	1.17887	2.264	2.264	0.234757	-5.02166	5.12e-07	1.36e-05
ENSG00000271959	AC100803.3	antisense	7.55144	2.43827	2.43827	5.41992	5.41992	0.48578	-5.01929	5.19e-07	1.37e-05
ENSG00000229119	AC026403.1	processed_pseudogene	23.8223	2.16263	2.16263	4.47731	4.47731	0.431012	-5.01757	5.23e-07	1.38e-05
ENSG00000258472	AC005726.1	protein_coding	135.453	0.823174	0.823174	1.76929	1.76929	0.164151	-5.01474	5.31e-07	1.4e-05
ENSG00000236144	TMEM147-AS1	antisense	1042.07	-0.616116	0.616116	1.53274	-1.53274	0.122929	5.01196	5.39e-07	1.42e-05
ENSG00000264281	AC016596.2	processed_pseudogene	18.9314	2.12226	2.12226	4.35376	4.35376	0.423525	-5.01095	5.42e-07	1.43e-05
ENSG00000225259	ST13P6	processed_pseudogene	9.16298	2.06966	2.06966	4.19789	4.19789	0.413294	-5.00773	5.51e-07	1.45e-05
ENSG00000252498	RNU6-1016P	snRNA	28.1877	0.955014	0.955014	1.9386	1.9386	0.191007	-4.99988	5.74e-07	1.51e-05
ENSG00000235602	POU5F1P3	processed_pseudogene	24.1952	1.14201	1.14201	2.20688	2.20688	0.228742	-4.99258	5.96e-07	1.56e-05
ENSG00000215440	NPEPL1	protein_coding	975.264	-0.691685	0.691685	1.61517	-1.61517	0.138713	4.98644	6.15e-07	1.61e-05
ENSG00000247627	MTND4P12	processed_pseudogene	1726.84	-3.69856	3.69856	12.9831	-12.9831	0.741835	4.98569	6.17e-07	1.62e-05
ENSG00000067601	PMS2P4	transcribed_unprocessed_pseudogene	189.843	1.02034	1.02034	2.0284	2.0284	0.204691	-4.98478	6.2e-07	1.62e-05
ENSG00000226416	MRPL23-AS1	antisense	37.4291	1.54795	1.54795	2.92402	2.92402	0.310507	-4.98524	6.19e-07	1.62e-05
ENSG00000157322	CLEC18A	protein_coding	19.3171	1.38942	1.38942	2.61974	2.61974	0.2788	-4.98358	6.24e-07	1.63e-05
ENSG00000213178	RPL22P1	processed_pseudogene	18.493	1.889	1.889	3.70378	3.70378	0.379213	-4.98136	6.31e-07	1.65e-05
ENSG00000262098	AC127496.2	lincRNA	10.526	1.8212	1.8212	3.53376	3.53376	0.365821	-4.97841	6.41e-07	1.67e-05
ENSG00000224183	SDHDP6	processed_pseudogene	12.5258	2.15402	2.15402	4.45067	4.45067	0.432731	-4.97774	6.43e-07	1.68e-05
ENSG00000182487	NCF1B	transcribed_unprocessed_pseudogene	30.2552	1.88306	1.88306	3.68856	3.68856	0.378401	-4.97635	6.48e-07	1.69e-05
ENSG00000214837	LINC01347	transcribed_unprocessed_pseudogene	13.4345	1.87541	1.87541	3.66905	3.66905	0.377196	-4.97196	6.63e-07	1.72e-05
ENSG00000213707	HMGB1P10	processed_pseudogene	26.6857	2.32961	2.32961	5.0267	5.0267	0.468575	-4.9717	6.64e-07	1.72e-05
ENSG00000227081	AC005912.1	processed_pseudogene	87.5691	2.74218	2.74218	6.6908	6.6908	0.551532	-4.97193	6.63e-07	1.72e-05
ENSG00000241566	IGKV2D-24	IG_V_gene	14.27	3.90905	3.90905	15.0224	15.0224	0.786091	-4.97276	6.6e-07	1.72e-05
ENSG00000118990	GLRXP3	processed_pseudogene	2.72301	-4.35206	4.35206	20.4222	-20.4222	0.875603	4.97036	6.68e-07	1.73e-05
ENSG00000231258	ZSWIM5P2	unprocessed_pseudogene	3.15476	3.67212	3.67212	12.7473	12.7473	0.738875	-4.96989	6.7e-07	1.74e-05
ENSG00000167552	TUBA1A	protein_coding	8096.28	1.22451	1.22451	2.33675	2.33675	0.2465	-4.96758	6.78e-07	1.76e-05
ENSG00000213638	ADAT3	protein_coding	121.434	-0.980922	0.980922	1.97373	-1.97373	0.197577	4.96476	6.88e-07	1.78e-05
ENSG00000244056	RN7SL417P	misc_RNA	30.1789	1.33862	1.33862	2.5291	2.5291	0.2696	-4.96522	6.86e-07	1.78e-05
ENSG00000240445	FOXO3B	processed_pseudogene	80.3807	1.24231	1.24231	2.36577	2.36577	0.250312	-4.96305	6.94e-07	1.79e-05
ENSG00000272508	AL136982.6	processed_transcript	11.0314	1.4342	1.4342	2.70232	2.70232	0.28895	-4.96348	6.92e-07	1.79e-05
ENSG00000272541	AL021368.3	lincRNA	21.8665	1.63388	1.63388	3.10347	3.10347	0.329266	-4.96221	6.97e-07	1.8e-05
ENSG00000132196	HSD17B7	protein_coding	691.082	0.672646	0.672646	1.59399	1.59399	0.135592	-4.96083	7.02e-07	1.81e-05
ENSG00000245667	AC006064.1	antisense	9.88015	1.18007	1.18007	2.26587	2.26587	0.237856	-4.96126	7e-07	1.81e-05
ENSG00000255163	HSPE1P18	processed_pseudogene	11.3478	2.31651	2.31651	4.98127	4.98127	0.467159	-4.95873	7.1e-07	1.83e-05
ENSG00000160948	VPS28	protein_coding	2564.51	0.587035	0.587035	1.50216	1.50216	0.118414	-4.95747	7.14e-07	1.84e-05
ENSG00000267533	AP002414.4	processed_pseudogene	7.36696	-2.17612	2.17612	4.51936	-4.51936	0.439114	4.9557	7.21e-07	1.85e-05
ENSG00000272440	AC080013.6	lincRNA	13.1479	1.34003	1.34003	2.53156	2.53156	0.270414	-4.95545	7.22e-07	1.85e-05
ENSG00000185485	SDHAP1	transcribed_unprocessed_pseudogene	994.838	0.88934	0.88934	1.85233	1.85233	0.179534	-4.9536	7.29e-07	1.87e-05
ENSG00000197561	ELANE	protein_coding	24.9354	2.21919	2.21919	4.65632	4.65632	0.448141	-4.95199	7.35e-07	1.88e-05
ENSG00000224041	IGKV3D-15	IG_V_gene	100.243	4.82181	4.82181	28.282	28.282	0.973733	-4.95188	7.35e-07	1.88e-05
ENSG00000215302	AC127502.1	transcribed_unprocessed_pseudogene	51.7967	1.23237	1.23237	2.34952	2.34952	0.249084	-4.94758	7.51e-07	1.92e-05
ENSG00000275875	AC091812.3	processed_pseudogene	2.42684	4.72503	4.72503	26.4469	26.4469	0.955469	-4.94524	7.6e-07	1.94e-05
ENSG00000204308	RNF5	protein_coding	729.36	1.03583	1.03583	2.0503	2.0503	0.209724	-4.93904	7.85e-07	2e-05
ENSG00000232742	RHOQP2	processed_pseudogene	17.5589	1.6405	1.6405	3.11773	3.11773	0.332144	-4.93911	7.85e-07	2e-05
ENSG00000229018	PMS2P7	unprocessed_pseudogene	11.1416	1.19623	1.19623	2.2914	2.2914	0.242227	-4.93846	7.87e-07	2.01e-05
ENSG00000280402	AC093525.10	TEC	13.0465	1.65278	1.65278	3.1444	3.1444	0.334749	-4.93739	7.92e-07	2.01e-05
ENSG00000215457	RPS8P3	processed_pseudogene	1.89081	-3.76778	3.76778	13.6212	-13.6212	0.763368	4.93574	7.98e-07	2.03e-05
ENSG00000240509	RPL34P18	processed_pseudogene	14.8734	2.35735	2.35735	5.12427	5.12427	0.477678	-4.93502	8.01e-07	2.04e-05
ENSG00000272645	GTF2IP20	transcribed_unprocessed_pseudogene	774.971	0.814355	0.814355	1.75851	1.75851	0.165052	-4.93393	8.06e-07	2.05e-05
ENSG00000284740	AL645728.2	transcribed_unprocessed_pseudogene	27.8976	1.21406	1.21406	2.31989	2.31989	0.246271	-4.92977	8.23e-07	2.08e-05
ENSG00000233966	UBE2SP1	processed_pseudogene	6.75332	1.82284	1.82284	3.53778	3.53778	0.369722	-4.93031	8.21e-07	2.08e-05
ENSG00000238228	OR7E7P	unprocessed_pseudogene	53.3578	0.991524	0.991524	1.98828	1.98828	0.201142	-4.92947	8.25e-07	2.09e-05
ENSG00000272690	LINC02018	lincRNA	32.5899	0.912453	0.912453	1.88224	1.88224	0.185147	-4.92826	8.3e-07	2.1e-05
ENSG00000204060	FOXO6	protein_coding	6.45199	2.14667	2.14667	4.42804	4.42804	0.435628	-4.92776	8.32e-07	2.1e-05
ENSG00000186469	GNG2	protein_coding	757.441	0.762638	0.762638	1.69659	1.69659	0.154807	-4.92636	8.38e-07	2.12e-05
ENSG00000125505	MBOAT7	protein_coding	636.062	0.841929	0.841929	1.79244	1.79244	0.170931	-4.92555	8.41e-07	2.12e-05
ENSG00000171847	FAM90A1	protein_coding	68.9614	0.950756	0.950756	1.93289	1.93289	0.193154	-4.92226	8.56e-07	2.16e-05
ENSG00000145002	FAM86B2	protein_coding	10.1887	2.23745	2.23745	4.71562	4.71562	0.454696	-4.92075	8.62e-07	2.17e-05
ENSG00000178082	TWF1P1	processed_pseudogene	13.3636	-1.36128	1.36128	2.56913	-2.56913	0.276737	4.91904	8.7e-07	2.19e-05
ENSG00000278549	MIR6736	miRNA	2.46176	-3.89105	3.89105	14.8362	-14.8362	0.791689	4.91487	8.88e-07	2.23e-05
ENSG00000240950	AC021074.1	processed_pseudogene	18.3744	-1.26845	1.26845	2.40902	-2.40902	0.25819	4.91284	8.98e-07	2.25e-05
ENSG00000174775	HRAS	protein_coding	535.176	0.949137	0.949137	1.93072	1.93072	0.193181	-4.91319	8.96e-07	2.25e-05
ENSG00000278467	AC138393.3	lincRNA	59.9994	1.51822	1.51822	2.86437	2.86437	0.309051	-4.91252	8.99e-07	2.25e-05
ENSG00000183172	SMDT1	protein_coding	965.967	1.01623	1.01623	2.02263	2.02263	0.206876	-4.91227	9e-07	2.26e-05
ENSG00000285476	AC139491.7	protein_coding	243.459	1.46694	1.46694	2.76434	2.76434	0.298743	-4.91037	9.09e-07	2.28e-05
ENSG00000227193	AC244453.1	lincRNA	2.54452	2.49895	2.49895	5.65275	5.65275	0.509065	-4.90891	9.16e-07	2.29e-05
ENSG00000215126	CBWD6	protein_coding	203.824	1.12643	1.12643	2.18318	2.18318	0.229512	-4.90793	9.2e-07	2.3e-05
ENSG00000243264	IGKV2D-29	IG_V_gene	148.788	4.95021	4.95021	30.9144	30.9144	1.00914	-4.90537	9.33e-07	2.33e-05
ENSG00000066379	ZNRD1	protein_coding	158.607	0.841741	0.841741	1.79221	1.79221	0.17174	-4.90125	9.52e-07	2.38e-05
ENSG00000202337	RNU6-8	snRNA	7.84122	1.71248	1.71248	3.27724	3.27724	0.34941	-4.90106	9.53e-07	2.38e-05
ENSG00000050820	BCAR1	protein_coding	840.186	1.09896	1.09896	2.142	2.142	0.224593	-4.89311	9.93e-07	2.47e-05
ENSG00000225630	MTND2P28	unprocessed_pseudogene	4626.52	-2.09944	2.09944	4.28544	-4.28544	0.429366	4.88963	1.01e-06	2.51e-05
ENSG00000101224	CDC25B	protein_coding	2290.55	0.58923	0.58923	1.50444	1.50444	0.120562	-4.88736	1.02e-06	2.54e-05
ENSG00000262879	AC068152.1	processed_transcript	364.092	0.627681	0.627681	1.54508	1.54508	0.128429	-4.88738	1.02e-06	2.54e-05
ENSG00000151062	CACNA2D4	protein_coding	24.3597	1.50035	1.50035	2.82911	2.82911	0.307062	-4.88614	1.03e-06	2.55e-05
ENSG00000188383	GPAT2P2	unprocessed_pseudogene	14.2291	1.30064	1.30064	2.46338	2.46338	0.266265	-4.88476	1.04e-06	2.57e-05
ENSG00000205560	CPT1B	protein_coding	131.752	-1.10993	1.10993	2.15835	-2.15835	0.227356	4.8819	1.05e-06	2.6e-05
ENSG00000285165	AC124014.1	antisense	12.328	2.28434	2.28434	4.87142	4.87142	0.467883	-4.88229	1.05e-06	2.6e-05
ENSG00000164845	FAM86FP	transcribed_unprocessed_pseudogene	76.558	1.19525	1.19525	2.28984	2.28984	0.244859	-4.88137	1.05e-06	2.61e-05
ENSG00000231587	SNORD62B	snoRNA	42.1237	1.03487	1.03487	2.04894	2.04894	0.212091	-4.8794	1.06e-06	2.63e-05
ENSG00000270629	NBPF14	protein_coding	506.71	1.1481	1.1481	2.21622	2.21622	0.235405	-4.87714	1.08e-06	2.66e-05
ENSG00000178464	RPL10P16	processed_pseudogene	66.1759	1.01754	1.01754	2.02446	2.02446	0.208687	-4.87589	1.08e-06	2.68e-05
ENSG00000204592	HLA-E	protein_coding	5782.57	1.17003	1.17003	2.25017	2.25017	0.240034	-4.87446	1.09e-06	2.69e-05
ENSG00000230364	RPL4P3	processed_pseudogene	5.30274	-2.05274	2.05274	4.14894	-4.14894	0.421523	4.86983	1.12e-06	2.76e-05
ENSG00000198848	CES1	protein_coding	2543.08	1.6807	1.6807	3.20582	3.20582	0.345174	-4.86913	1.12e-06	2.76e-05
ENSG00000151366	NDUFC2	protein_coding	923.823	-0.777851	0.777851	1.71457	-1.71457	0.159806	4.86746	1.13e-06	2.78e-05
ENSG00000197629	MPEG1	protein_coding	1244.52	1.44149	1.44149	2.71601	2.71601	0.296111	-4.86807	1.13e-06	2.78e-05
ENSG00000232654	FAM136BP	processed_pseudogene	5.82338	-5.45267	5.45267	43.7942	-43.7942	1.12137	4.86251	1.16e-06	2.85e-05
ENSG00000145506	NKD2	protein_coding	201.205	2.34194	2.34194	5.06986	5.06986	0.481675	-4.86208	1.16e-06	2.85e-05
ENSG00000210154	MT-TD	Mt_tRNA	2.08859	-3.92154	3.92154	15.1531	-15.1531	0.806649	4.86152	1.16e-06	2.86e-05
ENSG00000250015	AC018752.1	lincRNA	14.1229	0.933103	0.933103	1.90938	1.90938	0.191975	-4.86053	1.17e-06	2.87e-05
ENSG00000219163	HMGB1P20	processed_pseudogene	6.06705	-2.81135	2.81135	7.0194	-7.0194	0.578685	4.85817	1.18e-06	2.9e-05
ENSG00000171443	ZNF524	protein_coding	476.962	-0.6955	0.6955	1.61945	-1.61945	0.143175	4.85769	1.19e-06	2.91e-05
ENSG00000223459	TCAF1P1	unprocessed_pseudogene	2.30368	3.76734	3.76734	13.617	13.617	0.775717	-4.85659	1.19e-06	2.92e-05
ENSG00000228002	DHX9P1	processed_pseudogene	5.86813	-2.03955	2.03955	4.11119	-4.11119	0.42002	4.85585	1.2e-06	2.93e-05
ENSG00000174912	METTL15P1	processed_pseudogene	14.4119	1.23628	1.23628	2.3559	2.3559	0.254634	-4.85514	1.2e-06	2.94e-05
ENSG00000105583	WDR83OS	protein_coding	1.79524	-3.75196	3.75196	13.4726	-13.4726	0.773284	4.85198	1.22e-06	2.98e-05
ENSG00000177971	IMP3	protein_coding	887.081	-0.603366	0.603366	1.51926	-1.51926	0.124393	4.85048	1.23e-06	3.01e-05
ENSG00000064199	SPA17	protein_coding	140.572	-0.794507	0.794507	1.73448	-1.73448	0.163894	4.84768	1.25e-06	3.05e-05
ENSG00000107872	FBXL15	protein_coding	542.399	-0.626426	0.626426	1.54374	-1.54374	0.129262	4.84618	1.26e-06	3.07e-05
ENSG00000112031	MTRF1L	protein_coding	356.592	0.853728	0.853728	1.80716	1.80716	0.176175	-4.8459	1.26e-06	3.07e-05
ENSG00000174276	ZNHIT2	protein_coding	268.338	-0.680597	0.680597	1.6028	-1.6028	0.140504	4.84397	1.27e-06	3.09e-05
ENSG00000211786	TRAV8-2	TR_V_gene	8.75588	2.1877	2.1877	4.55577	4.55577	0.451629	-4.84401	1.27e-06	3.09e-05
ENSG00000230358	SPDYE21P	protein_coding	29.5493	1.66327	1.66327	3.16733	3.16733	0.34363	-4.84029	1.3e-06	3.15e-05
ENSG00000237037	NDUFA6-DT	processed_transcript	69.6916	1.02786	1.02786	2.039	2.039	0.212521	-4.83653	1.32e-06	3.2e-05
ENSG00000234630	AC245060.2	lincRNA	75.2662	0.872005	0.872005	1.83021	1.83021	0.180334	-4.83551	1.33e-06	3.22e-05
ENSG00000213839	TMX2P1	processed_pseudogene	113.694	0.80805	0.80805	1.75084	1.75084	0.167149	-4.83432	1.34e-06	3.24e-05
ENSG00000279488	AC004623.1	TEC	17.5855	-1.53906	1.53906	2.90604	-2.90604	0.318642	4.83006	1.36e-06	3.3e-05
ENSG00000281990	IGHV1-69-2	IG_V_gene	88.0789	7.12328	7.12328	139.419	139.419	1.47493	-4.82956	1.37e-06	3.31e-05
ENSG00000228399	AL109741.2	processed_pseudogene	4.32187	-3.25176	3.25176	9.52529	-9.52529	0.673879	4.82544	1.4e-06	3.37e-05
ENSG00000213361	AC004884.1	processed_pseudogene	1.75295	-3.71836	3.71836	13.1625	-13.1625	0.770702	4.82464	1.4e-06	3.38e-05
ENSG00000241095	CYP51A1P1	processed_pseudogene	4.75937	-2.9802	2.9802	7.89098	-7.89098	0.618252	4.82037	1.43e-06	3.45e-05
ENSG00000257698	GIHCG	lincRNA	142.183	0.628046	0.628046	1.54547	1.54547	0.130324	-4.81912	1.44e-06	3.47e-05
ENSG00000173621	LRFN4	protein_coding	289.51	-0.818701	0.818701	1.76382	-1.76382	0.169932	4.81782	1.45e-06	3.49e-05
ENSG00000225544	AC245452.2	processed_pseudogene	4.95969	3.42278	3.42278	10.7241	10.7241	0.71044	-4.81783	1.45e-06	3.49e-05
ENSG00000237491	AL669831.5	lincRNA	86.8094	0.983984	0.983984	1.97792	1.97792	0.204342	-4.81537	1.47e-06	3.53e-05
ENSG00000276350	MIR6858	miRNA	1.66541	-3.66406	3.66406	12.6763	-12.6763	0.761424	4.81212	1.49e-06	3.58e-05
ENSG00000241360	PDXP	protein_coding	10.1029	-1.51503	1.51503	2.85804	-2.85804	0.315039	4.80902	1.52e-06	3.63e-05
ENSG00000215899	AC209007.1	processed_pseudogene	2.15174	-3.99704	3.99704	15.9672	-15.9672	0.833244	4.79696	1.61e-06	3.85e-05
ENSG00000267547	AC060766.4	lincRNA	23.0768	1.13393	1.13393	2.19455	2.19455	0.236434	-4.79597	1.62e-06	3.86e-05
ENSG00000257335	MGAM	protein_coding	28.6557	2.09976	2.09976	4.28639	4.28639	0.438012	-4.79385	1.64e-06	3.9e-05
ENSG00000226516	FAM138B	lincRNA	3.39194	2.2633	2.2633	4.80087	4.80087	0.472676	-4.78826	1.68e-06	4.01e-05
ENSG00000254584	AL035078.1	antisense	1.91038	-3.52583	3.52583	11.5181	-11.5181	0.736534	4.78706	1.69e-06	4.02e-05
ENSG00000213598	AL049873.1	processed_pseudogene	11.5272	1.55583	1.55583	2.94003	2.94003	0.32499	-4.78732	1.69e-06	4.02e-05
ENSG00000231943	PGM5P4-AS1	lincRNA	11.7737	2.1237	2.1237	4.3581	4.3581	0.44361	-4.78731	1.69e-06	4.02e-05
ENSG00000275385	CCL18	protein_coding	19.4144	3.68101	3.68101	12.8261	12.8261	0.768864	-4.7876	1.69e-06	4.02e-05
ENSG00000270055	AC127502.2	sense_intronic	232.048	1.12925	1.12925	2.18745	2.18745	0.235966	-4.78566	1.7e-06	4.04e-05
ENSG00000105479	CCDC114	protein_coding	61.1732	-1.27521	1.27521	2.42033	-2.42033	0.266534	4.7844	1.71e-06	4.07e-05
ENSG00000130770	ATP5IF1	protein_coding	995.687	0.988754	0.988754	1.98447	1.98447	0.206673	-4.78415	1.72e-06	4.07e-05
ENSG00000204428	LY6G5C	protein_coding	22.4448	0.833381	0.833381	1.78186	1.78186	0.174314	-4.78092	1.74e-06	4.12e-05
ENSG00000267053	AC012617.1	lincRNA	35.2811	0.902898	0.902898	1.86982	1.86982	0.188859	-4.78082	1.75e-06	4.12e-05
ENSG00000133392	MYH11	protein_coding	195492	1.52873	1.52873	2.88532	2.88532	0.319755	-4.78095	1.74e-06	4.12e-05
ENSG00000211677	IGLC2	IG_C_gene	4451.83	3.4407	3.4407	10.8581	10.8581	0.719594	-4.78144	1.74e-06	4.12e-05
ENSG00000115274	INO80B	protein_coding	109.44	-0.619763	0.619763	1.53662	-1.53662	0.129716	4.77783	1.77e-06	4.18e-05
ENSG00000119632	IFI27L2	protein_coding	228.195	1.32434	1.32434	2.50419	2.50419	0.277197	-4.77763	1.77e-06	4.18e-05
ENSG00000224985	AL590714.1	antisense	27.7949	-1.17429	1.17429	2.25682	-2.25682	0.245872	4.77602	1.79e-06	4.21e-05
ENSG00000189171	S100A13	protein_coding	640.002	-0.932522	0.932522	1.90861	-1.90861	0.195283	4.77523	1.79e-06	4.23e-05
ENSG00000241014	AC114490.1	transcribed_unitary_pseudogene	48.8733	0.885427	0.885427	1.84731	1.84731	0.185452	-4.77442	1.8e-06	4.24e-05
ENSG00000234797	RPS3AP6	processed_pseudogene	100.366	2.80514	2.80514	6.98928	6.98928	0.587788	-4.77237	1.82e-06	4.28e-05
ENSG00000234773	AC012618.3	transcribed_unprocessed_pseudogene	60.1201	-0.797154	0.797154	1.73767	-1.73767	0.167295	4.76496	1.89e-06	4.43e-05
ENSG00000132613	MTSS1L	protein_coding	1310.16	-0.585073	0.585073	1.50011	-1.50011	0.122856	4.76228	1.91e-06	4.49e-05
ENSG00000263934	SNORD3A	snoRNA	108.575	2.15025	2.15025	4.43906	4.43906	0.45154	-4.76205	1.92e-06	4.49e-05
ENSG00000112514	CUTA	protein_coding	2154.1	0.658837	0.658837	1.57881	1.57881	0.138397	-4.7605	1.93e-06	4.52e-05
ENSG00000236432	AC097662.1	antisense	84.1587	0.652723	0.652723	1.57213	1.57213	0.137137	-4.75963	1.94e-06	4.53e-05
ENSG00000102970	CCL17	protein_coding	41.2141	2.88804	2.88804	7.40262	7.40262	0.606714	-4.76012	1.93e-06	4.53e-05
ENSG00000153406	NMRAL1	protein_coding	749.304	1.05287	1.05287	2.07466	2.07466	0.221231	-4.75916	1.94e-06	4.54e-05
ENSG00000233232	NPIPB7	protein_coding	4.06016	2.4393	2.4393	5.42379	5.42379	0.512539	-4.75925	1.94e-06	4.54e-05
ENSG00000100884	CPNE6	protein_coding	322.206	1.81845	1.81845	3.52701	3.52701	0.382327	-4.75626	1.97e-06	4.6e-05
ENSG00000185040	SPDYE16	protein_coding	4.12388	2.56941	2.56941	5.93568	5.93568	0.540255	-4.75593	1.98e-06	4.6e-05
ENSG00000244371	PFN1P8	processed_pseudogene	8.57703	2.28325	2.28325	4.86774	4.86774	0.480438	-4.75244	2.01e-06	4.67e-05
ENSG00000177954	RPS27	protein_coding	14659.5	2.62381	2.62381	6.16375	6.16375	0.552359	-4.75018	2.03e-06	4.72e-05
ENSG00000188199	NUTM2B	protein_coding	15.5031	1.57678	1.57678	2.98304	2.98304	0.33233	-4.74462	2.09e-06	4.85e-05
ENSG00000218052	ADAMTS7P4	transcribed_unprocessed_pseudogene	27.473	1.30274	1.30274	2.46696	2.46696	0.274912	-4.73874	2.15e-06	4.99e-05
ENSG00000252448	RF00092	snoRNA	11.344	1.33261	1.33261	2.51859	2.51859	0.281346	-4.73657	2.17e-06	5.04e-05
ENSG00000211891	IGHE	IG_C_gene	3.00642	4.4702	4.4702	22.1648	22.1648	0.943772	-4.73652	2.17e-06	5.04e-05
ENSG00000050327	ARHGEF5	protein_coding	375.397	1.23152	1.23152	2.34815	2.34815	0.260178	-4.73338	2.21e-06	5.11e-05
ENSG00000129467	ADCY4	protein_coding	488.959	1.06483	1.06483	2.09192	2.09192	0.225073	-4.73104	2.23e-06	5.16e-05
ENSG00000274376	ADAMTS7P1	transcribed_unprocessed_pseudogene	2.95687	2.47559	2.47559	5.56195	5.56195	0.523367	-4.73013	2.24e-06	5.18e-05
ENSG00000273308	AC024560.3	lincRNA	20.3476	1.49463	1.49463	2.81791	2.81791	0.316304	-4.72529	2.3e-06	5.3e-05
ENSG00000267422	AC016582.2	transcribed_processed_pseudogene	14.243	-1.08157	1.08157	2.11635	-2.11635	0.228907	4.72495	2.3e-06	5.31e-05
ENSG00000175741	RWDD4P2	processed_pseudogene	58.1997	2.86221	2.86221	7.27131	7.27131	0.60626	-4.7211	2.35e-06	5.4e-05
ENSG00000273136	NBPF26	protein_coding	453.47	1.62521	1.62521	3.08486	3.08486	0.344374	-4.7193	2.37e-06	5.45e-05
ENSG00000182747	SLC35D3	protein_coding	7.08126	-2.78835	2.78835	6.90841	-6.90841	0.590943	4.71848	2.38e-06	5.46e-05
ENSG00000223705	NSUN5P1	transcribed_unprocessed_pseudogene	1916.83	0.842122	0.842122	1.79269	1.79269	0.17848	-4.71829	2.38e-06	5.46e-05
ENSG00000157379	DHRS1	protein_coding	617.208	0.971922	0.971922	1.96145	1.96145	0.205966	-4.71885	2.37e-06	5.46e-05
ENSG00000244116	IGKV2-28	IG_V_gene	7.05273	5.6577	5.6577	50.4822	50.4822	1.19914	-4.71813	2.38e-06	5.46e-05
ENSG00000222282	RNU6-584P	snRNA	7.549	1.54335	1.54335	2.91471	2.91471	0.327269	-4.71586	2.41e-06	5.52e-05
ENSG00000239559	RPL37P2	processed_pseudogene	16.3684	2.04741	2.04741	4.13364	4.13364	0.43426	-4.71471	2.42e-06	5.55e-05
ENSG00000276570	AC010327.5	processed_transcript	65.1978	-0.901671	0.901671	1.86823	-1.86823	0.191336	4.71249	2.45e-06	5.6e-05
ENSG00000185475	TMEM179B	protein_coding	1394.17	-0.772811	0.772811	1.7086	-1.7086	0.164003	4.71216	2.45e-06	5.61e-05
ENSG00000182484	WASH6P	transcribed_unprocessed_pseudogene	374.481	1.03068	1.03068	2.04298	2.04298	0.218772	-4.7112	2.46e-06	5.63e-05
ENSG00000211648	IGLV1-47	IG_V_gene	330.293	3.52717	3.52717	11.5288	11.5288	0.748695	-4.71109	2.46e-06	5.63e-05
ENSG00000196456	ZNF775	protein_coding	183.226	-0.653031	0.653031	1.57247	-1.57247	0.138654	4.70979	2.48e-06	5.66e-05
ENSG00000104974	LILRA1	protein_coding	13.5372	2.10781	2.10781	4.31036	4.31036	0.447635	-4.70877	2.49e-06	5.69e-05
ENSG00000212695	AL583805.1	processed_pseudogene	1.78604	-3.49078	3.49078	11.2416	-11.2416	0.741466	4.70794	2.5e-06	5.7e-05
ENSG00000237729	AC002075.2	processed_pseudogene	5.02667	-2.46911	2.46911	5.53703	-5.53703	0.524429	4.7082	2.5e-06	5.7e-05
ENSG00000204536	CCHCR1	protein_coding	753.287	0.684608	0.684608	1.60727	1.60727	0.145571	-4.70293	2.56e-06	5.84e-05
ENSG00000241549	GUSBP2	transcribed_unprocessed_pseudogene	103.195	1.19062	1.19062	2.28251	2.28251	0.253172	-4.70282	2.57e-06	5.84e-05
ENSG00000264885	AC026271.3	sense_intronic	82.1522	0.946027	0.946027	1.92656	1.92656	0.20126	-4.70052	2.59e-06	5.9e-05
ENSG00000173674	EIF1AX	protein_coding	2587.48	0.727231	0.727231	1.65546	1.65546	0.154733	-4.69991	2.6e-06	5.91e-05
ENSG00000117318	ID3	protein_coding	1034.35	1.14805	1.14805	2.21615	2.21615	0.244309	-4.6992	2.61e-06	5.93e-05
ENSG00000214249	CTAGE11P	processed_pseudogene	2.91609	-3.81096	3.81096	14.035	-14.035	0.8112	4.69793	2.63e-06	5.96e-05
ENSG00000223648	IGHV3-64	IG_V_gene	22.3939	6.01053	6.01053	64.4687	64.4687	1.27977	-4.69657	2.65e-06	6e-05
ENSG00000197258	EIF4BP6	processed_pseudogene	32.8757	1.91201	1.91201	3.76334	3.76334	0.407269	-4.69472	2.67e-06	6.05e-05
ENSG00000169756	LIMS1	protein_coding	2199.92	0.592351	0.592351	1.5077	1.5077	0.12619	-4.69411	2.68e-06	6.06e-05
ENSG00000267673	FDX2	protein_coding	5.27188	-2.25712	2.25712	4.78038	-4.78038	0.48093	4.69325	2.69e-06	6.08e-05
ENSG00000174501	ANKRD36C	protein_coding	399.8	0.846397	0.846397	1.79801	1.79801	0.180386	-4.69215	2.7e-06	6.1e-05
ENSG00000230149	AL021707.3	antisense	58.108	-1.04631	1.04631	2.06524	-2.06524	0.223099	4.68988	2.73e-06	6.17e-05
ENSG00000122026	RPL21	protein_coding	11909.9	2.74413	2.74413	6.69986	6.69986	0.585428	-4.68739	2.77e-06	6.24e-05
ENSG00000012779	ALOX5	protein_coding	500.5	1.19633	1.19633	2.29155	2.29155	0.25531	-4.68578	2.79e-06	6.28e-05
ENSG00000270411	AL354984.3	processed_pseudogene	2.30164	3.263	3.263	9.59976	9.59976	0.696441	-4.68525	2.8e-06	6.29e-05
ENSG00000280238	AC022400.10	TEC	4.35605	-3.00565	3.00565	8.03142	-8.03142	0.641705	4.68386	2.82e-06	6.33e-05
ENSG00000260425	AL031709.1	antisense	23.5745	1.01102	1.01102	2.01534	2.01534	0.215866	-4.68356	2.82e-06	6.33e-05
ENSG00000211632	IGKV3D-11	IG_V_gene	64.0064	4.52132	4.52132	22.9643	22.9643	0.9655	-4.68288	2.83e-06	6.35e-05
ENSG00000239855	IGKV1-6	IG_V_gene	84.5972	4.90557	4.90557	29.9726	29.9726	1.04761	-4.68264	2.83e-06	6.35e-05
ENSG00000240489	SETP14	processed_pseudogene	10.6717	1.4965	1.4965	2.82157	2.82157	0.319641	-4.68181	2.84e-06	6.37e-05
ENSG00000219758	FO393415.2	processed_pseudogene	1.5878	-3.55383	3.55383	11.7438	-11.7438	0.759685	4.67803	2.9e-06	6.48e-05
ENSG00000262583	TMEM231P1	transcribed_unprocessed_pseudogene	22.4906	1.02909	1.02909	2.04074	2.04074	0.220022	-4.67722	2.91e-06	6.5e-05
ENSG00000228532	AC005000.1	processed_pseudogene	6.06808	2.08638	2.08638	4.24682	4.24682	0.446176	-4.67614	2.92e-06	6.53e-05
ENSG00000279182	CR559946.2	antisense	1.96724	-3.5491	3.5491	11.7053	-11.7053	0.759026	4.67586	2.93e-06	6.54e-05
ENSG00000204386	NEU1	protein_coding	1072	1.25196	1.25196	2.38165	2.38165	0.267782	-4.67531	2.94e-06	6.55e-05
ENSG00000167701	GPT	protein_coding	546.83	-0.759733	0.759733	1.69318	-1.69318	0.162553	4.67374	2.96e-06	6.59e-05
ENSG00000129968	ABHD17A	protein_coding	2287.92	0.728754	0.728754	1.65721	1.65721	0.155937	-4.6734	2.96e-06	6.6e-05
ENSG00000089847	ANKRD24	protein_coding	469.531	-0.709797	0.709797	1.63557	-1.63557	0.152098	4.66671	3.06e-06	6.81e-05
ENSG00000162009	SSTR5	protein_coding	23.6741	-1.76681	1.76681	3.40301	-3.40301	0.378666	4.66588	3.07e-06	6.83e-05
ENSG00000258940	AL132639.2	antisense	26.384	-1.12997	1.12997	2.18854	-2.18854	0.242203	4.66539	3.08e-06	6.85e-05
ENSG00000279825	AC003957.1	TEC	6.20189	2.34202	2.34202	5.07011	5.07011	0.502008	-4.6653	3.08e-06	6.85e-05
ENSG00000171097	KYAT1	protein_coding	36.029	-1.11552	1.11552	2.16673	-2.16673	0.239376	4.66011	3.16e-06	7.01e-05
ENSG00000147996	CBWD5	protein_coding	317.664	1.32388	1.32388	2.50338	2.50338	0.284115	-4.65966	3.17e-06	7.02e-05
ENSG00000169508	GPR183	protein_coding	609.174	1.60572	1.60572	3.04347	3.04347	0.344617	-4.65942	3.17e-06	7.03e-05
ENSG00000120328	PCDHB12	protein_coding	145.168	0.891025	0.891025	1.85449	1.85449	0.191319	-4.65728	3.2e-06	7.09e-05
ENSG00000252690	AC105339.2	processed_transcript	78.8632	-1.01138	1.01138	2.01583	-2.01583	0.217185	4.65675	3.21e-06	7.11e-05
ENSG00000164405	UQCRQ	protein_coding	3211.3	-0.811977	0.811977	1.75562	-1.75562	0.174406	4.65567	3.23e-06	7.13e-05
ENSG00000260176	AC141586.2	lincRNA	5.44459	2.71976	2.71976	6.58763	6.58763	0.584189	-4.65562	3.23e-06	7.13e-05
ENSG00000187607	ZNF286A	protein_coding	252.521	0.58551	0.58551	1.50057	1.50057	0.125792	-4.65459	3.25e-06	7.15e-05
ENSG00000145736	GTF2H2	protein_coding	123.914	1.96294	1.96294	3.89856	3.89856	0.421705	-4.65478	3.24e-06	7.15e-05
ENSG00000203761	MSTO2P	unprocessed_pseudogene	342.423	0.879081	0.879081	1.8392	1.8392	0.188909	-4.65347	3.26e-06	7.19e-05
ENSG00000251287	ALG1L2	protein_coding	20.6758	1.08138	1.08138	2.11607	2.11607	0.232388	-4.65336	3.27e-06	7.19e-05
ENSG00000107281	NPDC1	protein_coding	12679	-0.922592	0.922592	1.89552	-1.89552	0.198343	4.6515	3.3e-06	7.24e-05
ENSG00000211955	IGHV3-33	IG_V_gene	260.031	3.97839	3.97839	15.7622	15.7622	0.855399	-4.65092	3.3e-06	7.26e-05
ENSG00000230626	AC011005.1	protein_coding	16.7566	-1.37962	1.37962	2.60199	-2.60199	0.296661	4.65047	3.31e-06	7.27e-05
ENSG00000222604	RF00409	snoRNA	1.80345	-3.71548	3.71548	13.1362	-13.1362	0.799383	4.64793	3.35e-06	7.35e-05
ENSG00000100897	DCAF11	protein_coding	1122.11	0.740582	0.740582	1.67085	1.67085	0.159337	-4.6479	3.35e-06	7.35e-05
ENSG00000214081	CYP4F30P	transcribed_unprocessed_pseudogene	105.666	1.9948	1.9948	3.98562	3.98562	0.429379	-4.64579	3.39e-06	7.42e-05
ENSG00000281852	LINC00891	lincRNA	9.43098	1.61927	1.61927	3.07219	3.07219	0.348643	-4.64448	3.41e-06	7.45e-05
ENSG00000214561	RBBP4P4	processed_pseudogene	3.12718	-3.31605	3.31605	9.95934	-9.95934	0.714087	4.64376	3.42e-06	7.47e-05
ENSG00000232097	AC079781.3	processed_pseudogene	3.87907	1.63709	1.63709	3.11038	3.11038	0.352587	-4.64308	3.43e-06	7.49e-05
ENSG00000275374	AC113385.3	unprocessed_pseudogene	5.7463	1.62929	1.62929	3.09361	3.09361	0.351132	-4.64011	3.48e-06	7.6e-05
ENSG00000276832	AL354718.3	unprocessed_pseudogene	3.82726	2.15271	2.15271	4.44663	4.44663	0.464017	-4.6393	3.5e-06	7.62e-05
ENSG00000251661	AC136475.1	antisense	140.303	0.888777	0.888777	1.85161	1.85161	0.191607	-4.63854	3.51e-06	7.64e-05
ENSG00000230793	SMARCE1P5	processed_pseudogene	9.54878	-1.45436	1.45436	2.74035	-2.74035	0.313619	4.63736	3.53e-06	7.68e-05
ENSG00000224635	AL391095.1	lincRNA	43.7348	1.53192	1.53192	2.89171	2.89171	0.33045	-4.63587	3.55e-06	7.73e-05
ENSG00000213331	AC108073.1	processed_pseudogene	3.9978	-3.66879	3.66879	12.7179	-12.7179	0.791822	4.63336	3.6e-06	7.81e-05
ENSG00000286237	ARMCX5-GPRASP2	protein_coding	4.99383	-2.37082	2.37082	5.17234	-5.17234	0.511645	4.63371	3.59e-06	7.81e-05
ENSG00000250342	SNRPCP16	processed_pseudogene	6.86522	1.98294	1.98294	3.95298	3.95298	0.42831	-4.62968	3.66e-06	7.94e-05
ENSG00000211933	IGHV6-1	IG_V_gene	20.3477	3.98553	3.98553	15.8403	15.8403	0.860919	-4.62939	3.67e-06	7.95e-05
ENSG00000225398	PGM5P4	unprocessed_pseudogene	32.8379	1.90817	1.90817	3.75332	3.75332	0.412231	-4.62888	3.68e-06	7.97e-05
ENSG00000253954	HMGN1P38	processed_pseudogene	6.0479	1.76548	1.76548	3.39988	3.39988	0.381606	-4.62646	3.72e-06	8.06e-05
ENSG00000238083	LRRC37A2	protein_coding	32.6781	2.04931	2.04931	4.13909	4.13909	0.443655	-4.61915	3.85e-06	8.33e-05
ENSG00000266750	MIR4645	miRNA	5.89329	2.16333	2.16333	4.47946	4.47946	0.468678	-4.6158	3.92e-06	8.45e-05
ENSG00000278993	AC002350.1	TEC	56.8342	-0.867288	0.867288	1.82423	-1.82423	0.187912	4.61539	3.92e-06	8.47e-05
ENSG00000234604	AL021068.2	processed_pseudogene	17.8996	1.75397	1.75397	3.37285	3.37285	0.380061	-4.61496	3.93e-06	8.47e-05
ENSG00000251301	LINC02384	lincRNA	24.7874	2.00882	2.00882	4.02453	4.02453	0.435278	-4.61503	3.93e-06	8.47e-05
ENSG00000235618	FAM21EP	transcribed_unprocessed_pseudogene	25.5698	1.17018	1.17018	2.2504	2.2504	0.253571	-4.6148	3.93e-06	8.48e-05
ENSG00000186399	GOLGA8R	protein_coding	57.8912	1.3072	1.3072	2.4746	2.4746	0.283517	-4.61065	4.01e-06	8.63e-05
ENSG00000274487	AC244154.1	transcribed_unprocessed_pseudogene	74.5399	1.86854	1.86854	3.65162	3.65162	0.405393	-4.6092	4.04e-06	8.69e-05
ENSG00000259726	CSPG4P11	unprocessed_pseudogene	18.7624	2.10122	2.10122	4.29073	4.29073	0.456334	-4.60458	4.13e-06	8.87e-05
ENSG00000213569	AL390039.1	processed_pseudogene	10.2073	-1.58199	1.58199	2.99382	-2.99382	0.344058	4.59803	4.27e-06	9.14e-05
ENSG00000185561	TLCD2	protein_coding	14.552	1.55745	1.55745	2.94333	2.94333	0.338747	-4.59768	4.27e-06	9.15e-05
ENSG00000238084	AL031284.1	processed_pseudogene	3.64424	3.17454	3.17454	9.02884	9.02884	0.690617	-4.59667	4.29e-06	9.19e-05
ENSG00000160959	LRRC14	protein_coding	2466.32	-0.609376	0.609376	1.5256	-1.5256	0.132626	4.59468	4.33e-06	9.26e-05
ENSG00000241081	RPL22P2	processed_pseudogene	13.0625	1.57434	1.57434	2.97798	2.97798	0.342623	-4.59495	4.33e-06	9.26e-05
ENSG00000196550	FAM72A	protein_coding	6.76228	1.68392	1.68392	3.213	3.213	0.366572	-4.5937	4.35e-06	9.3e-05
ENSG00000135976	ANKRD36	protein_coding	787.262	0.827317	0.827317	1.77438	1.77438	0.180148	-4.59243	4.38e-06	9.35e-05
ENSG00000233609	RPL10P19	transcribed_processed_pseudogene	11.3623	1.32317	1.32317	2.50215	2.50215	0.288149	-4.59197	4.39e-06	9.36e-05
ENSG00000211772	TRBC2	TR_C_gene	162.648	1.57921	1.57921	2.98805	2.98805	0.343899	-4.59206	4.39e-06	9.36e-05
ENSG00000279108	AC008537.3	TEC	127.759	0.803824	0.803824	1.74572	1.74572	0.175094	-4.59082	4.42e-06	9.4e-05
ENSG00000143226	FCGR2A	protein_coding	941.029	1.66008	1.66008	3.16035	3.16035	0.361828	-4.58804	4.47e-06	9.52e-05
ENSG00000244251	AC013356.1	processed_pseudogene	3.77937	-3.12411	3.12411	8.71869	-8.71869	0.68115	4.58653	4.51e-06	9.58e-05
ENSG00000091073	DTX2	protein_coding	583.641	0.682931	0.682931	1.6054	1.6054	0.148928	-4.58564	4.53e-06	9.62e-05
ENSG00000177511	ST8SIA3	protein_coding	4.14886	-3.74621	3.74621	13.419	-13.419	0.817488	4.58258	4.59e-06	9.74e-05
ENSG00000225891	AL513365.2	antisense	32.529	0.756004	0.756004	1.68881	1.68881	0.164984	-4.58229	4.6e-06	9.75e-05
ENSG00000197223	C1D	protein_coding	626.201	0.871301	0.871301	1.82931	1.82931	0.19017	-4.58171	4.61e-06	9.77e-05
ENSG00000196937	FAM3C	protein_coding	1064.23	1.36969	1.36969	2.58415	2.58415	0.298941	-4.58182	4.61e-06	9.77e-05
ENSG00000254400	AC091564.2	antisense	1.48244	-3.43565	3.43565	10.8202	-10.8202	0.750109	4.5802	4.65e-06	9.82e-05
ENSG00000186446	ZNF501	protein_coding	19.1041	1.13221	1.13221	2.19194	2.19194	0.247254	-4.57914	4.67e-06	9.86e-05
ENSG00000211716	TRBV9	TR_V_gene	2.94674	3.03777	3.03777	8.2122	8.2122	0.663359	-4.57937	4.66e-06	9.86e-05
ENSG00000211937	IGHV2-5	IG_V_gene	339.306	4.41327	4.41327	21.3072	21.3072	0.963889	-4.57861	4.68e-06	9.88e-05
ENSG00000124256	ZBP1	protein_coding	136.439	1.85479	1.85479	3.617	3.617	0.405139	-4.57817	4.69e-06	9.89e-05
ENSG00000211747	TRBV20-1	TR_V_gene	6.98813	2.42641	2.42641	5.37552	5.37552	0.529984	-4.57826	4.69e-06	9.89e-05
ENSG00000243886	AC117440.1	processed_pseudogene	2.17344	-3.39441	3.39441	10.5153	-10.5153	0.741563	4.57738	4.71e-06	9.92e-05
ENSG00000103226	NOMO3	protein_coding	162.886	1.82386	1.82386	3.54027	3.54027	0.398466	-4.57721	4.71e-06	9.92e-05
ENSG00000249898	MCPH1-AS1	antisense	5.67263	1.8249	1.8249	3.54283	3.54283	0.398745	-4.57661	4.73e-06	9.94e-05
ENSG00000187186	AL162231.1	protein_coding	27.6529	-1.01604	1.01604	2.02236	-2.02236	0.22224	4.57183	4.83e-06	0.000101597
ENSG00000187054	TMPRSS11A	protein_coding	42.3905	-4.85971	4.85971	29.0347	-29.0347	1.06315	4.57106	4.85e-06	0.000101909
ENSG00000103253	HAGHL	protein_coding	202.698	-0.718086	0.718086	1.645	-1.645	0.15713	4.57002	4.88e-06	0.000102357
ENSG00000248256	OCIAD1-AS1	antisense	17.5413	1.20134	1.20134	2.29954	2.29954	0.262907	-4.56946	4.89e-06	0.00010254
ENSG00000225492	GBP1P1	transcribed_unprocessed_pseudogene	185.712	1.26421	1.26421	2.40196	2.40196	0.276669	-4.56941	4.89e-06	0.00010254
ENSG00000123353	ORMDL2	protein_coding	595.63	-0.834728	0.834728	1.78352	-1.78352	0.182713	4.56853	4.91e-06	0.000102851
ENSG00000185507	IRF7	protein_coding	379.733	0.940078	0.940078	1.91863	1.91863	0.20577	-4.56858	4.91e-06	0.000102851
ENSG00000258429	PDF	protein_coding	32.098	-1.31677	1.31677	2.49108	-2.49108	0.288359	4.56643	4.96e-06	0.000103825
ENSG00000266648	SETP3	processed_pseudogene	4.60013	-1.96595	1.96595	3.90671	-3.90671	0.430556	4.56608	4.97e-06	0.000103936
ENSG00000137343	ATAT1	protein_coding	390.553	0.684546	0.684546	1.6072	1.6072	0.149931	-4.56575	4.98e-06	0.000104042
ENSG00000261864	AC130462.1	processed_transcript	4.66913	1.46024	1.46024	2.75153	2.75153	0.319946	-4.564	5.02e-06	0.000104852
ENSG00000275325	PDCD6IPP1	transcribed_unprocessed_pseudogene	60.8108	1.53612	1.53612	2.90014	2.90014	0.336677	-4.56259	5.05e-06	0.000105498
ENSG00000130702	LAMA5	protein_coding	19143.9	-0.729383	0.729383	1.65793	-1.65793	0.15987	4.56235	5.06e-06	0.00010556
ENSG00000125997	BPIFB9P	transcribed_unitary_pseudogene	7.64748	1.32289	1.32289	2.50167	2.50167	0.289972	-4.56213	5.06e-06	0.000105609
ENSG00000198830	HMGN2	protein_coding	5780.02	0.806696	0.806696	1.7492	1.7492	0.176848	-4.56153	5.08e-06	0.000105788
ENSG00000211724	TRBV6-6	TR_V_gene	2.80534	2.65076	2.65076	6.27999	6.27999	0.581176	-4.56103	5.09e-06	0.000105979
ENSG00000224861	YBX1P1	processed_pseudogene	20.2015	1.91588	1.91588	3.77345	3.77345	0.420097	-4.56058	5.1e-06	0.000106147
ENSG00000270872	SRGAP2D	unprocessed_pseudogene	13.8988	2.66288	2.66288	6.33297	6.33297	0.583926	-4.56031	5.11e-06	0.000106223
ENSG00000137411	VARS2	protein_coding	890.835	0.591287	0.591287	1.50659	1.50659	0.129749	-4.55716	5.18e-06	0.000107762
ENSG00000240342	RPS2P5	processed_pseudogene	2477.56	1.32397	1.32397	2.50354	2.50354	0.290592	-4.55611	5.21e-06	0.000108244
ENSG00000231616	AL354733.2	antisense	14.0998	1.1921	1.1921	2.28485	2.28485	0.261695	-4.55531	5.23e-06	0.000108594
ENSG00000204959	ARHGEF34P	unprocessed_pseudogene	97.6043	1.84388	1.84388	3.58975	3.58975	0.405065	-4.55207	5.31e-06	0.000110154
ENSG00000226091	LINC00937	lincRNA	37.371	1.58691	1.58691	3.00405	3.00405	0.348722	-4.55064	5.35e-06	0.00011084
ENSG00000188610	FAM72B	protein_coding	6.12084	1.94728	1.94728	3.85647	3.85647	0.428161	-4.548	5.42e-06	0.000112173
ENSG00000275160	AL354718.1	processed_pseudogene	34.3033	1.3882	1.3882	2.61753	2.61753	0.305413	-4.54533	5.48e-06	0.000113478
ENSG00000253677	UBE2HP1	processed_pseudogene	1.81423	-3.44875	3.44875	10.9189	-10.9189	0.758827	4.54485	5.5e-06	0.000113671
ENSG00000207063	SNORD116-1	snoRNA	3.71768	1.96959	1.96959	3.91658	3.91658	0.433384	-4.54469	5.5e-06	0.000113694
ENSG00000207741	MIR590	miRNA	26.6547	0.884824	0.884824	1.84654	1.84654	0.194719	-4.54411	5.52e-06	0.000113941
ENSG00000244575	IGKV1-27	IG_V_gene	362.128	5.16903	5.16903	35.9777	35.9777	1.13873	-4.5393	5.64e-06	0.000116435
ENSG00000133818	RRAS2	protein_coding	1004.7	0.816146	0.816146	1.7607	1.7607	0.179846	-4.53803	5.68e-06	0.000117006
ENSG00000230303	AL353743.2	lincRNA	8.1735	1.42007	1.42007	2.67599	2.67599	0.312946	-4.53775	5.69e-06	0.000117094
ENSG00000164933	SLC25A32	protein_coding	24.5411	1.16675	1.16675	2.24506	2.24506	0.25731	-4.53443	5.78e-06	0.000118819
ENSG00000273112	AL590385.2	processed_transcript	5.64595	2.33219	2.33219	5.03571	5.03571	0.514559	-4.53241	5.83e-06	0.000119889
ENSG00000169926	KLF13	protein_coding	168.463	1.49737	1.49737	2.82328	2.82328	0.330394	-4.53209	5.84e-06	0.000119949
ENSG00000275695	UBE2Q2P6	transcribed_unprocessed_pseudogene	8.25596	2.23009	2.23009	4.69163	4.69163	0.492069	-4.53207	5.84e-06	0.000119949
ENSG00000255508	AP002990.1	protein_coding	182.654	-0.719775	0.719775	1.64692	-1.64692	0.158877	4.53039	5.89e-06	0.000120839
ENSG00000211942	IGHV3-13	IG_V_gene	59.0611	5.98544	5.98544	63.3573	63.3573	1.32157	-4.52903	5.93e-06	0.000121551
ENSG00000251201	TMED7-TICAM2	protein_coding	12.2265	-1.53175	1.53175	2.89136	-2.89136	0.338273	4.52814	5.95e-06	0.000121991
ENSG00000286219	AC242843.1	protein_coding	93.2428	1.24008	1.24008	2.36211	2.36211	0.273992	-4.52596	6.01e-06	0.000123091
ENSG00000278857	IGKV1D-12	IG_V_gene	44.8894	5.14374	5.14374	35.3526	35.3526	1.13652	-4.52589	6.01e-06	0.000123091
ENSG00000219135	RPL23AP48	processed_pseudogene	1.39094	-3.35399	3.35399	10.2247	-10.2247	0.741256	4.52474	6.05e-06	0.00012369
ENSG00000215007	DNAJA1P3	processed_pseudogene	8.55895	-2.1448	2.1448	4.42232	-4.42232	0.474119	4.52377	6.07e-06	0.00012412
ENSG00000204177	BMS1P1	transcribed_unprocessed_pseudogene	243.541	0.918824	0.918824	1.89057	1.89057	0.203106	-4.52386	6.07e-06	0.00012412
ENSG00000100949	RABGGTA	protein_coding	862.846	0.624165	0.624165	1.54132	1.54132	0.138247	-4.51486	6.34e-06	0.000129086
ENSG00000236086	HMGN2P28	processed_pseudogene	7.11188	1.47783	1.47783	2.7853	2.7853	0.327424	-4.51351	6.38e-06	0.000129765
ENSG00000253451	IGLV2-28	IG_V_pseudogene	20.6247	-4.09258	4.09258	17.0604	-17.0604	0.906889	4.51277	6.4e-06	0.000130074
ENSG00000258210	AC144548.1	processed_transcript	17.546	-1.17728	1.17728	2.26151	-2.26151	0.260874	4.51285	6.4e-06	0.000130074
ENSG00000211935	IGHV1-3	IG_V_gene	328.524	6.05953	6.05953	66.696	66.696	1.34329	-4.51095	6.45e-06	0.000131046
ENSG00000172673	THEMIS	protein_coding	11.8938	2.38502	2.38502	5.22352	5.22352	0.528753	-4.51066	6.46e-06	0.000131156
ENSG00000245060	LINC00847	lincRNA	314.561	-0.588466	0.588466	1.50365	-1.50365	0.130526	4.50843	6.53e-06	0.000132435
ENSG00000259511	UBE2Q2L	protein_coding	9.30708	2.83602	2.83602	7.14048	7.14048	0.629059	-4.50836	6.53e-06	0.000132435
ENSG00000184434	LRRC19	protein_coding	7.99089	1.68624	1.68624	3.21817	3.21817	0.374153	-4.50682	6.58e-06	0.000133249
ENSG00000259706	HSP90B2P	processed_pseudogene	26.6328	-0.922671	0.922671	1.89562	-1.89562	0.205048	4.49978	6.8e-06	0.000137583
ENSG00000183813	CCR4	protein_coding	132.262	1.90472	1.90472	3.74435	3.74435	0.423734	-4.49507	6.95e-06	0.000140429
ENSG00000261526	AC012615.1	lincRNA	110.775	-0.647843	0.647843	1.56682	-1.56682	0.144357	4.48778	7.2e-06	0.000144918
ENSG00000219776	RPL21P67	processed_pseudogene	1.8266	-3.81691	3.81691	14.093	-14.093	0.851009	4.48516	7.29e-06	0.000146547
ENSG00000155428	TRIM74	protein_coding	22.8746	1.28632	1.28632	2.43905	2.43905	0.286818	-4.48479	7.3e-06	0.000146637
ENSG00000152082	MZT2B	protein_coding	847.99	-0.739908	0.739908	1.67007	-1.67007	0.164992	4.48452	7.31e-06	0.00014666
ENSG00000223820	CFL1P1	transcribed_unprocessed_pseudogene	9.06058	1.58394	1.58394	2.99787	2.99787	0.353349	-4.48265	7.37e-06	0.00014787
ENSG00000254577	AC087276.1	sense_overlapping	25.7607	0.86014	0.86014	1.81521	1.81521	0.191901	-4.48221	7.39e-06	0.000148089
ENSG00000077279	DCX	protein_coding	3.79346	-3.08195	3.08195	8.46757	-8.46757	0.687718	4.48141	7.42e-06	0.000148481
ENSG00000280411	IGHV1-69D	IG_V_gene	45.9373	4.09002	4.09002	17.0301	17.0301	0.912645	-4.4815	7.41e-06	0.000148481
ENSG00000240990	HOXA11-AS	antisense	1328.14	-1.73141	1.73141	3.32053	-3.32053	0.386439	4.48043	7.45e-06	0.000149087
ENSG00000269907	PTMAP11	processed_pseudogene	5.78182	1.79279	1.79279	3.46484	3.46484	0.400194	-4.4798	7.47e-06	0.000149357
ENSG00000237064	EIF3IP1	processed_pseudogene	1.91839	-3.50494	3.50494	11.3525	-11.3525	0.782629	4.47842	7.52e-06	0.000150246
ENSG00000285480	AC021097.2	protein_coding	5.82088	1.30421	1.30421	2.46948	2.46948	0.291473	-4.47454	7.66e-06	0.000152834
ENSG00000271425	NBPF10	protein_coding	271.333	1.08375	1.08375	2.11954	2.11954	0.242281	-4.47313	7.71e-06	0.000153632
ENSG00000166710	B2M	protein_coding	42281.1	1.11165	1.11165	2.16092	2.16092	0.24852	-4.47307	7.71e-06	0.000153632
ENSG00000280229	AL161658.1	TEC	1.75171	-3.35428	3.35428	10.2268	-10.2268	0.750239	4.47095	7.79e-06	0.000155077
ENSG00000269899	AC025857.2	sense_intronic	17.667	1.99534	1.99534	3.9871	3.9871	0.44632	-4.47065	7.8e-06	0.000155212
ENSG00000211941	IGHV3-11	IG_V_gene	260.453	4.26904	4.26904	19.2801	19.2801	0.955047	-4.46998	7.82e-06	0.000155524
ENSG00000161013	MGAT4B	protein_coding	1358.39	0.675363	0.675363	1.597	1.597	0.151141	-4.46843	7.88e-06	0.00015657
ENSG00000240634	AC145285.1	processed_pseudogene	8.72719	-1.39136	1.39136	2.62326	-2.62326	0.31154	4.46607	7.97e-06	0.000158134
ENSG00000241278	ENPP7P4	transcribed_unprocessed_pseudogene	19.0754	1.04218	1.04218	2.05934	2.05934	0.233372	-4.46575	7.98e-06	0.000158279
ENSG00000159842	ABR	protein_coding	1580.57	0.844889	0.844889	1.79613	1.79613	0.189245	-4.46452	8.02e-06	0.000159106
ENSG00000211664	IGLV2-18	IG_V_gene	138.275	4.47371	4.47371	22.2187	22.2187	1.00236	-4.46315	8.08e-06	0.000159957
ENSG00000278970	HEIH	lincRNA	367.948	-0.624159	0.624159	1.54131	-1.54131	0.139861	4.4627	8.09e-06	0.000160029
ENSG00000181524	RPL24P4	processed_pseudogene	35.5713	0.961879	0.961879	1.94785	1.94785	0.215531	-4.46283	8.09e-06	0.000160029
ENSG00000251322	SHANK3	protein_coding	477.307	1.00468	1.00468	2.0065	2.0065	0.225136	-4.46255	8.1e-06	0.000160053
ENSG00000232774	AL355916.1	lincRNA	36.9551	1.0615	1.0615	2.0871	2.0871	0.23795	-4.46104	8.16e-06	0.000161098
ENSG00000269427	AC024075.3	antisense	81.1114	0.879201	0.879201	1.83936	1.83936	0.197094	-4.46083	8.16e-06	0.000161164
ENSG00000207392	SNORA20	snoRNA	8.2678	-2.25213	2.25213	4.76386	-4.76386	0.504982	4.45982	8.2e-06	0.000161835
ENSG00000233421	LINC01783	lincRNA	15.4093	2.48736	2.48736	5.6075	5.6075	0.557757	-4.45957	8.21e-06	0.000161938
ENSG00000226179	LINC00685	antisense	39.4779	1.24118	1.24118	2.36392	2.36392	0.278349	-4.45907	8.23e-06	0.000162224
ENSG00000275063	AC233755.1	protein_coding	124.694	3.71894	3.71894	13.1678	13.1678	0.83413	-4.45847	8.25e-06	0.000162505
ENSG00000279456	AL353763.1	TEC	56.7013	1.13046	1.13046	2.18929	2.18929	0.253703	-4.45585	8.36e-06	0.000164412
ENSG00000238078	LINC01352	lincRNA	22.0703	1.45043	1.45043	2.7329	2.7329	0.325654	-4.45391	8.43e-06	0.000165814
ENSG00000211752	TRBV27	TR_V_gene	3.90674	3.62779	3.62779	12.3616	12.3616	0.814922	-4.4517	8.52e-06	0.000167351
ENSG00000223489	NEFHP1	processed_pseudogene	18.7845	-3.16594	3.16594	8.97518	-8.97518	0.711259	4.45118	8.54e-06	0.000167667
ENSG00000277702	AC239859.6	unprocessed_pseudogene	4.82449	2.22158	2.22158	4.66405	4.66405	0.499156	-4.45068	8.56e-06	0.000167968
ENSG00000146707	POMZP3	protein_coding	142.097	1.39726	1.39726	2.634	2.634	0.313961	-4.45042	8.57e-06	0.000168051
ENSG00000189014	SHLD2P3	unprocessed_pseudogene	7.44943	2.03207	2.03207	4.08993	4.08993	0.456611	-4.45034	8.57e-06	0.000168051
ENSG00000206149	HERC2P9	transcribed_unprocessed_pseudogene	310.268	1.29367	1.29367	2.45151	2.45151	0.290736	-4.44963	8.6e-06	0.00016851
ENSG00000164687	FABP5	protein_coding	99.8353	1.81469	1.81469	3.51784	3.51784	0.407849	-4.44942	8.61e-06	0.000168517
ENSG00000228661	AC090587.1	antisense	12.6431	-1.47022	1.47022	2.77064	-2.77064	0.330445	4.4492	8.62e-06	0.000168575
ENSG00000229727	AC013460.1	processed_transcript	17.8534	1.55094	1.55094	2.93008	2.93008	0.348671	-4.44815	8.66e-06	0.000169221
ENSG00000240238	AC092754.1	processed_pseudogene	1.84136	-3.81182	3.81182	14.0434	-14.0434	0.856968	4.44803	8.67e-06	0.000169225
ENSG00000234160	AL513165.1	antisense	88.7271	1.0552	1.0552	2.078	2.078	0.23727	-4.44723	8.7e-06	0.000169693
ENSG00000185803	SLC52A2	protein_coding	163.06	0.669176	0.669176	1.59016	1.59016	0.150628	-4.44256	8.89e-06	0.000173211
ENSG00000234585	CCT6P3	transcribed_unprocessed_pseudogene	295.673	0.713846	0.713846	1.64017	1.64017	0.160682	-4.4426	8.89e-06	0.000173211
ENSG00000285571	AL513548.4	lincRNA	32.4034	1.5954	1.5954	3.02179	3.02179	0.35917	-4.44192	8.92e-06	0.00017354
ENSG00000121350	PYROXD1	protein_coding	680.581	0.69962	0.69962	1.62408	1.62408	0.157635	-4.43824	9.07e-06	0.000176436
ENSG00000225213	AC073367.1	sense_intronic	19.4251	1.10218	1.10218	2.14679	2.14679	0.248394	-4.43723	9.11e-06	0.000177175
ENSG00000234232	AC243772.3	transcribed_unprocessed_pseudogene	2.67349	2.30563	2.30563	4.94384	4.94384	0.519719	-4.43631	9.15e-06	0.000177838
ENSG00000230006	ANKRD36BP2	transcribed_unprocessed_pseudogene	202.669	3.1998	3.1998	9.18828	9.18828	0.721391	-4.43559	9.18e-06	0.000178144
ENSG00000060303	RPS17P5	processed_pseudogene	1.5623	-3.61904	3.61904	12.2868	-12.2868	0.815983	4.43519	9.2e-06	0.000178378
ENSG00000219023	AL033519.2	processed_pseudogene	10.8598	2.1068	2.1068	4.30735	4.30735	0.475065	-4.43477	9.22e-06	0.000178634
ENSG00000237709	EEF1A1P28	processed_pseudogene	2.5006	-3.28154	3.28154	9.72391	-9.72391	0.740279	4.43284	9.3e-06	0.000180146
ENSG00000211598	IGKV4-1	IG_V_gene	1867.82	3.27646	3.27646	9.68973	9.68973	0.739169	-4.43262	9.31e-06	0.000180226
ENSG00000256101	AC092745.1	lincRNA	2.17106	2.74724	2.74724	6.7143	6.7143	0.619856	-4.43206	9.33e-06	0.000180501
ENSG00000224163	AC025594.1	unprocessed_pseudogene	6.30536	3.54546	3.54546	11.6758	11.6758	0.799939	-4.43215	9.33e-06	0.000180501
ENSG00000186407	CD300E	protein_coding	181.272	2.36579	2.36579	5.15433	5.15433	0.533946	-4.43076	9.39e-06	0.000181405
ENSG00000196655	TRAPPC4	protein_coding	583.557	0.979166	0.979166	1.97133	1.97133	0.221169	-4.42722	9.55e-06	0.000184303
ENSG00000185897	FFAR3	protein_coding	15.2049	2.49412	2.49412	5.63386	5.63386	0.563409	-4.42684	9.56e-06	0.000184528
ENSG00000173404	INSM1	protein_coding	16.6851	-1.97655	1.97655	3.93551	-3.93551	0.446549	4.42628	9.59e-06	0.000184916
ENSG00000198019	FCGR1B	protein_coding	30.2547	1.73563	1.73563	3.33026	3.33026	0.392181	-4.42559	9.62e-06	0.000185405
ENSG00000238120	LINC01589	antisense	41.9474	1.14119	1.14119	2.20563	2.20563	0.257904	-4.42488	9.65e-06	0.000185917
ENSG00000079459	FDFT1	protein_coding	2529.29	0.941522	0.941522	1.92055	1.92055	0.212817	-4.42409	9.68e-06	0.000186499
ENSG00000242114	MTFP1	protein_coding	56.3985	-1.16289	1.16289	2.23906	-2.23906	0.262908	4.4232	9.72e-06	0.000187168
ENSG00000205918	PDPK2P	transcribed_unprocessed_pseudogene	38.5431	1.62437	1.62437	3.08307	3.08307	0.367482	-4.42027	9.86e-06	0.000189527
ENSG00000229637	PRAC2	protein_coding	94.0811	-1.59868	1.59868	3.02866	-3.02866	0.361806	4.41861	9.93e-06	0.000190883
ENSG00000160223	ICOSLG	protein_coding	69.4439	2.14995	2.14995	4.43813	4.43813	0.486583	-4.41847	9.94e-06	0.000190905
ENSG00000211679	IGLC3	IG_C_gene	1774.79	3.103	3.103	8.59207	8.59207	0.702381	-4.41783	9.97e-06	0.000191367
ENSG00000284770	TBCE	protein_coding	3.51277	2.49931	2.49931	5.65414	5.65414	0.565849	-4.41692	1e-05	0.000191977
ENSG00000169964	TMEM42	protein_coding	83.6923	1.23465	1.23465	2.35324	2.35324	0.28006	-4.40851	1.04e-05	0.00019905
ENSG00000267338	AP000365.1	lincRNA	2.06309	3.87911	3.87911	14.7139	14.7139	0.880169	-4.40723	1.05e-05	0.000200019
ENSG00000282988	AL031777.3	protein_coding	79.883	-1.66175	1.66175	3.164	-3.164	0.377175	4.40578	1.05e-05	0.000201255
ENSG00000162849	KIF26B	protein_coding	80.3072	1.67199	1.67199	3.18655	3.18655	0.379856	-4.40165	1.07e-05	0.000205017
ENSG00000237234	Z99289.1	antisense	31.9304	1.31911	1.31911	2.49511	2.49511	0.299698	-4.40145	1.08e-05	0.000205098
ENSG00000154016	GRAP	protein_coding	13.191	1.45142	1.45142	2.73477	2.73477	0.329793	-4.401	1.08e-05	0.000205417
ENSG00000281358	RASSF1-AS1	antisense	1.59081	-3.24263	3.24263	9.46516	-9.46516	0.73701	4.3997	1.08e-05	0.000206431
ENSG00000228794	LINC01128	processed_transcript	1346.89	0.764442	0.764442	1.69871	1.69871	0.173777	-4.399	1.09e-05	0.000206998
ENSG00000139352	ASCL1	protein_coding	29.2368	-1.91134	1.91134	3.76158	-3.76158	0.434552	4.39842	1.09e-05	0.000207438
ENSG00000270225	MTCO2P22	processed_pseudogene	13.6805	-3.46059	3.46059	11.0089	-11.0089	0.787032	4.39702	1.1e-05	0.000208674
ENSG00000176358	TAC4	protein_coding	24.056	0.784402	0.784402	1.72238	1.72238	0.178514	-4.39407	1.11e-05	0.000211417
ENSG00000237973	MTCO1P12	unprocessed_pseudogene	3704.09	1.39428	1.39428	2.62858	2.62858	0.317326	-4.39385	1.11e-05	0.000211517
ENSG00000110079	MS4A4A	protein_coding	323.56	1.19238	1.19238	2.2853	2.2853	0.271399	-4.39347	1.12e-05	0.000211774
ENSG00000187994	RINL	protein_coding	31.1331	1.22464	1.22464	2.33698	2.33698	0.278754	-4.39328	1.12e-05	0.000211851
ENSG00000183549	ACSM5	protein_coding	54.9941	1.45699	1.45699	2.74536	2.74536	0.331673	-4.39285	1.12e-05	0.000212152
ENSG00000258682	AL132989.1	sense_overlapping	136.814	0.639555	0.639555	1.55785	1.55785	0.145617	-4.39203	1.12e-05	0.000212845
ENSG00000132002	DNAJB1	protein_coding	30184.7	-2.36048	2.36048	5.1354	-5.1354	0.537647	4.39038	1.13e-05	0.000214129
ENSG00000248144	ADH1C	protein_coding	217.626	1.49167	1.49167	2.81215	2.81215	0.339751	-4.39049	1.13e-05	0.000214129
ENSG00000278702	RF00017	misc_RNA	2.66097	-3.63576	3.63576	12.43	-12.43	0.82822	4.38985	1.13e-05	0.000214547
ENSG00000265791	AC127024.4	sense_intronic	31.7346	0.639295	0.639295	1.55757	1.55757	0.145644	-4.38944	1.14e-05	0.000214838
ENSG00000211650	IGLV5-45	IG_V_gene	13.8013	3.70557	3.70557	13.0463	13.0463	0.844228	-4.3893	1.14e-05	0.000214859
ENSG00000132437	DDC	protein_coding	34.1749	-1.94506	1.94506	3.85055	-3.85055	0.443169	4.38899	1.14e-05	0.000215054
ENSG00000230508	RPL19P21	processed_pseudogene	2.97005	-2.95933	2.95933	7.77762	-7.77762	0.674376	4.38824	1.14e-05	0.000215681
ENSG00000121895	TMEM156	protein_coding	64.847	1.72141	1.72141	3.29759	3.29759	0.392376	-4.38715	1.15e-05	0.000216653
ENSG00000236804	RPS3AP12	processed_pseudogene	2.0534	-3.24342	3.24342	9.47036	-9.47036	0.739889	4.38365	1.17e-05	0.000220049
ENSG00000243302	AC018638.4	processed_pseudogene	781.83	0.718759	0.718759	1.64577	1.64577	0.163983	-4.38314	1.17e-05	0.000220455
ENSG00000011590	ZBTB32	protein_coding	88.5732	1.01732	1.01732	2.02415	2.02415	0.232154	-4.38209	1.18e-05	0.000221406
ENSG00000278921	EPB41L4A-DT	lincRNA	58.1064	-0.759207	0.759207	1.69256	-1.69256	0.173315	4.38049	1.18e-05	0.000222919
ENSG00000111665	CDCA3	protein_coding	287.679	-0.647621	0.647621	1.56658	-1.56658	0.147974	4.3766	1.21e-05	0.0002267
ENSG00000185290	NUPR2	protein_coding	83.8993	-1.35909	1.35909	2.56523	-2.56523	0.310603	4.37565	1.21e-05	0.000227561
ENSG00000249180	AC020900.1	antisense	6.29641	-2.37079	2.37079	5.17224	-5.17224	0.541872	4.37518	1.21e-05	0.00022782
ENSG00000278922	AC002310.6	TEC	130.456	-0.673916	0.673916	1.5954	-1.5954	0.154082	4.37375	1.22e-05	0.0002292
ENSG00000233613	DCUN1D2-AS	antisense	14.6877	1.10235	1.10235	2.14704	2.14704	0.252301	-4.36918	1.25e-05	0.000233624
ENSG00000275342	PRAG1	protein_coding	83.3349	1.31601	1.31601	2.48977	2.48977	0.301207	-4.36913	1.25e-05	0.000233624
ENSG00000137265	IRF4	protein_coding	189.422	2.03066	2.03066	4.08592	4.08592	0.464925	-4.36772	1.26e-05	0.000235013
ENSG00000259448	LINC02352	lincRNA	6.1138	2.11406	2.11406	4.32908	4.32908	0.484058	-4.36737	1.26e-05	0.000235262
ENSG00000183199	HSP90AB3P	processed_pseudogene	68.2054	-0.966108	0.966108	1.95356	-1.95356	0.221331	4.36498	1.27e-05	0.000237604
ENSG00000204444	APOM	protein_coding	38.3898	0.889333	0.889333	1.85232	1.85232	0.203913	-4.36133	1.29e-05	0.000241481
ENSG00000238072	AC009244.1	processed_pseudogene	4.37158	2.19539	2.19539	4.58014	4.58014	0.503563	-4.35972	1.3e-05	0.000243141
ENSG00000236711	SMAD9-IT1	sense_intronic	56.0798	0.822381	0.822381	1.76832	1.76832	0.188645	-4.35941	1.3e-05	0.000243363
ENSG00000186431	FCAR	protein_coding	4.85514	3.14771	3.14771	8.86249	8.86249	0.722362	-4.35753	1.32e-05	0.000245082
ENSG00000217130	AL139100.1	processed_pseudogene	12.0871	1.85149	1.85149	3.60872	3.60872	0.424985	-4.3566	1.32e-05	0.000245998
ENSG00000135298	ADGRB3	protein_coding	191.926	0.853776	0.853776	1.80722	1.80722	0.196052	-4.35485	1.33e-05	0.000247718
ENSG00000223442	TH2LCRR	antisense	20.1829	0.917357	0.917357	1.88865	1.88865	0.210711	-4.35363	1.34e-05	0.00024884
ENSG00000229132	EIF4A1P10	processed_pseudogene	18.6845	1.72792	1.72792	3.31249	3.31249	0.397073	-4.35164	1.35e-05	0.000250984
ENSG00000280195	AC245140.2	antisense	67.7949	-0.966171	0.966171	1.95365	-1.95365	0.222069	4.35078	1.36e-05	0.000251841
ENSG00000165521	AL121768.1	protein_coding	524.935	-1.33545	1.33545	2.52355	-2.52355	0.306993	4.35012	1.36e-05	0.00025247
ENSG00000267630	AC005758.1	transcribed_unprocessed_pseudogene	1.91611	-3.82421	3.82421	14.1645	-14.1645	0.879317	4.34906	1.37e-05	0.000253429
ENSG00000214787	MS4A4E	protein_coding	103.964	1.1887	1.1887	2.27947	2.27947	0.273499	-4.34626	1.38e-05	0.000256024
ENSG00000265531	FCGR1CP	unprocessed_pseudogene	35.0864	2.06517	2.06517	4.18483	4.18483	0.475131	-4.34652	1.38e-05	0.000256024
ENSG00000146722	AC211486.1	transcribed_unprocessed_pseudogene	3.11004	2.20101	2.20101	4.59801	4.59801	0.506391	-4.34646	1.38e-05	0.000256024
ENSG00000285641	AL358472.6	protein_coding	1.36425	-3.32721	3.32721	10.0366	-10.0366	0.765814	4.34466	1.39e-05	0.000257765
ENSG00000272779	AC245060.4	transcribed_unprocessed_pseudogene	13.7596	-1.36505	1.36505	2.57585	-2.57585	0.314218	4.34429	1.4e-05	0.000257924
ENSG00000179277	MEIS3P1	processed_pseudogene	233.947	0.884489	0.884489	1.84611	1.84611	0.203602	-4.3442	1.4e-05	0.000257924
ENSG00000230306	BANF1P2	processed_pseudogene	8.52107	1.1303	1.1303	2.18904	2.18904	0.260187	-4.34419	1.4e-05	0.000257924
ENSG00000213901	SLC23A3	protein_coding	97.8318	-0.653138	0.653138	1.57258	-1.57258	0.150393	4.34289	1.41e-05	0.00025933
ENSG00000262528	AL022341.2	antisense	1.69175	-3.28918	3.28918	9.77558	-9.77558	0.757624	4.34145	1.42e-05	0.000260903
ENSG00000239198	RPL5P22	processed_pseudogene	2.28671	-3.44952	3.44952	10.9247	-10.9247	0.795016	4.33894	1.43e-05	0.000263768
ENSG00000160972	PPP1R16A	protein_coding	1168.92	-0.694643	0.694643	1.61848	-1.61848	0.160112	4.33849	1.43e-05	0.000264172
ENSG00000170906	NDUFA3	protein_coding	888.969	0.612026	0.612026	1.5284	1.5284	0.141115	-4.33708	1.44e-05	0.000265734
ENSG00000177045	SIX5	protein_coding	706.518	-0.749019	0.749019	1.68065	-1.68065	0.172902	4.33205	1.48e-05	0.000271742
ENSG00000242076	IGKV1-33	IG_V_gene	8.67238	6.26511	6.26511	76.9103	76.9103	1.44666	-4.33074	1.49e-05	0.00027308
ENSG00000261456	TUBB8	protein_coding	12.504	2.19594	2.19594	4.58189	4.58189	0.507217	-4.32939	1.5e-05	0.000274621
ENSG00000228463	AP006222.1	transcribed_processed_pseudogene	37.6944	1.85828	1.85828	3.62576	3.62576	0.429384	-4.32779	1.51e-05	0.000276487
ENSG00000154479	CCDC173	protein_coding	40.9296	1.25824	1.25824	2.39203	2.39203	0.291161	-4.32145	1.55e-05	0.000283971
ENSG00000203364	AL390760.1	lincRNA	7.238	1.63548	1.63548	3.10692	3.10692	0.378528	-4.32064	1.56e-05	0.000284871
ENSG00000239533	GOLGA2P2Y	transcribed_unprocessed_pseudogene	4.67302	-5.14079	5.14079	35.2802	-35.2802	1.19086	4.31687	1.58e-05	0.000289484
ENSG00000241746	AC104212.2	processed_pseudogene	1.53218	-3.18241	3.18241	9.07825	-9.07825	0.737297	4.31633	1.59e-05	0.000290058
ENSG00000214725	CDIPTOSP	transcribed_unitary_pseudogene	5.4437	-2.09776	2.09776	4.28043	-4.28043	0.486121	4.3153	1.59e-05	0.000291264
ENSG00000231443	AC124944.2	processed_pseudogene	64.2943	1.05008	1.05008	2.07064	2.07064	0.243419	-4.31388	1.6e-05	0.000292991
ENSG00000075790	BCAP29	protein_coding	908.97	0.928984	0.928984	1.90394	1.90394	0.215437	-4.31209	1.62e-05	0.000295076
ENSG00000112473	SLC39A7	protein_coding	3044.61	0.91602	0.91602	1.8869	1.8869	0.212643	-4.30778	1.65e-05	0.000300581
ENSG00000081237	PTPRC	protein_coding	1851.83	1.35505	1.35505	2.55807	2.55807	0.31484	-4.30395	1.68e-05	0.000305516
ENSG00000211669	IGLV3-10	IG_V_gene	597.169	4.18958	4.18958	18.2469	18.2469	0.973548	-4.30342	1.68e-05	0.0003061
ENSG00000226360	RPL10AP6	processed_pseudogene	61.7308	0.822252	0.822252	1.76816	1.76816	0.191129	-4.30209	1.69e-05	0.000307783
ENSG00000225872	LINC01529	transcribed_unprocessed_pseudogene	37.4817	-1.03474	1.03474	2.04875	-2.04875	0.240629	4.30016	1.71e-05	0.000310171
ENSG00000208772	SNORD94	snoRNA	45.8261	0.802505	0.802505	1.74413	1.74413	0.186622	-4.30016	1.71e-05	0.000310171
ENSG00000197728	RPS26	protein_coding	4090.04	2.70114	2.70114	6.50316	6.50316	0.628431	-4.29823	1.72e-05	0.000312564
ENSG00000276412	AL591926.2	lincRNA	16.8173	1.71103	1.71103	3.27395	3.27395	0.398382	-4.29495	1.75e-05	0.000317056
ENSG00000234397	PPIAP34	processed_pseudogene	1.48741	-3.46479	3.46479	11.0409	-11.0409	0.807366	4.29147	1.77e-05	0.000321908
ENSG00000227214	HCG15	antisense	15.0686	1.37642	1.37642	2.59624	2.59624	0.320799	-4.29061	1.78e-05	0.000322996
ENSG00000234618	RPSAP9	processed_pseudogene	21.0357	0.900591	0.900591	1.86683	1.86683	0.209994	-4.28865	1.8e-05	0.0003257
ENSG00000242534	IGKV2D-28	IG_V_gene	25.2649	5.47293	5.47293	44.4136	44.4136	1.27622	-4.28839	1.8e-05	0.000325914
ENSG00000248469	AC139491.1	antisense	13.1897	1.89729	1.89729	3.72513	3.72513	0.442588	-4.28681	1.81e-05	0.000328077
ENSG00000007129	CEACAM21	protein_coding	12.6715	1.72725	1.72725	3.31096	3.31096	0.403084	-4.28509	1.83e-05	0.000330459
ENSG00000236523	NPM1P40	processed_pseudogene	2.95715	-3.18604	3.18604	9.10107	-9.10107	0.743998	4.28232	1.85e-05	0.000334272
ENSG00000211892	IGHG4	IG_C_gene	689.725	3.97521	3.97521	15.7274	15.7274	0.928261	-4.28242	1.85e-05	0.000334272
ENSG00000087086	FTL	protein_coding	31574.3	0.594799	0.594799	1.51026	1.51026	0.138944	-4.28087	1.86e-05	0.000336122
ENSG00000258315	C17orf49	protein_coding	62.74	-0.665229	0.665229	1.58582	-1.58582	0.155416	4.28032	1.87e-05	0.00033666
ENSG00000274885	AC087241.4	sense_intronic	2.24137	2.20103	2.20103	4.59808	4.59808	0.514225	-4.28029	1.87e-05	0.00033666
ENSG00000227620	ALG1L8P	unprocessed_pseudogene	3.68866	1.83696	1.83696	3.57257	3.57257	0.42921	-4.27987	1.87e-05	0.000337129
ENSG00000170175	CHRNB1	protein_coding	30.4711	1.18791	1.18791	2.27823	2.27823	0.277594	-4.27931	1.87e-05	0.000337472
ENSG00000261367	AC012645.2	antisense	5.48442	1.44269	1.44269	2.71828	2.71828	0.337127	-4.27938	1.87e-05	0.000337472
ENSG00000278931	CR381670.1	unprocessed_pseudogene	12.0096	1.78883	1.78883	3.45535	3.45535	0.418238	-4.27706	1.89e-05	0.000340729
ENSG00000259605	AC074212.1	processed_transcript	162.833	-1.35408	1.35408	2.55635	-2.55635	0.316613	4.27677	1.9e-05	0.000340827
ENSG00000205108	FAM205A	protein_coding	12.2716	1.21414	1.21414	2.32002	2.32002	0.283887	-4.27682	1.9e-05	0.000340827
ENSG00000267372	AC005330.1	lincRNA	15.9219	1.81423	1.81423	3.51671	3.51671	0.424223	-4.27659	1.9e-05	0.000340884
ENSG00000099974	DDTL	protein_coding	3.32979	2.77316	2.77316	6.83602	6.83602	0.648664	-4.27518	1.91e-05	0.000342763
ENSG00000219329	AL357515.1	processed_pseudogene	1.87001	-3.10839	3.10839	8.62419	-8.62419	0.727189	4.27453	1.92e-05	0.000343599
ENSG00000157021	FAM92A1P1	unprocessed_pseudogene	13.8366	1.07247	1.07247	2.10303	2.10303	0.250936	-4.27389	1.92e-05	0.000344394
ENSG00000161929	SCIMP	protein_coding	130.575	1.08583	1.08583	2.12259	2.12259	0.254067	-4.27379	1.92e-05	0.000344394
ENSG00000203710	CR1	protein_coding	134.504	1.88401	1.88401	3.691	3.691	0.440945	-4.27267	1.93e-05	0.000345957
ENSG00000272599	AC016394.2	antisense	31.0335	-1.08189	1.08189	2.11681	-2.11681	0.253346	4.27041	1.95e-05	0.000349071
ENSG00000277383	AC010331.1	antisense	23.3837	-1.07169	1.07169	2.1019	-2.1019	0.250965	4.2703	1.95e-05	0.000349071
ENSG00000152056	AP1S3	protein_coding	208.642	-0.838767	0.838767	1.78852	-1.78852	0.196423	4.27021	1.95e-05	0.000349071
ENSG00000264570	SNX19P3	processed_pseudogene	3.62776	-2.97138	2.97138	7.84286	-7.84286	0.695938	4.26961	1.96e-05	0.000349706
ENSG00000165409	TSHR	protein_coding	25.8224	1.7749	1.7749	3.42213	3.42213	0.416082	-4.26574	1.99e-05	0.000355472
ENSG00000103024	NME3	protein_coding	2857.54	-0.597209	0.597209	1.51279	-1.51279	0.140023	4.26507	2e-05	0.000356193
ENSG00000211746	TRBV19	TR_V_gene	4.67338	2.87156	2.87156	7.31858	7.31858	0.673464	-4.26387	2.01e-05	0.000357926
ENSG00000200879	SNORD14E	snoRNA	173.015	-2.47522	2.47522	5.56053	-5.56053	0.580664	4.26274	2.02e-05	0.000359382
ENSG00000239040	RF00019	misc_RNA	17.5505	1.25467	1.25467	2.38612	2.38612	0.294356	-4.26241	2.02e-05	0.000359747
ENSG00000184500	PROS1	protein_coding	1140.49	0.737062	0.737062	1.66678	1.66678	0.173055	-4.25912	2.05e-05	0.000364906
ENSG00000238000	AC116347.1	processed_pseudogene	19.2405	2.01476	2.01476	4.04113	4.04113	0.473284	-4.25698	2.07e-05	0.000368044
ENSG00000163597	SNHG16	processed_transcript	734.636	1.10232	1.10232	2.14699	2.14699	0.259049	-4.25524	2.09e-05	0.000370638
ENSG00000283199	C13orf46	protein_coding	13.0872	1.48932	1.48932	2.80757	2.80757	0.35001	-4.25508	2.09e-05	0.000370638
ENSG00000211649	IGLV7-46	IG_V_gene	143.811	3.21627	3.21627	9.2938	9.2938	0.75585	-4.25517	2.09e-05	0.000370638
ENSG00000249846	LINC02021	lincRNA	68.0379	0.902641	0.902641	1.86949	1.86949	0.212225	-4.25323	2.11e-05	0.000373535
ENSG00000157911	PEX10	protein_coding	905.79	-0.668876	0.668876	1.58983	-1.58983	0.157416	4.2491	2.15e-05	0.000379734
ENSG00000251546	IGKV1D-39	IG_V_gene	54.0164	5.75907	5.75907	54.1567	54.1567	1.35533	-4.2492	2.15e-05	0.000379734
ENSG00000185155	MIXL1	protein_coding	27.2305	2.11136	2.11136	4.32098	4.32098	0.49701	-4.24812	2.16e-05	0.000381029
ENSG00000143185	XCL2	protein_coding	14.4601	1.50766	1.50766	2.84349	2.84349	0.35497	-4.24729	2.16e-05	0.000382256
ENSG00000233144	AL512656.1	antisense	17.8878	1.06773	1.06773	2.09614	2.09614	0.251502	-4.24542	2.18e-05	0.000385092
ENSG00000112149	CD83	protein_coding	1053.21	0.940777	0.940777	1.91956	1.91956	0.22174	-4.24269	2.21e-05	0.000389451
ENSG00000204315	FKBPL	protein_coding	6.78333	1.46627	1.46627	2.76307	2.76307	0.3456	-4.24267	2.21e-05	0.000389451
ENSG00000172716	SLFN11	protein_coding	1819.24	1.05803	1.05803	2.08208	2.08208	0.249446	-4.24151	2.22e-05	0.000391279
ENSG00000225080	PFN1P4	processed_pseudogene	10.7738	3.00825	3.00825	8.04589	8.04589	0.709353	-4.24084	2.23e-05	0.00039226
ENSG00000225159	NPM1P39	processed_pseudogene	8.88915	1.57347	1.57347	2.97619	2.97619	0.37117	-4.23921	2.24e-05	0.000394928
ENSG00000216921	AC131097.2	protein_coding	19.3322	1.6487	1.6487	3.1355	3.1355	0.389032	-4.23795	2.26e-05	0.000396773
ENSG00000271199	AL353804.2	sense_overlapping	5.75225	1.51619	1.51619	2.86036	2.86036	0.35779	-4.23766	2.26e-05	0.000397081
ENSG00000259100	AL157791.1	processed_pseudogene	6.20905	-1.44913	1.44913	2.73043	-2.73043	0.342028	4.23687	2.27e-05	0.000398298
ENSG00000151208	DLG5	protein_coding	3849.47	0.818145	0.818145	1.76314	1.76314	0.193116	-4.23654	2.27e-05	0.00039869
ENSG00000242060	RPS3AP49	processed_pseudogene	3.75685	-2.5852	2.5852	6.00099	-6.00099	0.610473	4.23475	2.29e-05	0.000400899
ENSG00000214026	MRPL23	protein_coding	216.667	0.934044	0.934044	1.91062	1.91062	0.220566	-4.23475	2.29e-05	0.000400899
ENSG00000259056	DUXAP1	transcribed_unprocessed_pseudogene	2.57799	1.95025	1.95025	3.86441	3.86441	0.460528	-4.23481	2.29e-05	0.000400899
ENSG00000223865	HLA-DPB1	protein_coding	1540.67	1.22602	1.22602	2.3392	2.3392	0.289527	-4.23454	2.29e-05	0.000401077
ENSG00000187010	RHD	protein_coding	72.0353	1.88044	1.88044	3.68187	3.68187	0.444169	-4.23361	2.3e-05	0.000402546
ENSG00000099875	MKNK2	protein_coding	11394.2	-0.613796	0.613796	1.53028	-1.53028	0.145162	4.22836	2.35e-05	0.000411654
ENSG00000246203	AL353807.3	unprocessed_pseudogene	29.4498	0.928493	0.928493	1.90329	1.90329	0.219641	-4.22732	2.36e-05	0.000413346
ENSG00000206147	RPL23AP57	processed_pseudogene	1.51512	-3.51336	3.51336	11.419	-11.419	0.83118	4.22695	2.37e-05	0.000413641
ENSG00000131778	CHD1L	protein_coding	84.4423	-0.661321	0.661321	1.58153	-1.58153	0.156496	4.22579	2.38e-05	0.000415571
ENSG00000164123	C4orf45	protein_coding	3.94743	1.81164	1.81164	3.51041	3.51041	0.428926	-4.22367	2.4e-05	0.000419315
ENSG00000272009	AL121944.1	antisense	10.389	-1.51161	1.51161	2.85128	-2.85128	0.35793	4.2232	2.41e-05	0.000419989
ENSG00000283023	FRG1GP	unprocessed_pseudogene	16.8139	2.53287	2.53287	5.78724	5.78724	0.600008	-4.2214	2.43e-05	0.000423148
ENSG00000272312	AL133255.1	lincRNA	3.17925	1.96888	1.96888	3.91464	3.91464	0.466616	-4.21949	2.45e-05	0.000426137
ENSG00000120280	CXorf21	protein_coding	63.5514	1.43954	1.43954	2.71235	2.71235	0.341227	-4.21872	2.46e-05	0.000427376
ENSG00000254099	AC005740.3	antisense	8.02386	1.15608	1.15608	2.22851	2.22851	0.274099	-4.21774	2.47e-05	0.000429035
ENSG00000232104	RFX3-AS1	lincRNA	89.7335	0.599897	0.599897	1.51561	1.51561	0.142282	-4.21625	2.48e-05	0.000431461
ENSG00000259363	AC090825.1	lincRNA	85.4056	0.984265	0.984265	1.97831	1.97831	0.233477	-4.21569	2.49e-05	0.000432331
ENSG00000267681	AC135721.1	transcribed_processed_pseudogene	23.0895	-0.94439	0.94439	1.92438	-1.92438	0.224026	4.21554	2.49e-05	0.000432418
ENSG00000211638	IGLV8-61	IG_V_gene	300.15	4.09458	4.09458	17.0841	17.0841	0.971811	-4.21335	2.52e-05	0.000436411
ENSG00000026751	SLAMF7	protein_coding	400.296	1.9717	1.9717	3.9223	3.9223	0.467977	-4.21324	2.52e-05	0.000436412
ENSG00000280208	GGT4P	unprocessed_pseudogene	1.86137	2.96478	2.96478	7.80704	7.80704	0.703958	-4.21158	2.54e-05	0.000439426
ENSG00000259772	AC012236.1	lincRNA	3.78557	3.53059	3.53059	11.5562	11.5562	0.838531	-4.21045	2.55e-05	0.000441216
ENSG00000228065	LINC01515	lincRNA	40.2992	1.12718	1.12718	2.18432	2.18432	0.267735	-4.21006	2.55e-05	0.000441754
ENSG00000186466	AQP7P1	unprocessed_pseudogene	7.95788	1.9941	1.9941	3.98368	3.98368	0.473695	-4.20967	2.56e-05	0.000442312
ENSG00000277447	AP005431.1	processed_pseudogene	1.79756	-3.1543	3.1543	8.90304	-8.90304	0.749377	4.20923	2.56e-05	0.00044297
ENSG00000182798	MAGEB17	protein_coding	11.3749	-2.35518	2.35518	5.11657	-5.11657	0.559632	4.20844	2.57e-05	0.000444303
ENSG00000242291	RPL36AP51	processed_pseudogene	1.36867	-3.32079	3.32079	9.99214	-9.99214	0.789186	4.20787	2.58e-05	0.000445201
ENSG00000232429	RPL21P131	processed_pseudogene	1.84499	-3.4506	3.4506	10.9329	-10.9329	0.820099	4.20754	2.58e-05	0.000445643
ENSG00000260846	FRG2HP	unprocessed_pseudogene	37.0294	-5.54327	5.54327	46.6328	-46.6328	1.31779	4.20649	2.59e-05	0.000447502
ENSG00000211952	IGHV4-28	IG_V_gene	9.52443	4.17157	4.17157	18.0205	18.0205	0.993934	-4.19703	2.7e-05	0.000465724
ENSG00000213269	AC004386.1	processed_pseudogene	1.91124	-3.5184	3.5184	11.4589	-11.4589	0.838438	4.19637	2.71e-05	0.000466862
ENSG00000242612	DECR2	protein_coding	169.479	0.883035	0.883035	1.84425	1.84425	0.210474	-4.19546	2.72e-05	0.000468063
ENSG00000141086	CTRL	protein_coding	1.41898	-3.38797	3.38797	10.4684	-10.4684	0.807874	4.19369	2.74e-05	0.000471292
ENSG00000198721	ECI2	protein_coding	1719.68	-0.66777	0.66777	1.58862	-1.58862	0.159262	4.19291	2.75e-05	0.000472456
ENSG00000198826	ARHGAP11A	protein_coding	15.4491	1.06813	1.06813	2.09671	2.09671	0.25481	-4.19187	2.77e-05	0.000474416
ENSG00000146677	AC004453.1	processed_pseudogene	93.8088	-1.01606	1.01606	2.02238	-2.02238	0.24246	4.19061	2.78e-05	0.000476593
ENSG00000143119	CD53	protein_coding	1280.31	1.26722	1.26722	2.40698	2.40698	0.302614	-4.18759	2.82e-05	0.000482531
ENSG00000277631	PGM5P3-AS1	lincRNA	5.5625	1.79694	1.79694	3.47482	3.47482	0.429173	-4.18698	2.83e-05	0.000483603
ENSG00000160229	ZNF66	protein_coding	20.4867	1.18969	1.18969	2.28104	2.28104	0.284159	-4.1867	2.83e-05	0.000483742
ENSG00000241717	VWFP1	transcribed_unprocessed_pseudogene	42.2923	1.85564	1.85564	3.61911	3.61911	0.443411	-4.18491	2.85e-05	0.000487105
ENSG00000141741	MIEN1	protein_coding	1261.7	-0.686363	0.686363	1.60922	-1.60922	0.164022	4.18459	2.86e-05	0.000487336
ENSG00000230037	UBBP1	processed_pseudogene	2.23958	-3.11955	3.11955	8.69117	-8.69117	0.745865	4.18246	2.88e-05	0.000491221
ENSG00000223855	AC147651.1	lincRNA	263.342	-1.32496	1.32496	2.50526	-2.50526	0.316795	4.18239	2.88e-05	0.000491221
ENSG00000259657	PIGHP1	processed_pseudogene	34.6691	0.79698	0.79698	1.73746	1.73746	0.190563	-4.18225	2.89e-05	0.000491221
ENSG00000105750	ZNF85	protein_coding	24.2043	1.30934	1.30934	2.47828	2.47828	0.313068	-4.18229	2.89e-05	0.000491221
ENSG00000211663	IGLV3-19	IG_V_gene	589.911	3.15946	3.15946	8.93497	8.93497	0.755594	-4.18143	2.9e-05	0.00049276
ENSG00000184545	DUSP8	protein_coding	120.205	1.60744	1.60744	3.04711	3.04711	0.384582	-4.17971	2.92e-05	0.00049626
ENSG00000226031	FGF13-AS1	antisense	20.9621	0.809933	0.809933	1.75313	1.75313	0.193822	-4.17875	2.93e-05	0.000498136
ENSG00000280429	AF001548.3	TEC	14.0352	1.62515	1.62515	3.08475	3.08475	0.38919	-4.17573	2.97e-05	0.000504318
ENSG00000277147	LINC00869	transcribed_unprocessed_pseudogene	191.507	0.873943	0.873943	1.83266	1.83266	0.209388	-4.17379	3e-05	0.00050815
ENSG00000253982	AC100810.1	antisense	105.514	0.992346	0.992346	1.98942	1.98942	0.237862	-4.17194	3.02e-05	0.000511825
ENSG00000169627	BOLA2B	protein_coding	5.29755	1.86795	1.86795	3.65013	3.65013	0.447775	-4.17162	3.02e-05	0.000512297
ENSG00000240143	AL023653.1	3prime_overlapping_ncRNA	7.51179	1.63774	1.63774	3.11178	3.11178	0.392715	-4.1703	3.04e-05	0.000515021
ENSG00000263834	MIR4635	miRNA	1.40588	3.67764	3.67764	12.7962	12.7962	0.882187	-4.16878	3.06e-05	0.000518237
ENSG00000284690	CD300H	polymorphic_pseudogene	10.6643	2.57161	2.57161	5.94472	5.94472	0.616948	-4.16828	3.07e-05	0.000519134
ENSG00000243696	AC006254.1	protein_coding	217.059	-0.618119	0.618119	1.53487	-1.53487	0.148328	4.16724	3.08e-05	0.000520723
ENSG00000173295	FAM86B3P	transcribed_unprocessed_pseudogene	19.8095	1.19197	1.19197	2.28464	2.28464	0.28603	-4.16728	3.08e-05	0.000520723
ENSG00000257449	AC034102.3	antisense	4.88559	1.679	1.679	3.20206	3.20206	0.402902	-4.16727	3.08e-05	0.000520723
ENSG00000233927	RPS28	protein_coding	5710.67	1.94333	1.94333	3.84592	3.84592	0.466344	-4.16715	3.08e-05	0.000520723
ENSG00000104892	KLC3	protein_coding	92.4899	-1.00539	1.00539	2.00748	-2.00748	0.241287	4.16678	3.09e-05	0.000521334
ENSG00000188060	RAB42	protein_coding	54.0246	0.949667	0.949667	1.93143	1.93143	0.228109	-4.16321	3.14e-05	0.000528829
ENSG00000234428	AC023051.1	antisense	7.06492	1.43648	1.43648	2.70659	2.70659	0.345041	-4.1632	3.14e-05	0.000528829
ENSG00000240409	MTATP8P1	unprocessed_pseudogene	4.15616	-2.35439	2.35439	5.11379	-5.11379	0.565602	4.16263	3.15e-05	0.000529922
ENSG00000250909	AC138956.1	antisense	30.9156	0.691688	0.691688	1.61517	1.61517	0.16618	-4.16228	3.15e-05	0.000530473
ENSG00000217325	PRELID1P1	transcribed_processed_pseudogene	4.49804	-2.01146	2.01146	4.03189	-4.03189	0.483506	4.16015	3.18e-05	0.00053496
ENSG00000276663	AC009090.3	antisense	20.8628	-0.878744	0.878744	1.83877	-1.83877	0.211257	4.1596	3.19e-05	0.000535992
ENSG00000196611	MMP1	protein_coding	23.5182	3.52542	3.52542	11.5148	11.5148	0.847627	-4.15916	3.19e-05	0.00053652
ENSG00000275987	RF00003	snRNA	4.19592	3.72533	3.72533	13.2262	13.2262	0.895673	-4.15925	3.19e-05	0.00053652
ENSG00000233614	DDX11L10	transcribed_unprocessed_pseudogene	1.27975	3.75803	3.75803	13.5295	13.5295	0.903734	-4.15834	3.21e-05	0.000538216
ENSG00000279687	FP565260.5	antisense	1.36694	2.77188	2.77188	6.82996	6.82996	0.666614	-4.15814	3.21e-05	0.000538262
ENSG00000170484	KRT74	protein_coding	9.46732	-1.9471	1.9471	3.85599	-3.85599	0.468843	4.15299	3.28e-05	0.000549672
ENSG00000066294	CD84	protein_coding	520.602	1.12196	1.12196	2.17642	2.17642	0.270187	-4.15253	3.29e-05	0.000550285
ENSG00000227006	AL136988.2	antisense	16.1364	1.48868	1.48868	2.80632	2.80632	0.358492	-4.15262	3.29e-05	0.000550285
ENSG00000280433	FP565260.6	protein_coding	52.8413	1.03675	1.03675	2.05161	2.05161	0.249775	-4.15075	3.31e-05	0.000553797
ENSG00000213609	RPL7AP50	processed_pseudogene	15.5059	1.88492	1.88492	3.69332	3.69332	0.454308	-4.14898	3.34e-05	0.000557843
ENSG00000232000	CLCN3P1	transcribed_unprocessed_pseudogene	53.7162	0.881328	0.881328	1.84207	1.84207	0.212462	-4.14817	3.35e-05	0.000559573
ENSG00000163823	CCR1	protein_coding	217.471	1.59812	1.59812	3.02749	3.02749	0.3853	-4.14773	3.36e-05	0.000560386
ENSG00000177692	DNAJC28	protein_coding	3.78429	1.83548	1.83548	3.5689	3.5689	0.442677	-4.14633	3.38e-05	0.000563567
ENSG00000004478	FKBP4	protein_coding	8671.22	-0.933984	0.933984	1.91054	-1.91054	0.225329	4.14499	3.4e-05	0.00056609
ENSG00000147604	RPL7	protein_coding	18582.6	2.76756	2.76756	6.80957	6.80957	0.667769	-4.14449	3.41e-05	0.00056705
ENSG00000176845	METRNL	protein_coding	265.728	1.51071	1.51071	2.84951	2.84951	0.364619	-4.14327	3.42e-05	0.000569828
ENSG00000234869	AL021392.1	antisense	51.7916	-1.03391	1.03391	2.04756	-2.04756	0.249547	4.14313	3.43e-05	0.000569908
ENSG00000235376	RPEL1	protein_coding	2.00209	-3.22754	3.22754	9.36667	-9.36667	0.779142	4.14242	3.44e-05	0.000571358
ENSG00000256128	LINC00944	lincRNA	16.0087	2.11197	2.11197	4.32282	4.32282	0.509851	-4.14233	3.44e-05	0.000571358
ENSG00000232888	RPS11P5	processed_pseudogene	45.5172	0.757662	0.757662	1.69075	1.69075	0.183029	-4.13956	3.48e-05	0.000577244
ENSG00000185837	HDHD5-AS1	antisense	20.149	-1.04959	1.04959	2.06994	-2.06994	0.253605	4.13867	3.49e-05	0.000579241
ENSG00000150722	PPP1R1C	protein_coding	42.983	-2.67178	2.67178	6.37214	-6.37214	0.645678	4.13794	3.5e-05	0.000580533
ENSG00000117676	RPS6KA1	protein_coding	1030.53	0.885714	0.885714	1.84768	1.84768	0.21411	-4.13673	3.52e-05	0.000583348
ENSG00000132205	EMILIN2	protein_coding	688.63	0.824238	0.824238	1.7706	1.7706	0.199274	-4.1362	3.53e-05	0.000584435
ENSG00000196345	ZKSCAN7	protein_coding	23.6341	1.09003	1.09003	2.12879	2.12879	0.263543	-4.13606	3.53e-05	0.000584509
ENSG00000211654	IGLV5-37	IG_V_gene	6.18377	5.09269	5.09269	34.1233	34.1233	1.23134	-4.1359	3.54e-05	0.000584663
ENSG00000282508	LINC01002	processed_transcript	208.115	1.20119	1.20119	2.29928	2.29928	0.290594	-4.13356	3.57e-05	0.000590377
ENSG00000253669	GASAL1	lincRNA	93.0708	1.04362	1.04362	2.06139	2.06139	0.252526	-4.1327	3.59e-05	0.000592085
ENSG00000051128	HOMER3	protein_coding	343.047	-0.639445	0.639445	1.55773	-1.55773	0.154752	4.13206	3.6e-05	0.000593427
ENSG00000162591	MEGF6	protein_coding	6265.28	-0.807457	0.807457	1.75012	-1.75012	0.195421	4.13188	3.6e-05	0.000593627
ENSG00000205609	EIF3CL	protein_coding	24.7075	2.23735	2.23735	4.71531	4.71531	0.541693	-4.1303	3.62e-05	0.000596904
ENSG00000177943	MAMDC4	protein_coding	2054.83	-0.744168	0.744168	1.67501	-1.67501	0.180203	4.1296	3.63e-05	0.00059844
ENSG00000229980	TOB1-AS1	processed_transcript	94.3067	-0.60033	0.60033	1.51606	-1.51606	0.145381	4.12937	3.64e-05	0.000598773
ENSG00000224043	CCNT2-AS1	antisense	45.51	-0.714111	0.714111	1.64047	-1.64047	0.172948	4.12905	3.64e-05	0.000599063
ENSG00000226067	LINC00623	lincRNA	87.6933	1.1297	1.1297	2.18814	2.18814	0.273594	-4.12912	3.64e-05	0.000599063
ENSG00000219870	AC119618.1	processed_pseudogene	11.3183	1.57816	1.57816	2.98589	2.98589	0.382375	-4.12726	3.67e-05	0.000603189
ENSG00000276365	MIR145	miRNA	427.566	1.21093	1.21093	2.31487	2.31487	0.29343	-4.12683	3.68e-05	0.000604055
ENSG00000214145	LINC00887	lincRNA	20.7607	1.12502	1.12502	2.18104	2.18104	0.27269	-4.12562	3.7e-05	0.000606955
ENSG00000197935	ZNF311	protein_coding	29.5701	1.24072	1.24072	2.36316	2.36316	0.300752	-4.12539	3.7e-05	0.000607271
ENSG00000286196	AL162586.2	antisense	16.9682	1.17915	1.17915	2.26443	2.26443	0.285849	-4.12506	3.71e-05	0.000607867
ENSG00000160752	FDPS	protein_coding	1959.48	-0.594476	0.594476	1.50992	-1.50992	0.144152	4.12395	3.72e-05	0.000609998
ENSG00000255850	RXYLT1-AS1	antisense	4.16445	-2.21709	2.21709	4.64953	-4.64953	0.537942	4.12143	3.77e-05	0.000616154
ENSG00000249849	AC138819.1	antisense	5.39956	1.90551	1.90551	3.74642	3.74642	0.462487	-4.12014	3.79e-05	0.000619314
ENSG00000239920	AC104389.4	protein_coding	24.5362	0.802538	0.802538	1.74417	1.74417	0.194856	-4.11862	3.81e-05	0.000622847
ENSG00000167711	SERPINF2	protein_coding	409.159	1.67154	1.67154	3.18555	3.18555	0.405954	-4.11756	3.83e-05	0.000625442
ENSG00000207524	RNU6-33P	snRNA	3.10071	2.01249	2.01249	4.03479	4.03479	0.488849	-4.1168	3.84e-05	0.000627226
ENSG00000211797	TRAV17	TR_V_gene	6.89731	1.46713	1.46713	2.76471	2.76471	0.356387	-4.11667	3.84e-05	0.000627293
ENSG00000250614	AC005522.1	antisense	2.06567	2.83367	2.83367	7.12888	7.12888	0.688887	-4.11341	3.9e-05	0.000635937
ENSG00000213731	RAB5CP1	processed_pseudogene	1.65874	3.72689	3.72689	13.2405	13.2405	0.90651	-4.11125	3.94e-05	0.000641066
ENSG00000100365	NCF4	protein_coding	186.778	1.15965	1.15965	2.23404	2.23404	0.282175	-4.10969	3.96e-05	0.000644812
ENSG00000230290	ARMC2-AS1	antisense	5.93389	1.54839	1.54839	2.9249	2.9249	0.376803	-4.10928	3.97e-05	0.000645672
ENSG00000279382	AC018665.1	TEC	974.909	-0.890294	0.890294	1.85355	-1.85355	0.21666	4.10917	3.97e-05	0.000645681
ENSG00000221275	MIR548I2	miRNA	2.23687	2.3485	2.3485	5.09296	5.09296	0.571551	-4.109	3.97e-05	0.000645864
ENSG00000175730	BAK1P1	processed_pseudogene	10.5533	1.12885	1.12885	2.18684	2.18684	0.274754	-4.10859	3.98e-05	0.000646438
ENSG00000016402	IL20RA	protein_coding	1009.38	-0.857907	0.857907	1.81241	-1.81241	0.208896	4.10687	4.01e-05	0.000650981
ENSG00000237940	LINC01238	lincRNA	122.72	1.2846	1.2846	2.43614	2.43614	0.312811	-4.10663	4.01e-05	0.00065117
ENSG00000216901	ZNF603P	unprocessed_pseudogene	8.03916	2.18532	2.18532	4.54828	4.54828	0.532149	-4.10659	4.02e-05	0.00065117
ENSG00000172116	CD8B	protein_coding	76.4782	1.03365	1.03365	2.0472	2.0472	0.251811	-4.10488	4.05e-05	0.00065544
ENSG00000237758	BANF1P3	processed_pseudogene	4.14726	1.8898	1.8898	3.70584	3.70584	0.460377	-4.10489	4.05e-05	0.00065544
ENSG00000164597	COG5	protein_coding	1414.83	0.814744	0.814744	1.75899	1.75899	0.198499	-4.10453	4.05e-05	0.000656121
ENSG00000248327	NOL8P1	processed_pseudogene	2.4376	-3.88078	3.88078	14.731	-14.731	0.945544	4.10429	4.06e-05	0.000656525
ENSG00000125945	ZNF436	protein_coding	73.1358	1.04798	1.04798	2.06764	2.06764	0.255392	-4.10342	4.07e-05	0.000658698
ENSG00000114757	PEX5L	protein_coding	48.788	-1.00642	1.00642	2.00893	-2.00893	0.245317	4.10254	4.09e-05	0.0006609
ENSG00000253364	AL928742.1	lincRNA	1.2221	3.90252	3.90252	14.9547	14.9547	0.951291	-4.10235	4.09e-05	0.000661172
ENSG00000232150	ST13P4	processed_pseudogene	5.32753	1.58346	1.58346	2.99688	2.99688	0.386078	-4.1014	4.11e-05	0.000663589
ENSG00000189233	NUGGC	protein_coding	31.1774	1.92935	1.92935	3.80883	3.80883	0.470447	-4.1011	4.11e-05	0.000664151
ENSG00000241431	RPL37P6	transcribed_processed_pseudogene	6.95313	-1.48093	1.48093	2.79128	-2.79128	0.361165	4.10042	4.12e-05	0.000665796
ENSG00000243554	AC004967.1	transcribed_unprocessed_pseudogene	13.1764	0.996114	0.996114	1.99462	1.99462	0.24297	-4.09975	4.14e-05	0.000667439
ENSG00000251204	AC027313.1	processed_pseudogene	1.52568	-3.17029	3.17029	9.00226	-9.00226	0.773521	4.09852	4.16e-05	0.00067071
ENSG00000214826	DDX12P	unprocessed_pseudogene	257.523	0.916628	0.916628	1.8877	1.8877	0.223663	-4.09826	4.16e-05	0.000671161
ENSG00000149021	SCGB1A1	protein_coding	653.82	-2.65784	2.65784	6.31087	-6.31087	0.648903	4.09589	4.21e-05	0.00067744
ENSG00000281490	CICP14	processed_pseudogene	926.877	0.949895	0.949895	1.93173	1.93173	0.231948	-4.09529	4.22e-05	0.000678286
ENSG00000238186	AL603839.2	antisense	11.7852	0.950859	0.950859	1.93302	1.93302	0.232182	-4.09532	4.22e-05	0.000678286
ENSG00000230646	KLF2P2	processed_pseudogene	47.4006	1.58855	1.58855	3.00746	3.00746	0.387985	-4.09435	4.23e-05	0.00068075
ENSG00000122224	LY9	protein_coding	132.559	1.55765	1.55765	2.94375	2.94375	0.380658	-4.09201	4.28e-05	0.000687066
ENSG00000197576	HOXA4	protein_coding	23.6003	-0.890881	0.890881	1.85431	-1.85431	0.217826	4.08988	4.32e-05	0.000693089
ENSG00000166492	FAM86GP	unprocessed_pseudogene	18.68	1.2834	1.2834	2.43413	2.43413	0.313812	-4.08973	4.32e-05	0.000693222
ENSG00000204778	CBWD4P	unprocessed_pseudogene	34.1513	1.78527	1.78527	3.44682	3.44682	0.436775	-4.08738	4.36e-05	0.00069966
ENSG00000268438	BNIP3P27	processed_pseudogene	8.56946	1.03711	1.03711	2.05211	2.05211	0.253748	-4.08715	4.37e-05	0.000700039
ENSG00000108932	SLC16A6	protein_coding	45.4718	1.3431	1.3431	2.53696	2.53696	0.328676	-4.08639	4.38e-05	0.00070117
ENSG00000111325	OGFOD2	protein_coding	108.23	-0.947897	0.947897	1.92906	-1.92906	0.232098	4.08404	4.43e-05	0.000707672
ENSG00000242766	IGKV1D-17	IG_V_gene	61.2045	5.40995	5.40995	42.5166	42.5166	1.32468	-4.08396	4.43e-05	0.000707672
ENSG00000215190	LINC00680	transcribed_unprocessed_pseudogene	357.123	0.923805	0.923805	1.89711	1.89711	0.226267	-4.08282	4.45e-05	0.000710716
ENSG00000231822	AC019097.1	processed_pseudogene	13.5949	1.0567	1.0567	2.08017	2.08017	0.258829	-4.08263	4.45e-05	0.000710955
ENSG00000220267	ACTBP8	processed_pseudogene	3.11501	-2.9675	2.9675	7.82179	-7.82179	0.727713	4.07784	4.55e-05	0.000724801
ENSG00000241755	IGKV1-9	IG_V_gene	295.216	3.9953	3.9953	15.9479	15.9479	0.979887	-4.07731	4.56e-05	0.000726157
ENSG00000244503	AC108751.5	processed_pseudogene	1.41624	-3.05841	3.05841	8.33052	-8.33052	0.750161	4.077	4.56e-05	0.000726791
ENSG00000213875	AC005019.1	processed_pseudogene	1.17742	-3.18414	3.18414	9.0891	-9.0891	0.78119	4.07601	4.58e-05	0.000729576
ENSG00000138381	ASNSD1	protein_coding	782.236	-0.588315	0.588315	1.50349	-1.50349	0.144354	4.07549	4.59e-05	0.000730883
ENSG00000241473	AC108734.2	processed_pseudogene	1.37567	-3.34752	3.34752	10.1789	-10.1789	0.821585	4.07446	4.61e-05	0.000733481
ENSG00000228403	AC035139.1	sense_intronic	2.22939	2.88153	2.88153	7.36932	7.36932	0.707294	-4.07402	4.62e-05	0.000734529
ENSG00000235363	SNRPGP10	processed_pseudogene	33.9279	2.80708	2.80708	6.99867	6.99867	0.689524	-4.07104	4.68e-05	0.000743678
ENSG00000105352	CEACAM4	protein_coding	11.6112	2.01163	2.01163	4.03238	4.03238	0.494258	-4.07001	4.7e-05	0.000745999
ENSG00000271895	AL109811.2	antisense	135.507	-0.591117	0.591117	1.50641	-1.50641	0.145297	4.06834	4.73e-05	0.000750704
ENSG00000232463	AL359265.2	processed_pseudogene	1.31125	-3.25101	3.25101	9.52033	-9.52033	0.799361	4.06701	4.76e-05	0.000754646
ENSG00000254395	IGHV4-55	IG_V_pseudogene	14.8466	4.86789	4.86789	29.1999	29.1999	1.1971	-4.06639	4.77e-05	0.000756329
ENSG00000122085	MTERF4	protein_coding	3749.62	-0.704747	0.704747	1.62986	-1.62986	0.17333	4.06593	4.78e-05	0.000757487
ENSG00000243107	AC000120.1	sense_overlapping	36.5825	0.678472	0.678472	1.60044	1.60044	0.166945	-4.06403	4.82e-05	0.000763348
ENSG00000285918	AC092376.3	antisense	61.1511	0.931775	0.931775	1.90762	1.90762	0.22937	-4.06233	4.86e-05	0.000768278
ENSG00000167653	PSCA	protein_coding	6284.97	-2.95968	2.95968	7.77949	-7.77949	0.728752	4.06129	4.88e-05	0.000771028
ENSG00000240065	PSMB9	protein_coding	479.313	1.15594	1.15594	2.2283	2.2283	0.284647	-4.06096	4.89e-05	0.000771775
ENSG00000226763	SRRM5	protein_coding	149.604	-0.694343	0.694343	1.61815	-1.61815	0.170988	4.06076	4.89e-05	0.000772099
ENSG00000109943	CRTAM	protein_coding	38.7732	1.43649	1.43649	2.70662	2.70662	0.353833	-4.0598	4.91e-05	0.00077496
ENSG00000218502	H2AFZP3	processed_pseudogene	2.88876	-2.67153	2.67153	6.37107	-6.37107	0.658097	4.05948	4.92e-05	0.000775668
ENSG00000200693	RF00012	snoRNA	15.3447	-0.950146	0.950146	1.93207	-1.93207	0.234074	4.05917	4.92e-05	0.000776358
ENSG00000204366	ZBTB12	protein_coding	3.46954	1.55419	1.55419	2.93669	2.93669	0.38292	-4.05879	4.93e-05	0.000777305
ENSG00000217716	RPS10P3	processed_pseudogene	8.72288	1.46303	1.46303	2.75686	2.75686	0.360654	-4.0566	4.98e-05	0.000783595
ENSG00000108771	DHX58	protein_coding	1481.98	-0.595414	0.595414	1.51091	-1.51091	0.14679	4.05623	4.99e-05	0.000784481
ENSG00000186868	MAPT	protein_coding	289.177	1.30873	1.30873	2.47724	2.47724	0.322744	-4.05501	5.01e-05	0.000787571
ENSG00000239382	ALKBH6	protein_coding	277.342	-0.613258	0.613258	1.52971	-1.52971	0.151276	4.05389	5.04e-05	0.000790659
ENSG00000266963	AC005625.1	antisense	1.22211	-3.2181	3.2181	9.3056	-9.3056	0.793916	4.05345	5.05e-05	0.000791805
ENSG00000243290	IGKV1-12	IG_V_gene	230.683	5.44072	5.44072	43.4329	43.4329	1.34242	-4.05293	5.06e-05	0.000793234
ENSG00000201151	RF00275	snoRNA	9.03206	1.31348	1.31348	2.48541	2.48541	0.324106	-4.05264	5.06e-05	0.00079388
ENSG00000165923	AGBL2	protein_coding	59.9493	0.883767	0.883767	1.84519	1.84519	0.218151	-4.05116	5.1e-05	0.000798553
ENSG00000207863	MIR125B2	miRNA	8.53012	1.90372	1.90372	3.74177	3.74177	0.46994	-4.05099	5.1e-05	0.000798809
ENSG00000141076	UTP4	protein_coding	1080.86	0.622426	0.622426	1.53946	1.53946	0.153704	-4.04952	5.13e-05	0.000803475
ENSG00000232063	AL691447.2	lincRNA	35.7207	1.33461	1.33461	2.52207	2.52207	0.329648	-4.04859	5.15e-05	0.000806329
ENSG00000244052	RPL5P24	processed_pseudogene	6.06746	-1.5871	1.5871	3.00445	-3.00445	0.392094	4.04775	5.17e-05	0.000808873
ENSG00000171159	C9orf16	protein_coding	1145.73	-0.61137	0.61137	1.52771	-1.52771	0.151169	4.04427	5.25e-05	0.000820618
ENSG00000225828	FAM229A	protein_coding	335.068	-0.741682	0.741682	1.67212	-1.67212	0.183466	4.04261	5.29e-05	0.000825735
ENSG00000277475	AC213203.2	protein_coding	15.249	2.27503	2.27503	4.84009	4.84009	0.563137	-4.03993	5.35e-05	0.000833809
ENSG00000276975	HYDIN2	transcribed_unprocessed_pseudogene	218.444	1.30906	1.30906	2.4778	2.4778	0.324134	-4.03864	5.38e-05	0.000837331
ENSG00000269226	TMSB15B	protein_coding	7.60156	1.44508	1.44508	2.72277	2.72277	0.357855	-4.03816	5.39e-05	0.000838667
ENSG00000105519	CAPS	protein_coding	2399.18	-0.652905	0.652905	1.57233	-1.57233	0.161756	4.03637	5.43e-05	0.000844472
ENSG00000173391	OLR1	protein_coding	129.627	1.59541	1.59541	3.02181	3.02181	0.395263	-4.03634	5.43e-05	0.000844472
ENSG00000182578	CSF1R	protein_coding	2533.74	0.887883	0.887883	1.85046	1.85046	0.220143	-4.03321	5.5e-05	0.000855066
ENSG00000142319	SLC6A3	protein_coding	7.29173	1.81131	1.81131	3.50961	3.50961	0.449135	-4.03288	5.51e-05	0.000855902
ENSG00000278662	GOLGA6L10	protein_coding	35.1071	2.06606	2.06606	4.18742	4.18742	0.512357	-4.03247	5.52e-05	0.000857034
ENSG00000166763	STRCP1	unprocessed_pseudogene	41.9585	0.907097	0.907097	1.87527	1.87527	0.224971	-4.03206	5.53e-05	0.000857951
ENSG00000167553	TUBA1C	protein_coding	971.014	1.34831	1.34831	2.54613	2.54613	0.334534	-4.03041	5.57e-05	0.000863139
ENSG00000177106	EPS8L2	protein_coding	5244.13	-0.758636	0.758636	1.69189	-1.69189	0.188322	4.0284	5.62e-05	0.000870145
ENSG00000276168	RN7SL1	misc_RNA	519.115	1.58307	1.58307	2.99607	2.99607	0.393002	-4.02814	5.62e-05	0.000870704
ENSG00000253998	IGKV2-29	IG_V_pseudogene	20.2082	5.91013	5.91013	60.135	60.135	1.46733	-4.02781	5.63e-05	0.000871239
ENSG00000211673	IGLV3-1	IG_V_gene	866.841	3.37121	3.37121	10.3475	10.3475	0.837081	-4.02734	5.64e-05	0.000872203
ENSG00000234031	RPS3AP44	processed_pseudogene	2.57375	-3.0411	3.0411	8.23119	-8.23119	0.755513	4.02521	5.69e-05	0.000879357
ENSG00000231501	MTND4LP1	processed_pseudogene	1.56	-3.17108	3.17108	9.00722	-9.00722	0.78785	4.02498	5.7e-05	0.000879844
ENSG00000217624	AL627402.1	processed_pseudogene	6.05799	1.8158	1.8158	3.52056	3.52056	0.451234	-4.02409	5.72e-05	0.00088245
ENSG00000266538	AC005838.2	lincRNA	8.45592	1.33914	1.33914	2.53	2.53	0.332798	-4.02387	5.72e-05	0.000882507
ENSG00000196656	AC004057.1	transcribed_processed_pseudogene	31.1636	3.49407	3.49407	11.2673	11.2673	0.868335	-4.02387	5.72e-05	0.000882507
ENSG00000233766	AC098617.1	antisense	59.9026	2.28831	2.28831	4.88485	4.88485	0.568903	-4.02233	5.76e-05	0.000887943
ENSG00000184207	PGP	protein_coding	559.365	-0.618582	0.618582	1.53537	-1.53537	0.153917	4.01894	5.85e-05	0.000900021
ENSG00000239835	AC092910.1	processed_pseudogene	1.69708	-3.02539	3.02539	8.14201	-8.14201	0.753058	4.01746	5.88e-05	0.000905297
ENSG00000130775	THEMIS2	protein_coding	1056.65	1.13181	1.13181	2.19133	2.19133	0.28183	-4.01593	5.92e-05	0.000910434
ENSG00000251557	HNRNPKP3	transcribed_processed_pseudogene	1.73291	-3.3707	3.3707	10.3439	-10.3439	0.839571	4.01479	5.95e-05	0.000914447
ENSG00000214975	PPIAP29	processed_pseudogene	12.7847	2.15488	2.15488	4.45333	4.45333	0.53685	-4.01394	5.97e-05	0.000917357
ENSG00000233806	LINC01237	processed_transcript	87.8303	1.26303	1.26303	2.39999	2.39999	0.314786	-4.01234	6.01e-05	0.000922831
ENSG00000187961	KLHL17	protein_coding	668.819	-0.616565	0.616565	1.53322	-1.53322	0.153683	4.01192	6.02e-05	0.000924059
ENSG00000284060	AC002472.2	transcribed_unprocessed_pseudogene	1.29218	-3.27738	3.27738	9.69591	-9.69591	0.816998	4.01149	6.03e-05	0.000924815
ENSG00000257221	AC007569.1	antisense	8.07096	2.43687	2.43687	5.41467	5.41467	0.607483	-4.01143	6.04e-05	0.000924815
[truncated: 3,852 more rows]
