# Supplementary material for: Unveiling Racial Disparities in Localized Prostate Cancer: A Systems-Level Exploration of the lncRNA Landscape
Source: Genes (Basel). 2025 Feb 17;16(2):229. doi: 10.3390/genes16020229 (PMC11855151; doi:10.3390/genes16020229)
Supplement: Supplementary file 1 [file genes-16-00229-s001.zip › Supplemental_Table_S5.xlsx]

## Sheet: ST5
ST4: Significantly differentially expressed lncRNAs identified to have mRNA targets - AF vs EU (≤ 0.1)
gene_id	LncRNA	gene_biotype	baseMean	log2FoldChange	module_log2FoldChange	Module_LinearFoldChange	LinearFoldChange	lfcSE	stat	pvalue	padj	gene_id	Target	gene_biotype	baseMean	log2FoldChange	module_log2FoldChange	Module_LinearFoldChange	LinearFoldChange	lfcSE	stat	pvalue	padj	CoFactor	Decoy.TF.	Guide	Switch.TF.	Decoy.miRNA.RBP.	Switch.miRNA.RBP.
ENSG00000235979	AC004448.2	lincRNA	72.3357	0.730425	0.730425	1.65913	1.65913	0.31097	-2.34886	0.0188311	0.0892282	ENSG00000153234	NR4A2	protein_coding	3718.847633	1.14578	1.14578	2.21266	2.21266	0.432758	-2.64762	0.00810601	0.0487259	0	0	0	1	0	0
ENSG00000235979	AC004448.2	lincRNA	72.3357	0.730425	0.730425	1.65913	1.65913	0.31097	-2.34886	0.0188311	0.0892282	ENSG00000162676	GFI1	protein_coding	154.154668	0.816045	0.816045	1.76057	1.76057	0.294331	-2.77254	0.00556204	0.0367523	0	0	0	1	0	0
ENSG00000235979	AC004448.2	lincRNA	72.3357	0.730425	0.730425	1.65913	1.65913	0.31097	-2.34886	0.0188311	0.0892282	ENSG00000020633	RUNX3	protein_coding	430.8422648	0.705579	0.705579	1.6308	1.6308	0.296221	-2.38193	0.017222	0.0840849	0	0	0	1	0	0
ENSG00000235979	AC004448.2	lincRNA	72.3357	0.730425	0.730425	1.65913	1.65913	0.31097	-2.34886	0.0188311	0.0892282	ENSG00000137203	TFAP2A	protein_coding	1221.910389	-0.728128	0.728128	1.65649	-1.65649	0.288122	2.52715	0.0114993	0.0626578	0	0	0	1	0	0
ENSG00000235979	AC004448.2	lincRNA	72.3357	0.730425	0.730425	1.65913	1.65913	0.31097	-2.34886	0.0188311	0.0892282	ENSG00000137265	IRF4	protein_coding	189.4219595	2.03066	2.03066	4.08592	4.08592	0.464925	-4.36772	1.26e-05	0.000235013	0	0	0	1	0	0
ENSG00000235979	AC004448.2	lincRNA	72.3357	0.730425	0.730425	1.65913	1.65913	0.31097	-2.34886	0.0188311	0.0892282	ENSG00000105967	TFEC	protein_coding	176.8524003	1.03647	1.03647	2.0512	2.0512	0.304955	-3.39875	0.000676955	0.00694508	0	0	0	1	0	0
ENSG00000205325	AC005863.1	lincRNA	1.00636	2.69129	2.69129	6.45891	6.45891	0.842102	-3.19592	0.00139387	0.0125299	ENSG00000077380	DYNC1I2	protein_coding	3821.894752	0.94066	0.94066	1.91941	1.91941	0.0966952	-9.72809	2.29e-22	1.17e-19	1	0	0	0	0	0
ENSG00000205325	AC005863.1	lincRNA	1.00636	2.69129	2.69129	6.45891	6.45891	0.842102	-3.19592	0.00139387	0.0125299	ENSG00000091106	NLRC4	protein_coding	63.20856131	0.684242	0.684242	1.60686	1.60686	0.281209	-2.43322	0.0149653	0.0759191	1	0	0	0	0	0
ENSG00000205325	AC005863.1	lincRNA	1.00636	2.69129	2.69129	6.45891	6.45891	0.842102	-3.19592	0.00139387	0.0125299	ENSG00000114013	CD86	protein_coding	255.2213497	1.09018	1.09018	2.12901	2.12901	0.283946	-3.8394	0.000123338	0.00169855	1	0	0	0	0	0
ENSG00000205325	AC005863.1	lincRNA	1.00636	2.69129	2.69129	6.45891	6.45891	0.842102	-3.19592	0.00139387	0.0125299	ENSG00000173838	MARCH10	protein_coding	11.26227769	-1.3034	1.3034	2.4681	-2.4681	0.35549	3.66648	0.000245908	0.0030105	1	0	0	0	0	0
ENSG00000205325	AC005863.1	lincRNA	1.00636	2.69129	2.69129	6.45891	6.45891	0.842102	-3.19592	0.00139387	0.0125299	ENSG00000183549	ACSM5	protein_coding	54.99409326	1.45699	1.45699	2.74536	2.74536	0.331673	-4.39285	1.12e-05	0.000212152	0	1	0	0	0	0
ENSG00000205325	AC005863.1	lincRNA	1.00636	2.69129	2.69129	6.45891	6.45891	0.842102	-3.19592	0.00139387	0.0125299	ENSG00000057657	PRDM1	protein_coding	968.3433828	0.984768	0.984768	1.979	1.979	0.308414	-3.19301	0.00140798	0.0126348	0	0	0	1	0	0
ENSG00000205325	AC005863.1	lincRNA	1.00636	2.69129	2.69129	6.45891	6.45891	0.842102	-3.19592	0.00139387	0.0125299	ENSG00000198743	SLC5A3	protein_coding	1855.365193	-0.704642	0.704642	1.62974	-1.62974	0.253397	2.78078	0.00542279	0.03599	1	0	0	0	0	0
ENSG00000205325	AC005863.1	lincRNA	1.00636	2.69129	2.69129	6.45891	6.45891	0.842102	-3.19592	0.00139387	0.0125299	ENSG00000116824	CD2	protein_coding	301.929916	0.949054	0.949054	1.93061	1.93061	0.321567	-2.95135	0.00316393	0.0237633	1	0	0	0	0	0
ENSG00000205325	AC005863.1	lincRNA	1.00636	2.69129	2.69129	6.45891	6.45891	0.842102	-3.19592	0.00139387	0.0125299	ENSG00000166780	C16orf45	protein_coding	428.6905467	1.03238	1.03238	2.0454	2.0454	0.262556	-3.93205	8.42e-05	0.00122721	1	0	0	0	0	0
ENSG00000205325	AC005863.1	lincRNA	1.00636	2.69129	2.69129	6.45891	6.45891	0.842102	-3.19592	0.00139387	0.0125299	ENSG00000183813	CCR4	protein_coding	132.2615035	1.90472	1.90472	3.74435	3.74435	0.423734	-4.49507	6.95e-06	0.000140429	1	0	0	0	0	0
ENSG00000205325	AC005863.1	lincRNA	1.00636	2.69129	2.69129	6.45891	6.45891	0.842102	-3.19592	0.00139387	0.0125299	ENSG00000183426	NPIPA1	protein_coding	121.8695195	2.69599	2.69599	6.47999	6.47999	0.480719	-5.60825	2.04e-08	7.23e-07	1	0	0	0	0	0
ENSG00000205325	AC005863.1	lincRNA	1.00636	2.69129	2.69129	6.45891	6.45891	0.842102	-3.19592	0.00139387	0.0125299	ENSG00000155465	SLC7A7	protein_coding	324.4735222	0.858285	0.858285	1.81288	1.81288	0.293022	-2.92908	0.0033997	0.0250861	1	0	0	0	0	0
ENSG00000205325	AC005863.1	lincRNA	1.00636	2.69129	2.69129	6.45891	6.45891	0.842102	-3.19592	0.00139387	0.0125299	ENSG00000156968	MPV17L	protein_coding	36.4852782	2.20949	2.20949	4.62512	4.62512	0.297347	-7.43068	1.08e-13	1.06e-11	0	0	1	0	0	0
ENSG00000205325	AC005863.1	lincRNA	1.00636	2.69129	2.69129	6.45891	6.45891	0.842102	-3.19592	0.00139387	0.0125299	ENSG00000140379	BCL2A1	protein_coding	117.3834791	1.45775	1.45775	2.7468	2.7468	0.450164	-3.23827	0.00120258	0.0111001	0	1	0	0	0	0
ENSG00000205325	AC005863.1	lincRNA	1.00636	2.69129	2.69129	6.45891	6.45891	0.842102	-3.19592	0.00139387	0.0125299	ENSG00000175352	NRIP3	protein_coding	131.5379572	0.588649	0.588649	1.50384	1.50384	0.2515	-2.34055	0.0192554	0.0906117	1	0	0	0	0	0
ENSG00000205325	AC005863.1	lincRNA	1.00636	2.69129	2.69129	6.45891	6.45891	0.842102	-3.19592	0.00139387	0.0125299	ENSG00000117228	GBP1	protein_coding	3093.254797	0.922126	0.922126	1.89491	1.89491	0.259958	-3.54721	0.000389334	0.00441513	1	0	0	0	0	0
ENSG00000205325	AC005863.1	lincRNA	1.00636	2.69129	2.69129	6.45891	6.45891	0.842102	-3.19592	0.00139387	0.0125299	ENSG00000166664	CHRFAM7A	protein_coding	7.265718201	1.79087	1.79087	3.46024	3.46024	0.622922	-2.87495	0.00404086	0.0285361	1	0	0	0	0	0
ENSG00000205325	AC005863.1	lincRNA	1.00636	2.69129	2.69129	6.45891	6.45891	0.842102	-3.19592	0.00139387	0.0125299	ENSG00000170379	TCAF2	protein_coding	32.45693886	1.89272	1.89272	3.71334	3.71334	0.32477	-5.82787	5.61e-09	2.19e-07	1	0	0	0	0	0
ENSG00000205325	AC005863.1	lincRNA	1.00636	2.69129	2.69129	6.45891	6.45891	0.842102	-3.19592	0.00139387	0.0125299	ENSG00000242612	DECR2	protein_coding	169.4792577	0.883035	0.883035	1.84425	1.84425	0.210474	-4.19546	2.72e-05	0.000468063	1	0	0	0	0	0
ENSG00000205325	AC005863.1	lincRNA	1.00636	2.69129	2.69129	6.45891	6.45891	0.842102	-3.19592	0.00139387	0.0125299	ENSG00000174231	PRPF8	protein_coding	9999.718466	1.48782	1.48782	2.80464	2.80464	0.158124	-9.40921	5e-21	2.05e-18	0	0	0	0	0	1
ENSG00000205325	AC005863.1	lincRNA	1.00636	2.69129	2.69129	6.45891	6.45891	0.842102	-3.19592	0.00139387	0.0125299	ENSG00000185955	C7orf61	protein_coding	20.00592993	-0.653688	0.653688	1.57318	-1.57318	0.25829	2.53083	0.0113793	0.0621729	1	0	0	0	0	0
ENSG00000205325	AC005863.1	lincRNA	1.00636	2.69129	2.69129	6.45891	6.45891	0.842102	-3.19592	0.00139387	0.0125299	ENSG00000105750	ZNF85	protein_coding	24.20433802	1.30934	1.30934	2.47828	2.47828	0.313068	-4.18229	2.89e-05	0.000491221	1	0	0	0	0	0
ENSG00000205325	AC005863.1	lincRNA	1.00636	2.69129	2.69129	6.45891	6.45891	0.842102	-3.19592	0.00139387	0.0125299	ENSG00000144802	NFKBIZ	protein_coding	5479.716263	0.674736	0.674736	1.5963	1.5963	0.289488	-2.33079	0.0197642	0.0922144	1	0	0	0	0	0
ENSG00000205325	AC005863.1	lincRNA	1.00636	2.69129	2.69129	6.45891	6.45891	0.842102	-3.19592	0.00139387	0.0125299	ENSG00000163687	DNASE1L3	protein_coding	94.65471424	0.907726	0.907726	1.87609	1.87609	0.243239	-3.73183	0.000190097	0.00243674	1	0	0	0	0	0
ENSG00000205325	AC005863.1	lincRNA	1.00636	2.69129	2.69129	6.45891	6.45891	0.842102	-3.19592	0.00139387	0.0125299	ENSG00000160654	CD3G	protein_coding	89.53396299	1.10766	1.10766	2.15496	2.15496	0.310078	-3.57219	0.000354005	0.00407715	1	0	0	0	0	0
ENSG00000205325	AC005863.1	lincRNA	1.00636	2.69129	2.69129	6.45891	6.45891	0.842102	-3.19592	0.00139387	0.0125299	ENSG00000160201	U2AF1	protein_coding	175.6736233	1.22711	1.22711	2.34097	2.34097	0.502721	-2.44093	0.0146496	0.0748619	0	0	0	0	0	1
ENSG00000205325	AC005863.1	lincRNA	1.00636	2.69129	2.69129	6.45891	6.45891	0.842102	-3.19592	0.00139387	0.0125299	ENSG00000160325	CACFD1	protein_coding	152.3677494	0.803151	0.803151	1.74491	1.74491	0.128959	-6.22797	4.73e-10	2.25e-08	1	0	0	0	0	0
ENSG00000205325	AC005863.1	lincRNA	1.00636	2.69129	2.69129	6.45891	6.45891	0.842102	-3.19592	0.00139387	0.0125299	ENSG00000122862	SRGN	protein_coding	3594.849755	1.05309	1.05309	2.07497	2.07497	0.334836	-3.14509	0.00166033	0.0143715	0	1	0	0	0	0
ENSG00000205325	AC005863.1	lincRNA	1.00636	2.69129	2.69129	6.45891	6.45891	0.842102	-3.19592	0.00139387	0.0125299	ENSG00000185122	HSF1	protein_coding	1953.572611	0.859585	0.859585	1.81452	1.81452	0.14256	-6.02963	1.64e-09	7e-08	0	0	0	1	0	0
ENSG00000205325	AC005863.1	lincRNA	1.00636	2.69129	2.69129	6.45891	6.45891	0.842102	-3.19592	0.00139387	0.0125299	ENSG00000125998	FAM83C	protein_coding	40.72482393	-2.53355	2.53355	5.78995	-5.78995	0.71925	3.52249	0.000427513	0.00477326	0	0	1	0	0	0
ENSG00000205325	AC005863.1	lincRNA	1.00636	2.69129	2.69129	6.45891	6.45891	0.842102	-3.19592	0.00139387	0.0125299	ENSG00000108511	HOXB6	protein_coding	16.15649562	-0.736002	0.736002	1.66555	-1.66555	0.306389	2.40219	0.0162974	0.0807922	0	0	0	1	0	0
ENSG00000205325	AC005863.1	lincRNA	1.00636	2.69129	2.69129	6.45891	6.45891	0.842102	-3.19592	0.00139387	0.0125299	ENSG00000106028	SSBP1	protein_coding	1211.738092	0.913245	0.913245	1.88328	1.88328	0.104032	-8.77854	1.66e-18	4.57e-16	1	0	0	0	0	0
ENSG00000205325	AC005863.1	lincRNA	1.00636	2.69129	2.69129	6.45891	6.45891	0.842102	-3.19592	0.00139387	0.0125299	ENSG00000270647	TAF15	protein_coding	3913.672851	1.00422	1.00422	2.00586	2.00586	0.123792	-8.11217	4.97e-16	7.85e-14	0	0	0	0	0	1
ENSG00000205325	AC005863.1	lincRNA	1.00636	2.69129	2.69129	6.45891	6.45891	0.842102	-3.19592	0.00139387	0.0125299	ENSG00000010671	BTK	protein_coding	308.3804837	0.765674	0.765674	1.70016	1.70016	0.298744	-2.56297	0.010378	0.0582907	0	1	0	0	0	0
ENSG00000205325	AC005863.1	lincRNA	1.00636	2.69129	2.69129	6.45891	6.45891	0.842102	-3.19592	0.00139387	0.0125299	ENSG00000007933	FMO3	protein_coding	49.60880655	0.798531	0.798531	1.73933	1.73933	0.321284	-2.48544	0.0129393	0.068502	1	0	0	0	0	0
ENSG00000205325	AC005863.1	lincRNA	1.00636	2.69129	2.69129	6.45891	6.45891	0.842102	-3.19592	0.00139387	0.0125299	ENSG00000172243	CLEC7A	protein_coding	428.113068	0.921475	0.921475	1.89405	1.89405	0.238155	-3.86923	0.00010918	0.00153335	0	1	0	0	0	0
ENSG00000205325	AC005863.1	lincRNA	1.00636	2.69129	2.69129	6.45891	6.45891	0.842102	-3.19592	0.00139387	0.0125299	ENSG00000092199	HNRNPC	protein_coding	13337.67942	0.862957	0.862957	1.81876	1.81876	0.112843	-7.64739	2.05e-14	2.32e-12	0	0	0	0	0	1
ENSG00000205325	AC005863.1	lincRNA	1.00636	2.69129	2.69129	6.45891	6.45891	0.842102	-3.19592	0.00139387	0.0125299	ENSG00000172716	SLFN11	protein_coding	1819.236498	1.05803	1.05803	2.08208	2.08208	0.249446	-4.24151	2.22e-05	0.000391279	1	0	0	0	0	0
ENSG00000205325	AC005863.1	lincRNA	1.00636	2.69129	2.69129	6.45891	6.45891	0.842102	-3.19592	0.00139387	0.0125299	ENSG00000162692	VCAM1	protein_coding	1496.723315	0.998966	0.998966	1.99857	1.99857	0.316071	-3.16058	0.00157457	0.013811	1	0	0	0	0	0
ENSG00000205325	AC005863.1	lincRNA	1.00636	2.69129	2.69129	6.45891	6.45891	0.842102	-3.19592	0.00139387	0.0125299	ENSG00000108953	YWHAE	protein_coding	4319.509763	1.43351	1.43351	2.70104	2.70104	0.185735	-7.71807	1.18e-14	1.42e-12	1	0	0	0	0	0
ENSG00000205325	AC005863.1	lincRNA	1.00636	2.69129	2.69129	6.45891	6.45891	0.842102	-3.19592	0.00139387	0.0125299	ENSG00000118503	TNFAIP3	protein_coding	4575.310118	0.880381	0.880381	1.84086	1.84086	0.333465	-2.6401	0.00828811	0.0495751	1	0	0	0	0	0
ENSG00000205325	AC005863.1	lincRNA	1.00636	2.69129	2.69129	6.45891	6.45891	0.842102	-3.19592	0.00139387	0.0125299	ENSG00000185862	EVI2B	protein_coding	310.6893331	0.884367	0.884367	1.84595	1.84595	0.310321	-2.84984	0.00437408	0.0303967	1	0	0	0	0	0
ENSG00000205325	AC005863.1	lincRNA	1.00636	2.69129	2.69129	6.45891	6.45891	0.842102	-3.19592	0.00139387	0.0125299	ENSG00000154822	PLCL2	protein_coding	49.9251388	1.6376	1.6376	3.11147	3.11147	0.247955	-6.60441	3.99e-11	2.33e-09	1	0	0	0	0	0
ENSG00000205325	AC005863.1	lincRNA	1.00636	2.69129	2.69129	6.45891	6.45891	0.842102	-3.19592	0.00139387	0.0125299	ENSG00000134058	CDK7	protein_coding	458.4914244	1.28438	1.28438	2.43577	2.43577	0.17858	-7.19218	6.38e-13	5.34e-11	1	1	0	0	0	0
ENSG00000205325	AC005863.1	lincRNA	1.00636	2.69129	2.69129	6.45891	6.45891	0.842102	-3.19592	0.00139387	0.0125299	ENSG00000137766	UNC13C	protein_coding	14.74808031	1.2382	1.2382	2.35904	2.35904	0.487762	-2.53854	0.0111317	0.0612068	0	0	1	0	0	0
ENSG00000205325	AC005863.1	lincRNA	1.00636	2.69129	2.69129	6.45891	6.45891	0.842102	-3.19592	0.00139387	0.0125299	ENSG00000165168	CYBB	protein_coding	1021.490231	1.15662	1.15662	2.22934	2.22934	0.328505	-3.52086	0.000430157	0.00479242	1	0	0	0	0	0
ENSG00000205325	AC005863.1	lincRNA	1.00636	2.69129	2.69129	6.45891	6.45891	0.842102	-3.19592	0.00139387	0.0125299	ENSG00000154727	GABPA	protein_coding	1273.448798	0.826942	0.826942	1.77392	1.77392	0.157669	-5.2448	1.56e-07	4.6e-06	0	0	0	1	0	0
ENSG00000205325	AC005863.1	lincRNA	1.00636	2.69129	2.69129	6.45891	6.45891	0.842102	-3.19592	0.00139387	0.0125299	ENSG00000004478	FKBP4	protein_coding	8671.215988	-0.933984	0.933984	1.91054	-1.91054	0.225329	4.14499	3.4e-05	0.00056609	0	0	0	0	0	1
ENSG00000205325	AC005863.1	lincRNA	1.00636	2.69129	2.69129	6.45891	6.45891	0.842102	-3.19592	0.00139387	0.0125299	ENSG00000175344	CHRNA7	protein_coding	25.5701405	1.06553	1.06553	2.09294	2.09294	0.369752	-2.88175	0.00395475	0.0280803	1	0	0	0	0	0
ENSG00000205325	AC005863.1	lincRNA	1.00636	2.69129	2.69129	6.45891	6.45891	0.842102	-3.19592	0.00139387	0.0125299	ENSG00000169062	UPF3A	protein_coding	2593.325085	0.807907	0.807907	1.75067	1.75067	0.107193	-7.53697	4.81e-14	5.04e-12	1	0	0	0	0	0
ENSG00000205325	AC005863.1	lincRNA	1.00636	2.69129	2.69129	6.45891	6.45891	0.842102	-3.19592	0.00139387	0.0125299	ENSG00000215845	TSTD1	protein_coding	1951.704655	-0.85641	0.85641	1.81053	-1.81053	0.31892	2.68535	0.00724545	0.0450122	1	0	0	0	0	0
ENSG00000205325	AC005863.1	lincRNA	1.00636	2.69129	2.69129	6.45891	6.45891	0.842102	-3.19592	0.00139387	0.0125299	ENSG00000153234	NR4A2	protein_coding	3718.847633	1.14578	1.14578	2.21266	2.21266	0.432758	-2.64762	0.00810601	0.0487259	0	0	0	1	0	0
ENSG00000205325	AC005863.1	lincRNA	1.00636	2.69129	2.69129	6.45891	6.45891	0.842102	-3.19592	0.00139387	0.0125299	ENSG00000181163	NPM1	protein_coding	11849.77438	1.66851	1.66851	3.17885	3.17885	0.205217	-8.13045	4.28e-16	6.85e-14	0	0	0	0	0	1
ENSG00000205325	AC005863.1	lincRNA	1.00636	2.69129	2.69129	6.45891	6.45891	0.842102	-3.19592	0.00139387	0.0125299	ENSG00000104972	LILRB1	protein_coding	85.35393624	2.55393	2.55393	5.87233	5.87233	0.411185	-6.21115	5.26e-10	2.48e-08	1	0	0	0	0	0
ENSG00000205325	AC005863.1	lincRNA	1.00636	2.69129	2.69129	6.45891	6.45891	0.842102	-3.19592	0.00139387	0.0125299	ENSG00000090104	RGS1	protein_coding	4523.616318	1.02294	1.02294	2.03205	2.03205	0.30355	-3.36991	0.000751924	0.0075535	0	1	0	0	0	0
ENSG00000205325	AC005863.1	lincRNA	1.00636	2.69129	2.69129	6.45891	6.45891	0.842102	-3.19592	0.00139387	0.0125299	ENSG00000065978	YBX1	protein_coding	9956.288661	1.42699	1.42699	2.68885	2.68885	0.20494	-6.96299	3.33e-12	2.35e-10	0	0	0	1	0	0
ENSG00000205325	AC005863.1	lincRNA	1.00636	2.69129	2.69129	6.45891	6.45891	0.842102	-3.19592	0.00139387	0.0125299	ENSG00000196415	PRTN3	protein_coding	1.826263078	2.19309	2.19309	4.57285	4.57285	0.594651	-3.68804	0.000225992	0.00280852	1	0	0	0	0	0
ENSG00000205325	AC005863.1	lincRNA	1.00636	2.69129	2.69129	6.45891	6.45891	0.842102	-3.19592	0.00139387	0.0125299	ENSG00000130772	MED18	protein_coding	49.54202911	1.27434	1.27434	2.41888	2.41888	0.202301	-6.29921	2.99e-10	1.48e-08	1	0	0	0	0	0
ENSG00000205325	AC005863.1	lincRNA	1.00636	2.69129	2.69129	6.45891	6.45891	0.842102	-3.19592	0.00139387	0.0125299	ENSG00000164483	SAMD3	protein_coding	46.99978894	0.927834	0.927834	1.90242	1.90242	0.332648	-2.78924	0.00528316	0.0352575	1	0	0	0	0	0
ENSG00000205325	AC005863.1	lincRNA	1.00636	2.69129	2.69129	6.45891	6.45891	0.842102	-3.19592	0.00139387	0.0125299	ENSG00000020633	RUNX3	protein_coding	430.8422648	0.705579	0.705579	1.6308	1.6308	0.296221	-2.38193	0.017222	0.0840849	0	0	0	1	0	0
ENSG00000205325	AC005863.1	lincRNA	1.00636	2.69129	2.69129	6.45891	6.45891	0.842102	-3.19592	0.00139387	0.0125299	ENSG00000161267	BDH1	protein_coding	443.1205812	0.917099	0.917099	1.88831	1.88831	0.261708	-3.50429	0.000457826	0.00503618	0	1	0	0	0	0
ENSG00000205325	AC005863.1	lincRNA	1.00636	2.69129	2.69129	6.45891	6.45891	0.842102	-3.19592	0.00139387	0.0125299	ENSG00000204308	RNF5	protein_coding	729.3596391	1.03583	1.03583	2.0503	2.0503	0.209724	-4.93904	7.85e-07	2e-05	1	0	0	0	0	0
ENSG00000205325	AC005863.1	lincRNA	1.00636	2.69129	2.69129	6.45891	6.45891	0.842102	-3.19592	0.00139387	0.0125299	ENSG00000132522	GPS2	protein_coding	237.3076556	-1.69527	1.69527	3.23837	-3.23837	0.166725	10.168	2.75e-24	1.81e-21	1	0	0	0	0	0
ENSG00000205325	AC005863.1	lincRNA	1.00636	2.69129	2.69129	6.45891	6.45891	0.842102	-3.19592	0.00139387	0.0125299	ENSG00000125459	MSTO1	protein_coding	651.6769263	0.939734	0.939734	1.91817	1.91817	0.153016	-6.14141	8.18e-10	3.67e-08	0	1	0	0	0	0
ENSG00000205325	AC005863.1	lincRNA	1.00636	2.69129	2.69129	6.45891	6.45891	0.842102	-3.19592	0.00139387	0.0125299	ENSG00000168159	RNF187	protein_coding	732.1193339	0.927365	0.927365	1.9018	1.9018	0.168898	-5.49067	4e-08	1.34e-06	1	0	0	0	0	0
ENSG00000205325	AC005863.1	lincRNA	1.00636	2.69129	2.69129	6.45891	6.45891	0.842102	-3.19592	0.00139387	0.0125299	ENSG00000051128	HOMER3	protein_coding	343.046621	-0.639445	0.639445	1.55773	-1.55773	0.154752	4.13206	3.6e-05	0.000593427	1	0	0	0	0	0
ENSG00000205325	AC005863.1	lincRNA	1.00636	2.69129	2.69129	6.45891	6.45891	0.842102	-3.19592	0.00139387	0.0125299	ENSG00000112486	CCR6	protein_coding	4.985872234	1.86868	1.86868	3.65199	3.65199	0.592877	-3.15189	0.00162218	0.014119	1	0	0	0	0	0
ENSG00000205325	AC005863.1	lincRNA	1.00636	2.69129	2.69129	6.45891	6.45891	0.842102	-3.19592	0.00139387	0.0125299	ENSG00000173200	PARP15	protein_coding	313.2795873	1.1677	1.1677	2.24653	2.24653	0.378005	-3.0891	0.00200762	0.0167212	1	0	0	0	0	0
ENSG00000205325	AC005863.1	lincRNA	1.00636	2.69129	2.69129	6.45891	6.45891	0.842102	-3.19592	0.00139387	0.0125299	ENSG00000137709	POU2F3	protein_coding	129.7068426	-0.636173	0.636173	1.5542	-1.5542	0.268002	2.37376	0.0176079	0.0854131	0	0	1	0	0	0
ENSG00000205325	AC005863.1	lincRNA	1.00636	2.69129	2.69129	6.45891	6.45891	0.842102	-3.19592	0.00139387	0.0125299	ENSG00000173281	PPP1R3B	protein_coding	75.16099892	1.66007	1.66007	3.16032	3.16032	0.322835	-5.14216	2.72e-07	7.63e-06	1	0	0	0	0	0
ENSG00000205325	AC005863.1	lincRNA	1.00636	2.69129	2.69129	6.45891	6.45891	0.842102	-3.19592	0.00139387	0.0125299	ENSG00000167984	NLRC3	protein_coding	383.7340939	0.719846	0.719846	1.64701	1.64701	0.237893	-3.02593	0.00247874	0.0195937	1	0	0	0	0	0
ENSG00000205325	AC005863.1	lincRNA	1.00636	2.69129	2.69129	6.45891	6.45891	0.842102	-3.19592	0.00139387	0.0125299	ENSG00000124256	ZBP1	protein_coding	136.4391536	1.85479	1.85479	3.617	3.617	0.405139	-4.57817	4.69e-06	9.89e-05	1	0	0	0	0	0
ENSG00000205325	AC005863.1	lincRNA	1.00636	2.69129	2.69129	6.45891	6.45891	0.842102	-3.19592	0.00139387	0.0125299	ENSG00000171443	ZNF524	protein_coding	476.9615658	-0.6955	0.6955	1.61945	-1.61945	0.143175	4.85769	1.19e-06	2.91e-05	0	0	0	1	0	0
ENSG00000205325	AC005863.1	lincRNA	1.00636	2.69129	2.69129	6.45891	6.45891	0.842102	-3.19592	0.00139387	0.0125299	ENSG00000137265	IRF4	protein_coding	189.4219595	2.03066	2.03066	4.08592	4.08592	0.464925	-4.36772	1.26e-05	0.000235013	0	0	0	1	0	0
ENSG00000205325	AC005863.1	lincRNA	1.00636	2.69129	2.69129	6.45891	6.45891	0.842102	-3.19592	0.00139387	0.0125299	ENSG00000169519	METTL15	protein_coding	602.9084603	0.753911	0.753911	1.68636	1.68636	0.121884	-6.18549	6.19e-10	2.86e-08	1	0	0	0	0	0
ENSG00000205325	AC005863.1	lincRNA	1.00636	2.69129	2.69129	6.45891	6.45891	0.842102	-3.19592	0.00139387	0.0125299	ENSG00000167193	CRK	protein_coding	267.438093	0.861707	0.861707	1.81719	1.81719	0.144721	-5.95429	2.61e-09	1.07e-07	1	0	0	0	0	0
ENSG00000205325	AC005863.1	lincRNA	1.00636	2.69129	2.69129	6.45891	6.45891	0.842102	-3.19592	0.00139387	0.0125299	ENSG00000109861	CTSC	protein_coding	1890.838565	1.16582	1.16582	2.2436	2.2436	0.335841	-3.47134	0.000517867	0.00557219	0	1	0	0	0	0
ENSG00000205325	AC005863.1	lincRNA	1.00636	2.69129	2.69129	6.45891	6.45891	0.842102	-3.19592	0.00139387	0.0125299	ENSG00000166136	NDUFB8	protein_coding	593.0503741	-0.838603	0.838603	1.78832	-1.78832	0.10868	7.71628	1.2e-14	1.43e-12	1	0	0	0	0	0
ENSG00000205325	AC005863.1	lincRNA	1.00636	2.69129	2.69129	6.45891	6.45891	0.842102	-3.19592	0.00139387	0.0125299	ENSG00000184371	CSF1	protein_coding	3297.412307	0.672061	0.672061	1.59335	1.59335	0.277425	-2.4225	0.0154143	0.077467	1	0	0	0	0	0
ENSG00000205325	AC005863.1	lincRNA	1.00636	2.69129	2.69129	6.45891	6.45891	0.842102	-3.19592	0.00139387	0.0125299	ENSG00000147324	MFHAS1	protein_coding	245.3454253	1.9706	1.9706	3.91931	3.91931	0.280259	-7.03134	2.05e-12	1.54e-10	1	0	0	0	0	0
ENSG00000205325	AC005863.1	lincRNA	1.00636	2.69129	2.69129	6.45891	6.45891	0.842102	-3.19592	0.00139387	0.0125299	ENSG00000186265	BTLA	protein_coding	34.71697581	1.4205	1.4205	2.67678	2.67678	0.439791	-3.22994	0.00123816	0.0113762	1	0	0	0	0	0
ENSG00000205325	AC005863.1	lincRNA	1.00636	2.69129	2.69129	6.45891	6.45891	0.842102	-3.19592	0.00139387	0.0125299	ENSG00000128731	HERC2	protein_coding	2773.747531	1.28931	1.28931	2.44412	2.44412	0.160613	-8.02744	9.95e-16	1.49e-13	1	0	0	0	0	0
ENSG00000205325	AC005863.1	lincRNA	1.00636	2.69129	2.69129	6.45891	6.45891	0.842102	-3.19592	0.00139387	0.0125299	ENSG00000177045	SIX5	protein_coding	706.5177358	-0.749019	0.749019	1.68065	-1.68065	0.172902	4.33205	1.48e-05	0.000271742	0	0	0	1	0	0
ENSG00000205325	AC005863.1	lincRNA	1.00636	2.69129	2.69129	6.45891	6.45891	0.842102	-3.19592	0.00139387	0.0125299	ENSG00000184350	MRGPRE	protein_coding	63.62031835	-0.729662	0.729662	1.65825	-1.65825	0.274937	2.65393	0.00795613	0.0480825	1	0	0	0	0	0
ENSG00000205325	AC005863.1	lincRNA	1.00636	2.69129	2.69129	6.45891	6.45891	0.842102	-3.19592	0.00139387	0.0125299	ENSG00000157379	DHRS1	protein_coding	617.2077154	0.971922	0.971922	1.96145	1.96145	0.205966	-4.71885	2.37e-06	5.46e-05	1	0	0	0	0	0
ENSG00000205325	AC005863.1	lincRNA	1.00636	2.69129	2.69129	6.45891	6.45891	0.842102	-3.19592	0.00139387	0.0125299	ENSG00000150093	ITGB1	protein_coding	20611.30403	0.737842	0.737842	1.66768	1.66768	0.200894	-3.6728	0.000239909	0.00295305	1	0	0	0	0	0
ENSG00000205325	AC005863.1	lincRNA	1.00636	2.69129	2.69129	6.45891	6.45891	0.842102	-3.19592	0.00139387	0.0125299	ENSG00000132196	HSD17B7	protein_coding	691.0816895	0.672646	0.672646	1.59399	1.59399	0.135592	-4.96083	7.02e-07	1.81e-05	1	0	0	0	0	0
ENSG00000268316	AC006272.1	lincRNA	6.87025	0.8891	0.8891	1.85202	1.85202	0.354691	-2.50669	0.0121869	0.0655451	ENSG00000177045	SIX5	protein_coding	706.5177358	-0.749019	0.749019	1.68065	-1.68065	0.172902	4.33205	1.48e-05	0.000271742	0	0	0	1	0	0
ENSG00000268316	AC006272.1	lincRNA	6.87025	0.8891	0.8891	1.85202	1.85202	0.354691	-2.50669	0.0121869	0.0655451	ENSG00000203896	LIME1	protein_coding	272.1217519	-0.592127	0.592127	1.50747	-1.50747	0.157798	3.75244	0.000175118	0.00228276	1	0	0	0	0	0
ENSG00000268316	AC006272.1	lincRNA	6.87025	0.8891	0.8891	1.85202	1.85202	0.354691	-2.50669	0.0121869	0.0655451	ENSG00000204231	RXRB	protein_coding	935.6964707	1.02673	1.02673	2.0374	2.0374	0.118401	-8.67164	4.26e-18	1.08e-15	0	0	0	1	0	0
ENSG00000268316	AC006272.1	lincRNA	6.87025	0.8891	0.8891	1.85202	1.85202	0.354691	-2.50669	0.0121869	0.0655451	ENSG00000009950	MLXIPL	protein_coding	264.4602983	-0.718368	0.718368	1.64532	-1.64532	0.188374	3.81352	0.000136999	0.00185277	0	0	0	1	0	0
ENSG00000268316	AC006272.1	lincRNA	6.87025	0.8891	0.8891	1.85202	1.85202	0.354691	-2.50669	0.0121869	0.0655451	ENSG00000109101	FOXN1	protein_coding	119.0318285	-1.41087	1.41087	2.65897	-2.65897	0.536761	2.62848	0.00857676	0.0508225	0	0	0	1	0	0
ENSG00000268316	AC006272.1	lincRNA	6.87025	0.8891	0.8891	1.85202	1.85202	0.354691	-2.50669	0.0121869	0.0655451	ENSG00000270647	TAF15	protein_coding	3913.672851	1.00422	1.00422	2.00586	2.00586	0.123792	-8.11217	4.97e-16	7.85e-14	0	0	0	0	0	1
ENSG00000268316	AC006272.1	lincRNA	6.87025	0.8891	0.8891	1.85202	1.85202	0.354691	-2.50669	0.0121869	0.0655451	ENSG00000100911	PSME2	protein_coding	2064.767723	0.968783	0.968783	1.95719	1.95719	0.16842	-5.75219	8.81e-09	3.31e-07	1	0	0	0	0	0
ENSG00000268316	AC006272.1	lincRNA	6.87025	0.8891	0.8891	1.85202	1.85202	0.354691	-2.50669	0.0121869	0.0655451	ENSG00000185507	IRF7	protein_coding	379.7325872	0.940078	0.940078	1.91863	1.91863	0.20577	-4.56858	4.91e-06	0.000102851	0	0	0	1	0	0
ENSG00000233251	AC007743.1	antisense	164.085	1.89377	1.89377	3.71605	3.71605	0.344608	-5.49543	3.9e-08	1.3e-06	ENSG00000164176	EDIL3	protein_coding	1710.949273	1.26318	1.26318	2.40025	2.40025	0.339172	-3.72431	0.00019585	0.00249743	0	0	0	0	1	0
ENSG00000233251	AC007743.1	antisense	164.085	1.89377	1.89377	3.71605	3.71605	0.344608	-5.49543	3.9e-08	1.3e-06	ENSG00000169756	LIMS1	protein_coding	2199.922207	0.592351	0.592351	1.5077	1.5077	0.12619	-4.69411	2.68e-06	6.06e-05	0	0	0	0	1	0
ENSG00000233251	AC007743.1	antisense	164.085	1.89377	1.89377	3.71605	3.71605	0.344608	-5.49543	3.9e-08	1.3e-06	ENSG00000160439	RDH13	protein_coding	62.83317258	0.697251	0.697251	1.62141	1.62141	0.203342	-3.42895	0.000605929	0.00633135	0	0	0	0	1	0
ENSG00000233251	AC007743.1	antisense	164.085	1.89377	1.89377	3.71605	3.71605	0.344608	-5.49543	3.9e-08	1.3e-06	ENSG00000136040	PLXNC1	protein_coding	608.8069164	0.630574	0.630574	1.54818	1.54818	0.218896	-2.8807	0.00396792	0.0281475	0	0	0	0	1	0
ENSG00000233251	AC007743.1	antisense	164.085	1.89377	1.89377	3.71605	3.71605	0.344608	-5.49543	3.9e-08	1.3e-06	ENSG00000161405	IKZF3	protein_coding	450.2721194	0.960826	0.960826	1.94642	1.94642	0.361658	-2.65672	0.00789038	0.047805	0	0	0	0	1	0
ENSG00000233251	AC007743.1	antisense	164.085	1.89377	1.89377	3.71605	3.71605	0.344608	-5.49543	3.9e-08	1.3e-06	ENSG00000137203	TFAP2A	protein_coding	1221.910389	-0.728128	0.728128	1.65649	-1.65649	0.288122	2.52715	0.0114993	0.0626578	0	0	0	1	0	0
ENSG00000233251	AC007743.1	antisense	164.085	1.89377	1.89377	3.71605	3.71605	0.344608	-5.49543	3.9e-08	1.3e-06	ENSG00000057657	PRDM1	protein_coding	968.3433828	0.984768	0.984768	1.979	1.979	0.308414	-3.19301	0.00140798	0.0126348	0	0	0	0	1	0
ENSG00000233251	AC007743.1	antisense	164.085	1.89377	1.89377	3.71605	3.71605	0.344608	-5.49543	3.9e-08	1.3e-06	ENSG00000164597	COG5	protein_coding	1414.830945	0.814744	0.814744	1.75899	1.75899	0.198499	-4.10453	4.05e-05	0.000656121	0	0	0	0	1	0
ENSG00000233251	AC007743.1	antisense	164.085	1.89377	1.89377	3.71605	3.71605	0.344608	-5.49543	3.9e-08	1.3e-06	ENSG00000117020	AKT3	protein_coding	616.6050075	1.22382	1.22382	2.33564	2.33564	0.191469	-6.39175	1.64e-10	8.47e-09	0	0	0	0	1	0
ENSG00000233251	AC007743.1	antisense	164.085	1.89377	1.89377	3.71605	3.71605	0.344608	-5.49543	3.9e-08	1.3e-06	ENSG00000169554	ZEB2	protein_coding	3177.016853	0.765847	0.765847	1.70037	1.70037	0.245515	-3.11935	0.00181254	0.0154559	0	0	0	0	1	0
ENSG00000233251	AC007743.1	antisense	164.085	1.89377	1.89377	3.71605	3.71605	0.344608	-5.49543	3.9e-08	1.3e-06	ENSG00000267281	ATF7	protein_coding	92.84863401	-1.58877	1.58877	3.00792	-3.00792	0.209433	7.58602	3.3e-14	3.6e-12	0	0	0	0	1	0
ENSG00000233251	AC007743.1	antisense	164.085	1.89377	1.89377	3.71605	3.71605	0.344608	-5.49543	3.9e-08	1.3e-06	ENSG00000151612	ZNF827	protein_coding	7272.438297	-0.755923	0.755923	1.68871	-1.68871	0.327831	2.30583	0.0211199	0.0966566	0	0	0	0	1	0
ENSG00000233251	AC007743.1	antisense	164.085	1.89377	1.89377	3.71605	3.71605	0.344608	-5.49543	3.9e-08	1.3e-06	ENSG00000100320	RBFOX2	protein_coding	1015.610212	1.00598	1.00598	2.00831	2.00831	0.163348	-6.15852	7.34e-10	3.34e-08	0	0	0	0	1	0
ENSG00000260171	AC008269.2	lincRNA	2.20051	1.42983	1.42983	2.69414	2.69414	0.555808	-2.57252	0.0100962	0.0572017	ENSG00000270647	TAF15	protein_coding	3913.672851	1.00422	1.00422	2.00586	2.00586	0.123792	-8.11217	4.97e-16	7.85e-14	0	0	0	0	0	1
ENSG00000260171	AC008269.2	lincRNA	2.20051	1.42983	1.42983	2.69414	2.69414	0.555808	-2.57252	0.0100962	0.0572017	ENSG00000185811	IKZF1	protein_coding	547.0635215	0.883201	0.883201	1.84446	1.84446	0.308874	-2.85942	0.0042442	0.0296751	0	0	0	1	0	0
ENSG00000260171	AC008269.2	lincRNA	2.20051	1.42983	1.42983	2.69414	2.69414	0.555808	-2.57252	0.0100962	0.0572017	ENSG00000107485	GATA3	protein_coding	1073.262045	-0.810344	0.810344	1.75363	-1.75363	0.326743	2.48007	0.0131357	0.0692606	0	0	0	1	0	0
ENSG00000260171	AC008269.2	lincRNA	2.20051	1.42983	1.42983	2.69414	2.69414	0.555808	-2.57252	0.0100962	0.0572017	ENSG00000009950	MLXIPL	protein_coding	264.4602983	-0.718368	0.718368	1.64532	-1.64532	0.188374	3.81352	0.000136999	0.00185277	0	0	0	1	0	0
ENSG00000267636	AC008992.1	lincRNA	19.5471	0.697381	0.697381	1.62156	1.62156	0.258795	-2.69472	0.00704477	0.0441003	ENSG00000135486	HNRNPA1	protein_coding	21671.62202	1.74256	1.74256	3.34628	3.34628	0.220806	-7.89182	2.98e-15	4.02e-13	0	0	0	0	0	1
ENSG00000224746	AC015987.1	antisense	12.5915	0.808184	0.808184	1.75101	1.75101	0.282221	-2.86366	0.00418781	0.029344	ENSG00000105967	TFEC	protein_coding	176.8524003	1.03647	1.03647	2.0512	2.0512	0.304955	-3.39875	0.000676955	0.00694508	0	0	0	1	0	0
ENSG00000224746	AC015987.1	antisense	12.5915	0.808184	0.808184	1.75101	1.75101	0.282221	-2.86366	0.00418781	0.029344	ENSG00000170889	RPS9	protein_coding	14438.11979	1.39739	1.39739	2.63425	2.63425	0.16594	-8.4211	3.73e-17	7.84e-15	0	0	0	0	1	0
ENSG00000224746	AC015987.1	antisense	12.5915	0.808184	0.808184	1.75101	1.75101	0.282221	-2.86366	0.00418781	0.029344	ENSG00000169016	E2F6	protein_coding	607.4074733	0.747236	0.747236	1.67857	1.67857	0.117113	-6.38049	1.77e-10	9.06e-09	0	0	0	1	0	0
ENSG00000224746	AC015987.1	antisense	12.5915	0.808184	0.808184	1.75101	1.75101	0.282221	-2.86366	0.00418781	0.029344	ENSG00000089737	DDX24	protein_coding	3192.289023	1.63197	1.63197	3.09937	3.09937	0.194225	-8.40247	4.37e-17	9.09e-15	0	0	0	0	0	1
ENSG00000262477	AC021224.1	lincRNA	1.62397	-2.24943	2.24943	4.75496	-4.75496	0.737355	3.05068	0.00228325	0.0183982	ENSG00000169016	E2F6	protein_coding	607.4074733	0.747236	0.747236	1.67857	1.67857	0.117113	-6.38049	1.77e-10	9.06e-09	0	0	0	1	0	0
ENSG00000262477	AC021224.1	lincRNA	1.62397	-2.24943	2.24943	4.75496	-4.75496	0.737355	3.05068	0.00228325	0.0183982	ENSG00000110446	SLC15A3	protein_coding	689.5470581	0.690327	0.690327	1.61365	1.61365	0.192925	-3.57822	0.000345943	0.00400214	1	0	0	0	0	0
ENSG00000262477	AC021224.1	lincRNA	1.62397	-2.24943	2.24943	4.75496	-4.75496	0.737355	3.05068	0.00228325	0.0183982	ENSG00000141448	GATA6	protein_coding	691.0263108	1.2171	1.2171	2.32479	2.32479	0.516019	-2.35864	0.0183421	0.0876024	0	0	0	1	0	0
ENSG00000262477	AC021224.1	lincRNA	1.62397	-2.24943	2.24943	4.75496	-4.75496	0.737355	3.05068	0.00228325	0.0183982	ENSG00000137709	POU2F3	protein_coding	129.7068426	-0.636173	0.636173	1.5542	-1.5542	0.268002	2.37376	0.0176079	0.0854131	0	0	0	1	0	0
ENSG00000262477	AC021224.1	lincRNA	1.62397	-2.24943	2.24943	4.75496	-4.75496	0.737355	3.05068	0.00228325	0.0183982	ENSG00000138378	STAT4	protein_coding	235.0291613	0.762236	0.762236	1.69612	1.69612	0.300271	-2.53849	0.0111331	0.0612068	0	0	0	1	0	0
ENSG00000262477	AC021224.1	lincRNA	1.62397	-2.24943	2.24943	4.75496	-4.75496	0.737355	3.05068	0.00228325	0.0183982	ENSG00000107485	GATA3	protein_coding	1073.262045	-0.810344	0.810344	1.75363	-1.75363	0.326743	2.48007	0.0131357	0.0692606	0	0	0	1	0	0
ENSG00000262477	AC021224.1	lincRNA	1.62397	-2.24943	2.24943	4.75496	-4.75496	0.737355	3.05068	0.00228325	0.0183982	ENSG00000137265	IRF4	protein_coding	189.4219595	2.03066	2.03066	4.08592	4.08592	0.464925	-4.36772	1.26e-05	0.000235013	0	0	0	1	0	0
ENSG00000262477	AC021224.1	lincRNA	1.62397	-2.24943	2.24943	4.75496	-4.75496	0.737355	3.05068	0.00228325	0.0183982	ENSG00000020633	RUNX3	protein_coding	430.8422648	0.705579	0.705579	1.6308	1.6308	0.296221	-2.38193	0.017222	0.0840849	0	0	0	1	0	0
ENSG00000234638	AC053503.4	antisense	639.261	1.24786	1.24786	2.37488	2.37488	0.314557	-3.96703	7.28e-05	0.00108217	ENSG00000004478	FKBP4	protein_coding	8671.215988	-0.933984	0.933984	1.91054	-1.91054	0.225329	4.14499	3.4e-05	0.00056609	0	0	0	0	0	1
ENSG00000234638	AC053503.4	antisense	639.261	1.24786	1.24786	2.37488	2.37488	0.314557	-3.96703	7.28e-05	0.00108217	ENSG00000120949	TNFRSF8	protein_coding	34.15877773	1.4021	1.4021	2.64285	2.64285	0.528487	-2.65304	0.00797698	0.0481805	1	0	0	0	0	0
ENSG00000234638	AC053503.4	antisense	639.261	1.24786	1.24786	2.37488	2.37488	0.314557	-3.96703	7.28e-05	0.00108217	ENSG00000020633	RUNX3	protein_coding	430.8422648	0.705579	0.705579	1.6308	1.6308	0.296221	-2.38193	0.017222	0.0840849	1	0	0	1	0	0
ENSG00000234638	AC053503.4	antisense	639.261	1.24786	1.24786	2.37488	2.37488	0.314557	-3.96703	7.28e-05	0.00108217	ENSG00000095059	DHPS	protein_coding	680.2606342	-0.676025	0.676025	1.59773	-1.59773	0.10969	6.16306	7.14e-10	3.26e-08	1	0	0	0	0	0
ENSG00000234638	AC053503.4	antisense	639.261	1.24786	1.24786	2.37488	2.37488	0.314557	-3.96703	7.28e-05	0.00108217	ENSG00000172123	SLFN12	protein_coding	243.5114243	0.615258	0.615258	1.53183	1.53183	0.162071	-3.79622	0.000146919	0.00197004	1	0	0	0	0	0
ENSG00000234638	AC053503.4	antisense	639.261	1.24786	1.24786	2.37488	2.37488	0.314557	-3.96703	7.28e-05	0.00108217	ENSG00000153234	NR4A2	protein_coding	3718.847633	1.14578	1.14578	2.21266	2.21266	0.432758	-2.64762	0.00810601	0.0487259	0	0	0	1	0	0
ENSG00000234638	AC053503.4	antisense	639.261	1.24786	1.24786	2.37488	2.37488	0.314557	-3.96703	7.28e-05	0.00108217	ENSG00000137265	IRF4	protein_coding	189.4219595	2.03066	2.03066	4.08592	4.08592	0.464925	-4.36772	1.26e-05	0.000235013	0	0	0	1	0	0
ENSG00000271893	AC064834.1	lincRNA	5.43927	2.35091	2.35091	5.10147	5.10147	0.826982	-2.84276	0.00447242	0.0309386	ENSG00000004478	FKBP4	protein_coding	8671.215988	-0.933984	0.933984	1.91054	-1.91054	0.225329	4.14499	3.4e-05	0.00056609	0	0	0	0	0	1
ENSG00000271893	AC064834.1	lincRNA	5.43927	2.35091	2.35091	5.10147	5.10147	0.826982	-2.84276	0.00447242	0.0309386	ENSG00000243725	TTC4	protein_coding	80.00762507	-0.74933	0.74933	1.68101	-1.68101	0.137003	5.46946	4.51e-08	1.49e-06	1	0	0	0	0	0
ENSG00000271893	AC064834.1	lincRNA	5.43927	2.35091	2.35091	5.10147	5.10147	0.826982	-2.84276	0.00447242	0.0309386	ENSG00000171310	CHST11	protein_coding	1275.143134	0.616973	0.616973	1.53365	1.53365	0.244252	-2.52597	0.011538	0.06285	1	0	0	0	0	0
ENSG00000271893	AC064834.1	lincRNA	5.43927	2.35091	2.35091	5.10147	5.10147	0.826982	-2.84276	0.00447242	0.0309386	ENSG00000135077	HAVCR2	protein_coding	285.6534643	1.04515	1.04515	2.06358	2.06358	0.268702	-3.88961	0.000100406	0.00142731	1	0	0	0	0	0
ENSG00000271893	AC064834.1	lincRNA	5.43927	2.35091	2.35091	5.10147	5.10147	0.826982	-2.84276	0.00447242	0.0309386	ENSG00000273611	ZNHIT3	protein_coding	352.5973272	0.985131	0.985131	1.97949	1.97949	0.14422	-6.83073	8.45e-12	5.47e-10	1	0	0	0	0	0
ENSG00000271893	AC064834.1	lincRNA	5.43927	2.35091	2.35091	5.10147	5.10147	0.826982	-2.84276	0.00447242	0.0309386	ENSG00000171443	ZNF524	protein_coding	476.9615658	-0.6955	0.6955	1.61945	-1.61945	0.143175	4.85769	1.19e-06	2.91e-05	0	0	0	1	0	0
ENSG00000271893	AC064834.1	lincRNA	5.43927	2.35091	2.35091	5.10147	5.10147	0.826982	-2.84276	0.00447242	0.0309386	ENSG00000120071	KANSL1	protein_coding	702.8400677	1.17033	1.17033	2.25063	2.25063	0.150288	-7.78725	6.85e-15	8.63e-13	1	0	0	0	0	0
ENSG00000271893	AC064834.1	lincRNA	5.43927	2.35091	2.35091	5.10147	5.10147	0.826982	-2.84276	0.00447242	0.0309386	ENSG00000130772	MED18	protein_coding	49.54202911	1.27434	1.27434	2.41888	2.41888	0.202301	-6.29921	2.99e-10	1.48e-08	1	0	0	0	0	0
ENSG00000271893	AC064834.1	lincRNA	5.43927	2.35091	2.35091	5.10147	5.10147	0.826982	-2.84276	0.00447242	0.0309386	ENSG00000135486	HNRNPA1	protein_coding	21671.62202	1.74256	1.74256	3.34628	3.34628	0.220806	-7.89182	2.98e-15	4.02e-13	0	0	0	0	0	1
ENSG00000271893	AC064834.1	lincRNA	5.43927	2.35091	2.35091	5.10147	5.10147	0.826982	-2.84276	0.00447242	0.0309386	ENSG00000167397	VKORC1	protein_coding	446.1022137	-1.08114	1.08114	2.1157	-2.1157	0.140195	7.71165	1.24e-14	1.48e-12	1	0	0	0	0	0
ENSG00000271893	AC064834.1	lincRNA	5.43927	2.35091	2.35091	5.10147	5.10147	0.826982	-2.84276	0.00447242	0.0309386	ENSG00000198846	TOX	protein_coding	299.1697315	0.846927	0.846927	1.79867	1.79867	0.264236	-3.20519	0.00134975	0.0122	1	0	0	0	0	0
ENSG00000271893	AC064834.1	lincRNA	5.43927	2.35091	2.35091	5.10147	5.10147	0.826982	-2.84276	0.00447242	0.0309386	ENSG00000183048	SLC25A10	protein_coding	257.2414245	-0.878074	0.878074	1.83792	-1.83792	0.250207	3.50939	0.000449144	0.00496267	1	0	0	0	0	0
ENSG00000271893	AC064834.1	lincRNA	5.43927	2.35091	2.35091	5.10147	5.10147	0.826982	-2.84276	0.00447242	0.0309386	ENSG00000118689	FOXO3	protein_coding	5112.575907	0.714263	0.714263	1.64065	1.64065	0.22306	-3.20212	0.00136422	0.0123032	0	0	0	1	0	0
ENSG00000271893	AC064834.1	lincRNA	5.43927	2.35091	2.35091	5.10147	5.10147	0.826982	-2.84276	0.00447242	0.0309386	ENSG00000163508	EOMES	protein_coding	68.35887457	0.949594	0.949594	1.93133	1.93133	0.338829	-2.80258	0.00506959	0.0341028	0	0	0	1	0	0
ENSG00000271893	AC064834.1	lincRNA	5.43927	2.35091	2.35091	5.10147	5.10147	0.826982	-2.84276	0.00447242	0.0309386	ENSG00000092199	HNRNPC	protein_coding	13337.67942	0.862957	0.862957	1.81876	1.81876	0.112843	-7.64739	2.05e-14	2.32e-12	0	0	0	0	0	1
ENSG00000271893	AC064834.1	lincRNA	5.43927	2.35091	2.35091	5.10147	5.10147	0.826982	-2.84276	0.00447242	0.0309386	ENSG00000270647	TAF15	protein_coding	3913.672851	1.00422	1.00422	2.00586	2.00586	0.123792	-8.11217	4.97e-16	7.85e-14	0	0	0	0	0	1
ENSG00000271893	AC064834.1	lincRNA	5.43927	2.35091	2.35091	5.10147	5.10147	0.826982	-2.84276	0.00447242	0.0309386	ENSG00000120075	HOXB5	protein_coding	12.06268736	-0.83465	0.83465	1.78342	-1.78342	0.361156	2.31105	0.02083	0.0956932	0	0	0	1	0	0
ENSG00000271893	AC064834.1	lincRNA	5.43927	2.35091	2.35091	5.10147	5.10147	0.826982	-2.84276	0.00447242	0.0309386	ENSG00000164604	GPR85	protein_coding	80.26079086	0.788838	0.788838	1.72768	1.72768	0.299048	-2.63783	0.00834375	0.0498364	1	0	0	0	0	0
ENSG00000271893	AC064834.1	lincRNA	5.43927	2.35091	2.35091	5.10147	5.10147	0.826982	-2.84276	0.00447242	0.0309386	ENSG00000197471	SPN	protein_coding	322.1616319	0.982557	0.982557	1.97596	1.97596	0.253197	-3.8806	0.000104198	0.00147253	1	0	0	0	0	0
ENSG00000271893	AC064834.1	lincRNA	5.43927	2.35091	2.35091	5.10147	5.10147	0.826982	-2.84276	0.00447242	0.0309386	ENSG00000119979	FAM45A	protein_coding	677.1720719	0.9738	0.9738	1.96401	1.96401	0.178062	-5.46888	4.53e-08	1.49e-06	1	0	0	0	0	0
ENSG00000271893	AC064834.1	lincRNA	5.43927	2.35091	2.35091	5.10147	5.10147	0.826982	-2.84276	0.00447242	0.0309386	ENSG00000141448	GATA6	protein_coding	691.0263108	1.2171	1.2171	2.32479	2.32479	0.516019	-2.35864	0.0183421	0.0876024	0	0	0	1	0	0
ENSG00000271893	AC064834.1	lincRNA	5.43927	2.35091	2.35091	5.10147	5.10147	0.826982	-2.84276	0.00447242	0.0309386	ENSG00000137133	HINT2	protein_coding	24.74768288	-1.60759	1.60759	3.04742	-3.04742	0.260721	6.16593	7.01e-10	3.21e-08	1	0	0	0	0	0
ENSG00000271893	AC064834.1	lincRNA	5.43927	2.35091	2.35091	5.10147	5.10147	0.826982	-2.84276	0.00447242	0.0309386	ENSG00000256043	CTSO	protein_coding	588.3149143	1.28456	1.28456	2.43607	2.43607	0.171598	-7.48584	7.11e-14	7.22e-12	1	0	1	0	0	0
ENSG00000271893	AC064834.1	lincRNA	5.43927	2.35091	2.35091	5.10147	5.10147	0.826982	-2.84276	0.00447242	0.0309386	ENSG00000057657	PRDM1	protein_coding	968.3433828	0.984768	0.984768	1.979	1.979	0.308414	-3.19301	0.00140798	0.0126348	0	0	0	1	0	0
ENSG00000271893	AC064834.1	lincRNA	5.43927	2.35091	2.35091	5.10147	5.10147	0.826982	-2.84276	0.00447242	0.0309386	ENSG00000164330	EBF1	protein_coding	621.0891111	0.620626	0.620626	1.53754	1.53754	0.166685	-3.72336	0.000196591	0.00250512	1	0	0	1	0	0
ENSG00000271893	AC064834.1	lincRNA	5.43927	2.35091	2.35091	5.10147	5.10147	0.826982	-2.84276	0.00447242	0.0309386	ENSG00000177191	B3GNT8	protein_coding	112.6077308	-0.959806	0.959806	1.94505	-1.94505	0.239578	4.00623	6.17e-05	0.000941406	1	0	0	0	0	0
ENSG00000271893	AC064834.1	lincRNA	5.43927	2.35091	2.35091	5.10147	5.10147	0.826982	-2.84276	0.00447242	0.0309386	ENSG00000089009	RPL6	protein_coding	14721.45126	1.73678	1.73678	3.3329	3.3329	0.268908	-6.45865	1.06e-10	5.63e-09	1	0	0	0	0	0
ENSG00000271893	AC064834.1	lincRNA	5.43927	2.35091	2.35091	5.10147	5.10147	0.826982	-2.84276	0.00447242	0.0309386	ENSG00000213901	SLC23A3	protein_coding	97.83179688	-0.653138	0.653138	1.57258	-1.57258	0.150393	4.34289	1.41e-05	0.00025933	1	0	0	0	0	0
ENSG00000271893	AC064834.1	lincRNA	5.43927	2.35091	2.35091	5.10147	5.10147	0.826982	-2.84276	0.00447242	0.0309386	ENSG00000138669	PRKG2	protein_coding	699.3306689	-0.893742	0.893742	1.85799	-1.85799	0.326388	2.73828	0.00617616	0.0399489	1	0	0	0	0	0
ENSG00000271893	AC064834.1	lincRNA	5.43927	2.35091	2.35091	5.10147	5.10147	0.826982	-2.84276	0.00447242	0.0309386	ENSG00000186818	LILRB4	protein_coding	103.375404	2.06229	2.06229	4.17649	4.17649	0.367056	-5.61846	1.93e-08	6.86e-07	1	0	0	0	0	0
ENSG00000271893	AC064834.1	lincRNA	5.43927	2.35091	2.35091	5.10147	5.10147	0.826982	-2.84276	0.00447242	0.0309386	ENSG00000160439	RDH13	protein_coding	62.83317258	0.697251	0.697251	1.62141	1.62141	0.203342	-3.42895	0.000605929	0.00633135	1	0	0	0	0	0
ENSG00000271893	AC064834.1	lincRNA	5.43927	2.35091	2.35091	5.10147	5.10147	0.826982	-2.84276	0.00447242	0.0309386	ENSG00000126603	GLIS2	protein_coding	301.7488888	1.80071	1.80071	3.48393	3.48393	0.249338	-7.22198	5.12e-13	4.43e-11	0	0	0	1	0	0
ENSG00000271893	AC064834.1	lincRNA	5.43927	2.35091	2.35091	5.10147	5.10147	0.826982	-2.84276	0.00447242	0.0309386	ENSG00000139200	PIANP	protein_coding	321.9385	-1.36231	1.36231	2.57097	-2.57097	0.387866	3.51233	0.000444196	0.00492574	1	0	0	0	0	0
ENSG00000271893	AC064834.1	lincRNA	5.43927	2.35091	2.35091	5.10147	5.10147	0.826982	-2.84276	0.00447242	0.0309386	ENSG00000103495	MAZ	protein_coding	1366.91807	-1.04456	1.04456	2.06274	-2.06274	0.19529	5.34879	8.85e-08	2.75e-06	0	0	0	1	0	0
ENSG00000271893	AC064834.1	lincRNA	5.43927	2.35091	2.35091	5.10147	5.10147	0.826982	-2.84276	0.00447242	0.0309386	ENSG00000010810	FYN	protein_coding	1303.13922	0.62035	0.62035	1.53725	1.53725	0.239262	-2.59276	0.00952084	0.0548642	1	0	0	0	0	0
ENSG00000271893	AC064834.1	lincRNA	5.43927	2.35091	2.35091	5.10147	5.10147	0.826982	-2.84276	0.00447242	0.0309386	ENSG00000096996	IL12RB1	protein_coding	119.3924795	0.940551	0.940551	1.91926	1.91926	0.296885	-3.16806	0.00153458	0.0135259	1	0	0	0	0	0
ENSG00000271893	AC064834.1	lincRNA	5.43927	2.35091	2.35091	5.10147	5.10147	0.826982	-2.84276	0.00447242	0.0309386	ENSG00000166780	C16orf45	protein_coding	428.6905467	1.03238	1.03238	2.0454	2.0454	0.262556	-3.93205	8.42e-05	0.00122721	1	0	0	0	0	0
ENSG00000271893	AC064834.1	lincRNA	5.43927	2.35091	2.35091	5.10147	5.10147	0.826982	-2.84276	0.00447242	0.0309386	ENSG00000118946	PCDH17	protein_coding	362.9391467	1.13092	1.13092	2.18999	2.18999	0.438663	-2.57812	0.00993404	0.0565226	1	0	0	0	0	0
ENSG00000271893	AC064834.1	lincRNA	5.43927	2.35091	2.35091	5.10147	5.10147	0.826982	-2.84276	0.00447242	0.0309386	ENSG00000185811	IKZF1	protein_coding	547.0635215	0.883201	0.883201	1.84446	1.84446	0.308874	-2.85942	0.0042442	0.0296751	0	0	0	1	0	0
ENSG00000271893	AC064834.1	lincRNA	5.43927	2.35091	2.35091	5.10147	5.10147	0.826982	-2.84276	0.00447242	0.0309386	ENSG00000103241	FOXF1	protein_coding	4249.985131	0.822088	0.822088	1.76796	1.76796	0.352943	-2.32924	0.0198466	0.0924673	0	0	0	1	0	0
ENSG00000271893	AC064834.1	lincRNA	5.43927	2.35091	2.35091	5.10147	5.10147	0.826982	-2.84276	0.00447242	0.0309386	ENSG00000157423	HYDIN	protein_coding	64.26683009	0.717318	0.717318	1.64412	1.64412	0.313005	-2.29171	0.0219223	0.0993356	1	0	0	0	0	0
ENSG00000271893	AC064834.1	lincRNA	5.43927	2.35091	2.35091	5.10147	5.10147	0.826982	-2.84276	0.00447242	0.0309386	ENSG00000242028	HYPK	protein_coding	293.1542217	-1.17637	1.17637	2.26007	-2.26007	0.172892	6.80409	1.02e-11	6.5e-10	1	0	0	0	0	0
ENSG00000271893	AC064834.1	lincRNA	5.43927	2.35091	2.35091	5.10147	5.10147	0.826982	-2.84276	0.00447242	0.0309386	ENSG00000105967	TFEC	protein_coding	176.8524003	1.03647	1.03647	2.0512	2.0512	0.304955	-3.39875	0.000676955	0.00694508	0	0	0	1	0	0
ENSG00000271893	AC064834.1	lincRNA	5.43927	2.35091	2.35091	5.10147	5.10147	0.826982	-2.84276	0.00447242	0.0309386	ENSG00000100320	RBFOX2	protein_coding	1015.610212	1.00598	1.00598	2.00831	2.00831	0.163348	-6.15852	7.34e-10	3.34e-08	0	0	0	0	0	1
ENSG00000271893	AC064834.1	lincRNA	5.43927	2.35091	2.35091	5.10147	5.10147	0.826982	-2.84276	0.00447242	0.0309386	ENSG00000137700	SLC37A4	protein_coding	384.3998381	0.705414	0.705414	1.63061	1.63061	0.28978	-2.43431	0.0149203	0.0757727	1	0	0	0	0	0
ENSG00000271893	AC064834.1	lincRNA	5.43927	2.35091	2.35091	5.10147	5.10147	0.826982	-2.84276	0.00447242	0.0309386	ENSG00000267281	ATF7	protein_coding	92.84863401	-1.58877	1.58877	3.00792	-3.00792	0.209433	7.58602	3.3e-14	3.6e-12	0	0	0	1	0	0
ENSG00000271893	AC064834.1	lincRNA	5.43927	2.35091	2.35091	5.10147	5.10147	0.826982	-2.84276	0.00447242	0.0309386	ENSG00000134061	CD180	protein_coding	134.3596425	1.52691	1.52691	2.88167	2.88167	0.433989	-3.5183	0.000434317	0.00482984	1	0	0	0	0	0
ENSG00000271893	AC064834.1	lincRNA	5.43927	2.35091	2.35091	5.10147	5.10147	0.826982	-2.84276	0.00447242	0.0309386	ENSG00000154727	GABPA	protein_coding	1273.448798	0.826942	0.826942	1.77392	1.77392	0.157669	-5.2448	1.56e-07	4.6e-06	1	0	0	0	0	0
ENSG00000271893	AC064834.1	lincRNA	5.43927	2.35091	2.35091	5.10147	5.10147	0.826982	-2.84276	0.00447242	0.0309386	ENSG00000106028	SSBP1	protein_coding	1211.738092	0.913245	0.913245	1.88328	1.88328	0.104032	-8.77854	1.66e-18	4.57e-16	1	0	0	0	0	0
ENSG00000271893	AC064834.1	lincRNA	5.43927	2.35091	2.35091	5.10147	5.10147	0.826982	-2.84276	0.00447242	0.0309386	ENSG00000204516	MICB	protein_coding	20.62237207	1.44151	1.44151	2.71605	2.71605	0.39645	-3.63604	0.000276856	0.00332518	1	0	0	0	0	0
ENSG00000271893	AC064834.1	lincRNA	5.43927	2.35091	2.35091	5.10147	5.10147	0.826982	-2.84276	0.00447242	0.0309386	ENSG00000160201	U2AF1	protein_coding	175.6736233	1.22711	1.22711	2.34097	2.34097	0.502721	-2.44093	0.0146496	0.0748619	0	0	0	0	0	1
ENSG00000271893	AC064834.1	lincRNA	5.43927	2.35091	2.35091	5.10147	5.10147	0.826982	-2.84276	0.00447242	0.0309386	ENSG00000130545	CRB3	protein_coding	487.2565735	-0.718377	0.718377	1.64533	-1.64533	0.280418	2.56181	0.0104128	0.0583829	1	0	0	0	0	0
ENSG00000271893	AC064834.1	lincRNA	5.43927	2.35091	2.35091	5.10147	5.10147	0.826982	-2.84276	0.00447242	0.0309386	ENSG00000125458	NT5C	protein_coding	695.4328524	-0.667022	0.667022	1.58779	-1.58779	0.102083	6.53414	6.4e-11	3.53e-09	1	0	0	0	0	0
ENSG00000271893	AC064834.1	lincRNA	5.43927	2.35091	2.35091	5.10147	5.10147	0.826982	-2.84276	0.00447242	0.0309386	ENSG00000108688	CCL7	protein_coding	9.665296436	2.72577	2.72577	6.61511	6.61511	0.75971	-3.5879	0.000333348	0.00388529	1	0	0	0	0	0
ENSG00000271893	AC064834.1	lincRNA	5.43927	2.35091	2.35091	5.10147	5.10147	0.826982	-2.84276	0.00447242	0.0309386	ENSG00000242612	DECR2	protein_coding	169.4792577	0.883035	0.883035	1.84425	1.84425	0.210474	-4.19546	2.72e-05	0.000468063	1	0	0	0	0	0
ENSG00000271893	AC064834.1	lincRNA	5.43927	2.35091	2.35091	5.10147	5.10147	0.826982	-2.84276	0.00447242	0.0309386	ENSG00000143257	NR1I3	protein_coding	29.58292833	0.707064	0.707064	1.63248	1.63248	0.250681	-2.82057	0.0047938	0.03271	0	0	0	1	0	0
ENSG00000271893	AC064834.1	lincRNA	5.43927	2.35091	2.35091	5.10147	5.10147	0.826982	-2.84276	0.00447242	0.0309386	ENSG00000204580	DDR1	protein_coding	4479.658069	0.736765	0.736765	1.66643	1.66643	0.21749	-3.38757	0.00070514	0.00716916	1	0	0	0	0	0
ENSG00000265393	AC084125.4	antisense	6.39261	-5.56626	5.56626	47.3819	-47.3819	0.682945	8.15038	3.63e-16	5.91e-14	ENSG00000181163	NPM1	protein_coding	11849.77438	1.66851	1.66851	3.17885	3.17885	0.205217	-8.13045	4.28e-16	6.85e-14	0	0	0	0	0	1
ENSG00000265393	AC084125.4	antisense	6.39261	-5.56626	5.56626	47.3819	-47.3819	0.682945	8.15038	3.63e-16	5.91e-14	ENSG00000137203	TFAP2A	protein_coding	1221.910389	-0.728128	0.728128	1.65649	-1.65649	0.288122	2.52715	0.0114993	0.0626578	0	0	0	1	0	0
ENSG00000236377	AC084809.2	lincRNA	2.22937	-2.33435	2.33435	5.04324	-5.04324	0.815407	2.8628	0.00419911	0.0294011	ENSG00000143257	NR1I3	protein_coding	29.58292833	0.707064	0.707064	1.63248	1.63248	0.250681	-2.82057	0.0047938	0.03271	0	0	0	1	0	0
ENSG00000236377	AC084809.2	lincRNA	2.22937	-2.33435	2.33435	5.04324	-5.04324	0.815407	2.8628	0.00419911	0.0294011	ENSG00000174282	ZBTB4	protein_coding	290.7128227	1.29821	1.29821	2.45924	2.45924	0.176818	-7.3421	2.1e-13	1.93e-11	1	0	0	0	0	0
ENSG00000236377	AC084809.2	lincRNA	2.22937	-2.33435	2.33435	5.04324	-5.04324	0.815407	2.8628	0.00419911	0.0294011	ENSG00000141448	GATA6	protein_coding	691.0263108	1.2171	1.2171	2.32479	2.32479	0.516019	-2.35864	0.0183421	0.0876024	0	0	0	1	0	0
ENSG00000236377	AC084809.2	lincRNA	2.22937	-2.33435	2.33435	5.04324	-5.04324	0.815407	2.8628	0.00419911	0.0294011	ENSG00000066336	SPI1	protein_coding	512.5106754	0.793592	0.793592	1.73338	1.73338	0.29354	-2.70353	0.00686081	0.0431503	0	0	0	1	0	0
ENSG00000236377	AC084809.2	lincRNA	2.22937	-2.33435	2.33435	5.04324	-5.04324	0.815407	2.8628	0.00419911	0.0294011	ENSG00000204231	RXRB	protein_coding	935.6964707	1.02673	1.02673	2.0374	2.0374	0.118401	-8.67164	4.26e-18	1.08e-15	0	0	0	1	0	0
ENSG00000236377	AC084809.2	lincRNA	2.22937	-2.33435	2.33435	5.04324	-5.04324	0.815407	2.8628	0.00419911	0.0294011	ENSG00000120071	KANSL1	protein_coding	702.8400677	1.17033	1.17033	2.25063	2.25063	0.150288	-7.78725	6.85e-15	8.63e-13	1	0	0	0	0	0
ENSG00000236377	AC084809.2	lincRNA	2.22937	-2.33435	2.33435	5.04324	-5.04324	0.815407	2.8628	0.00419911	0.0294011	ENSG00000204574	ABCF1	protein_coding	2294.08234	1.10306	1.10306	2.1481	2.1481	0.148017	-7.45227	9.17e-14	9.13e-12	1	0	0	0	0	0
ENSG00000236377	AC084809.2	lincRNA	2.22937	-2.33435	2.33435	5.04324	-5.04324	0.815407	2.8628	0.00419911	0.0294011	ENSG00000267534	S1PR2	protein_coding	761.9551376	0.700588	0.700588	1.62517	1.62517	0.261809	-2.67596	0.00745165	0.0459474	1	0	0	0	0	0
ENSG00000236377	AC084809.2	lincRNA	2.22937	-2.33435	2.33435	5.04324	-5.04324	0.815407	2.8628	0.00419911	0.0294011	ENSG00000181222	POLR2A	protein_coding	3958.286882	1.49421	1.49421	2.81709	2.81709	0.189034	-7.90444	2.69e-15	3.7e-13	1	0	0	0	0	0
ENSG00000236377	AC084809.2	lincRNA	2.22937	-2.33435	2.33435	5.04324	-5.04324	0.815407	2.8628	0.00419911	0.0294011	ENSG00000204531	POU5F1	protein_coding	31.21077622	0.997024	0.997024	1.99588	1.99588	0.38972	-2.55831	0.0105183	0.0587826	0	0	0	1	0	0
ENSG00000236377	AC084809.2	lincRNA	2.22937	-2.33435	2.33435	5.04324	-5.04324	0.815407	2.8628	0.00419911	0.0294011	ENSG00000169926	KLF13	protein_coding	168.463401	1.49737	1.49737	2.82328	2.82328	0.330394	-4.53209	5.84e-06	0.000119949	0	0	0	1	0	0
ENSG00000236377	AC084809.2	lincRNA	2.22937	-2.33435	2.33435	5.04324	-5.04324	0.815407	2.8628	0.00419911	0.0294011	ENSG00000100968	NFATC4	protein_coding	831.5948492	1.49823	1.49823	2.82496	2.82496	0.18689	-8.01664	1.09e-15	1.59e-13	0	0	0	1	0	0
ENSG00000236377	AC084809.2	lincRNA	2.22937	-2.33435	2.33435	5.04324	-5.04324	0.815407	2.8628	0.00419911	0.0294011	ENSG00000109101	FOXN1	protein_coding	119.0318285	-1.41087	1.41087	2.65897	-2.65897	0.536761	2.62848	0.00857676	0.0508225	0	0	0	1	0	0
ENSG00000236377	AC084809.2	lincRNA	2.22937	-2.33435	2.33435	5.04324	-5.04324	0.815407	2.8628	0.00419911	0.0294011	ENSG00000105856	HBP1	protein_coding	1291.202264	1.26203	1.26203	2.39833	2.39833	0.185652	-6.79783	1.06e-11	6.74e-10	0	0	0	1	0	0
ENSG00000236377	AC084809.2	lincRNA	2.22937	-2.33435	2.33435	5.04324	-5.04324	0.815407	2.8628	0.00419911	0.0294011	ENSG00000118689	FOXO3	protein_coding	5112.575907	0.714263	0.714263	1.64065	1.64065	0.22306	-3.20212	0.00136422	0.0123032	1	0	0	1	0	0
ENSG00000224239	AC090044.1	lincRNA	55.683	1.07187	1.07187	2.10215	2.10215	0.298645	-3.5891	0.000331825	0.00387101	ENSG00000007908	SELE	protein_coding	4104.654915	1.09379	1.09379	2.13434	2.13434	0.476514	-2.2954	0.0217104	0.098697	0	0	1	0	0	0
ENSG00000224239	AC090044.1	lincRNA	55.683	1.07187	1.07187	2.10215	2.10215	0.298645	-3.5891	0.000331825	0.00387101	ENSG00000023228	NDUFS1	protein_coding	1730.175322	1.20582	1.20582	2.30669	2.30669	0.163509	-7.37466	1.65e-13	1.54e-11	1	0	0	0	0	0
ENSG00000224239	AC090044.1	lincRNA	55.683	1.07187	1.07187	2.10215	2.10215	0.298645	-3.5891	0.000331825	0.00387101	ENSG00000108700	CCL8	protein_coding	56.45281962	1.74342	1.74342	3.34828	3.34828	0.501986	-3.47305	0.000514583	0.00554346	1	0	1	0	0	0
ENSG00000224239	AC090044.1	lincRNA	55.683	1.07187	1.07187	2.10215	2.10215	0.298645	-3.5891	0.000331825	0.00387101	ENSG00000181222	POLR2A	protein_coding	3958.286882	1.49421	1.49421	2.81709	2.81709	0.189034	-7.90444	2.69e-15	3.7e-13	1	0	0	0	0	0
ENSG00000224239	AC090044.1	lincRNA	55.683	1.07187	1.07187	2.10215	2.10215	0.298645	-3.5891	0.000331825	0.00387101	ENSG00000137265	IRF4	protein_coding	189.4219595	2.03066	2.03066	4.08592	4.08592	0.464925	-4.36772	1.26e-05	0.000235013	0	0	0	1	0	0
ENSG00000224239	AC090044.1	lincRNA	55.683	1.07187	1.07187	2.10215	2.10215	0.298645	-3.5891	0.000331825	0.00387101	ENSG00000186010	NDUFA13	protein_coding	386.2545668	-1.15026	1.15026	2.21954	-2.21954	0.137074	8.39153	4.8e-17	9.8e-15	1	0	0	0	0	0
ENSG00000224239	AC090044.1	lincRNA	55.683	1.07187	1.07187	2.10215	2.10215	0.298645	-3.5891	0.000331825	0.00387101	ENSG00000155849	ELMO1	protein_coding	776.9316172	0.636646	0.636646	1.55471	1.55471	0.208718	-3.05026	0.00228641	0.0184155	0	0	1	0	0	0
ENSG00000229368	AC090587.2	sense_overlapping	21.1119	-0.949224	0.949224	1.93083	-1.93083	0.26168	3.62743	0.000286262	0.00342001	ENSG00000009950	MLXIPL	protein_coding	264.4602983	-0.718368	0.718368	1.64532	-1.64532	0.188374	3.81352	0.000136999	0.00185277	0	0	0	1	0	0
ENSG00000229368	AC090587.2	sense_overlapping	21.1119	-0.949224	0.949224	1.93083	-1.93083	0.26168	3.62743	0.000286262	0.00342001	ENSG00000137709	POU2F3	protein_coding	129.7068426	-0.636173	0.636173	1.5542	-1.5542	0.268002	2.37376	0.0176079	0.0854131	0	0	0	1	0	0
ENSG00000229368	AC090587.2	sense_overlapping	21.1119	-0.949224	0.949224	1.93083	-1.93083	0.26168	3.62743	0.000286262	0.00342001	ENSG00000117834	SLC5A9	protein_coding	146.2545478	0.651265	0.651265	1.57054	1.57054	0.202621	-3.2142	0.00130807	0.0118797	1	0	1	0	0	0
ENSG00000229368	AC090587.2	sense_overlapping	21.1119	-0.949224	0.949224	1.93083	-1.93083	0.26168	3.62743	0.000286262	0.00342001	ENSG00000143702	CEP170	protein_coding	231.2157776	1.92397	1.92397	3.79465	3.79465	0.223523	-8.60746	7.47e-18	1.84e-15	0	0	0	0	1	0
ENSG00000229368	AC090587.2	sense_overlapping	21.1119	-0.949224	0.949224	1.93083	-1.93083	0.26168	3.62743	0.000286262	0.00342001	ENSG00000204536	CCHCR1	protein_coding	753.2874848	0.684608	0.684608	1.60727	1.60727	0.145571	-4.70293	2.56e-06	5.84e-05	1	0	0	0	0	0
ENSG00000229368	AC090587.2	sense_overlapping	21.1119	-0.949224	0.949224	1.93083	-1.93083	0.26168	3.62743	0.000286262	0.00342001	ENSG00000136040	PLXNC1	protein_coding	608.8069164	0.630574	0.630574	1.54818	1.54818	0.218896	-2.8807	0.00396792	0.0281475	0	0	0	0	1	0
ENSG00000229368	AC090587.2	sense_overlapping	21.1119	-0.949224	0.949224	1.93083	-1.93083	0.26168	3.62743	0.000286262	0.00342001	ENSG00000196313	POM121	protein_coding	2332.200275	0.841578	0.841578	1.79201	1.79201	0.130039	-6.47171	9.69e-11	5.21e-09	0	0	0	0	1	0
ENSG00000229368	AC090587.2	sense_overlapping	21.1119	-0.949224	0.949224	1.93083	-1.93083	0.26168	3.62743	0.000286262	0.00342001	ENSG00000204438	GPANK1	protein_coding	116.35524	1.46624	1.46624	2.76301	2.76301	0.191564	-7.65405	1.95e-14	2.21e-12	1	0	0	0	0	0
ENSG00000229368	AC090587.2	sense_overlapping	21.1119	-0.949224	0.949224	1.93083	-1.93083	0.26168	3.62743	0.000286262	0.00342001	ENSG00000239857	GET4	protein_coding	110.5463571	-0.648048	0.648048	1.56705	-1.56705	0.125309	5.17161	2.32e-07	6.59e-06	1	0	0	0	0	0
ENSG00000229368	AC090587.2	sense_overlapping	21.1119	-0.949224	0.949224	1.93083	-1.93083	0.26168	3.62743	0.000286262	0.00342001	ENSG00000152484	USP12	protein_coding	2226.145622	0.607954	0.607954	1.5241	1.5241	0.23278	-2.61171	0.00900919	0.0526431	0	0	0	0	1	0
ENSG00000229368	AC090587.2	sense_overlapping	21.1119	-0.949224	0.949224	1.93083	-1.93083	0.26168	3.62743	0.000286262	0.00342001	ENSG00000204472	AIF1	protein_coding	344.1943271	1.8177	1.8177	3.52519	3.52519	0.304014	-5.97901	2.25e-09	9.35e-08	0	0	1	0	0	0
ENSG00000229368	AC090587.2	sense_overlapping	21.1119	-0.949224	0.949224	1.93083	-1.93083	0.26168	3.62743	0.000286262	0.00342001	ENSG00000267281	ATF7	protein_coding	92.84863401	-1.58877	1.58877	3.00792	-3.00792	0.209433	7.58602	3.3e-14	3.6e-12	0	0	0	0	1	0
ENSG00000229368	AC090587.2	sense_overlapping	21.1119	-0.949224	0.949224	1.93083	-1.93083	0.26168	3.62743	0.000286262	0.00342001	ENSG00000002330	BAD	protein_coding	648.6802397	-1.22747	1.22747	2.34156	-2.34156	0.142555	8.61049	7.27e-18	1.8e-15	1	0	0	0	0	0
ENSG00000229368	AC090587.2	sense_overlapping	21.1119	-0.949224	0.949224	1.93083	-1.93083	0.26168	3.62743	0.000286262	0.00342001	ENSG00000107485	GATA3	protein_coding	1073.262045	-0.810344	0.810344	1.75363	-1.75363	0.326743	2.48007	0.0131357	0.0692606	0	0	0	1	0	0
ENSG00000229368	AC090587.2	sense_overlapping	21.1119	-0.949224	0.949224	1.93083	-1.93083	0.26168	3.62743	0.000286262	0.00342001	ENSG00000128000	ZNF780B	protein_coding	18.74448219	1.17887	1.17887	2.264	2.264	0.234757	-5.02166	5.12e-07	1.36e-05	0	0	0	0	1	0
ENSG00000229368	AC090587.2	sense_overlapping	21.1119	-0.949224	0.949224	1.93083	-1.93083	0.26168	3.62743	0.000286262	0.00342001	ENSG00000051128	HOMER3	protein_coding	343.046621	-0.639445	0.639445	1.55773	-1.55773	0.154752	4.13206	3.6e-05	0.000593427	1	0	0	0	0	0
ENSG00000229368	AC090587.2	sense_overlapping	21.1119	-0.949224	0.949224	1.93083	-1.93083	0.26168	3.62743	0.000286262	0.00342001	ENSG00000130940	CASZ1	protein_coding	4180.828335	-0.658672	0.658672	1.57863	-1.57863	0.193429	3.40523	0.000661077	0.00681117	0	0	0	0	1	0
ENSG00000229368	AC090587.2	sense_overlapping	21.1119	-0.949224	0.949224	1.93083	-1.93083	0.26168	3.62743	0.000286262	0.00342001	ENSG00000169016	E2F6	protein_coding	607.4074733	0.747236	0.747236	1.67857	1.67857	0.117113	-6.38049	1.77e-10	9.06e-09	0	0	0	1	0	0
ENSG00000229368	AC090587.2	sense_overlapping	21.1119	-0.949224	0.949224	1.93083	-1.93083	0.26168	3.62743	0.000286262	0.00342001	ENSG00000278662	GOLGA6L10	protein_coding	35.1071334	2.06606	2.06606	4.18742	4.18742	0.512357	-4.03247	5.52e-05	0.000857034	0	0	0	0	1	0
ENSG00000229368	AC090587.2	sense_overlapping	21.1119	-0.949224	0.949224	1.93083	-1.93083	0.26168	3.62743	0.000286262	0.00342001	ENSG00000119715	ESRRB	protein_coding	22.44268232	-0.950714	0.950714	1.93283	-1.93283	0.306769	3.09912	0.00194094	0.016301	0	0	0	1	0	0
ENSG00000229368	AC090587.2	sense_overlapping	21.1119	-0.949224	0.949224	1.93083	-1.93083	0.26168	3.62743	0.000286262	0.00342001	ENSG00000020633	RUNX3	protein_coding	430.8422648	0.705579	0.705579	1.6308	1.6308	0.296221	-2.38193	0.017222	0.0840849	0	0	0	1	0	0
ENSG00000229368	AC090587.2	sense_overlapping	21.1119	-0.949224	0.949224	1.93083	-1.93083	0.26168	3.62743	0.000286262	0.00342001	ENSG00000151612	ZNF827	protein_coding	7272.438297	-0.755923	0.755923	1.68871	-1.68871	0.327831	2.30583	0.0211199	0.0966566	0	0	0	0	1	0
ENSG00000229368	AC090587.2	sense_overlapping	21.1119	-0.949224	0.949224	1.93083	-1.93083	0.26168	3.62743	0.000286262	0.00342001	ENSG00000184350	MRGPRE	protein_coding	63.62031835	-0.729662	0.729662	1.65825	-1.65825	0.274937	2.65393	0.00795613	0.0480825	1	0	0	0	0	0
ENSG00000233766	AC098617.1	antisense	59.9026	2.28831	2.28831	4.88485	4.88485	0.568903	-4.02233	5.76e-05	0.000887943	ENSG00000204371	EHMT2	protein_coding	1133.996966	0.953533	0.953533	1.93661	1.93661	0.138094	-6.90495	5.02e-12	3.41e-10	1	0	0	0	0	0
ENSG00000233766	AC098617.1	antisense	59.9026	2.28831	2.28831	4.88485	4.88485	0.568903	-4.02233	5.76e-05	0.000887943	ENSG00000180921	FAM83H	protein_coding	105.4195183	0.751507	0.751507	1.68355	1.68355	0.28857	-2.60424	0.00920779	0.0535269	1	0	0	0	0	0
ENSG00000233766	AC098617.1	antisense	59.9026	2.28831	2.28831	4.88485	4.88485	0.568903	-4.02233	5.76e-05	0.000887943	ENSG00000185862	EVI2B	protein_coding	310.6893331	0.884367	0.884367	1.84595	1.84595	0.310321	-2.84984	0.00437408	0.0303967	1	1	0	0	0	0
ENSG00000233766	AC098617.1	antisense	59.9026	2.28831	2.28831	4.88485	4.88485	0.568903	-4.02233	5.76e-05	0.000887943	ENSG00000161011	SQSTM1	protein_coding	3999.120928	1.15706	1.15706	2.23003	2.23003	0.161648	-7.15792	8.19e-13	6.67e-11	0	1	0	0	0	0
ENSG00000233766	AC098617.1	antisense	59.9026	2.28831	2.28831	4.88485	4.88485	0.568903	-4.02233	5.76e-05	0.000887943	ENSG00000104522	TSTA3	protein_coding	1288.645487	0.749232	0.749232	1.6809	1.6809	0.126937	-5.90238	3.58e-09	1.43e-07	1	0	0	0	0	0
ENSG00000233766	AC098617.1	antisense	59.9026	2.28831	2.28831	4.88485	4.88485	0.568903	-4.02233	5.76e-05	0.000887943	ENSG00000091106	NLRC4	protein_coding	63.20856131	0.684242	0.684242	1.60686	1.60686	0.281209	-2.43322	0.0149653	0.0759191	1	0	0	0	0	0
ENSG00000233766	AC098617.1	antisense	59.9026	2.28831	2.28831	4.88485	4.88485	0.568903	-4.02233	5.76e-05	0.000887943	ENSG00000028137	TNFRSF1B	protein_coding	1744.472113	0.914415	0.914415	1.8848	1.8848	0.301117	-3.03674	0.00239152	0.0190584	1	1	0	0	0	0
ENSG00000233766	AC098617.1	antisense	59.9026	2.28831	2.28831	4.88485	4.88485	0.568903	-4.02233	5.76e-05	0.000887943	ENSG00000112514	CUTA	protein_coding	2154.095329	0.658837	0.658837	1.57881	1.57881	0.138397	-4.7605	1.93e-06	4.52e-05	1	0	0	0	0	0
ENSG00000233766	AC098617.1	antisense	59.9026	2.28831	2.28831	4.88485	4.88485	0.568903	-4.02233	5.76e-05	0.000887943	ENSG00000204469	PRRC2A	protein_coding	7189.800246	1.01822	1.01822	2.02542	2.02542	0.140475	-7.24843	4.22e-13	3.73e-11	1	0	0	0	0	0
ENSG00000233766	AC098617.1	antisense	59.9026	2.28831	2.28831	4.88485	4.88485	0.568903	-4.02233	5.76e-05	0.000887943	ENSG00000058600	POLR3E	protein_coding	1415.449613	0.751908	0.751908	1.68402	1.68402	0.145357	-5.17286	2.31e-07	6.56e-06	0	1	0	0	0	0
ENSG00000233766	AC098617.1	antisense	59.9026	2.28831	2.28831	4.88485	4.88485	0.568903	-4.02233	5.76e-05	0.000887943	ENSG00000006453	BAIAP2L1	protein_coding	3170.836005	-0.735829	0.735829	1.66535	-1.66535	0.264041	2.7868	0.00532319	0.0354788	1	0	0	0	0	0
ENSG00000233766	AC098617.1	antisense	59.9026	2.28831	2.28831	4.88485	4.88485	0.568903	-4.02233	5.76e-05	0.000887943	ENSG00000157703	SVOPL	protein_coding	20.27241647	-0.638827	0.638827	1.55706	-1.55706	0.256115	2.4943	0.0126207	0.0672878	1	0	0	0	0	0
ENSG00000233766	AC098617.1	antisense	59.9026	2.28831	2.28831	4.88485	4.88485	0.568903	-4.02233	5.76e-05	0.000887943	ENSG00000132394	EEFSEC	protein_coding	185.2346182	1.26402	1.26402	2.40164	2.40164	0.159983	-7.90096	2.77e-15	3.78e-13	1	0	0	0	0	0
ENSG00000233766	AC098617.1	antisense	59.9026	2.28831	2.28831	4.88485	4.88485	0.568903	-4.02233	5.76e-05	0.000887943	ENSG00000121039	RDH10	protein_coding	2175.254845	0.681626	0.681626	1.60395	1.60395	0.23627	-2.88495	0.00391482	0.0278571	0	1	0	0	0	0
ENSG00000233766	AC098617.1	antisense	59.9026	2.28831	2.28831	4.88485	4.88485	0.568903	-4.02233	5.76e-05	0.000887943	ENSG00000184897	H1FX	protein_coding	2913.60857	-0.766918	0.766918	1.70163	-1.70163	0.196159	3.90968	9.24e-05	0.00132541	1	0	0	0	0	0
ENSG00000233766	AC098617.1	antisense	59.9026	2.28831	2.28831	4.88485	4.88485	0.568903	-4.02233	5.76e-05	0.000887943	ENSG00000204444	APOM	protein_coding	38.38978096	0.889333	0.889333	1.85232	1.85232	0.203913	-4.36133	1.29e-05	0.000241481	1	1	0	0	0	0
ENSG00000233766	AC098617.1	antisense	59.9026	2.28831	2.28831	4.88485	4.88485	0.568903	-4.02233	5.76e-05	0.000887943	ENSG00000204356	NELFE	protein_coding	1262.274873	0.949416	0.949416	1.93109	1.93109	0.119138	-7.96908	1.6e-15	2.27e-13	1	0	0	0	0	0
ENSG00000233766	AC098617.1	antisense	59.9026	2.28831	2.28831	4.88485	4.88485	0.568903	-4.02233	5.76e-05	0.000887943	ENSG00000165029	ABCA1	protein_coding	1848.914655	0.873684	0.873684	1.83234	1.83234	0.324238	-2.69458	0.00704784	0.0441118	1	0	0	0	0	0
ENSG00000233766	AC098617.1	antisense	59.9026	2.28831	2.28831	4.88485	4.88485	0.568903	-4.02233	5.76e-05	0.000887943	ENSG00000204351	SKIV2L	protein_coding	2170.261328	1.04076	1.04076	2.05731	2.05731	0.151127	-6.88665	5.71e-12	3.83e-10	1	0	0	0	0	0
ENSG00000233766	AC098617.1	antisense	59.9026	2.28831	2.28831	4.88485	4.88485	0.568903	-4.02233	5.76e-05	0.000887943	ENSG00000130755	GMFG	protein_coding	365.1728811	0.727132	0.727132	1.65534	1.65534	0.264542	-2.74864	0.00598427	0.0389657	0	1	0	0	0	0
ENSG00000233766	AC098617.1	antisense	59.9026	2.28831	2.28831	4.88485	4.88485	0.568903	-4.02233	5.76e-05	0.000887943	ENSG00000271503	CCL5	protein_coding	202.5619564	2.03809	2.03809	4.10701	4.10701	0.337005	-6.04764	1.47e-09	6.31e-08	0	1	0	0	0	0
ENSG00000233766	AC098617.1	antisense	59.9026	2.28831	2.28831	4.88485	4.88485	0.568903	-4.02233	5.76e-05	0.000887943	ENSG00000062524	LTK	protein_coding	78.0500885	1.08785	1.08785	2.12557	2.12557	0.318281	-3.41789	0.000631097	0.0065508	1	0	0	0	0	0
ENSG00000233766	AC098617.1	antisense	59.9026	2.28831	2.28831	4.88485	4.88485	0.568903	-4.02233	5.76e-05	0.000887943	ENSG00000261701	HPR	protein_coding	73.67942043	4.68488	4.68488	25.721	25.721	0.685948	-6.82979	8.5e-12	5.49e-10	0	1	0	0	0	0
ENSG00000233766	AC098617.1	antisense	59.9026	2.28831	2.28831	4.88485	4.88485	0.568903	-4.02233	5.76e-05	0.000887943	ENSG00000164318	EGFLAM	protein_coding	1522.064733	1.11615	1.11615	2.16768	2.16768	0.282467	-3.95145	7.77e-05	0.00114521	1	0	0	0	0	0
ENSG00000233766	AC098617.1	antisense	59.9026	2.28831	2.28831	4.88485	4.88485	0.568903	-4.02233	5.76e-05	0.000887943	ENSG00000204472	AIF1	protein_coding	344.1943271	1.8177	1.8177	3.52519	3.52519	0.304014	-5.97901	2.25e-09	9.35e-08	1	0	0	0	0	0
ENSG00000233766	AC098617.1	antisense	59.9026	2.28831	2.28831	4.88485	4.88485	0.568903	-4.02233	5.76e-05	0.000887943	ENSG00000181163	NPM1	protein_coding	11849.77438	1.66851	1.66851	3.17885	3.17885	0.205217	-8.13045	4.28e-16	6.85e-14	0	0	0	0	0	1
ENSG00000233766	AC098617.1	antisense	59.9026	2.28831	2.28831	4.88485	4.88485	0.568903	-4.02233	5.76e-05	0.000887943	ENSG00000113749	HRH2	protein_coding	1095.469445	0.965831	0.965831	1.95319	1.95319	0.413002	-2.33856	0.0193582	0.090869	1	0	0	0	0	0
ENSG00000233766	AC098617.1	antisense	59.9026	2.28831	2.28831	4.88485	4.88485	0.568903	-4.02233	5.76e-05	0.000887943	ENSG00000168477	TNXB	protein_coding	700.9858065	1.79253	1.79253	3.46421	3.46421	0.264098	-6.78734	1.14e-11	7.19e-10	1	1	0	0	0	0
ENSG00000233766	AC098617.1	antisense	59.9026	2.28831	2.28831	4.88485	4.88485	0.568903	-4.02233	5.76e-05	0.000887943	ENSG00000257103	LSM14A	protein_coding	1938.248487	1.33997	1.33997	2.53147	2.53147	0.141378	-9.47797	2.59e-21	1.13e-18	0	1	0	0	0	0
ENSG00000233766	AC098617.1	antisense	59.9026	2.28831	2.28831	4.88485	4.88485	0.568903	-4.02233	5.76e-05	0.000887943	ENSG00000177380	PPFIA3	protein_coding	691.9352961	-0.682576	0.682576	1.605	-1.605	0.205188	3.32659	0.000879153	0.00858129	1	0	0	0	0	0
ENSG00000233766	AC098617.1	antisense	59.9026	2.28831	2.28831	4.88485	4.88485	0.568903	-4.02233	5.76e-05	0.000887943	ENSG00000121966	CXCR4	protein_coding	2838.828545	1.29147	1.29147	2.44777	2.44777	0.326696	-3.95313	7.71e-05	0.00113952	0	1	0	0	0	0
ENSG00000233766	AC098617.1	antisense	59.9026	2.28831	2.28831	4.88485	4.88485	0.568903	-4.02233	5.76e-05	0.000887943	ENSG00000181885	CLDN7	protein_coding	2059.839231	-0.944386	0.944386	1.92437	-1.92437	0.291672	3.23784	0.0012044	0.0111083	1	0	1	0	0	0
ENSG00000233766	AC098617.1	antisense	59.9026	2.28831	2.28831	4.88485	4.88485	0.568903	-4.02233	5.76e-05	0.000887943	ENSG00000107281	NPDC1	protein_coding	12679.00594	-0.922592	0.922592	1.89552	-1.89552	0.198343	4.6515	3.3e-06	7.24e-05	1	0	0	0	0	0
ENSG00000233766	AC098617.1	antisense	59.9026	2.28831	2.28831	4.88485	4.88485	0.568903	-4.02233	5.76e-05	0.000887943	ENSG00000081052	COL4A4	protein_coding	3094.943378	1.17477	1.17477	2.25757	2.25757	0.205925	-5.70485	1.16e-08	4.3e-07	1	0	0	0	0	0
ENSG00000233766	AC098617.1	antisense	59.9026	2.28831	2.28831	4.88485	4.88485	0.568903	-4.02233	5.76e-05	0.000887943	ENSG00000116521	SCAMP3	protein_coding	1193.08612	0.892403	0.892403	1.85627	1.85627	0.149379	-5.97408	2.31e-09	9.61e-08	1	0	0	0	0	0
ENSG00000233766	AC098617.1	antisense	59.9026	2.28831	2.28831	4.88485	4.88485	0.568903	-4.02233	5.76e-05	0.000887943	ENSG00000107485	GATA3	protein_coding	1073.262045	-0.810344	0.810344	1.75363	-1.75363	0.326743	2.48007	0.0131357	0.0692606	0	0	0	1	0	0
ENSG00000233766	AC098617.1	antisense	59.9026	2.28831	2.28831	4.88485	4.88485	0.568903	-4.02233	5.76e-05	0.000887943	ENSG00000123146	ADGRE5	protein_coding	1708.807604	0.657402	0.657402	1.57724	1.57724	0.253217	-2.5962	0.00942614	0.0544763	0	1	0	0	0	0
ENSG00000233766	AC098617.1	antisense	59.9026	2.28831	2.28831	4.88485	4.88485	0.568903	-4.02233	5.76e-05	0.000887943	ENSG00000182718	ANXA2	protein_coding	16888.49603	0.812411	0.812411	1.75614	1.75614	0.238601	-3.4049	0.00066189	0.00681565	0	1	0	0	0	0
ENSG00000233766	AC098617.1	antisense	59.9026	2.28831	2.28831	4.88485	4.88485	0.568903	-4.02233	5.76e-05	0.000887943	ENSG00000105369	CD79A	protein_coding	301.2924014	2.38123	2.38123	5.20981	5.20981	0.606534	-3.92597	8.64e-05	0.00125107	1	0	0	0	0	0
ENSG00000233766	AC098617.1	antisense	59.9026	2.28831	2.28831	4.88485	4.88485	0.568903	-4.02233	5.76e-05	0.000887943	ENSG00000113368	LMNB1	protein_coding	349.4072102	0.783713	0.783713	1.72156	1.72156	0.321693	-2.43621	0.014842	0.0755022	1	1	0	0	0	0
ENSG00000233766	AC098617.1	antisense	59.9026	2.28831	2.28831	4.88485	4.88485	0.568903	-4.02233	5.76e-05	0.000887943	ENSG00000152484	USP12	protein_coding	2226.145622	0.607954	0.607954	1.5241	1.5241	0.23278	-2.61171	0.00900919	0.0526431	1	0	0	0	0	0
ENSG00000233766	AC098617.1	antisense	59.9026	2.28831	2.28831	4.88485	4.88485	0.568903	-4.02233	5.76e-05	0.000887943	ENSG00000175806	MSRA	protein_coding	224.3785372	1.40243	1.40243	2.64346	2.64346	0.16822	-8.33685	7.63e-17	1.48e-14	0	1	0	0	0	0
ENSG00000233766	AC098617.1	antisense	59.9026	2.28831	2.28831	4.88485	4.88485	0.568903	-4.02233	5.76e-05	0.000887943	ENSG00000171443	ZNF524	protein_coding	476.9615658	-0.6955	0.6955	1.61945	-1.61945	0.143175	4.85769	1.19e-06	2.91e-05	1	0	0	0	0	0
ENSG00000233766	AC098617.1	antisense	59.9026	2.28831	2.28831	4.88485	4.88485	0.568903	-4.02233	5.76e-05	0.000887943	ENSG00000227507	LTB	protein_coding	52.40967026	2.03746	2.03746	4.10522	4.10522	0.560002	-3.63831	0.000274437	0.00330165	0	1	0	0	0	0
ENSG00000233766	AC098617.1	antisense	59.9026	2.28831	2.28831	4.88485	4.88485	0.568903	-4.02233	5.76e-05	0.000887943	ENSG00000166068	SPRED1	protein_coding	1760.58634	0.596316	0.596316	1.51185	1.51185	0.194409	-3.06733	0.00215982	0.0176475	1	0	0	0	0	0
ENSG00000233766	AC098617.1	antisense	59.9026	2.28831	2.28831	4.88485	4.88485	0.568903	-4.02233	5.76e-05	0.000887943	ENSG00000092199	HNRNPC	protein_coding	13337.67942	0.862957	0.862957	1.81876	1.81876	0.112843	-7.64739	2.05e-14	2.32e-12	0	0	0	0	0	1
ENSG00000233766	AC098617.1	antisense	59.9026	2.28831	2.28831	4.88485	4.88485	0.568903	-4.02233	5.76e-05	0.000887943	ENSG00000184908	CLCNKB	protein_coding	63.36490535	1.18996	1.18996	2.28146	2.28146	0.378616	-3.14292	0.00167273	0.0144546	1	0	0	0	0	0
ENSG00000233766	AC098617.1	antisense	59.9026	2.28831	2.28831	4.88485	4.88485	0.568903	-4.02233	5.76e-05	0.000887943	ENSG00000167460	TPM4	protein_coding	19566.89133	0.650655	0.650655	1.56988	1.56988	0.164615	-3.95257	7.73e-05	0.00114123	1	0	0	0	0	0
ENSG00000233766	AC098617.1	antisense	59.9026	2.28831	2.28831	4.88485	4.88485	0.568903	-4.02233	5.76e-05	0.000887943	ENSG00000136603	SKIL	protein_coding	3292.065501	0.624842	0.624842	1.54204	1.54204	0.211236	-2.95803	0.00309614	0.0233707	1	0	0	0	0	0
ENSG00000233766	AC098617.1	antisense	59.9026	2.28831	2.28831	4.88485	4.88485	0.568903	-4.02233	5.76e-05	0.000887943	ENSG00000118689	FOXO3	protein_coding	5112.575907	0.714263	0.714263	1.64065	1.64065	0.22306	-3.20212	0.00136422	0.0123032	0	0	0	1	0	0
ENSG00000233766	AC098617.1	antisense	59.9026	2.28831	2.28831	4.88485	4.88485	0.568903	-4.02233	5.76e-05	0.000887943	ENSG00000140839	CLEC18B	protein_coding	25.56707111	1.70679	1.70679	3.26434	3.26434	0.321139	-5.3148	1.07e-07	3.26e-06	1	0	0	0	0	0
ENSG00000233766	AC098617.1	antisense	59.9026	2.28831	2.28831	4.88485	4.88485	0.568903	-4.02233	5.76e-05	0.000887943	ENSG00000101213	PTK6	protein_coding	394.8824085	-1.46721	1.46721	2.76487	-2.76487	0.428778	3.42184	0.000621982	0.00646733	1	0	0	0	0	0
ENSG00000233766	AC098617.1	antisense	59.9026	2.28831	2.28831	4.88485	4.88485	0.568903	-4.02233	5.76e-05	0.000887943	ENSG00000184923	NUTM2A	protein_coding	41.93140538	1.91858	1.91858	3.78052	3.78052	0.363963	-5.27137	1.35e-07	4.05e-06	1	0	0	0	0	0
ENSG00000233766	AC098617.1	antisense	59.9026	2.28831	2.28831	4.88485	4.88485	0.568903	-4.02233	5.76e-05	0.000887943	ENSG00000141506	PIK3R5	protein_coding	408.8564017	0.900899	0.900899	1.86723	1.86723	0.276586	-3.25721	0.00112512	0.0104814	1	0	0	0	0	0
ENSG00000233766	AC098617.1	antisense	59.9026	2.28831	2.28831	4.88485	4.88485	0.568903	-4.02233	5.76e-05	0.000887943	ENSG00000100359	SGSM3	protein_coding	562.0270314	-2.04482	2.04482	4.1262	-4.1262	0.182529	11.2027	3.95e-29	5.3e-26	1	0	0	0	0	0
ENSG00000233766	AC098617.1	antisense	59.9026	2.28831	2.28831	4.88485	4.88485	0.568903	-4.02233	5.76e-05	0.000887943	ENSG00000132613	MTSS1L	protein_coding	1310.155085	-0.585073	0.585073	1.50011	-1.50011	0.122856	4.76228	1.91e-06	4.49e-05	1	1	0	0	0	0
ENSG00000233766	AC098617.1	antisense	59.9026	2.28831	2.28831	4.88485	4.88485	0.568903	-4.02233	5.76e-05	0.000887943	ENSG00000100628	ASB2	protein_coding	738.6357843	1.54604	1.54604	2.92015	2.92015	0.289101	-5.34777	8.9e-08	2.76e-06	0	1	0	0	0	0
ENSG00000233766	AC098617.1	antisense	59.9026	2.28831	2.28831	4.88485	4.88485	0.568903	-4.02233	5.76e-05	0.000887943	ENSG00000168159	RNF187	protein_coding	732.1193339	0.927365	0.927365	1.9018	1.9018	0.168898	-5.49067	4e-08	1.34e-06	1	0	0	0	0	0
ENSG00000233766	AC098617.1	antisense	59.9026	2.28831	2.28831	4.88485	4.88485	0.568903	-4.02233	5.76e-05	0.000887943	ENSG00000115239	ASB3	protein_coding	94.57641684	-0.608394	0.608394	1.52456	-1.52456	0.244349	2.48986	0.0127794	0.0679038	0	0	1	0	0	0
ENSG00000233766	AC098617.1	antisense	59.9026	2.28831	2.28831	4.88485	4.88485	0.568903	-4.02233	5.76e-05	0.000887943	ENSG00000146242	TPBG	protein_coding	44.96937129	1.55413	1.55413	2.93657	2.93657	0.22474	-6.91524	4.67e-12	3.2e-10	1	0	0	0	0	0
ENSG00000233766	AC098617.1	antisense	59.9026	2.28831	2.28831	4.88485	4.88485	0.568903	-4.02233	5.76e-05	0.000887943	ENSG00000198901	PRC1	protein_coding	21.29369839	-0.729101	0.729101	1.65761	-1.65761	0.215442	3.38421	0.000713831	0.0072392	0	1	0	0	0	0
ENSG00000233766	AC098617.1	antisense	59.9026	2.28831	2.28831	4.88485	4.88485	0.568903	-4.02233	5.76e-05	0.000887943	ENSG00000141837	CACNA1A	protein_coding	82.05644888	-0.889047	0.889047	1.85195	-1.85195	0.256979	3.45961	0.000540966	0.00577946	1	0	0	0	0	0
ENSG00000233766	AC098617.1	antisense	59.9026	2.28831	2.28831	4.88485	4.88485	0.568903	-4.02233	5.76e-05	0.000887943	ENSG00000146112	PPP1R18	protein_coding	257.0386587	1.73354	1.73354	3.32542	3.32542	0.32105	-5.39959	6.68e-08	2.12e-06	1	0	0	0	0	0
ENSG00000233766	AC098617.1	antisense	59.9026	2.28831	2.28831	4.88485	4.88485	0.568903	-4.02233	5.76e-05	0.000887943	ENSG00000183773	AIFM3	protein_coding	151.174194	-0.649818	0.649818	1.56897	-1.56897	0.18554	3.50231	0.000461247	0.00506546	1	0	0	0	0	0
ENSG00000233766	AC098617.1	antisense	59.9026	2.28831	2.28831	4.88485	4.88485	0.568903	-4.02233	5.76e-05	0.000887943	ENSG00000103495	MAZ	protein_coding	1366.91807	-1.04456	1.04456	2.06274	-2.06274	0.19529	5.34879	8.85e-08	2.75e-06	0	0	0	1	0	0
ENSG00000233766	AC098617.1	antisense	59.9026	2.28831	2.28831	4.88485	4.88485	0.568903	-4.02233	5.76e-05	0.000887943	ENSG00000152939	MARVELD2	protein_coding	97.82747066	0.828125	0.828125	1.77538	1.77538	0.259995	-3.18515	0.00144677	0.012906	0	1	0	0	0	0
ENSG00000233766	AC098617.1	antisense	59.9026	2.28831	2.28831	4.88485	4.88485	0.568903	-4.02233	5.76e-05	0.000887943	ENSG00000168275	COA6	protein_coding	470.0132339	-0.644726	0.644726	1.56344	-1.56344	0.186953	3.4486	0.000563505	0.00596913	1	0	0	0	0	0
ENSG00000233766	AC098617.1	antisense	59.9026	2.28831	2.28831	4.88485	4.88485	0.568903	-4.02233	5.76e-05	0.000887943	ENSG00000105379	ETFB	protein_coding	961.258339	-1.03744	1.03744	2.05259	-2.05259	0.13436	7.72136	1.15e-14	1.39e-12	1	0	0	0	0	0
ENSG00000233766	AC098617.1	antisense	59.9026	2.28831	2.28831	4.88485	4.88485	0.568903	-4.02233	5.76e-05	0.000887943	ENSG00000158710	TAGLN2	protein_coding	8566.599388	0.678962	0.678962	1.60099	1.60099	0.265077	-2.56137	0.0104259	0.0584382	0	1	0	0	0	0
ENSG00000233766	AC098617.1	antisense	59.9026	2.28831	2.28831	4.88485	4.88485	0.568903	-4.02233	5.76e-05	0.000887943	ENSG00000119715	ESRRB	protein_coding	22.44268232	-0.950714	0.950714	1.93283	-1.93283	0.306769	3.09912	0.00194094	0.016301	0	0	0	1	0	0
ENSG00000233766	AC098617.1	antisense	59.9026	2.28831	2.28831	4.88485	4.88485	0.568903	-4.02233	5.76e-05	0.000887943	ENSG00000085721	RRN3	protein_coding	738.485738	2.05666	2.05666	4.16022	4.16022	0.254923	-8.06777	7.16e-16	1.1e-13	0	1	0	0	0	0
ENSG00000233766	AC098617.1	antisense	59.9026	2.28831	2.28831	4.88485	4.88485	0.568903	-4.02233	5.76e-05	0.000887943	ENSG00000167552	TUBA1A	protein_coding	8096.27881	1.22451	1.22451	2.33675	2.33675	0.2465	-4.96758	6.78e-07	1.76e-05	0	1	0	0	0	0
ENSG00000233766	AC098617.1	antisense	59.9026	2.28831	2.28831	4.88485	4.88485	0.568903	-4.02233	5.76e-05	0.000887943	ENSG00000213654	GPSM3	protein_coding	127.729772	1.69483	1.69483	3.23738	3.23738	0.270766	-6.25938	3.87e-10	1.87e-08	1	1	0	0	0	0
ENSG00000233766	AC098617.1	antisense	59.9026	2.28831	2.28831	4.88485	4.88485	0.568903	-4.02233	5.76e-05	0.000887943	ENSG00000106028	SSBP1	protein_coding	1211.738092	0.913245	0.913245	1.88328	1.88328	0.104032	-8.77854	1.66e-18	4.57e-16	0	1	0	0	0	0
ENSG00000233766	AC098617.1	antisense	59.9026	2.28831	2.28831	4.88485	4.88485	0.568903	-4.02233	5.76e-05	0.000887943	ENSG00000204256	BRD2	protein_coding	5132.867353	1.20554	1.20554	2.30624	2.30624	0.169482	-7.11312	1.13e-12	9.04e-11	1	1	0	0	0	0
ENSG00000233766	AC098617.1	antisense	59.9026	2.28831	2.28831	4.88485	4.88485	0.568903	-4.02233	5.76e-05	0.000887943	ENSG00000237441	RGL2	protein_coding	2899.03008	0.679992	0.679992	1.60213	1.60213	0.173987	-3.90829	9.3e-05	0.00133128	0	1	0	0	0	0
ENSG00000233766	AC098617.1	antisense	59.9026	2.28831	2.28831	4.88485	4.88485	0.568903	-4.02233	5.76e-05	0.000887943	ENSG00000108797	CNTNAP1	protein_coding	1884.388149	0.806374	0.806374	1.74881	1.74881	0.350949	-2.2977	0.0215791	0.098236	1	0	0	0	0	0
ENSG00000233766	AC098617.1	antisense	59.9026	2.28831	2.28831	4.88485	4.88485	0.568903	-4.02233	5.76e-05	0.000887943	ENSG00000039600	SOX30	protein_coding	48.9710085	0.903615	0.903615	1.87075	1.87075	0.26654	-3.39017	0.0006985	0.00710964	1	0	0	0	0	0
ENSG00000233766	AC098617.1	antisense	59.9026	2.28831	2.28831	4.88485	4.88485	0.568903	-4.02233	5.76e-05	0.000887943	ENSG00000183715	OPCML	protein_coding	17.02045924	-0.993717	0.993717	1.99131	-1.99131	0.40402	2.45957	0.0139103	0.0720601	1	0	0	0	0	0
ENSG00000233766	AC098617.1	antisense	59.9026	2.28831	2.28831	4.88485	4.88485	0.568903	-4.02233	5.76e-05	0.000887943	ENSG00000151067	CACNA1C	protein_coding	1091.78153	1.47098	1.47098	2.7721	2.7721	0.254583	-5.778	7.56e-09	2.88e-07	1	0	0	0	0	0
ENSG00000233766	AC098617.1	antisense	59.9026	2.28831	2.28831	4.88485	4.88485	0.568903	-4.02233	5.76e-05	0.000887943	ENSG00000092964	DPYSL2	protein_coding	3290.419218	0.758397	0.758397	1.69161	1.69161	0.276702	-2.74084	0.00612823	0.0397111	1	1	0	0	0	0
ENSG00000233766	AC098617.1	antisense	59.9026	2.28831	2.28831	4.88485	4.88485	0.568903	-4.02233	5.76e-05	0.000887943	ENSG00000143158	MPC2	protein_coding	3615.191764	-0.656001	0.656001	1.57571	-1.57571	0.222499	2.94834	0.00319488	0.0239072	1	0	0	0	0	0
ENSG00000233766	AC098617.1	antisense	59.9026	2.28831	2.28831	4.88485	4.88485	0.568903	-4.02233	5.76e-05	0.000887943	ENSG00000164741	DLC1	protein_coding	514.7323267	1.55488	1.55488	2.9381	2.9381	0.242379	-6.41509	1.41e-10	7.35e-09	0	1	0	0	0	0
ENSG00000233766	AC098617.1	antisense	59.9026	2.28831	2.28831	4.88485	4.88485	0.568903	-4.02233	5.76e-05	0.000887943	ENSG00000003249	DBNDD1	protein_coding	406.8480073	-0.651994	0.651994	1.57134	-1.57134	0.257281	2.53417	0.0112715	0.0617893	1	0	0	0	0	0
ENSG00000233766	AC098617.1	antisense	59.9026	2.28831	2.28831	4.88485	4.88485	0.568903	-4.02233	5.76e-05	0.000887943	ENSG00000204475	NCR3	protein_coding	8.452640442	3.32912	3.32912	10.05	10.05	0.614518	-5.41745	6.05e-08	1.94e-06	1	1	0	0	0	0
ENSG00000233766	AC098617.1	antisense	59.9026	2.28831	2.28831	4.88485	4.88485	0.568903	-4.02233	5.76e-05	0.000887943	ENSG00000174373	RALGAPA1	protein_coding	2495.938207	1.03246	1.03246	2.04551	2.04551	0.113429	-9.10222	8.85e-20	3.05e-17	1	0	0	0	0	0
ENSG00000233766	AC098617.1	antisense	59.9026	2.28831	2.28831	4.88485	4.88485	0.568903	-4.02233	5.76e-05	0.000887943	ENSG00000119335	SET	protein_coding	8305.340798	0.680481	0.680481	1.60267	1.60267	0.0965689	-7.04659	1.83e-12	1.4e-10	0	1	0	0	0	0
ENSG00000233766	AC098617.1	antisense	59.9026	2.28831	2.28831	4.88485	4.88485	0.568903	-4.02233	5.76e-05	0.000887943	ENSG00000004478	FKBP4	protein_coding	8671.215988	-0.933984	0.933984	1.91054	-1.91054	0.225329	4.14499	3.4e-05	0.00056609	1	0	0	0	0	1
ENSG00000233766	AC098617.1	antisense	59.9026	2.28831	2.28831	4.88485	4.88485	0.568903	-4.02233	5.76e-05	0.000887943	ENSG00000213977	TAX1BP3	protein_coding	219.3324395	-2.15794	2.15794	4.46278	-4.46278	0.213709	10.0976	5.66e-24	3.53e-21	1	1	0	0	0	0
ENSG00000233766	AC098617.1	antisense	59.9026	2.28831	2.28831	4.88485	4.88485	0.568903	-4.02233	5.76e-05	0.000887943	ENSG00000128626	MRPS12	protein_coding	118.8875006	0.932892	0.932892	1.9091	1.9091	0.150195	-6.2112	5.26e-10	2.48e-08	1	0	0	0	0	0
ENSG00000233766	AC098617.1	antisense	59.9026	2.28831	2.28831	4.88485	4.88485	0.568903	-4.02233	5.76e-05	0.000887943	ENSG00000125657	TNFSF9	protein_coding	27.4984041	1.18276	1.18276	2.2701	2.2701	0.377285	-3.13492	0.00171899	0.0147639	0	1	0	0	0	0
ENSG00000233766	AC098617.1	antisense	59.9026	2.28831	2.28831	4.88485	4.88485	0.568903	-4.02233	5.76e-05	0.000887943	ENSG00000159110	IFNAR2	protein_coding	68.47111241	-0.596054	0.596054	1.51158	-1.51158	0.193796	3.07567	0.00210028	0.0172624	1	0	0	0	0	0
ENSG00000233766	AC098617.1	antisense	59.9026	2.28831	2.28831	4.88485	4.88485	0.568903	-4.02233	5.76e-05	0.000887943	ENSG00000277363	SRCIN1	protein_coding	59.6453502	0.847052	0.847052	1.79882	1.79882	0.273488	-3.09722	0.00195345	0.0163757	1	0	0	0	0	0
ENSG00000233766	AC098617.1	antisense	59.9026	2.28831	2.28831	4.88485	4.88485	0.568903	-4.02233	5.76e-05	0.000887943	ENSG00000169508	GPR183	protein_coding	609.1743651	1.60572	1.60572	3.04347	3.04347	0.344617	-4.65942	3.17e-06	7.03e-05	1	1	0	0	0	0
ENSG00000233766	AC098617.1	antisense	59.9026	2.28831	2.28831	4.88485	4.88485	0.568903	-4.02233	5.76e-05	0.000887943	ENSG00000198830	HMGN2	protein_coding	5780.023381	0.806696	0.806696	1.7492	1.7492	0.176848	-4.56153	5.08e-06	0.000105788	1	0	0	0	0	0
ENSG00000233766	AC098617.1	antisense	59.9026	2.28831	2.28831	4.88485	4.88485	0.568903	-4.02233	5.76e-05	0.000887943	ENSG00000100151	PICK1	protein_coding	4017.262045	-0.610736	0.610736	1.52704	-1.52704	0.203233	3.00511	0.00265489	0.020701	1	0	0	0	0	0
ENSG00000233766	AC098617.1	antisense	59.9026	2.28831	2.28831	4.88485	4.88485	0.568903	-4.02233	5.76e-05	0.000887943	ENSG00000165949	IFI27	protein_coding	400.590779	1.19871	1.19871	2.29534	2.29534	0.229011	-5.23426	1.66e-07	4.85e-06	0	1	0	0	0	0
ENSG00000233766	AC098617.1	antisense	59.9026	2.28831	2.28831	4.88485	4.88485	0.568903	-4.02233	5.76e-05	0.000887943	ENSG00000272391	POM121C	protein_coding	2286.485369	1.0826	1.0826	2.11785	2.11785	0.128358	-8.43422	3.33e-17	7.05e-15	1	0	0	0	0	0
ENSG00000233766	AC098617.1	antisense	59.9026	2.28831	2.28831	4.88485	4.88485	0.568903	-4.02233	5.76e-05	0.000887943	ENSG00000184005	ST6GALNAC3	protein_coding	125.1388702	0.601558	0.601558	1.51735	1.51735	0.200101	-3.00626	0.00264479	0.020649	0	1	0	0	0	0
ENSG00000233766	AC098617.1	antisense	59.9026	2.28831	2.28831	4.88485	4.88485	0.568903	-4.02233	5.76e-05	0.000887943	ENSG00000134058	CDK7	protein_coding	458.4914244	1.28438	1.28438	2.43577	2.43577	0.17858	-7.19218	6.38e-13	5.34e-11	1	0	0	0	0	0
ENSG00000233766	AC098617.1	antisense	59.9026	2.28831	2.28831	4.88485	4.88485	0.568903	-4.02233	5.76e-05	0.000887943	ENSG00000197766	CFD	protein_coding	2433.136701	2.21687	2.21687	4.64885	4.64885	0.558163	-3.97173	7.14e-05	0.00106627	1	0	0	0	0	0
ENSG00000233766	AC098617.1	antisense	59.9026	2.28831	2.28831	4.88485	4.88485	0.568903	-4.02233	5.76e-05	0.000887943	ENSG00000285258	ATXN7	protein_coding	8.235161903	-1.00238	1.00238	2.0033	-2.0033	0.318309	3.14907	0.0016379	0.0142216	1	0	0	0	0	0
ENSG00000233766	AC098617.1	antisense	59.9026	2.28831	2.28831	4.88485	4.88485	0.568903	-4.02233	5.76e-05	0.000887943	ENSG00000130402	ACTN4	protein_coding	11694.70066	1.3278	1.3278	2.51019	2.51019	0.217929	-6.09281	1.11e-09	4.86e-08	0	1	0	0	0	0
ENSG00000233766	AC098617.1	antisense	59.9026	2.28831	2.28831	4.88485	4.88485	0.568903	-4.02233	5.76e-05	0.000887943	ENSG00000090104	RGS1	protein_coding	4523.616318	1.02294	1.02294	2.03205	2.03205	0.30355	-3.36991	0.000751924	0.0075535	0	1	0	0	0	0
ENSG00000233766	AC098617.1	antisense	59.9026	2.28831	2.28831	4.88485	4.88485	0.568903	-4.02233	5.76e-05	0.000887943	ENSG00000179051	RCC2	protein_coding	689.7367974	1.27191	1.27191	2.41481	2.41481	0.193435	-6.5754	4.85e-11	2.77e-09	1	0	0	0	0	0
ENSG00000233766	AC098617.1	antisense	59.9026	2.28831	2.28831	4.88485	4.88485	0.568903	-4.02233	5.76e-05	0.000887943	ENSG00000175857	GAPT	protein_coding	96.29501625	0.743578	0.743578	1.67432	1.67432	0.300819	-2.47184	0.0134418	0.0703693	1	0	0	0	0	0
ENSG00000233766	AC098617.1	antisense	59.9026	2.28831	2.28831	4.88485	4.88485	0.568903	-4.02233	5.76e-05	0.000887943	ENSG00000100968	NFATC4	protein_coding	831.5948492	1.49823	1.49823	2.82496	2.82496	0.18689	-8.01664	1.09e-15	1.59e-13	1	0	0	0	0	0
ENSG00000233766	AC098617.1	antisense	59.9026	2.28831	2.28831	4.88485	4.88485	0.568903	-4.02233	5.76e-05	0.000887943	ENSG00000167705	RILP	protein_coding	87.35476738	1.00974	1.00974	2.01355	2.01355	0.183036	-5.51663	3.46e-08	1.17e-06	0	1	0	0	0	0
ENSG00000233766	AC098617.1	antisense	59.9026	2.28831	2.28831	4.88485	4.88485	0.568903	-4.02233	5.76e-05	0.000887943	ENSG00000242852	ZNF709	protein_coding	19.59606425	-0.669062	0.669062	1.59004	-1.59004	0.250164	2.67449	0.00748429	0.0461015	0	0	1	0	0	0
ENSG00000233766	AC098617.1	antisense	59.9026	2.28831	2.28831	4.88485	4.88485	0.568903	-4.02233	5.76e-05	0.000887943	ENSG00000154127	UBASH3B	protein_coding	221.385549	0.900973	0.900973	1.86732	1.86732	0.265714	-3.39076	0.000696991	0.0070979	1	0	0	0	0	0
ENSG00000233766	AC098617.1	antisense	59.9026	2.28831	2.28831	4.88485	4.88485	0.568903	-4.02233	5.76e-05	0.000887943	ENSG00000240065	PSMB9	protein_coding	479.3127501	1.15594	1.15594	2.2283	2.2283	0.284647	-4.06096	4.89e-05	0.000771775	0	1	0	0	0	0
ENSG00000233766	AC098617.1	antisense	59.9026	2.28831	2.28831	4.88485	4.88485	0.568903	-4.02233	5.76e-05	0.000887943	ENSG00000149021	SCGB1A1	protein_coding	653.8195784	-2.65784	2.65784	6.31087	-6.31087	0.648903	4.09589	4.21e-05	0.00067744	1	0	0	0	0	0
ENSG00000233766	AC098617.1	antisense	59.9026	2.28831	2.28831	4.88485	4.88485	0.568903	-4.02233	5.76e-05	0.000887943	ENSG00000164483	SAMD3	protein_coding	46.99978894	0.927834	0.927834	1.90242	1.90242	0.332648	-2.78924	0.00528316	0.0352575	1	1	0	0	0	0
ENSG00000233766	AC098617.1	antisense	59.9026	2.28831	2.28831	4.88485	4.88485	0.568903	-4.02233	5.76e-05	0.000887943	ENSG00000112149	CD83	protein_coding	1053.205355	0.940777	0.940777	1.91956	1.91956	0.22174	-4.24269	2.21e-05	0.000389451	1	0	0	0	0	0
ENSG00000233766	AC098617.1	antisense	59.9026	2.28831	2.28831	4.88485	4.88485	0.568903	-4.02233	5.76e-05	0.000887943	ENSG00000123572	NRK	protein_coding	1515.522309	0.998289	0.998289	1.99763	1.99763	0.410605	-2.43126	0.0150463	0.0762412	1	0	0	0	0	0
ENSG00000233766	AC098617.1	antisense	59.9026	2.28831	2.28831	4.88485	4.88485	0.568903	-4.02233	5.76e-05	0.000887943	ENSG00000148291	SURF2	protein_coding	170.639903	0.920732	0.920732	1.89308	1.89308	0.165359	-5.56807	2.58e-08	8.92e-07	1	0	0	0	0	0
ENSG00000233766	AC098617.1	antisense	59.9026	2.28831	2.28831	4.88485	4.88485	0.568903	-4.02233	5.76e-05	0.000887943	ENSG00000135905	DOCK10	protein_coding	622.1385363	0.993416	0.993416	1.99089	1.99089	0.270369	-3.67429	0.000238508	0.00293981	1	0	0	0	0	0
ENSG00000233766	AC098617.1	antisense	59.9026	2.28831	2.28831	4.88485	4.88485	0.568903	-4.02233	5.76e-05	0.000887943	ENSG00000070731	ST6GALNAC2	protein_coding	243.8817472	-0.684851	0.684851	1.60754	-1.60754	0.298898	2.29125	0.0219488	0.0993812	1	0	0	0	0	0
ENSG00000233766	AC098617.1	antisense	59.9026	2.28831	2.28831	4.88485	4.88485	0.568903	-4.02233	5.76e-05	0.000887943	ENSG00000146223	RPL7L1	protein_coding	4562.002943	0.805352	0.805352	1.74757	1.74757	0.117195	-6.87189	6.34e-12	4.19e-10	1	0	0	0	0	0
ENSG00000233766	AC098617.1	antisense	59.9026	2.28831	2.28831	4.88485	4.88485	0.568903	-4.02233	5.76e-05	0.000887943	ENSG00000278540	ACACA	protein_coding	3094.951369	1.12162	1.12162	2.17591	2.17591	0.213692	-5.24876	1.53e-07	4.51e-06	0	1	0	0	0	0
ENSG00000233766	AC098617.1	antisense	59.9026	2.28831	2.28831	4.88485	4.88485	0.568903	-4.02233	5.76e-05	0.000887943	ENSG00000148290	SURF1	protein_coding	984.0652595	0.871124	0.871124	1.82909	1.82909	0.148676	-5.85921	4.65e-09	1.84e-07	1	0	0	0	0	0
ENSG00000233766	AC098617.1	antisense	59.9026	2.28831	2.28831	4.88485	4.88485	0.568903	-4.02233	5.76e-05	0.000887943	ENSG00000130052	STARD8	protein_coding	2432.548641	0.73301	0.73301	1.6621	1.6621	0.251287	-2.91703	0.00353384	0.0258229	1	0	0	0	0	0
ENSG00000233766	AC098617.1	antisense	59.9026	2.28831	2.28831	4.88485	4.88485	0.568903	-4.02233	5.76e-05	0.000887943	ENSG00000089737	DDX24	protein_coding	3192.289023	1.63197	1.63197	3.09937	3.09937	0.194225	-8.40247	4.37e-17	9.09e-15	0	0	0	0	0	1
ENSG00000233766	AC098617.1	antisense	59.9026	2.28831	2.28831	4.88485	4.88485	0.568903	-4.02233	5.76e-05	0.000887943	ENSG00000074660	SCARF1	protein_coding	122.6033701	1.35611	1.35611	2.55993	2.55993	0.204773	-6.6225	3.53e-11	2.08e-09	0	1	0	0	0	0
ENSG00000233766	AC098617.1	antisense	59.9026	2.28831	2.28831	4.88485	4.88485	0.568903	-4.02233	5.76e-05	0.000887943	ENSG00000198846	TOX	protein_coding	299.1697315	0.846927	0.846927	1.79867	1.79867	0.264236	-3.20519	0.00134975	0.0122	1	0	0	0	0	0
ENSG00000233766	AC098617.1	antisense	59.9026	2.28831	2.28831	4.88485	4.88485	0.568903	-4.02233	5.76e-05	0.000887943	ENSG00000162244	RPL29	protein_coding	13523.42993	1.00088	1.00088	2.00122	2.00122	0.160716	-6.22763	4.74e-10	2.25e-08	1	0	0	0	0	0
ENSG00000233766	AC098617.1	antisense	59.9026	2.28831	2.28831	4.88485	4.88485	0.568903	-4.02233	5.76e-05	0.000887943	ENSG00000160439	RDH13	protein_coding	62.83317258	0.697251	0.697251	1.62141	1.62141	0.203342	-3.42895	0.000605929	0.00633135	1	0	0	0	0	0
ENSG00000233766	AC098617.1	antisense	59.9026	2.28831	2.28831	4.88485	4.88485	0.568903	-4.02233	5.76e-05	0.000887943	ENSG00000166710	B2M	protein_coding	42281.13295	1.11165	1.11165	2.16092	2.16092	0.24852	-4.47307	7.71e-06	0.000153632	1	1	0	0	0	0
ENSG00000233766	AC098617.1	antisense	59.9026	2.28831	2.28831	4.88485	4.88485	0.568903	-4.02233	5.76e-05	0.000887943	ENSG00000085491	SLC25A24	protein_coding	304.6279026	1.30534	1.30534	2.47141	2.47141	0.21206	-6.1555	7.48e-10	3.4e-08	1	0	0	0	0	0
ENSG00000233766	AC098617.1	antisense	59.9026	2.28831	2.28831	4.88485	4.88485	0.568903	-4.02233	5.76e-05	0.000887943	ENSG00000183010	PYCR1	protein_coding	1808.393803	-0.646728	0.646728	1.56561	-1.56561	0.27177	2.37969	0.0173272	0.0844255	0	1	0	0	0	0
ENSG00000233766	AC098617.1	antisense	59.9026	2.28831	2.28831	4.88485	4.88485	0.568903	-4.02233	5.76e-05	0.000887943	ENSG00000120071	KANSL1	protein_coding	702.8400677	1.17033	1.17033	2.25063	2.25063	0.150288	-7.78725	6.85e-15	8.63e-13	1	0	0	0	0	0
ENSG00000233766	AC098617.1	antisense	59.9026	2.28831	2.28831	4.88485	4.88485	0.568903	-4.02233	5.76e-05	0.000887943	ENSG00000122862	SRGN	protein_coding	3594.849755	1.05309	1.05309	2.07497	2.07497	0.334836	-3.14509	0.00166033	0.0143715	0	1	0	0	0	0
ENSG00000233766	AC098617.1	antisense	59.9026	2.28831	2.28831	4.88485	4.88485	0.568903	-4.02233	5.76e-05	0.000887943	ENSG00000157322	CLEC18A	protein_coding	19.31712304	1.38942	1.38942	2.61974	2.61974	0.2788	-4.98358	6.24e-07	1.63e-05	1	0	0	0	0	0
ENSG00000233766	AC098617.1	antisense	59.9026	2.28831	2.28831	4.88485	4.88485	0.568903	-4.02233	5.76e-05	0.000887943	ENSG00000196313	POM121	protein_coding	2332.200275	0.841578	0.841578	1.79201	1.79201	0.130039	-6.47171	9.69e-11	5.21e-09	1	1	0	0	0	0
ENSG00000233766	AC098617.1	antisense	59.9026	2.28831	2.28831	4.88485	4.88485	0.568903	-4.02233	5.76e-05	0.000887943	ENSG00000162676	GFI1	protein_coding	154.154668	0.816045	0.816045	1.76057	1.76057	0.294331	-2.77254	0.00556204	0.0367523	1	0	0	0	0	0
ENSG00000233766	AC098617.1	antisense	59.9026	2.28831	2.28831	4.88485	4.88485	0.568903	-4.02233	5.76e-05	0.000887943	ENSG00000122121	XPNPEP2	protein_coding	115.1898302	1.39747	1.39747	2.6344	2.6344	0.607766	-2.29936	0.0214845	0.0979097	1	0	0	0	0	0
ENSG00000233766	AC098617.1	antisense	59.9026	2.28831	2.28831	4.88485	4.88485	0.568903	-4.02233	5.76e-05	0.000887943	ENSG00000149131	SERPING1	protein_coding	19914.58716	0.663983	0.663983	1.58445	1.58445	0.2774	-2.39359	0.0166842	0.0822252	1	0	0	0	0	0
ENSG00000233766	AC098617.1	antisense	59.9026	2.28831	2.28831	4.88485	4.88485	0.568903	-4.02233	5.76e-05	0.000887943	ENSG00000159842	ABR	protein_coding	1580.574099	0.844889	0.844889	1.79613	1.79613	0.189245	-4.46452	8.02e-06	0.000159106	0	1	0	0	0	0
ENSG00000233766	AC098617.1	antisense	59.9026	2.28831	2.28831	4.88485	4.88485	0.568903	-4.02233	5.76e-05	0.000887943	ENSG00000132639	SNAP25	protein_coding	806.0738188	0.975148	0.975148	1.96584	1.96584	0.332524	-2.93257	0.0033617	0.0248462	1	0	0	0	0	0
ENSG00000233766	AC098617.1	antisense	59.9026	2.28831	2.28831	4.88485	4.88485	0.568903	-4.02233	5.76e-05	0.000887943	ENSG00000128731	HERC2	protein_coding	2773.747531	1.28931	1.28931	2.44412	2.44412	0.160613	-8.02744	9.95e-16	1.49e-13	1	0	0	0	0	0
ENSG00000233766	AC098617.1	antisense	59.9026	2.28831	2.28831	4.88485	4.88485	0.568903	-4.02233	5.76e-05	0.000887943	ENSG00000111669	TPI1	protein_coding	8546.638996	0.628518	0.628518	1.54598	1.54598	0.113724	-5.52669	3.26e-08	1.11e-06	1	0	0	0	0	0
ENSG00000233766	AC098617.1	antisense	59.9026	2.28831	2.28831	4.88485	4.88485	0.568903	-4.02233	5.76e-05	0.000887943	ENSG00000020633	RUNX3	protein_coding	430.8422648	0.705579	0.705579	1.6308	1.6308	0.296221	-2.38193	0.017222	0.0840849	0	1	0	1	0	0
ENSG00000233766	AC098617.1	antisense	59.9026	2.28831	2.28831	4.88485	4.88485	0.568903	-4.02233	5.76e-05	0.000887943	ENSG00000164604	GPR85	protein_coding	80.26079086	0.788838	0.788838	1.72768	1.72768	0.299048	-2.63783	0.00834375	0.0498364	0	1	0	0	0	0
ENSG00000233766	AC098617.1	antisense	59.9026	2.28831	2.28831	4.88485	4.88485	0.568903	-4.02233	5.76e-05	0.000887943	ENSG00000078589	P2RY10	protein_coding	125.1630079	1.42534	1.42534	2.68578	2.68578	0.389816	-3.65644	0.000255738	0.00311608	1	0	0	0	0	0
ENSG00000233766	AC098617.1	antisense	59.9026	2.28831	2.28831	4.88485	4.88485	0.568903	-4.02233	5.76e-05	0.000887943	ENSG00000106952	TNFSF8	protein_coding	81.22436837	0.98216	0.98216	1.97542	1.97542	0.339442	-2.89345	0.00381035	0.0273191	1	0	0	0	0	0
ENSG00000233766	AC098617.1	antisense	59.9026	2.28831	2.28831	4.88485	4.88485	0.568903	-4.02233	5.76e-05	0.000887943	ENSG00000177191	B3GNT8	protein_coding	112.6077308	-0.959806	0.959806	1.94505	-1.94505	0.239578	4.00623	6.17e-05	0.000941406	1	0	0	0	0	0
ENSG00000233766	AC098617.1	antisense	59.9026	2.28831	2.28831	4.88485	4.88485	0.568903	-4.02233	5.76e-05	0.000887943	ENSG00000143851	PTPN7	protein_coding	357.3077626	0.80746	0.80746	1.75013	1.75013	0.300808	-2.6843	0.00726817	0.045116	1	0	0	0	0	0
ENSG00000233766	AC098617.1	antisense	59.9026	2.28831	2.28831	4.88485	4.88485	0.568903	-4.02233	5.76e-05	0.000887943	ENSG00000051128	HOMER3	protein_coding	343.046621	-0.639445	0.639445	1.55773	-1.55773	0.154752	4.13206	3.6e-05	0.000593427	1	0	0	0	0	0
ENSG00000233766	AC098617.1	antisense	59.9026	2.28831	2.28831	4.88485	4.88485	0.568903	-4.02233	5.76e-05	0.000887943	ENSG00000105650	PDE4C	protein_coding	26.97061897	-0.866975	0.866975	1.82383	-1.82383	0.352914	2.45662	0.0140252	0.0724893	0	1	0	0	0	0
ENSG00000233766	AC098617.1	antisense	59.9026	2.28831	2.28831	4.88485	4.88485	0.568903	-4.02233	5.76e-05	0.000887943	ENSG00000176049	JAKMIP2	protein_coding	112.6581648	1.2572	1.2572	2.39031	2.39031	0.431721	-2.91206	0.00359058	0.0261372	0	1	0	0	0	0
ENSG00000233766	AC098617.1	antisense	59.9026	2.28831	2.28831	4.88485	4.88485	0.568903	-4.02233	5.76e-05	0.000887943	ENSG00000124212	PTGIS	protein_coding	5642.045479	0.760268	0.760268	1.69381	1.69381	0.260558	-2.91785	0.00352459	0.0257773	1	0	0	0	0	0
ENSG00000233766	AC098617.1	antisense	59.9026	2.28831	2.28831	4.88485	4.88485	0.568903	-4.02233	5.76e-05	0.000887943	ENSG00000166780	C16orf45	protein_coding	428.6905467	1.03238	1.03238	2.0454	2.0454	0.262556	-3.93205	8.42e-05	0.00122721	0	1	0	0	0	0
ENSG00000233766	AC098617.1	antisense	59.9026	2.28831	2.28831	4.88485	4.88485	0.568903	-4.02233	5.76e-05	0.000887943	ENSG00000169016	E2F6	protein_coding	607.4074733	0.747236	0.747236	1.67857	1.67857	0.117113	-6.38049	1.77e-10	9.06e-09	0	0	0	1	0	0
ENSG00000233766	AC098617.1	antisense	59.9026	2.28831	2.28831	4.88485	4.88485	0.568903	-4.02233	5.76e-05	0.000887943	ENSG00000111752	PHC1	protein_coding	1705.192196	1.55593	1.55593	2.94022	2.94022	0.211529	-7.3556	1.9e-13	1.75e-11	1	0	0	0	0	0
ENSG00000233766	AC098617.1	antisense	59.9026	2.28831	2.28831	4.88485	4.88485	0.568903	-4.02233	5.76e-05	0.000887943	ENSG00000108352	RAPGEFL1	protein_coding	1827.196544	-1.09972	1.09972	2.14313	-2.14313	0.395143	2.78309	0.00538431	0.0357872	1	0	0	0	0	0
ENSG00000233766	AC098617.1	antisense	59.9026	2.28831	2.28831	4.88485	4.88485	0.568903	-4.02233	5.76e-05	0.000887943	ENSG00000129757	CDKN1C	protein_coding	192.2740638	1.07898	1.07898	2.11254	2.11254	0.270894	-3.98304	6.8e-05	0.00102312	0	1	0	0	0	0
ENSG00000233766	AC098617.1	antisense	59.9026	2.28831	2.28831	4.88485	4.88485	0.568903	-4.02233	5.76e-05	0.000887943	ENSG00000102962	CCL22	protein_coding	101.6279555	1.719	1.719	3.29209	3.29209	0.457115	-3.76055	0.000169541	0.00222794	0	1	0	0	0	0
ENSG00000233766	AC098617.1	antisense	59.9026	2.28831	2.28831	4.88485	4.88485	0.568903	-4.02233	5.76e-05	0.000887943	ENSG00000183813	CCR4	protein_coding	132.2615035	1.90472	1.90472	3.74435	3.74435	0.423734	-4.49507	6.95e-06	0.000140429	1	0	0	0	0	0
ENSG00000233766	AC098617.1	antisense	59.9026	2.28831	2.28831	4.88485	4.88485	0.568903	-4.02233	5.76e-05	0.000887943	ENSG00000010810	FYN	protein_coding	1303.13922	0.62035	0.62035	1.53725	1.53725	0.239262	-2.59276	0.00952084	0.0548642	0	1	0	0	0	0
ENSG00000233766	AC098617.1	antisense	59.9026	2.28831	2.28831	4.88485	4.88485	0.568903	-4.02233	5.76e-05	0.000887943	ENSG00000164330	EBF1	protein_coding	621.0891111	0.620626	0.620626	1.53754	1.53754	0.166685	-3.72336	0.000196591	0.00250512	0	0	0	1	0	0
ENSG00000233766	AC098617.1	antisense	59.9026	2.28831	2.28831	4.88485	4.88485	0.568903	-4.02233	5.76e-05	0.000887943	ENSG00000177519	RPRM	protein_coding	646.2908175	0.921257	0.921257	1.89376	1.89376	0.316013	-2.91525	0.00355405	0.0259496	1	0	0	0	0	0
ENSG00000233766	AC098617.1	antisense	59.9026	2.28831	2.28831	4.88485	4.88485	0.568903	-4.02233	5.76e-05	0.000887943	ENSG00000205221	VIT	protein_coding	593.6645685	1.10175	1.10175	2.14615	2.14615	0.325078	-3.38919	0.000700988	0.00713122	1	0	0	0	0	0
ENSG00000233766	AC098617.1	antisense	59.9026	2.28831	2.28831	4.88485	4.88485	0.568903	-4.02233	5.76e-05	0.000887943	ENSG00000267534	S1PR2	protein_coding	761.9551376	0.700588	0.700588	1.62517	1.62517	0.261809	-2.67596	0.00745165	0.0459474	0	1	0	0	0	0
ENSG00000233766	AC098617.1	antisense	59.9026	2.28831	2.28831	4.88485	4.88485	0.568903	-4.02233	5.76e-05	0.000887943	ENSG00000112486	CCR6	protein_coding	4.985872234	1.86868	1.86868	3.65199	3.65199	0.592877	-3.15189	0.00162218	0.014119	1	0	0	0	0	0
ENSG00000233766	AC098617.1	antisense	59.9026	2.28831	2.28831	4.88485	4.88485	0.568903	-4.02233	5.76e-05	0.000887943	ENSG00000123360	PDE1B	protein_coding	412.7736344	0.83892	0.83892	1.78871	1.78871	0.308014	-2.72364	0.00645668	0.0412511	1	1	0	0	0	0
ENSG00000233766	AC098617.1	antisense	59.9026	2.28831	2.28831	4.88485	4.88485	0.568903	-4.02233	5.76e-05	0.000887943	ENSG00000130429	ARPC1B	protein_coding	92.52917909	-0.689045	0.689045	1.61222	-1.61222	0.200313	3.43984	0.000582055	0.00613507	0	1	0	0	0	0
ENSG00000233766	AC098617.1	antisense	59.9026	2.28831	2.28831	4.88485	4.88485	0.568903	-4.02233	5.76e-05	0.000887943	ENSG00000105865	DUS4L	protein_coding	89.48681689	0.825942	0.825942	1.77269	1.77269	0.210361	-3.92631	8.63e-05	0.00125029	0	1	0	0	0	0
ENSG00000233766	AC098617.1	antisense	59.9026	2.28831	2.28831	4.88485	4.88485	0.568903	-4.02233	5.76e-05	0.000887943	ENSG00000149925	ALDOA	protein_coding	1048.448546	-1.97947	1.97947	3.94347	-3.94347	0.165073	11.9914	3.94e-33	7.12e-30	1	0	0	0	0	0
ENSG00000233766	AC098617.1	antisense	59.9026	2.28831	2.28831	4.88485	4.88485	0.568903	-4.02233	5.76e-05	0.000887943	ENSG00000170276	HSPB2	protein_coding	10.16043212	-4.7858	4.7858	27.5847	-27.5847	0.681655	7.02085	2.21e-12	1.64e-10	0	1	0	0	0	0
ENSG00000233766	AC098617.1	antisense	59.9026	2.28831	2.28831	4.88485	4.88485	0.568903	-4.02233	5.76e-05	0.000887943	ENSG00000262814	MRPL12	protein_coding	168.8354629	-1.38779	1.38779	2.61677	-2.61677	0.195899	7.08421	1.4e-12	1.09e-10	1	0	0	0	0	0
ENSG00000233766	AC098617.1	antisense	59.9026	2.28831	2.28831	4.88485	4.88485	0.568903	-4.02233	5.76e-05	0.000887943	ENSG00000108439	PNPO	protein_coding	760.127407	-0.782458	0.782458	1.72006	-1.72006	0.112665	6.94499	3.78e-12	2.65e-10	1	1	0	0	0	0
ENSG00000233766	AC098617.1	antisense	59.9026	2.28831	2.28831	4.88485	4.88485	0.568903	-4.02233	5.76e-05	0.000887943	ENSG00000127507	ADGRE2	protein_coding	473.2626546	0.954689	0.954689	1.93816	1.93816	0.321461	-2.96984	0.00297956	0.0226991	0	1	0	0	0	0
ENSG00000233766	AC098617.1	antisense	59.9026	2.28831	2.28831	4.88485	4.88485	0.568903	-4.02233	5.76e-05	0.000887943	ENSG00000198242	RPL23A	protein_coding	3072.633413	2.24253	2.24253	4.73225	4.73225	0.345251	-6.49536	8.28e-11	4.49e-09	1	0	0	0	0	0
ENSG00000233766	AC098617.1	antisense	59.9026	2.28831	2.28831	4.88485	4.88485	0.568903	-4.02233	5.76e-05	0.000887943	ENSG00000158473	CD1D	protein_coding	183.0098353	0.86315	0.86315	1.81901	1.81901	0.295303	-2.92293	0.00346756	0.0254621	0	1	0	0	0	0
ENSG00000233766	AC098617.1	antisense	59.9026	2.28831	2.28831	4.88485	4.88485	0.568903	-4.02233	5.76e-05	0.000887943	ENSG00000186810	CXCR3	protein_coding	46.43622456	0.735417	0.735417	1.66488	1.66488	0.314872	-2.33561	0.0195118	0.0912721	0	1	0	0	0	0
ENSG00000233766	AC098617.1	antisense	59.9026	2.28831	2.28831	4.88485	4.88485	0.568903	-4.02233	5.76e-05	0.000887943	ENSG00000204642	HLA-F	protein_coding	696.018371	1.11527	1.11527	2.16636	2.16636	0.319399	-3.49178	0.000479806	0.00522957	1	1	0	0	0	0
ENSG00000233766	AC098617.1	antisense	59.9026	2.28831	2.28831	4.88485	4.88485	0.568903	-4.02233	5.76e-05	0.000887943	ENSG00000163508	EOMES	protein_coding	68.35887457	0.949594	0.949594	1.93133	1.93133	0.338829	-2.80258	0.00506959	0.0341028	0	0	0	1	0	0
ENSG00000233766	AC098617.1	antisense	59.9026	2.28831	2.28831	4.88485	4.88485	0.568903	-4.02233	5.76e-05	0.000887943	ENSG00000169031	COL4A3	protein_coding	3685.63196	1.30981	1.30981	2.47908	2.47908	0.251534	-5.20728	1.92e-07	5.51e-06	1	0	0	0	0	0
ENSG00000233766	AC098617.1	antisense	59.9026	2.28831	2.28831	4.88485	4.88485	0.568903	-4.02233	5.76e-05	0.000887943	ENSG00000003436	TFPI	protein_coding	1147.86566	0.842243	0.842243	1.79284	1.79284	0.290627	-2.89802	0.00375531	0.027037	0	1	0	0	0	0
ENSG00000233766	AC098617.1	antisense	59.9026	2.28831	2.28831	4.88485	4.88485	0.568903	-4.02233	5.76e-05	0.000887943	ENSG00000151364	KCTD14	protein_coding	114.7456172	-0.886362	0.886362	1.84851	-1.84851	0.174828	5.06992	3.98e-07	1.07e-05	1	0	0	0	0	0
ENSG00000233766	AC098617.1	antisense	59.9026	2.28831	2.28831	4.88485	4.88485	0.568903	-4.02233	5.76e-05	0.000887943	ENSG00000168918	INPP5D	protein_coding	817.7633716	1.03448	1.03448	2.04837	2.04837	0.285649	-3.62151	0.000292888	0.00348192	1	0	0	0	0	0
ENSG00000230709	AC104024.1	lincRNA	3.73033	2.12377	2.12377	4.3583	4.3583	0.902798	-2.35243	0.0186513	0.0886926	ENSG00000174231	PRPF8	protein_coding	9999.718466	1.48782	1.48782	2.80464	2.80464	0.158124	-9.40921	5e-21	2.05e-18	0	0	0	0	0	1
ENSG00000230709	AC104024.1	lincRNA	3.73033	2.12377	2.12377	4.3583	4.3583	0.902798	-2.35243	0.0186513	0.0886926	ENSG00000089737	DDX24	protein_coding	3192.289023	1.63197	1.63197	3.09937	3.09937	0.194225	-8.40247	4.37e-17	9.09e-15	0	0	0	0	0	1
ENSG00000230709	AC104024.1	lincRNA	3.73033	2.12377	2.12377	4.3583	4.3583	0.902798	-2.35243	0.0186513	0.0886926	ENSG00000148965	SAA4	protein_coding	8.001865034	2.12232	2.12232	4.35393	4.35393	0.872302	-2.43301	0.0149739	0.075949	0	0	1	0	0	0
ENSG00000224220	AC104699.1	antisense	3.87727	1.49335	1.49335	2.81542	2.81542	0.548388	-2.72316	0.00646604	0.0412777	ENSG00000169016	E2F6	protein_coding	607.4074733	0.747236	0.747236	1.67857	1.67857	0.117113	-6.38049	1.77e-10	9.06e-09	0	0	0	1	0	0
ENSG00000224220	AC104699.1	antisense	3.87727	1.49335	1.49335	2.81542	2.81542	0.548388	-2.72316	0.00646604	0.0412777	ENSG00000135486	HNRNPA1	protein_coding	21671.62202	1.74256	1.74256	3.34628	3.34628	0.220806	-7.89182	2.98e-15	4.02e-13	0	0	0	0	0	1
ENSG00000224220	AC104699.1	antisense	3.87727	1.49335	1.49335	2.81542	2.81542	0.548388	-2.72316	0.00646604	0.0412777	ENSG00000171443	ZNF524	protein_coding	476.9615658	-0.6955	0.6955	1.61945	-1.61945	0.143175	4.85769	1.19e-06	2.91e-05	0	0	0	1	0	0
ENSG00000224220	AC104699.1	antisense	3.87727	1.49335	1.49335	2.81542	2.81542	0.548388	-2.72316	0.00646604	0.0412777	ENSG00000118689	FOXO3	protein_coding	5112.575907	0.714263	0.714263	1.64065	1.64065	0.22306	-3.20212	0.00136422	0.0123032	0	0	0	1	0	0
ENSG00000224220	AC104699.1	antisense	3.87727	1.49335	1.49335	2.81542	2.81542	0.548388	-2.72316	0.00646604	0.0412777	ENSG00000185122	HSF1	protein_coding	1953.572611	0.859585	0.859585	1.81452	1.81452	0.14256	-6.02963	1.64e-09	7e-08	0	0	0	1	0	0
ENSG00000224220	AC104699.1	antisense	3.87727	1.49335	1.49335	2.81542	2.81542	0.548388	-2.72316	0.00646604	0.0412777	ENSG00000213999	MEF2B	protein_coding	30.48377918	-1.32774	1.32774	2.51008	-2.51008	0.212562	6.24633	4.2e-10	2.02e-08	0	0	0	1	0	0
ENSG00000224220	AC104699.1	antisense	3.87727	1.49335	1.49335	2.81542	2.81542	0.548388	-2.72316	0.00646604	0.0412777	ENSG00000204531	POU5F1	protein_coding	31.21077622	0.997024	0.997024	1.99588	1.99588	0.38972	-2.55831	0.0105183	0.0587826	0	0	0	1	0	0
ENSG00000224220	AC104699.1	antisense	3.87727	1.49335	1.49335	2.81542	2.81542	0.548388	-2.72316	0.00646604	0.0412777	ENSG00000160201	U2AF1	protein_coding	175.6736233	1.22711	1.22711	2.34097	2.34097	0.502721	-2.44093	0.0146496	0.0748619	0	0	0	0	0	1
ENSG00000224220	AC104699.1	antisense	3.87727	1.49335	1.49335	2.81542	2.81542	0.548388	-2.72316	0.00646604	0.0412777	ENSG00000174231	PRPF8	protein_coding	9999.718466	1.48782	1.48782	2.80464	2.80464	0.158124	-9.40921	5e-21	2.05e-18	0	0	0	0	0	1
ENSG00000224220	AC104699.1	antisense	3.87727	1.49335	1.49335	2.81542	2.81542	0.548388	-2.72316	0.00646604	0.0412777	ENSG00000270647	TAF15	protein_coding	3913.672851	1.00422	1.00422	2.00586	2.00586	0.123792	-8.11217	4.97e-16	7.85e-14	0	0	0	0	0	1
ENSG00000224844	AC107079.1	lincRNA	7.11166	1.39157	1.39157	2.62364	2.62364	0.442706	-3.14333	0.00167037	0.014438	ENSG00000204231	RXRB	protein_coding	935.6964707	1.02673	1.02673	2.0374	2.0374	0.118401	-8.67164	4.26e-18	1.08e-15	0	0	0	1	0	0
ENSG00000224844	AC107079.1	lincRNA	7.11166	1.39157	1.39157	2.62364	2.62364	0.442706	-3.14333	0.00167037	0.014438	ENSG00000270647	TAF15	protein_coding	3913.672851	1.00422	1.00422	2.00586	2.00586	0.123792	-8.11217	4.97e-16	7.85e-14	0	0	0	0	0	1
ENSG00000224844	AC107079.1	lincRNA	7.11166	1.39157	1.39157	2.62364	2.62364	0.442706	-3.14333	0.00167037	0.014438	ENSG00000105856	HBP1	protein_coding	1291.202264	1.26203	1.26203	2.39833	2.39833	0.185652	-6.79783	1.06e-11	6.74e-10	0	0	0	1	0	0
ENSG00000224844	AC107079.1	lincRNA	7.11166	1.39157	1.39157	2.62364	2.62364	0.442706	-3.14333	0.00167037	0.014438	ENSG00000185507	IRF7	protein_coding	379.7325872	0.940078	0.940078	1.91863	1.91863	0.20577	-4.56858	4.91e-06	0.000102851	0	0	0	1	0	0
ENSG00000224844	AC107079.1	lincRNA	7.11166	1.39157	1.39157	2.62364	2.62364	0.442706	-3.14333	0.00167037	0.014438	ENSG00000160201	U2AF1	protein_coding	175.6736233	1.22711	1.22711	2.34097	2.34097	0.502721	-2.44093	0.0146496	0.0748619	0	0	0	0	0	1
ENSG00000224844	AC107079.1	lincRNA	7.11166	1.39157	1.39157	2.62364	2.62364	0.442706	-3.14333	0.00167037	0.014438	ENSG00000137265	IRF4	protein_coding	189.4219595	2.03066	2.03066	4.08592	4.08592	0.464925	-4.36772	1.26e-05	0.000235013	0	0	0	1	0	0
ENSG00000261888	AC144831.1	lincRNA	126.741	0.740416	0.740416	1.67066	1.67066	0.309023	-2.39599	0.0165757	0.0818579	ENSG00000187735	TCEA1	protein_coding	2417.445137	1.13681	1.13681	2.19895	2.19895	0.162106	-7.01278	2.34e-12	1.73e-10	1	0	1	0	0	0
ENSG00000261888	AC144831.1	lincRNA	126.741	0.740416	0.740416	1.67066	1.67066	0.309023	-2.39599	0.0165757	0.0818579	ENSG00000129757	CDKN1C	protein_coding	192.2740638	1.07898	1.07898	2.11254	2.11254	0.270894	-3.98304	6.8e-05	0.00102312	1	0	1	0	0	0
ENSG00000261888	AC144831.1	lincRNA	126.741	0.740416	0.740416	1.67066	1.67066	0.309023	-2.39599	0.0165757	0.0818579	ENSG00000108465	CDK5RAP3	protein_coding	2177.691031	-1.1376	1.1376	2.20015	-2.20015	0.170776	6.66138	2.71e-11	1.64e-09	1	0	0	0	0	0
ENSG00000261888	AC144831.1	lincRNA	126.741	0.740416	0.740416	1.67066	1.67066	0.309023	-2.39599	0.0165757	0.0818579	ENSG00000180917	CMTR2	protein_coding	71.4656659	1.50021	1.50021	2.82884	2.82884	0.272407	-5.50725	3.64e-08	1.23e-06	1	0	1	0	0	0
ENSG00000261888	AC144831.1	lincRNA	126.741	0.740416	0.740416	1.67066	1.67066	0.309023	-2.39599	0.0165757	0.0818579	ENSG00000185507	IRF7	protein_coding	379.7325872	0.940078	0.940078	1.91863	1.91863	0.20577	-4.56858	4.91e-06	0.000102851	0	0	0	1	0	0
ENSG00000261888	AC144831.1	lincRNA	126.741	0.740416	0.740416	1.67066	1.67066	0.309023	-2.39599	0.0165757	0.0818579	ENSG00000104974	LILRA1	protein_coding	13.53722073	2.10781	2.10781	4.31036	4.31036	0.447635	-4.70877	2.49e-06	5.69e-05	0	0	1	0	0	0
ENSG00000261888	AC144831.1	lincRNA	126.741	0.740416	0.740416	1.67066	1.67066	0.309023	-2.39599	0.0165757	0.0818579	ENSG00000214435	AS3MT	protein_coding	3.914864053	-1.1028	1.1028	2.14771	-2.14771	0.440941	2.50102	0.0123837	0.0663274	1	0	1	0	0	0
ENSG00000261888	AC144831.1	lincRNA	126.741	0.740416	0.740416	1.67066	1.67066	0.309023	-2.39599	0.0165757	0.0818579	ENSG00000204308	RNF5	protein_coding	729.3596391	1.03583	1.03583	2.0503	2.0503	0.209724	-4.93904	7.85e-07	2e-05	1	0	0	0	0	0
ENSG00000261888	AC144831.1	lincRNA	126.741	0.740416	0.740416	1.67066	1.67066	0.309023	-2.39599	0.0165757	0.0818579	ENSG00000154727	GABPA	protein_coding	1273.448798	0.826942	0.826942	1.77392	1.77392	0.157669	-5.2448	1.56e-07	4.6e-06	0	0	1	1	0	0
ENSG00000261888	AC144831.1	lincRNA	126.741	0.740416	0.740416	1.67066	1.67066	0.309023	-2.39599	0.0165757	0.0818579	ENSG00000050820	BCAR1	protein_coding	840.1863818	1.09896	1.09896	2.142	2.142	0.224593	-4.89311	9.93e-07	2.47e-05	1	0	0	0	0	0
ENSG00000261888	AC144831.1	lincRNA	126.741	0.740416	0.740416	1.67066	1.67066	0.309023	-2.39599	0.0165757	0.0818579	ENSG00000239857	GET4	protein_coding	110.5463571	-0.648048	0.648048	1.56705	-1.56705	0.125309	5.17161	2.32e-07	6.59e-06	1	0	1	0	0	0
ENSG00000261888	AC144831.1	lincRNA	126.741	0.740416	0.740416	1.67066	1.67066	0.309023	-2.39599	0.0165757	0.0818579	ENSG00000215440	NPEPL1	protein_coding	975.2637192	-0.691685	0.691685	1.61517	-1.61517	0.138713	4.98644	6.15e-07	1.61e-05	1	0	1	0	0	0
ENSG00000261888	AC144831.1	lincRNA	126.741	0.740416	0.740416	1.67066	1.67066	0.309023	-2.39599	0.0165757	0.0818579	ENSG00000205078	SYCE1L	protein_coding	169.6506652	-0.616696	0.616696	1.53336	-1.53336	0.223472	2.75961	0.00578699	0.0380303	0	0	1	0	0	0
ENSG00000261888	AC144831.1	lincRNA	126.741	0.740416	0.740416	1.67066	1.67066	0.309023	-2.39599	0.0165757	0.0818579	ENSG00000267281	ATF7	protein_coding	92.84863401	-1.58877	1.58877	3.00792	-3.00792	0.209433	7.58602	3.3e-14	3.6e-12	0	0	0	1	0	0
ENSG00000261888	AC144831.1	lincRNA	126.741	0.740416	0.740416	1.67066	1.67066	0.309023	-2.39599	0.0165757	0.0818579	ENSG00000169992	NLGN2	protein_coding	488.6609294	1.42927	1.42927	2.69311	2.69311	0.173339	-8.24554	1.64e-16	2.91e-14	0	0	1	0	0	0
ENSG00000261888	AC144831.1	lincRNA	126.741	0.740416	0.740416	1.67066	1.67066	0.309023	-2.39599	0.0165757	0.0818579	ENSG00000197620	CXorf40A	protein_coding	618.2176574	0.807838	0.807838	1.75059	1.75059	0.160584	-5.03063	4.89e-07	1.3e-05	1	0	1	0	0	0
ENSG00000261888	AC144831.1	lincRNA	126.741	0.740416	0.740416	1.67066	1.67066	0.309023	-2.39599	0.0165757	0.0818579	ENSG00000171443	ZNF524	protein_coding	476.9615658	-0.6955	0.6955	1.61945	-1.61945	0.143175	4.85769	1.19e-06	2.91e-05	1	0	0	0	0	0
ENSG00000261888	AC144831.1	lincRNA	126.741	0.740416	0.740416	1.67066	1.67066	0.309023	-2.39599	0.0165757	0.0818579	ENSG00000204231	RXRB	protein_coding	935.6964707	1.02673	1.02673	2.0374	2.0374	0.118401	-8.67164	4.26e-18	1.08e-15	1	0	0	0	0	0
ENSG00000261888	AC144831.1	lincRNA	126.741	0.740416	0.740416	1.67066	1.67066	0.309023	-2.39599	0.0165757	0.0818579	ENSG00000204371	EHMT2	protein_coding	1133.996966	0.953533	0.953533	1.93661	1.93661	0.138094	-6.90495	5.02e-12	3.41e-10	1	0	1	0	0	0
ENSG00000261888	AC144831.1	lincRNA	126.741	0.740416	0.740416	1.67066	1.67066	0.309023	-2.39599	0.0165757	0.0818579	ENSG00000130429	ARPC1B	protein_coding	92.52917909	-0.689045	0.689045	1.61222	-1.61222	0.200313	3.43984	0.000582055	0.00613507	1	0	1	0	0	0
ENSG00000261888	AC144831.1	lincRNA	126.741	0.740416	0.740416	1.67066	1.67066	0.309023	-2.39599	0.0165757	0.0818579	ENSG00000142273	CBLC	protein_coding	726.0158424	-0.991019	0.991019	1.98759	-1.98759	0.289671	3.42119	0.000623474	0.00648098	0	0	1	0	0	0
ENSG00000261888	AC144831.1	lincRNA	126.741	0.740416	0.740416	1.67066	1.67066	0.309023	-2.39599	0.0165757	0.0818579	ENSG00000160013	PTGIR	protein_coding	79.99670395	1.40353	1.40353	2.64549	2.64549	0.481918	-2.91239	0.0035867	0.0261143	0	0	1	0	0	0
ENSG00000261888	AC144831.1	lincRNA	126.741	0.740416	0.740416	1.67066	1.67066	0.309023	-2.39599	0.0165757	0.0818579	ENSG00000177045	SIX5	protein_coding	706.5177358	-0.749019	0.749019	1.68065	-1.68065	0.172902	4.33205	1.48e-05	0.000271742	0	0	0	1	0	0
ENSG00000261888	AC144831.1	lincRNA	126.741	0.740416	0.740416	1.67066	1.67066	0.309023	-2.39599	0.0165757	0.0818579	ENSG00000134222	PSRC1	protein_coding	507.3748096	0.605307	0.605307	1.5213	1.5213	0.220452	-2.74576	0.00603709	0.039213	1	0	1	0	0	0
ENSG00000261888	AC144831.1	lincRNA	126.741	0.740416	0.740416	1.67066	1.67066	0.309023	-2.39599	0.0165757	0.0818579	ENSG00000204438	GPANK1	protein_coding	116.35524	1.46624	1.46624	2.76301	2.76301	0.191564	-7.65405	1.95e-14	2.21e-12	1	0	1	0	0	0
ENSG00000261888	AC144831.1	lincRNA	126.741	0.740416	0.740416	1.67066	1.67066	0.309023	-2.39599	0.0165757	0.0818579	ENSG00000118689	FOXO3	protein_coding	5112.575907	0.714263	0.714263	1.64065	1.64065	0.22306	-3.20212	0.00136422	0.0123032	0	0	0	1	0	0
ENSG00000261888	AC144831.1	lincRNA	126.741	0.740416	0.740416	1.67066	1.67066	0.309023	-2.39599	0.0165757	0.0818579	ENSG00000119715	ESRRB	protein_coding	22.44268232	-0.950714	0.950714	1.93283	-1.93283	0.306769	3.09912	0.00194094	0.016301	0	0	0	1	0	0
ENSG00000261888	AC144831.1	lincRNA	126.741	0.740416	0.740416	1.67066	1.67066	0.309023	-2.39599	0.0165757	0.0818579	ENSG00000171435	KSR2	protein_coding	119.0977329	-0.932953	0.932953	1.90918	-1.90918	0.311057	2.9993	0.002706	0.0209819	0	0	1	0	0	0
ENSG00000261888	AC144831.1	lincRNA	126.741	0.740416	0.740416	1.67066	1.67066	0.309023	-2.39599	0.0165757	0.0818579	ENSG00000173404	INSM1	protein_coding	16.68511367	-1.97655	1.97655	3.93551	-3.93551	0.446549	4.42628	9.59e-06	0.000184916	0	0	0	1	0	0
ENSG00000261888	AC144831.1	lincRNA	126.741	0.740416	0.740416	1.67066	1.67066	0.309023	-2.39599	0.0165757	0.0818579	ENSG00000163463	KRTCAP2	protein_coding	368.0318766	-0.681452	0.681452	1.60375	-1.60375	0.10995	6.19784	5.72e-10	2.66e-08	0	0	1	0	0	0
ENSG00000229325	ACAP2-IT1	sense_intronic	27.4559	0.811885	0.811885	1.7555	1.7555	0.28006	-2.89896	0.00374398	0.0269662	ENSG00000169016	E2F6	protein_coding	607.4074733	0.747236	0.747236	1.67857	1.67857	0.117113	-6.38049	1.77e-10	9.06e-09	0	0	0	1	0	0
ENSG00000229325	ACAP2-IT1	sense_intronic	27.4559	0.811885	0.811885	1.7555	1.7555	0.28006	-2.89896	0.00374398	0.0269662	ENSG00000118503	TNFAIP3	protein_coding	4575.310118	0.880381	0.880381	1.84086	1.84086	0.333465	-2.6401	0.00828811	0.0495751	1	0	0	0	0	0
ENSG00000241684	ADAMTS9-AS2	antisense	877.296	0.636862	0.636862	1.55494	1.55494	0.197534	-3.22406	0.00126385	0.0115565	ENSG00000138669	PRKG2	protein_coding	699.3306689	-0.893742	0.893742	1.85799	-1.85799	0.326388	2.73828	0.00617616	0.0399489	0	0	0	0	1	0
ENSG00000241684	ADAMTS9-AS2	antisense	877.296	0.636862	0.636862	1.55494	1.55494	0.197534	-3.22406	0.00126385	0.0115565	ENSG00000102290	PCDH11X	protein_coding	32.14882531	1.77068	1.77068	3.41214	3.41214	0.613745	-2.88504	0.00391363	0.0278571	0	0	0	0	1	0
ENSG00000241684	ADAMTS9-AS2	antisense	877.296	0.636862	0.636862	1.55494	1.55494	0.197534	-3.22406	0.00126385	0.0115565	ENSG00000165072	MAMDC2	protein_coding	518.3280497	0.820045	0.820045	1.76546	1.76546	0.208456	-3.9339	8.36e-05	0.00122109	0	0	0	0	1	0
ENSG00000241684	ADAMTS9-AS2	antisense	877.296	0.636862	0.636862	1.55494	1.55494	0.197534	-3.22406	0.00126385	0.0115565	ENSG00000185070	FLRT2	protein_coding	1927.296822	0.869051	0.869051	1.82646	1.82646	0.247185	-3.51579	0.000438446	0.00487127	0	0	0	0	1	0
ENSG00000241684	ADAMTS9-AS2	antisense	877.296	0.636862	0.636862	1.55494	1.55494	0.197534	-3.22406	0.00126385	0.0115565	ENSG00000175785	PRIMA1	protein_coding	52.05619213	1.87389	1.87389	3.66519	3.66519	0.358866	-5.22168	1.77e-07	5.17e-06	0	0	0	0	1	0
ENSG00000241684	ADAMTS9-AS2	antisense	877.296	0.636862	0.636862	1.55494	1.55494	0.197534	-3.22406	0.00126385	0.0115565	ENSG00000107562	CXCL12	protein_coding	3385.210028	0.61578	0.61578	1.53239	1.53239	0.20271	-3.03774	0.00238361	0.0190163	0	0	0	0	1	0
ENSG00000241684	ADAMTS9-AS2	antisense	877.296	0.636862	0.636862	1.55494	1.55494	0.197534	-3.22406	0.00126385	0.0115565	ENSG00000104974	LILRA1	protein_coding	13.53722073	2.10781	2.10781	4.31036	4.31036	0.447635	-4.70877	2.49e-06	5.69e-05	0	0	0	0	1	0
ENSG00000241684	ADAMTS9-AS2	antisense	877.296	0.636862	0.636862	1.55494	1.55494	0.197534	-3.22406	0.00126385	0.0115565	ENSG00000135298	ADGRB3	protein_coding	191.9263658	0.853776	0.853776	1.80722	1.80722	0.196052	-4.35485	1.33e-05	0.000247718	0	0	0	0	1	0
ENSG00000241684	ADAMTS9-AS2	antisense	877.296	0.636862	0.636862	1.55494	1.55494	0.197534	-3.22406	0.00126385	0.0115565	ENSG00000101938	CHRDL1	protein_coding	18719.5874	0.6233	0.6233	1.54039	1.54039	0.265884	-2.34425	0.0190653	0.0900217	0	0	0	0	1	0
ENSG00000241684	ADAMTS9-AS2	antisense	877.296	0.636862	0.636862	1.55494	1.55494	0.197534	-3.22406	0.00126385	0.0115565	ENSG00000166780	C16orf45	protein_coding	428.6905467	1.03238	1.03238	2.0454	2.0454	0.262556	-3.93205	8.42e-05	0.00122721	0	0	0	0	1	0
ENSG00000241684	ADAMTS9-AS2	antisense	877.296	0.636862	0.636862	1.55494	1.55494	0.197534	-3.22406	0.00126385	0.0115565	ENSG00000164604	GPR85	protein_coding	80.26079086	0.788838	0.788838	1.72768	1.72768	0.299048	-2.63783	0.00834375	0.0498364	0	0	0	0	1	0
ENSG00000241684	ADAMTS9-AS2	antisense	877.296	0.636862	0.636862	1.55494	1.55494	0.197534	-3.22406	0.00126385	0.0115565	ENSG00000171310	CHST11	protein_coding	1275.143134	0.616973	0.616973	1.53365	1.53365	0.244252	-2.52597	0.011538	0.06285	0	0	0	0	1	0
ENSG00000241684	ADAMTS9-AS2	antisense	877.296	0.636862	0.636862	1.55494	1.55494	0.197534	-3.22406	0.00126385	0.0115565	ENSG00000186469	GNG2	protein_coding	757.4406461	0.762638	0.762638	1.69659	1.69659	0.154807	-4.92636	8.38e-07	2.12e-05	0	0	0	0	1	0
ENSG00000241684	ADAMTS9-AS2	antisense	877.296	0.636862	0.636862	1.55494	1.55494	0.197534	-3.22406	0.00126385	0.0115565	ENSG00000072657	TRHDE	protein_coding	501.180748	1.34533	1.34533	2.54089	2.54089	0.343472	-3.91686	8.97e-05	0.00129303	0	0	0	0	1	0
ENSG00000241684	ADAMTS9-AS2	antisense	877.296	0.636862	0.636862	1.55494	1.55494	0.197534	-3.22406	0.00126385	0.0115565	ENSG00000088038	CNOT3	protein_coding	1584.211128	0.764094	0.764094	1.6983	1.6983	0.114943	-6.64761	2.98e-11	1.79e-09	1	0	0	0	0	0
ENSG00000241684	ADAMTS9-AS2	antisense	877.296	0.636862	0.636862	1.55494	1.55494	0.197534	-3.22406	0.00126385	0.0115565	ENSG00000166250	CLMP	protein_coding	1653.460756	0.793158	0.793158	1.73286	1.73286	0.264101	-3.00324	0.00267121	0.02081	0	0	0	0	1	0
ENSG00000241684	ADAMTS9-AS2	antisense	877.296	0.636862	0.636862	1.55494	1.55494	0.197534	-3.22406	0.00126385	0.0115565	ENSG00000166068	SPRED1	protein_coding	1760.58634	0.596316	0.596316	1.51185	1.51185	0.194409	-3.06733	0.00215982	0.0176475	0	0	0	0	1	0
ENSG00000241684	ADAMTS9-AS2	antisense	877.296	0.636862	0.636862	1.55494	1.55494	0.197534	-3.22406	0.00126385	0.0115565	ENSG00000171862	PTEN	protein_coding	763.9044167	2.45712	2.45712	5.49121	5.49121	0.324281	-7.57713	3.53e-14	3.81e-12	0	0	0	0	1	0
ENSG00000241684	ADAMTS9-AS2	antisense	877.296	0.636862	0.636862	1.55494	1.55494	0.197534	-3.22406	0.00126385	0.0115565	ENSG00000125675	GRIA3	protein_coding	270.3602249	0.709443	0.709443	1.63517	1.63517	0.29095	-2.43837	0.0147538	0.0752336	0	0	0	0	1	0
ENSG00000241684	ADAMTS9-AS2	antisense	877.296	0.636862	0.636862	1.55494	1.55494	0.197534	-3.22406	0.00126385	0.0115565	ENSG00000115896	PLCL1	protein_coding	1811.266452	0.756784	0.756784	1.68972	1.68972	0.268675	-2.81673	0.00485153	0.033023	0	0	0	0	1	0
ENSG00000241684	ADAMTS9-AS2	antisense	877.296	0.636862	0.636862	1.55494	1.55494	0.197534	-3.22406	0.00126385	0.0115565	ENSG00000259207	ITGB3	protein_coding	647.0683361	0.949343	0.949343	1.93099	1.93099	0.400589	-2.36987	0.0177943	0.0858756	0	0	0	0	1	0
ENSG00000241684	ADAMTS9-AS2	antisense	877.296	0.636862	0.636862	1.55494	1.55494	0.197534	-3.22406	0.00126385	0.0115565	ENSG00000099715	PCDH11Y	protein_coding	31.73350227	1.13732	1.13732	2.19973	2.19973	0.362746	-3.13532	0.00171668	0.0147518	0	0	0	0	1	0
ENSG00000241684	ADAMTS9-AS2	antisense	877.296	0.636862	0.636862	1.55494	1.55494	0.197534	-3.22406	0.00126385	0.0115565	ENSG00000274211	SOCS7	protein_coding	217.7329945	1.04875	1.04875	2.06873	2.06873	0.180591	-5.80731	6.35e-09	2.45e-07	0	0	0	0	1	0
ENSG00000241684	ADAMTS9-AS2	antisense	877.296	0.636862	0.636862	1.55494	1.55494	0.197534	-3.22406	0.00126385	0.0115565	ENSG00000118689	FOXO3	protein_coding	5112.575907	0.714263	0.714263	1.64065	1.64065	0.22306	-3.20212	0.00136422	0.0123032	1	0	0	0	1	0
ENSG00000241684	ADAMTS9-AS2	antisense	877.296	0.636862	0.636862	1.55494	1.55494	0.197534	-3.22406	0.00126385	0.0115565	ENSG00000171004	HS6ST2	protein_coding	502.7532306	1.21932	1.21932	2.32836	2.32836	0.415022	-2.93795	0.00330389	0.0245343	0	0	0	0	1	0
ENSG00000241684	ADAMTS9-AS2	antisense	877.296	0.636862	0.636862	1.55494	1.55494	0.197534	-3.22406	0.00126385	0.0115565	ENSG00000177272	KCNA3	protein_coding	86.62719437	1.36198	1.36198	2.57038	2.57038	0.397047	-3.43029	0.000602947	0.00630748	0	0	0	0	1	0
ENSG00000241684	ADAMTS9-AS2	antisense	877.296	0.636862	0.636862	1.55494	1.55494	0.197534	-3.22406	0.00126385	0.0115565	ENSG00000182534	MXRA7	protein_coding	9491.731802	1.17448	1.17448	2.25711	2.25711	0.2253	-5.21294	1.86e-07	5.38e-06	0	0	0	0	1	0
ENSG00000241684	ADAMTS9-AS2	antisense	877.296	0.636862	0.636862	1.55494	1.55494	0.197534	-3.22406	0.00126385	0.0115565	ENSG00000160219	GAB3	protein_coding	301.9031324	0.640527	0.640527	1.5589	1.5589	0.217075	-2.95072	0.00317036	0.023782	0	0	0	0	1	0
ENSG00000241684	ADAMTS9-AS2	antisense	877.296	0.636862	0.636862	1.55494	1.55494	0.197534	-3.22406	0.00126385	0.0115565	ENSG00000104756	KCTD9	protein_coding	1709.76442	0.789028	0.789028	1.72791	1.72791	0.0956123	-8.25236	1.55e-16	2.79e-14	0	0	0	0	1	0
ENSG00000241684	ADAMTS9-AS2	antisense	877.296	0.636862	0.636862	1.55494	1.55494	0.197534	-3.22406	0.00126385	0.0115565	ENSG00000124212	PTGIS	protein_coding	5642.045479	0.760268	0.760268	1.69381	1.69381	0.260558	-2.91785	0.00352459	0.0257773	0	0	0	0	1	0
ENSG00000241684	ADAMTS9-AS2	antisense	877.296	0.636862	0.636862	1.55494	1.55494	0.197534	-3.22406	0.00126385	0.0115565	ENSG00000173376	NDNF	protein_coding	1917.048222	0.898503	0.898503	1.86413	1.86413	0.345403	-2.60132	0.00928664	0.0538467	0	0	0	0	1	0
ENSG00000241684	ADAMTS9-AS2	antisense	877.296	0.636862	0.636862	1.55494	1.55494	0.197534	-3.22406	0.00126385	0.0115565	ENSG00000174282	ZBTB4	protein_coding	290.7128227	1.29821	1.29821	2.45924	2.45924	0.176818	-7.3421	2.1e-13	1.93e-11	0	0	0	0	1	0
ENSG00000241684	ADAMTS9-AS2	antisense	877.296	0.636862	0.636862	1.55494	1.55494	0.197534	-3.22406	0.00126385	0.0115565	ENSG00000134201	GSTM5	protein_coding	2188.195102	0.792631	0.792631	1.73223	1.73223	0.272684	-2.90678	0.00365175	0.0264351	0	0	0	0	1	0
ENSG00000241684	ADAMTS9-AS2	antisense	877.296	0.636862	0.636862	1.55494	1.55494	0.197534	-3.22406	0.00126385	0.0115565	ENSG00000145362	ANK2	protein_coding	2336.665348	1.11842	1.11842	2.17109	2.17109	0.353451	-3.16429	0.00155463	0.0136725	0	0	0	0	1	0
ENSG00000241684	ADAMTS9-AS2	antisense	877.296	0.636862	0.636862	1.55494	1.55494	0.197534	-3.22406	0.00126385	0.0115565	ENSG00000130052	STARD8	protein_coding	2432.548641	0.73301	0.73301	1.6621	1.6621	0.251287	-2.91703	0.00353384	0.0258229	0	0	0	0	1	0
ENSG00000241684	ADAMTS9-AS2	antisense	877.296	0.636862	0.636862	1.55494	1.55494	0.197534	-3.22406	0.00126385	0.0115565	ENSG00000077380	DYNC1I2	protein_coding	3821.894752	0.94066	0.94066	1.91941	1.91941	0.0966952	-9.72809	2.29e-22	1.17e-19	0	0	0	0	1	0
ENSG00000241684	ADAMTS9-AS2	antisense	877.296	0.636862	0.636862	1.55494	1.55494	0.197534	-3.22406	0.00126385	0.0115565	ENSG00000169554	ZEB2	protein_coding	3177.016853	0.765847	0.765847	1.70037	1.70037	0.245515	-3.11935	0.00181254	0.0154559	0	0	0	0	1	0
ENSG00000241684	ADAMTS9-AS2	antisense	877.296	0.636862	0.636862	1.55494	1.55494	0.197534	-3.22406	0.00126385	0.0115565	ENSG00000092964	DPYSL2	protein_coding	3290.419218	0.758397	0.758397	1.69161	1.69161	0.276702	-2.74084	0.00612823	0.0397111	0	0	0	0	1	0
ENSG00000241684	ADAMTS9-AS2	antisense	877.296	0.636862	0.636862	1.55494	1.55494	0.197534	-3.22406	0.00126385	0.0115565	ENSG00000151067	CACNA1C	protein_coding	1091.78153	1.47098	1.47098	2.7721	2.7721	0.254583	-5.778	7.56e-09	2.88e-07	0	0	0	0	1	0
ENSG00000241684	ADAMTS9-AS2	antisense	877.296	0.636862	0.636862	1.55494	1.55494	0.197534	-3.22406	0.00126385	0.0115565	ENSG00000132639	SNAP25	protein_coding	806.0738188	0.975148	0.975148	1.96584	1.96584	0.332524	-2.93257	0.0033617	0.0248462	0	0	0	0	1	0
ENSG00000241684	ADAMTS9-AS2	antisense	877.296	0.636862	0.636862	1.55494	1.55494	0.197534	-3.22406	0.00126385	0.0115565	ENSG00000103319	EEF2K	protein_coding	1372.548493	1.15585	1.15585	2.22815	2.22815	0.14822	-7.79815	6.28e-15	8.03e-13	0	0	0	0	1	0
ENSG00000241684	ADAMTS9-AS2	antisense	877.296	0.636862	0.636862	1.55494	1.55494	0.197534	-3.22406	0.00126385	0.0115565	ENSG00000162989	KCNJ3	protein_coding	877.0295064	1.18631	1.18631	2.2757	2.2757	0.507641	-2.33691	0.0194437	0.0910746	0	0	0	0	1	0
ENSG00000241684	ADAMTS9-AS2	antisense	877.296	0.636862	0.636862	1.55494	1.55494	0.197534	-3.22406	0.00126385	0.0115565	ENSG00000081052	COL4A4	protein_coding	3094.943378	1.17477	1.17477	2.25757	2.25757	0.205925	-5.70485	1.16e-08	4.3e-07	0	0	0	0	1	0
ENSG00000241684	ADAMTS9-AS2	antisense	877.296	0.636862	0.636862	1.55494	1.55494	0.197534	-3.22406	0.00126385	0.0115565	ENSG00000055813	CCDC85A	protein_coding	161.203663	1.09325	1.09325	2.13354	2.13354	0.356873	-3.06342	0.00218826	0.0178155	0	0	0	0	1	0
ENSG00000241684	ADAMTS9-AS2	antisense	877.296	0.636862	0.636862	1.55494	1.55494	0.197534	-3.22406	0.00126385	0.0115565	ENSG00000100320	RBFOX2	protein_coding	1015.610212	1.00598	1.00598	2.00831	2.00831	0.163348	-6.15852	7.34e-10	3.34e-08	0	0	0	0	1	0
ENSG00000241684	ADAMTS9-AS2	antisense	877.296	0.636862	0.636862	1.55494	1.55494	0.197534	-3.22406	0.00126385	0.0115565	ENSG00000164330	EBF1	protein_coding	621.0891111	0.620626	0.620626	1.53754	1.53754	0.166685	-3.72336	0.000196591	0.00250512	0	0	0	0	1	0
ENSG00000241684	ADAMTS9-AS2	antisense	877.296	0.636862	0.636862	1.55494	1.55494	0.197534	-3.22406	0.00126385	0.0115565	ENSG00000204231	RXRB	protein_coding	935.6964707	1.02673	1.02673	2.0374	2.0374	0.118401	-8.67164	4.26e-18	1.08e-15	0	0	0	1	0	0
ENSG00000241684	ADAMTS9-AS2	antisense	877.296	0.636862	0.636862	1.55494	1.55494	0.197534	-3.22406	0.00126385	0.0115565	ENSG00000123572	NRK	protein_coding	1515.522309	0.998289	0.998289	1.99763	1.99763	0.410605	-2.43126	0.0150463	0.0762412	0	0	0	0	1	0
ENSG00000241684	ADAMTS9-AS2	antisense	877.296	0.636862	0.636862	1.55494	1.55494	0.197534	-3.22406	0.00126385	0.0115565	ENSG00000275832	ARHGAP23	protein_coding	994.7758919	1.19514	1.19514	2.28967	2.28967	0.23701	-5.04255	4.59e-07	1.23e-05	1	0	0	0	1	0
ENSG00000241684	ADAMTS9-AS2	antisense	877.296	0.636862	0.636862	1.55494	1.55494	0.197534	-3.22406	0.00126385	0.0115565	ENSG00000184371	CSF1	protein_coding	3297.412307	0.672061	0.672061	1.59335	1.59335	0.277425	-2.4225	0.0154143	0.077467	0	0	0	0	1	0
ENSG00000235529	AGAP1-IT1	sense_intronic	4.42051	-1.5699	1.5699	2.96883	-2.96883	0.540062	2.90688	0.00365052	0.0264351	ENSG00000197006	METTL9	protein_coding	803.1414988	1.37648	1.37648	2.59635	2.59635	0.191781	-7.17737	7.11e-13	5.87e-11	1	0	0	0	0	0
ENSG00000235529	AGAP1-IT1	sense_intronic	4.42051	-1.5699	1.5699	2.96883	-2.96883	0.540062	2.90688	0.00365052	0.0264351	ENSG00000185811	IKZF1	protein_coding	547.0635215	0.883201	0.883201	1.84446	1.84446	0.308874	-2.85942	0.0042442	0.0296751	0	0	0	1	0	0
ENSG00000235529	AGAP1-IT1	sense_intronic	4.42051	-1.5699	1.5699	2.96883	-2.96883	0.540062	2.90688	0.00365052	0.0264351	ENSG00000138378	STAT4	protein_coding	235.0291613	0.762236	0.762236	1.69612	1.69612	0.300271	-2.53849	0.0111331	0.0612068	0	0	0	1	0	0
ENSG00000235529	AGAP1-IT1	sense_intronic	4.42051	-1.5699	1.5699	2.96883	-2.96883	0.540062	2.90688	0.00365052	0.0264351	ENSG00000278224	PRICKLE4	protein_coding	18.12688551	-0.788904	0.788904	1.72776	-1.72776	0.306756	2.57177	0.0101181	0.0573004	1	0	0	0	0	0
ENSG00000235529	AGAP1-IT1	sense_intronic	4.42051	-1.5699	1.5699	2.96883	-2.96883	0.540062	2.90688	0.00365052	0.0264351	ENSG00000088038	CNOT3	protein_coding	1584.211128	0.764094	0.764094	1.6983	1.6983	0.114943	-6.64761	2.98e-11	1.79e-09	1	0	0	0	0	0
ENSG00000235529	AGAP1-IT1	sense_intronic	4.42051	-1.5699	1.5699	2.96883	-2.96883	0.540062	2.90688	0.00365052	0.0264351	ENSG00000163463	KRTCAP2	protein_coding	368.0318766	-0.681452	0.681452	1.60375	-1.60375	0.10995	6.19784	5.72e-10	2.66e-08	1	0	0	0	0	0
ENSG00000235529	AGAP1-IT1	sense_intronic	4.42051	-1.5699	1.5699	2.96883	-2.96883	0.540062	2.90688	0.00365052	0.0264351	ENSG00000089737	DDX24	protein_coding	3192.289023	1.63197	1.63197	3.09937	3.09937	0.194225	-8.40247	4.37e-17	9.09e-15	0	0	0	0	0	1
ENSG00000235529	AGAP1-IT1	sense_intronic	4.42051	-1.5699	1.5699	2.96883	-2.96883	0.540062	2.90688	0.00365052	0.0264351	ENSG00000275410	HNF1B	protein_coding	115.7305019	0.800543	0.800543	1.74176	1.74176	0.321648	-2.48888	0.0128147	0.06802	0	0	0	1	0	0
ENSG00000235529	AGAP1-IT1	sense_intronic	4.42051	-1.5699	1.5699	2.96883	-2.96883	0.540062	2.90688	0.00365052	0.0264351	ENSG00000066336	SPI1	protein_coding	512.5106754	0.793592	0.793592	1.73338	1.73338	0.29354	-2.70353	0.00686081	0.0431503	0	0	0	1	0	0
ENSG00000235529	AGAP1-IT1	sense_intronic	4.42051	-1.5699	1.5699	2.96883	-2.96883	0.540062	2.90688	0.00365052	0.0264351	ENSG00000119632	IFI27L2	protein_coding	228.1951802	1.32434	1.32434	2.50419	2.50419	0.277197	-4.77763	1.77e-06	4.18e-05	1	0	0	0	0	0
ENSG00000229487	ALG13-AS1	antisense	21.5227	0.853174	0.853174	1.80647	1.80647	0.262392	-3.25152	0.00114788	0.010655	ENSG00000107485	GATA3	protein_coding	1073.262045	-0.810344	0.810344	1.75363	-1.75363	0.326743	2.48007	0.0131357	0.0692606	0	0	0	1	0	0
ENSG00000229487	ALG13-AS1	antisense	21.5227	0.853174	0.853174	1.80647	1.80647	0.262392	-3.25152	0.00114788	0.010655	ENSG00000204231	RXRB	protein_coding	935.6964707	1.02673	1.02673	2.0374	2.0374	0.118401	-8.67164	4.26e-18	1.08e-15	0	0	0	1	0	0
ENSG00000255774	AP000439.2	lincRNA	4.67133	-2.11015	2.11015	4.31737	-4.31737	0.744458	2.83448	0.00458996	0.031565	ENSG00000267281	ATF7	protein_coding	92.84863401	-1.58877	1.58877	3.00792	-3.00792	0.209433	7.58602	3.3e-14	3.6e-12	0	0	0	1	0	0
ENSG00000237604	AP001056.1	lincRNA	5.2002	2.26023	2.26023	4.79067	4.79067	0.834935	-2.70707	0.00678806	0.0428044	ENSG00000174231	PRPF8	protein_coding	9999.718466	1.48782	1.48782	2.80464	2.80464	0.158124	-9.40921	5e-21	2.05e-18	0	0	0	0	0	1
ENSG00000237604	AP001056.1	lincRNA	5.2002	2.26023	2.26023	4.79067	4.79067	0.834935	-2.70707	0.00678806	0.0428044	ENSG00000270647	TAF15	protein_coding	3913.672851	1.00422	1.00422	2.00586	2.00586	0.123792	-8.11217	4.97e-16	7.85e-14	0	0	0	0	0	1
ENSG00000225731	AP001627.1	antisense	34.2213	-1.10567	1.10567	2.15199	-2.15199	0.35004	3.1587	0.00158474	0.0138504	ENSG00000169016	E2F6	protein_coding	607.4074733	0.747236	0.747236	1.67857	1.67857	0.117113	-6.38049	1.77e-10	9.06e-09	1	0	0	1	0	0
ENSG00000225731	AP001627.1	antisense	34.2213	-1.10567	1.10567	2.15199	-2.15199	0.35004	3.1587	0.00158474	0.0138504	ENSG00000020633	RUNX3	protein_coding	430.8422648	0.705579	0.705579	1.6308	1.6308	0.296221	-2.38193	0.017222	0.0840849	1	0	0	0	0	0
ENSG00000225731	AP001627.1	antisense	34.2213	-1.10567	1.10567	2.15199	-2.15199	0.35004	3.1587	0.00158474	0.0138504	ENSG00000155849	ELMO1	protein_coding	776.9316172	0.636646	0.636646	1.55471	1.55471	0.208718	-3.05026	0.00228641	0.0184155	1	0	0	0	0	0
ENSG00000225731	AP001627.1	antisense	34.2213	-1.10567	1.10567	2.15199	-2.15199	0.35004	3.1587	0.00158474	0.0138504	ENSG00000160201	U2AF1	protein_coding	175.6736233	1.22711	1.22711	2.34097	2.34097	0.502721	-2.44093	0.0146496	0.0748619	0	0	0	0	0	1
ENSG00000225731	AP001627.1	antisense	34.2213	-1.10567	1.10567	2.15199	-2.15199	0.35004	3.1587	0.00158474	0.0138504	ENSG00000009950	MLXIPL	protein_coding	264.4602983	-0.718368	0.718368	1.64532	-1.64532	0.188374	3.81352	0.000136999	0.00185277	0	0	0	1	0	0
ENSG00000225731	AP001627.1	antisense	34.2213	-1.10567	1.10567	2.15199	-2.15199	0.35004	3.1587	0.00158474	0.0138504	ENSG00000005249	PRKAR2B	protein_coding	731.2808778	0.978448	0.978448	1.97034	1.97034	0.287936	-3.39815	0.000678434	0.00695237	1	0	0	0	0	0
ENSG00000225731	AP001627.1	antisense	34.2213	-1.10567	1.10567	2.15199	-2.15199	0.35004	3.1587	0.00158474	0.0138504	ENSG00000164330	EBF1	protein_coding	621.0891111	0.620626	0.620626	1.53754	1.53754	0.166685	-3.72336	0.000196591	0.00250512	0	0	0	1	0	0
ENSG00000225731	AP001627.1	antisense	34.2213	-1.10567	1.10567	2.15199	-2.15199	0.35004	3.1587	0.00158474	0.0138504	ENSG00000213999	MEF2B	protein_coding	30.48377918	-1.32774	1.32774	2.51008	-2.51008	0.212562	6.24633	4.2e-10	2.02e-08	1	0	0	0	0	0
ENSG00000225731	AP001627.1	antisense	34.2213	-1.10567	1.10567	2.15199	-2.15199	0.35004	3.1587	0.00158474	0.0138504	ENSG00000135486	HNRNPA1	protein_coding	21671.62202	1.74256	1.74256	3.34628	3.34628	0.220806	-7.89182	2.98e-15	4.02e-13	0	0	0	0	0	1
ENSG00000225731	AP001627.1	antisense	34.2213	-1.10567	1.10567	2.15199	-2.15199	0.35004	3.1587	0.00158474	0.0138504	ENSG00000143257	NR1I3	protein_coding	29.58292833	0.707064	0.707064	1.63248	1.63248	0.250681	-2.82057	0.0047938	0.03271	0	0	0	1	0	0
ENSG00000244124	ATP1B3-AS1	antisense	124.07	1.55074	1.55074	2.92967	2.92967	0.427451	-3.62787	0.000285767	0.00341522	ENSG00000204531	POU5F1	protein_coding	31.21077622	0.997024	0.997024	1.99588	1.99588	0.38972	-2.55831	0.0105183	0.0587826	0	0	0	1	0	0
ENSG00000244124	ATP1B3-AS1	antisense	124.07	1.55074	1.55074	2.92967	2.92967	0.427451	-3.62787	0.000285767	0.00341522	ENSG00000009950	MLXIPL	protein_coding	264.4602983	-0.718368	0.718368	1.64532	-1.64532	0.188374	3.81352	0.000136999	0.00185277	0	0	0	1	0	0
ENSG00000244124	ATP1B3-AS1	antisense	124.07	1.55074	1.55074	2.92967	2.92967	0.427451	-3.62787	0.000285767	0.00341522	ENSG00000204231	RXRB	protein_coding	935.6964707	1.02673	1.02673	2.0374	2.0374	0.118401	-8.67164	4.26e-18	1.08e-15	0	0	0	1	0	0
ENSG00000244124	ATP1B3-AS1	antisense	124.07	1.55074	1.55074	2.92967	2.92967	0.427451	-3.62787	0.000285767	0.00341522	ENSG00000109101	FOXN1	protein_coding	119.0318285	-1.41087	1.41087	2.65897	-2.65897	0.536761	2.62848	0.00857676	0.0508225	0	0	0	1	0	0
ENSG00000244124	ATP1B3-AS1	antisense	124.07	1.55074	1.55074	2.92967	2.92967	0.427451	-3.62787	0.000285767	0.00341522	ENSG00000066336	SPI1	protein_coding	512.5106754	0.793592	0.793592	1.73338	1.73338	0.29354	-2.70353	0.00686081	0.0431503	0	0	0	1	0	0
ENSG00000230223	ATXN8OS	antisense	2.53395	-3.29948	3.29948	9.84562	-9.84562	1.43257	2.3032	0.0212678	0.0971611	ENSG00000117090	SLAMF1	protein_coding	123.4928066	1.52961	1.52961	2.88707	2.88707	0.404649	-3.78009	0.000156775	0.00208364	1	0	0	0	0	0
ENSG00000230223	ATXN8OS	antisense	2.53395	-3.29948	3.29948	9.84562	-9.84562	1.43257	2.3032	0.0212678	0.0971611	ENSG00000174748	RPL15	protein_coding	26028.49166	0.778655	0.778655	1.71553	1.71553	0.101579	-7.66549	1.78e-14	2.05e-12	0	0	0	0	1	0
ENSG00000230223	ATXN8OS	antisense	2.53395	-3.29948	3.29948	9.84562	-9.84562	1.43257	2.3032	0.0212678	0.0971611	ENSG00000185811	IKZF1	protein_coding	547.0635215	0.883201	0.883201	1.84446	1.84446	0.308874	-2.85942	0.0042442	0.0296751	0	0	0	1	0	0
ENSG00000230223	ATXN8OS	antisense	2.53395	-3.29948	3.29948	9.84562	-9.84562	1.43257	2.3032	0.0212678	0.0971611	ENSG00000137203	TFAP2A	protein_coding	1221.910389	-0.728128	0.728128	1.65649	-1.65649	0.288122	2.52715	0.0114993	0.0626578	0	0	0	1	0	0
ENSG00000230223	ATXN8OS	antisense	2.53395	-3.29948	3.29948	9.84562	-9.84562	1.43257	2.3032	0.0212678	0.0971611	ENSG00000066336	SPI1	protein_coding	512.5106754	0.793592	0.793592	1.73338	1.73338	0.29354	-2.70353	0.00686081	0.0431503	0	0	0	1	0	0
ENSG00000232118	BACH1-AS1	lincRNA	11.1971	1.10524	1.10524	2.15134	2.15134	0.457608	-2.41525	0.0157245	0.0786409	ENSG00000213999	MEF2B	protein_coding	30.48377918	-1.32774	1.32774	2.51008	-2.51008	0.212562	6.24633	4.2e-10	2.02e-08	0	0	0	1	0	0
ENSG00000232118	BACH1-AS1	lincRNA	11.1971	1.10524	1.10524	2.15134	2.15134	0.457608	-2.41525	0.0157245	0.0786409	ENSG00000135486	HNRNPA1	protein_coding	21671.62202	1.74256	1.74256	3.34628	3.34628	0.220806	-7.89182	2.98e-15	4.02e-13	0	0	0	0	0	1
ENSG00000232118	BACH1-AS1	lincRNA	11.1971	1.10524	1.10524	2.15134	2.15134	0.457608	-2.41525	0.0157245	0.0786409	ENSG00000163508	EOMES	protein_coding	68.35887457	0.949594	0.949594	1.93133	1.93133	0.338829	-2.80258	0.00506959	0.0341028	0	0	0	1	0	0
ENSG00000232118	BACH1-AS1	lincRNA	11.1971	1.10524	1.10524	2.15134	2.15134	0.457608	-2.41525	0.0157245	0.0786409	ENSG00000057657	PRDM1	protein_coding	968.3433828	0.984768	0.984768	1.979	1.979	0.308414	-3.19301	0.00140798	0.0126348	0	0	0	1	0	0
ENSG00000232118	BACH1-AS1	lincRNA	11.1971	1.10524	1.10524	2.15134	2.15134	0.457608	-2.41525	0.0157245	0.0786409	ENSG00000185122	HSF1	protein_coding	1953.572611	0.859585	0.859585	1.81452	1.81452	0.14256	-6.02963	1.64e-09	7e-08	0	0	0	1	0	0
ENSG00000232118	BACH1-AS1	lincRNA	11.1971	1.10524	1.10524	2.15134	2.15134	0.457608	-2.41525	0.0157245	0.0786409	ENSG00000020633	RUNX3	protein_coding	430.8422648	0.705579	0.705579	1.6308	1.6308	0.296221	-2.38193	0.017222	0.0840849	0	0	0	1	0	0
ENSG00000232118	BACH1-AS1	lincRNA	11.1971	1.10524	1.10524	2.15134	2.15134	0.457608	-2.41525	0.0157245	0.0786409	ENSG00000103495	MAZ	protein_coding	1366.91807	-1.04456	1.04456	2.06274	-2.06274	0.19529	5.34879	8.85e-08	2.75e-06	0	0	0	1	0	0
ENSG00000232118	BACH1-AS1	lincRNA	11.1971	1.10524	1.10524	2.15134	2.15134	0.457608	-2.41525	0.0157245	0.0786409	ENSG00000169926	KLF13	protein_coding	168.463401	1.49737	1.49737	2.82328	2.82328	0.330394	-4.53209	5.84e-06	0.000119949	0	0	0	1	0	0
ENSG00000232118	BACH1-AS1	lincRNA	11.1971	1.10524	1.10524	2.15134	2.15134	0.457608	-2.41525	0.0157245	0.0786409	ENSG00000089737	DDX24	protein_coding	3192.289023	1.63197	1.63197	3.09937	3.09937	0.194225	-8.40247	4.37e-17	9.09e-15	0	0	0	0	0	1
ENSG00000232118	BACH1-AS1	lincRNA	11.1971	1.10524	1.10524	2.15134	2.15134	0.457608	-2.41525	0.0157245	0.0786409	ENSG00000270647	TAF15	protein_coding	3913.672851	1.00422	1.00422	2.00586	2.00586	0.123792	-8.11217	4.97e-16	7.85e-14	0	0	0	0	0	1
ENSG00000232118	BACH1-AS1	lincRNA	11.1971	1.10524	1.10524	2.15134	2.15134	0.457608	-2.41525	0.0157245	0.0786409	ENSG00000118689	FOXO3	protein_coding	5112.575907	0.714263	0.714263	1.64065	1.64065	0.22306	-3.20212	0.00136422	0.0123032	0	0	0	1	0	0
ENSG00000232118	BACH1-AS1	lincRNA	11.1971	1.10524	1.10524	2.15134	2.15134	0.457608	-2.41525	0.0157245	0.0786409	ENSG00000137203	TFAP2A	protein_coding	1221.910389	-0.728128	0.728128	1.65649	-1.65649	0.288122	2.52715	0.0114993	0.0626578	0	0	0	1	0	0
ENSG00000232118	BACH1-AS1	lincRNA	11.1971	1.10524	1.10524	2.15134	2.15134	0.457608	-2.41525	0.0157245	0.0786409	ENSG00000066336	SPI1	protein_coding	512.5106754	0.793592	0.793592	1.73338	1.73338	0.29354	-2.70353	0.00686081	0.0431503	0	0	0	1	0	0
ENSG00000235831	BHLHE40-AS1	antisense	175.291	-0.822462	0.822462	1.76842	-1.76842	0.313928	2.61991	0.00879529	0.0517659	ENSG00000188092	GPR89B	protein_coding	263.788761	1.04491	1.04491	2.06324	2.06324	0.17099	-6.11097	9.9e-10	4.37e-08	1	0	0	0	0	0
ENSG00000235831	BHLHE40-AS1	antisense	175.291	-0.822462	0.822462	1.76842	-1.76842	0.313928	2.61991	0.00879529	0.0517659	ENSG00000140264	SERF2	protein_coding	9753.67121	-1.08211	1.08211	2.11713	-2.11713	0.108699	9.95511	2.4e-23	1.38e-20	1	0	0	0	0	0
ENSG00000235831	BHLHE40-AS1	antisense	175.291	-0.822462	0.822462	1.76842	-1.76842	0.313928	2.61991	0.00879529	0.0517659	ENSG00000112149	CD83	protein_coding	1053.205355	0.940777	0.940777	1.91956	1.91956	0.22174	-4.24269	2.21e-05	0.000389451	1	0	0	0	0	0
ENSG00000235831	BHLHE40-AS1	antisense	175.291	-0.822462	0.822462	1.76842	-1.76842	0.313928	2.61991	0.00879529	0.0517659	ENSG00000164330	EBF1	protein_coding	621.0891111	0.620626	0.620626	1.53754	1.53754	0.166685	-3.72336	0.000196591	0.00250512	0	0	0	1	0	0
ENSG00000235831	BHLHE40-AS1	antisense	175.291	-0.822462	0.822462	1.76842	-1.76842	0.313928	2.61991	0.00879529	0.0517659	ENSG00000092199	HNRNPC	protein_coding	13337.67942	0.862957	0.862957	1.81876	1.81876	0.112843	-7.64739	2.05e-14	2.32e-12	0	0	0	0	0	1
ENSG00000235831	BHLHE40-AS1	antisense	175.291	-0.822462	0.822462	1.76842	-1.76842	0.313928	2.61991	0.00879529	0.0517659	ENSG00000143257	NR1I3	protein_coding	29.58292833	0.707064	0.707064	1.63248	1.63248	0.250681	-2.82057	0.0047938	0.03271	0	0	0	1	0	0
ENSG00000205488	CALML3-AS1	antisense	80.5583	-1.71447	1.71447	3.28175	-3.28175	0.447851	3.8282	0.000129082	0.00176688	ENSG00000137880	GCHFR	protein_coding	43.98006748	-1.31575	1.31575	2.48932	-2.48932	0.15195	8.65908	4.76e-18	1.19e-15	0	0	1	0	0	0
ENSG00000205488	CALML3-AS1	antisense	80.5583	-1.71447	1.71447	3.28175	-3.28175	0.447851	3.8282	0.000129082	0.00176688	ENSG00000155189	AGPAT5	protein_coding	218.7087609	1.20868	1.20868	2.31126	2.31126	0.175177	-6.89974	5.21e-12	3.52e-10	0	0	1	0	0	0
ENSG00000205488	CALML3-AS1	antisense	80.5583	-1.71447	1.71447	3.28175	-3.28175	0.447851	3.8282	0.000129082	0.00176688	ENSG00000142864	SERBP1	protein_coding	8179.9711	0.619379	0.619379	1.53621	1.53621	0.107769	-5.74727	9.07e-09	3.4e-07	1	0	1	0	0	0
ENSG00000205488	CALML3-AS1	antisense	80.5583	-1.71447	1.71447	3.28175	-3.28175	0.447851	3.8282	0.000129082	0.00176688	ENSG00000105278	ZFR2	protein_coding	26.16784967	-0.721351	0.721351	1.64873	-1.64873	0.290724	2.48122	0.0130934	0.0690952	0	0	1	0	0	0
ENSG00000205488	CALML3-AS1	antisense	80.5583	-1.71447	1.71447	3.28175	-3.28175	0.447851	3.8282	0.000129082	0.00176688	ENSG00000099715	PCDH11Y	protein_coding	31.73350227	1.13732	1.13732	2.19973	2.19973	0.362746	-3.13532	0.00171668	0.0147518	0	0	1	0	0	0
ENSG00000205488	CALML3-AS1	antisense	80.5583	-1.71447	1.71447	3.28175	-3.28175	0.447851	3.8282	0.000129082	0.00176688	ENSG00000139364	TMEM132B	protein_coding	186.3830565	0.860402	0.860402	1.81554	1.81554	0.307481	-2.79823	0.00513835	0.0344691	0	0	1	0	0	0
ENSG00000205488	CALML3-AS1	antisense	80.5583	-1.71447	1.71447	3.28175	-3.28175	0.447851	3.8282	0.000129082	0.00176688	ENSG00000100605	ITPK1	protein_coding	1150.912929	0.906057	0.906057	1.87392	1.87392	0.175769	-5.15481	2.54e-07	7.16e-06	0	0	1	0	0	0
ENSG00000205488	CALML3-AS1	antisense	80.5583	-1.71447	1.71447	3.28175	-3.28175	0.447851	3.8282	0.000129082	0.00176688	ENSG00000174004	NRROS	protein_coding	156.5446184	0.626651	0.626651	1.54398	1.54398	0.237885	-2.63426	0.00843208	0.0502203	1	0	0	0	0	0
ENSG00000205488	CALML3-AS1	antisense	80.5583	-1.71447	1.71447	3.28175	-3.28175	0.447851	3.8282	0.000129082	0.00176688	ENSG00000173918	C1QTNF1	protein_coding	6988.478732	1.3249	1.3249	2.50516	2.50516	0.467166	-2.83604	0.00456763	0.0314516	0	0	1	0	0	0
ENSG00000205488	CALML3-AS1	antisense	80.5583	-1.71447	1.71447	3.28175	-3.28175	0.447851	3.8282	0.000129082	0.00176688	ENSG00000166828	SCNN1G	protein_coding	798.5337976	-1.0346	1.0346	2.04854	-2.04854	0.423229	2.44453	0.0145041	0.0743805	0	0	1	0	0	0
ENSG00000205488	CALML3-AS1	antisense	80.5583	-1.71447	1.71447	3.28175	-3.28175	0.447851	3.8282	0.000129082	0.00176688	ENSG00000104824	HNRNPL	protein_coding	2067.002733	1.47204	1.47204	2.77413	2.77413	0.204712	-7.19078	6.44e-13	5.38e-11	0	0	1	0	0	0
ENSG00000205488	CALML3-AS1	antisense	80.5583	-1.71447	1.71447	3.28175	-3.28175	0.447851	3.8282	0.000129082	0.00176688	ENSG00000204314	PRRT1	protein_coding	26.23270642	1.34515	1.34515	2.54057	2.54057	0.215697	-6.2363	4.48e-10	2.14e-08	1	0	1	0	0	0
ENSG00000205488	CALML3-AS1	antisense	80.5583	-1.71447	1.71447	3.28175	-3.28175	0.447851	3.8282	0.000129082	0.00176688	ENSG00000073969	NSF	protein_coding	489.4129741	1.14674	1.14674	2.21413	2.21413	0.145363	-7.88884	3.05e-15	4.1e-13	0	0	1	0	0	0
ENSG00000205488	CALML3-AS1	antisense	80.5583	-1.71447	1.71447	3.28175	-3.28175	0.447851	3.8282	0.000129082	0.00176688	ENSG00000198881	ASB12	protein_coding	16.8964025	-1.00195	1.00195	2.00271	-2.00271	0.305783	3.27667	0.00105039	0.00992064	1	0	1	0	0	0
ENSG00000205488	CALML3-AS1	antisense	80.5583	-1.71447	1.71447	3.28175	-3.28175	0.447851	3.8282	0.000129082	0.00176688	ENSG00000187867	PALM3	protein_coding	214.4860448	-1.31999	1.31999	2.49665	-2.49665	0.375548	3.51484	0.00044002	0.00488434	0	0	1	0	0	0
ENSG00000205488	CALML3-AS1	antisense	80.5583	-1.71447	1.71447	3.28175	-3.28175	0.447851	3.8282	0.000129082	0.00176688	ENSG00000204482	LST1	protein_coding	81.62784153	1.8601	1.8601	3.63034	3.63034	0.292784	-6.35316	2.11e-10	1.07e-08	0	0	1	0	0	0
ENSG00000205488	CALML3-AS1	antisense	80.5583	-1.71447	1.71447	3.28175	-3.28175	0.447851	3.8282	0.000129082	0.00176688	ENSG00000165923	AGBL2	protein_coding	59.9493169	0.883767	0.883767	1.84519	1.84519	0.218151	-4.05116	5.1e-05	0.000798553	0	0	1	0	0	0
ENSG00000205488	CALML3-AS1	antisense	80.5583	-1.71447	1.71447	3.28175	-3.28175	0.447851	3.8282	0.000129082	0.00176688	ENSG00000266964	FXYD1	protein_coding	32.05209221	-1.29742	1.29742	2.45789	-2.45789	0.346938	3.73963	0.000184291	0.00237855	1	0	1	0	0	0
ENSG00000205488	CALML3-AS1	antisense	80.5583	-1.71447	1.71447	3.28175	-3.28175	0.447851	3.8282	0.000129082	0.00176688	ENSG00000100628	ASB2	protein_coding	738.6357843	1.54604	1.54604	2.92015	2.92015	0.289101	-5.34777	8.9e-08	2.76e-06	1	0	1	0	0	0
ENSG00000205488	CALML3-AS1	antisense	80.5583	-1.71447	1.71447	3.28175	-3.28175	0.447851	3.8282	0.000129082	0.00176688	ENSG00000176153	GPX2	protein_coding	644.3991727	-1.3401	1.3401	2.53169	-2.53169	0.47147	2.84239	0.00447773	0.0309682	0	0	1	0	0	0
ENSG00000205488	CALML3-AS1	antisense	80.5583	-1.71447	1.71447	3.28175	-3.28175	0.447851	3.8282	0.000129082	0.00176688	ENSG00000197283	SYNGAP1	protein_coding	504.1248416	1.27963	1.27963	2.42777	2.42777	0.164732	-7.76795	7.98e-15	9.98e-13	1	0	1	0	0	0
ENSG00000205488	CALML3-AS1	antisense	80.5583	-1.71447	1.71447	3.28175	-3.28175	0.447851	3.8282	0.000129082	0.00176688	ENSG00000100320	RBFOX2	protein_coding	1015.610212	1.00598	1.00598	2.00831	2.00831	0.163348	-6.15852	7.34e-10	3.34e-08	0	0	1	0	0	0
ENSG00000205488	CALML3-AS1	antisense	80.5583	-1.71447	1.71447	3.28175	-3.28175	0.447851	3.8282	0.000129082	0.00176688	ENSG00000105707	HPN	protein_coding	1773.397873	-1.43178	1.43178	2.69779	-2.69779	0.535679	2.67283	0.0075214	0.0462592	0	0	1	0	0	0
ENSG00000205488	CALML3-AS1	antisense	80.5583	-1.71447	1.71447	3.28175	-3.28175	0.447851	3.8282	0.000129082	0.00176688	ENSG00000146242	TPBG	protein_coding	44.96937129	1.55413	1.55413	2.93657	2.93657	0.22474	-6.91524	4.67e-12	3.2e-10	1	0	1	0	0	0
ENSG00000205488	CALML3-AS1	antisense	80.5583	-1.71447	1.71447	3.28175	-3.28175	0.447851	3.8282	0.000129082	0.00176688	ENSG00000117318	ID3	protein_coding	1034.353714	1.14805	1.14805	2.21615	2.21615	0.244309	-4.6992	2.61e-06	5.93e-05	0	0	1	0	0	0
ENSG00000205488	CALML3-AS1	antisense	80.5583	-1.71447	1.71447	3.28175	-3.28175	0.447851	3.8282	0.000129082	0.00176688	ENSG00000136059	VILL	protein_coding	1872.263239	-0.637914	0.637914	1.55608	-1.55608	0.176062	3.62324	0.000290938	0.00346109	0	0	1	0	0	0
ENSG00000205488	CALML3-AS1	antisense	80.5583	-1.71447	1.71447	3.28175	-3.28175	0.447851	3.8282	0.000129082	0.00176688	ENSG00000166106	ADAMTS15	protein_coding	483.8570223	1.20013	1.20013	2.29761	2.29761	0.409651	-2.92965	0.00339348	0.0250453	0	0	1	0	0	0
ENSG00000205488	CALML3-AS1	antisense	80.5583	-1.71447	1.71447	3.28175	-3.28175	0.447851	3.8282	0.000129082	0.00176688	ENSG00000175344	CHRNA7	protein_coding	25.5701405	1.06553	1.06553	2.09294	2.09294	0.369752	-2.88175	0.00395475	0.0280803	0	0	1	0	0	0
ENSG00000205488	CALML3-AS1	antisense	80.5583	-1.71447	1.71447	3.28175	-3.28175	0.447851	3.8282	0.000129082	0.00176688	ENSG00000005001	PRSS22	protein_coding	303.8740853	1.03147	1.03147	2.04411	2.04411	0.340895	-3.02578	0.00247993	0.0195988	0	0	1	0	0	0
ENSG00000205488	CALML3-AS1	antisense	80.5583	-1.71447	1.71447	3.28175	-3.28175	0.447851	3.8282	0.000129082	0.00176688	ENSG00000213977	TAX1BP3	protein_coding	219.3324395	-2.15794	2.15794	4.46278	-4.46278	0.213709	10.0976	5.66e-24	3.53e-21	1	0	1	0	0	0
ENSG00000205488	CALML3-AS1	antisense	80.5583	-1.71447	1.71447	3.28175	-3.28175	0.447851	3.8282	0.000129082	0.00176688	ENSG00000204231	RXRB	protein_coding	935.6964707	1.02673	1.02673	2.0374	2.0374	0.118401	-8.67164	4.26e-18	1.08e-15	0	0	1	1	0	0
ENSG00000205488	CALML3-AS1	antisense	80.5583	-1.71447	1.71447	3.28175	-3.28175	0.447851	3.8282	0.000129082	0.00176688	ENSG00000119632	IFI27L2	protein_coding	228.1951802	1.32434	1.32434	2.50419	2.50419	0.277197	-4.77763	1.77e-06	4.18e-05	0	0	1	0	0	0
ENSG00000205488	CALML3-AS1	antisense	80.5583	-1.71447	1.71447	3.28175	-3.28175	0.447851	3.8282	0.000129082	0.00176688	ENSG00000172123	SLFN12	protein_coding	243.5114243	0.615258	0.615258	1.53183	1.53183	0.162071	-3.79622	0.000146919	0.00197004	0	0	1	0	0	0
ENSG00000205488	CALML3-AS1	antisense	80.5583	-1.71447	1.71447	3.28175	-3.28175	0.447851	3.8282	0.000129082	0.00176688	ENSG00000161798	AQP5	protein_coding	116.2876742	0.933369	0.933369	1.90973	1.90973	0.393706	-2.37072	0.0177533	0.0858152	0	0	1	0	0	0
ENSG00000205488	CALML3-AS1	antisense	80.5583	-1.71447	1.71447	3.28175	-3.28175	0.447851	3.8282	0.000129082	0.00176688	ENSG00000100968	NFATC4	protein_coding	831.5948492	1.49823	1.49823	2.82496	2.82496	0.18689	-8.01664	1.09e-15	1.59e-13	1	0	1	0	0	0
ENSG00000205488	CALML3-AS1	antisense	80.5583	-1.71447	1.71447	3.28175	-3.28175	0.447851	3.8282	0.000129082	0.00176688	ENSG00000154134	ROBO3	protein_coding	1357.542642	-0.72976	0.72976	1.65836	-1.65836	0.221956	3.28786	0.00100954	0.00959749	0	0	1	0	0	0
ENSG00000205488	CALML3-AS1	antisense	80.5583	-1.71447	1.71447	3.28175	-3.28175	0.447851	3.8282	0.000129082	0.00176688	ENSG00000152082	MZT2B	protein_coding	847.9899228	-0.739908	0.739908	1.67007	-1.67007	0.164992	4.48452	7.31e-06	0.00014666	1	0	0	0	0	0
ENSG00000205488	CALML3-AS1	antisense	80.5583	-1.71447	1.71447	3.28175	-3.28175	0.447851	3.8282	0.000129082	0.00176688	ENSG00000176402	GJC3	protein_coding	188.1367966	-0.677638	0.677638	1.59952	-1.59952	0.268617	2.52269	0.0116461	0.0633338	1	0	1	0	0	0
ENSG00000205488	CALML3-AS1	antisense	80.5583	-1.71447	1.71447	3.28175	-3.28175	0.447851	3.8282	0.000129082	0.00176688	ENSG00000163661	PTX3	protein_coding	215.7941179	2.28544	2.28544	4.87512	4.87512	0.638113	-3.58156	0.000341555	0.0039666	0	0	1	0	0	0
ENSG00000205488	CALML3-AS1	antisense	80.5583	-1.71447	1.71447	3.28175	-3.28175	0.447851	3.8282	0.000129082	0.00176688	ENSG00000184371	CSF1	protein_coding	3297.412307	0.672061	0.672061	1.59335	1.59335	0.277425	-2.4225	0.0154143	0.077467	0	0	1	0	0	0
ENSG00000205488	CALML3-AS1	antisense	80.5583	-1.71447	1.71447	3.28175	-3.28175	0.447851	3.8282	0.000129082	0.00176688	ENSG00000204531	POU5F1	protein_coding	31.21077622	0.997024	0.997024	1.99588	1.99588	0.38972	-2.55831	0.0105183	0.0587826	0	0	1	0	0	0
ENSG00000205488	CALML3-AS1	antisense	80.5583	-1.71447	1.71447	3.28175	-3.28175	0.447851	3.8282	0.000129082	0.00176688	ENSG00000115541	HSPE1	protein_coding	1218.920403	-1.0264	1.0264	2.03693	-2.03693	0.364496	2.81593	0.00486357	0.0330843	0	0	1	0	0	0
ENSG00000205488	CALML3-AS1	antisense	80.5583	-1.71447	1.71447	3.28175	-3.28175	0.447851	3.8282	0.000129082	0.00176688	ENSG00000183662	FAM19A1	protein_coding	95.64751039	0.806607	0.806607	1.74909	1.74909	0.349449	-2.30823	0.0209865	0.0962045	0	0	1	0	0	0
ENSG00000205488	CALML3-AS1	antisense	80.5583	-1.71447	1.71447	3.28175	-3.28175	0.447851	3.8282	0.000129082	0.00176688	ENSG00000204352	C9orf129	protein_coding	5.509204094	1.25749	1.25749	2.39079	2.39079	0.517782	-2.4286	0.0151572	0.0766639	1	0	0	0	0	0
ENSG00000205488	CALML3-AS1	antisense	80.5583	-1.71447	1.71447	3.28175	-3.28175	0.447851	3.8282	0.000129082	0.00176688	ENSG00000132613	MTSS1L	protein_coding	1310.155085	-0.585073	0.585073	1.50011	-1.50011	0.122856	4.76228	1.91e-06	4.49e-05	0	0	1	0	0	0
ENSG00000205488	CALML3-AS1	antisense	80.5583	-1.71447	1.71447	3.28175	-3.28175	0.447851	3.8282	0.000129082	0.00176688	ENSG00000088726	TMEM40	protein_coding	192.7518071	-1.06343	1.06343	2.0899	-2.0899	0.438637	2.4244	0.0153338	0.0772112	0	0	1	0	0	0
ENSG00000205488	CALML3-AS1	antisense	80.5583	-1.71447	1.71447	3.28175	-3.28175	0.447851	3.8282	0.000129082	0.00176688	ENSG00000058866	DGKG	protein_coding	383.3170642	0.753315	0.753315	1.68566	1.68566	0.303501	-2.48208	0.0130618	0.0690089	0	0	1	0	0	0
ENSG00000205488	CALML3-AS1	antisense	80.5583	-1.71447	1.71447	3.28175	-3.28175	0.447851	3.8282	0.000129082	0.00176688	ENSG00000132522	GPS2	protein_coding	237.3076556	-1.69527	1.69527	3.23837	-3.23837	0.166725	10.168	2.75e-24	1.81e-21	1	0	1	0	0	0
ENSG00000205488	CALML3-AS1	antisense	80.5583	-1.71447	1.71447	3.28175	-3.28175	0.447851	3.8282	0.000129082	0.00176688	ENSG00000105559	PLEKHA4	protein_coding	1713.688922	0.710675	0.710675	1.63657	1.63657	0.306974	-2.3151	0.0206077	0.0949492	1	0	1	0	0	0
ENSG00000205488	CALML3-AS1	antisense	80.5583	-1.71447	1.71447	3.28175	-3.28175	0.447851	3.8282	0.000129082	0.00176688	ENSG00000030066	NUP160	protein_coding	1571.244414	1.12983	1.12983	2.18833	2.18833	0.125967	-8.96929	2.98e-19	9.22e-17	1	0	0	0	0	0
ENSG00000205488	CALML3-AS1	antisense	80.5583	-1.71447	1.71447	3.28175	-3.28175	0.447851	3.8282	0.000129082	0.00176688	ENSG00000102290	PCDH11X	protein_coding	32.14882531	1.77068	1.77068	3.41214	3.41214	0.613745	-2.88504	0.00391363	0.0278571	0	0	1	0	0	0
ENSG00000205488	CALML3-AS1	antisense	80.5583	-1.71447	1.71447	3.28175	-3.28175	0.447851	3.8282	0.000129082	0.00176688	ENSG00000115896	PLCL1	protein_coding	1811.266452	0.756784	0.756784	1.68972	1.68972	0.268675	-2.81673	0.00485153	0.033023	0	0	1	0	0	0
ENSG00000205488	CALML3-AS1	antisense	80.5583	-1.71447	1.71447	3.28175	-3.28175	0.447851	3.8282	0.000129082	0.00176688	ENSG00000140254	DUOXA1	protein_coding	1291.940718	-0.97589	0.97589	1.96685	-1.96685	0.400477	2.43682	0.014817	0.0754165	0	0	1	0	0	0
ENSG00000205488	CALML3-AS1	antisense	80.5583	-1.71447	1.71447	3.28175	-3.28175	0.447851	3.8282	0.000129082	0.00176688	ENSG00000159409	CELF3	protein_coding	22.72469507	-1.09045	1.09045	2.1294	-2.1294	0.389402	2.80031	0.00510536	0.0342987	0	0	1	0	0	0
ENSG00000205488	CALML3-AS1	antisense	80.5583	-1.71447	1.71447	3.28175	-3.28175	0.447851	3.8282	0.000129082	0.00176688	ENSG00000113083	LOX	protein_coding	655.9233509	1.10556	1.10556	2.15183	2.15183	0.352692	-3.13463	0.00172069	0.0147738	0	0	1	0	0	0
ENSG00000237402	CAMTA1-IT1	sense_intronic	0.751267	-2.114	2.114	4.32889	-4.32889	0.912516	2.31667	0.0205218	0.0946863	ENSG00000204256	BRD2	protein_coding	5132.867353	1.20554	1.20554	2.30624	2.30624	0.169482	-7.11312	1.13e-12	9.04e-11	1	0	0	0	0	0
ENSG00000237402	CAMTA1-IT1	sense_intronic	0.751267	-2.114	2.114	4.32889	-4.32889	0.912516	2.31667	0.0205218	0.0946863	ENSG00000204590	GNL1	protein_coding	1633.751455	1.23746	1.23746	2.35783	2.35783	0.154231	-8.02344	1.03e-15	1.52e-13	1	0	0	0	0	0
ENSG00000237402	CAMTA1-IT1	sense_intronic	0.751267	-2.114	2.114	4.32889	-4.32889	0.912516	2.31667	0.0205218	0.0946863	ENSG00000185090	MANEAL	protein_coding	214.2532083	-0.735408	0.735408	1.66487	-1.66487	0.234006	3.14269	0.00167405	0.0144592	1	0	0	0	0	0
ENSG00000237402	CAMTA1-IT1	sense_intronic	0.751267	-2.114	2.114	4.32889	-4.32889	0.912516	2.31667	0.0205218	0.0946863	ENSG00000156466	GDF6	protein_coding	32.31290299	0.783926	0.783926	1.72181	1.72181	0.330937	-2.36881	0.0178456	0.0860263	1	0	0	0	0	0
ENSG00000237402	CAMTA1-IT1	sense_intronic	0.751267	-2.114	2.114	4.32889	-4.32889	0.912516	2.31667	0.0205218	0.0946863	ENSG00000175697	GPR156	protein_coding	99.23083496	0.803727	0.803727	1.7456	1.7456	0.227189	-3.53771	0.000403619	0.00454578	1	0	0	0	0	0
ENSG00000226312	CFLAR-AS1	antisense	79.0215	0.65	0.65	1.56917	1.56917	0.252634	-2.57289	0.0100853	0.0571846	ENSG00000136603	SKIL	protein_coding	3292.065501	0.624842	0.624842	1.54204	1.54204	0.211236	-2.95803	0.00309614	0.0233707	0	0	0	0	1	0
ENSG00000226312	CFLAR-AS1	antisense	79.0215	0.65	0.65	1.56917	1.56917	0.252634	-2.57289	0.0100853	0.0571846	ENSG00000213741	RPS29	protein_coding	7928.387565	0.915455	0.915455	1.88616	1.88616	0.122797	-7.45504	8.98e-14	8.97e-12	0	0	0	0	1	0
ENSG00000226312	CFLAR-AS1	antisense	79.0215	0.65	0.65	1.56917	1.56917	0.252634	-2.57289	0.0100853	0.0571846	ENSG00000143702	CEP170	protein_coding	231.2157776	1.92397	1.92397	3.79465	3.79465	0.223523	-8.60746	7.47e-18	1.84e-15	0	0	0	0	1	0
ENSG00000226312	CFLAR-AS1	antisense	79.0215	0.65	0.65	1.56917	1.56917	0.252634	-2.57289	0.0100853	0.0571846	ENSG00000065413	ANKRD44	protein_coding	1417.278786	0.732932	0.732932	1.66201	1.66201	0.20254	-3.61871	0.000296074	0.00351402	0	0	0	0	1	0
ENSG00000226312	CFLAR-AS1	antisense	79.0215	0.65	0.65	1.56917	1.56917	0.252634	-2.57289	0.0100853	0.0571846	ENSG00000058673	ZC3H11A	protein_coding	20.52172847	-1.02494	1.02494	2.03487	-2.03487	0.264299	3.87795	0.000105342	0.00148638	0	0	0	0	1	0
ENSG00000226312	CFLAR-AS1	antisense	79.0215	0.65	0.65	1.56917	1.56917	0.252634	-2.57289	0.0100853	0.0571846	ENSG00000101104	PABPC1L	protein_coding	2688.449465	-0.747149	0.747149	1.67847	-1.67847	0.211009	3.54084	0.000398856	0.00450475	0	0	0	0	1	0
ENSG00000226312	CFLAR-AS1	antisense	79.0215	0.65	0.65	1.56917	1.56917	0.252634	-2.57289	0.0100853	0.0571846	ENSG00000167615	LENG8	protein_coding	8553.531863	0.977331	0.977331	1.96882	1.96882	0.169058	-5.78104	7.42e-09	2.83e-07	0	0	0	0	1	0
ENSG00000226312	CFLAR-AS1	antisense	79.0215	0.65	0.65	1.56917	1.56917	0.252634	-2.57289	0.0100853	0.0571846	ENSG00000147324	MFHAS1	protein_coding	245.3454253	1.9706	1.9706	3.91931	3.91931	0.280259	-7.03134	2.05e-12	1.54e-10	0	0	0	0	1	0
ENSG00000226312	CFLAR-AS1	antisense	79.0215	0.65	0.65	1.56917	1.56917	0.252634	-2.57289	0.0100853	0.0571846	ENSG00000160570	DEDD2	protein_coding	1733.456486	-0.802152	0.802152	1.7437	-1.7437	0.20167	3.97754	6.96e-05	0.0010442	0	0	0	0	1	0
ENSG00000226312	CFLAR-AS1	antisense	79.0215	0.65	0.65	1.56917	1.56917	0.252634	-2.57289	0.0100853	0.0571846	ENSG00000164164	OTUD4	protein_coding	2922.338993	0.613599	0.613599	1.53007	1.53007	0.184412	-3.32732	0.000876853	0.0085681	0	0	0	0	1	0
ENSG00000226312	CFLAR-AS1	antisense	79.0215	0.65	0.65	1.56917	1.56917	0.252634	-2.57289	0.0100853	0.0571846	ENSG00000205339	IPO7	protein_coding	7041.212615	0.587276	0.587276	1.50241	1.50241	0.19942	-2.94491	0.00323045	0.0240979	0	0	0	0	1	0
ENSG00000226312	CFLAR-AS1	antisense	79.0215	0.65	0.65	1.56917	1.56917	0.252634	-2.57289	0.0100853	0.0571846	ENSG00000169756	LIMS1	protein_coding	2199.922207	0.592351	0.592351	1.5077	1.5077	0.12619	-4.69411	2.68e-06	6.06e-05	0	0	0	0	1	0
ENSG00000226312	CFLAR-AS1	antisense	79.0215	0.65	0.65	1.56917	1.56917	0.252634	-2.57289	0.0100853	0.0571846	ENSG00000215252	GOLGA8B	protein_coding	4530.537245	0.60872	0.60872	1.52491	1.52491	0.212024	-2.871	0.0040917	0.0287996	0	0	0	0	1	0
ENSG00000226312	CFLAR-AS1	antisense	79.0215	0.65	0.65	1.56917	1.56917	0.252634	-2.57289	0.0100853	0.0571846	ENSG00000244187	TMEM141	protein_coding	2091.885754	-1.06031	1.06031	2.08539	-2.08539	0.29937	3.54181	0.000397385	0.00449235	0	0	0	0	1	0
ENSG00000226312	CFLAR-AS1	antisense	79.0215	0.65	0.65	1.56917	1.56917	0.252634	-2.57289	0.0100853	0.0571846	ENSG00000174373	RALGAPA1	protein_coding	2495.938207	1.03246	1.03246	2.04551	2.04551	0.113429	-9.10222	8.85e-20	3.05e-17	0	0	0	0	1	0
ENSG00000226312	CFLAR-AS1	antisense	79.0215	0.65	0.65	1.56917	1.56917	0.252634	-2.57289	0.0100853	0.0571846	ENSG00000167280	ENGASE	protein_coding	5264.291807	-0.610394	0.610394	1.52668	-1.52668	0.117895	5.17745	2.25e-07	6.41e-06	0	0	0	0	1	0
ENSG00000226312	CFLAR-AS1	antisense	79.0215	0.65	0.65	1.56917	1.56917	0.252634	-2.57289	0.0100853	0.0571846	ENSG00000153989	NUS1	protein_coding	1357.872007	0.919966	0.919966	1.89207	1.89207	0.167205	-5.50201	3.75e-08	1.26e-06	0	0	1	0	0	0
ENSG00000226312	CFLAR-AS1	antisense	79.0215	0.65	0.65	1.56917	1.56917	0.252634	-2.57289	0.0100853	0.0571846	ENSG00000177370	TIMM22	protein_coding	231.7010238	1.0822	1.0822	2.11726	2.11726	0.15029	-7.20073	5.99e-13	5.08e-11	0	0	0	0	1	0
ENSG00000226312	CFLAR-AS1	antisense	79.0215	0.65	0.65	1.56917	1.56917	0.252634	-2.57289	0.0100853	0.0571846	ENSG00000196262	PPIA	protein_coding	9701.862205	1.68503	1.68503	3.21547	3.21547	0.261268	-6.44943	1.12e-10	5.95e-09	0	0	0	0	1	0
ENSG00000226312	CFLAR-AS1	antisense	79.0215	0.65	0.65	1.56917	1.56917	0.252634	-2.57289	0.0100853	0.0571846	ENSG00000128000	ZNF780B	protein_coding	18.74448219	1.17887	1.17887	2.264	2.264	0.234757	-5.02166	5.12e-07	1.36e-05	0	0	0	0	1	0
ENSG00000226312	CFLAR-AS1	antisense	79.0215	0.65	0.65	1.56917	1.56917	0.252634	-2.57289	0.0100853	0.0571846	ENSG00000204576	PRR3	protein_coding	84.30233222	1.27246	1.27246	2.41573	2.41573	0.152449	-8.34678	7.01e-17	1.38e-14	0	0	0	0	1	0
ENSG00000226312	CFLAR-AS1	antisense	79.0215	0.65	0.65	1.56917	1.56917	0.252634	-2.57289	0.0100853	0.0571846	ENSG00000269713	NBPF9	protein_coding	719.7724888	1.2101	1.2101	2.31354	2.31354	0.173078	-6.99165	2.72e-12	1.98e-10	0	0	0	0	1	0
ENSG00000226312	CFLAR-AS1	antisense	79.0215	0.65	0.65	1.56917	1.56917	0.252634	-2.57289	0.0100853	0.0571846	ENSG00000174886	NDUFA11	protein_coding	1178.945168	-0.677621	0.677621	1.5995	-1.5995	0.124749	5.43187	5.58e-08	1.81e-06	0	0	0	0	1	0
ENSG00000226312	CFLAR-AS1	antisense	79.0215	0.65	0.65	1.56917	1.56917	0.252634	-2.57289	0.0100853	0.0571846	ENSG00000267281	ATF7	protein_coding	92.84863401	-1.58877	1.58877	3.00792	-3.00792	0.209433	7.58602	3.3e-14	3.6e-12	0	0	0	0	1	0
ENSG00000226312	CFLAR-AS1	antisense	79.0215	0.65	0.65	1.56917	1.56917	0.252634	-2.57289	0.0100853	0.0571846	ENSG00000204256	BRD2	protein_coding	5132.867353	1.20554	1.20554	2.30624	2.30624	0.169482	-7.11312	1.13e-12	9.04e-11	0	0	0	0	1	0
ENSG00000226312	CFLAR-AS1	antisense	79.0215	0.65	0.65	1.56917	1.56917	0.252634	-2.57289	0.0100853	0.0571846	ENSG00000151612	ZNF827	protein_coding	7272.438297	-0.755923	0.755923	1.68871	-1.68871	0.327831	2.30583	0.0211199	0.0966566	0	0	0	0	1	0
ENSG00000226312	CFLAR-AS1	antisense	79.0215	0.65	0.65	1.56917	1.56917	0.252634	-2.57289	0.0100853	0.0571846	ENSG00000145734	BDP1	protein_coding	878.1771736	1.56156	1.56156	2.95174	2.95174	0.201077	-7.76599	8.1e-15	1.01e-12	0	0	0	0	1	0
ENSG00000226312	CFLAR-AS1	antisense	79.0215	0.65	0.65	1.56917	1.56917	0.252634	-2.57289	0.0100853	0.0571846	ENSG00000125944	HNRNPR	protein_coding	2047.661593	1.54963	1.54963	2.92743	2.92743	0.17668	-8.77083	1.77e-18	4.82e-16	0	0	0	0	1	0
ENSG00000226312	CFLAR-AS1	antisense	79.0215	0.65	0.65	1.56917	1.56917	0.252634	-2.57289	0.0100853	0.0571846	ENSG00000089737	DDX24	protein_coding	3192.289023	1.63197	1.63197	3.09937	3.09937	0.194225	-8.40247	4.37e-17	9.09e-15	0	0	0	0	0	1
ENSG00000226312	CFLAR-AS1	antisense	79.0215	0.65	0.65	1.56917	1.56917	0.252634	-2.57289	0.0100853	0.0571846	ENSG00000189171	S100A13	protein_coding	640.0024225	-0.932522	0.932522	1.90861	-1.90861	0.195283	4.77523	1.79e-06	4.23e-05	1	0	0	0	0	0
ENSG00000226312	CFLAR-AS1	antisense	79.0215	0.65	0.65	1.56917	1.56917	0.252634	-2.57289	0.0100853	0.0571846	ENSG00000285258	ATXN7	protein_coding	8.235161903	-1.00238	1.00238	2.0033	-2.0033	0.318309	3.14907	0.0016379	0.0142216	0	0	0	0	1	0
ENSG00000226312	CFLAR-AS1	antisense	79.0215	0.65	0.65	1.56917	1.56917	0.252634	-2.57289	0.0100853	0.0571846	ENSG00000152484	USP12	protein_coding	2226.145622	0.607954	0.607954	1.5241	1.5241	0.23278	-2.61171	0.00900919	0.0526431	0	0	0	0	1	0
ENSG00000226312	CFLAR-AS1	antisense	79.0215	0.65	0.65	1.56917	1.56917	0.252634	-2.57289	0.0100853	0.0571846	ENSG00000196313	POM121	protein_coding	2332.200275	0.841578	0.841578	1.79201	1.79201	0.130039	-6.47171	9.69e-11	5.21e-09	0	0	0	0	1	0
ENSG00000226312	CFLAR-AS1	antisense	79.0215	0.65	0.65	1.56917	1.56917	0.252634	-2.57289	0.0100853	0.0571846	ENSG00000278053	DDX52	protein_coding	520.034371	0.980256	0.980256	1.97282	1.97282	0.127384	-7.69526	1.41e-14	1.64e-12	0	0	0	0	1	0
ENSG00000232814	COL4A2-AS1	antisense	53.8792	1.12859	1.12859	2.18645	2.18645	0.393624	-2.86717	0.00414159	0.0290546	ENSG00000204231	RXRB	protein_coding	935.6964707	1.02673	1.02673	2.0374	2.0374	0.118401	-8.67164	4.26e-18	1.08e-15	0	0	0	1	0	0
ENSG00000232814	COL4A2-AS1	antisense	53.8792	1.12859	1.12859	2.18645	2.18645	0.393624	-2.86717	0.00414159	0.0290546	ENSG00000132522	GPS2	protein_coding	237.3076556	-1.69527	1.69527	3.23837	-3.23837	0.166725	10.168	2.75e-24	1.81e-21	1	0	0	0	0	0
ENSG00000232814	COL4A2-AS1	antisense	53.8792	1.12859	1.12859	2.18645	2.18645	0.393624	-2.86717	0.00414159	0.0290546	ENSG00000215845	TSTD1	protein_coding	1951.704655	-0.85641	0.85641	1.81053	-1.81053	0.31892	2.68535	0.00724545	0.0450122	1	0	0	0	0	0
ENSG00000232814	COL4A2-AS1	antisense	53.8792	1.12859	1.12859	2.18645	2.18645	0.393624	-2.86717	0.00414159	0.0290546	ENSG00000143257	NR1I3	protein_coding	29.58292833	0.707064	0.707064	1.63248	1.63248	0.250681	-2.82057	0.0047938	0.03271	0	0	0	1	0	0
ENSG00000232814	COL4A2-AS1	antisense	53.8792	1.12859	1.12859	2.18645	2.18645	0.393624	-2.86717	0.00414159	0.0290546	ENSG00000185507	IRF7	protein_coding	379.7325872	0.940078	0.940078	1.91863	1.91863	0.20577	-4.56858	4.91e-06	0.000102851	0	0	0	1	0	0
ENSG00000232814	COL4A2-AS1	antisense	53.8792	1.12859	1.12859	2.18645	2.18645	0.393624	-2.86717	0.00414159	0.0290546	ENSG00000119715	ESRRB	protein_coding	22.44268232	-0.950714	0.950714	1.93283	-1.93283	0.306769	3.09912	0.00194094	0.016301	0	0	0	1	0	0
ENSG00000232814	COL4A2-AS1	antisense	53.8792	1.12859	1.12859	2.18645	2.18645	0.393624	-2.86717	0.00414159	0.0290546	ENSG00000089737	DDX24	protein_coding	3192.289023	1.63197	1.63197	3.09937	3.09937	0.194225	-8.40247	4.37e-17	9.09e-15	0	0	0	0	0	1
ENSG00000233613	DCUN1D2-AS	antisense	14.6877	1.10235	1.10235	2.14704	2.14704	0.252301	-4.36918	1.25e-05	0.000233624	ENSG00000237649	KIFC1	protein_coding	50.67475788	1.18095	1.18095	2.26726	2.26726	0.381172	-3.0982	0.00194697	0.0163403	1	0	0	0	0	0
ENSG00000233613	DCUN1D2-AS	antisense	14.6877	1.10235	1.10235	2.14704	2.14704	0.252301	-4.36918	1.25e-05	0.000233624	ENSG00000100968	NFATC4	protein_coding	831.5948492	1.49823	1.49823	2.82496	2.82496	0.18689	-8.01664	1.09e-15	1.59e-13	0	0	0	1	0	0
ENSG00000233613	DCUN1D2-AS	antisense	14.6877	1.10235	1.10235	2.14704	2.14704	0.252301	-4.36918	1.25e-05	0.000233624	ENSG00000173404	INSM1	protein_coding	16.68511367	-1.97655	1.97655	3.93551	-3.93551	0.446549	4.42628	9.59e-06	0.000184916	0	0	0	1	0	0
ENSG00000233613	DCUN1D2-AS	antisense	14.6877	1.10235	1.10235	2.14704	2.14704	0.252301	-4.36918	1.25e-05	0.000233624	ENSG00000089737	DDX24	protein_coding	3192.289023	1.63197	1.63197	3.09937	3.09937	0.194225	-8.40247	4.37e-17	9.09e-15	0	0	0	0	0	1
ENSG00000233613	DCUN1D2-AS	antisense	14.6877	1.10235	1.10235	2.14704	2.14704	0.252301	-4.36918	1.25e-05	0.000233624	ENSG00000107485	GATA3	protein_coding	1073.262045	-0.810344	0.810344	1.75363	-1.75363	0.326743	2.48007	0.0131357	0.0692606	0	0	0	1	0	0
ENSG00000233613	DCUN1D2-AS	antisense	14.6877	1.10235	1.10235	2.14704	2.14704	0.252301	-4.36918	1.25e-05	0.000233624	ENSG00000270647	TAF15	protein_coding	3913.672851	1.00422	1.00422	2.00586	2.00586	0.123792	-8.11217	4.97e-16	7.85e-14	0	0	0	0	0	1
ENSG00000233613	DCUN1D2-AS	antisense	14.6877	1.10235	1.10235	2.14704	2.14704	0.252301	-4.36918	1.25e-05	0.000233624	ENSG00000126603	GLIS2	protein_coding	301.7488888	1.80071	1.80071	3.48393	3.48393	0.249338	-7.22198	5.12e-13	4.43e-11	0	0	0	1	0	0
ENSG00000233613	DCUN1D2-AS	antisense	14.6877	1.10235	1.10235	2.14704	2.14704	0.252301	-4.36918	1.25e-05	0.000233624	ENSG00000235098	ANKRD65	protein_coding	928.7662432	-0.694166	0.694166	1.61795	-1.61795	0.181035	3.83442	0.000125861	0.00172869	1	0	0	0	0	0
ENSG00000233613	DCUN1D2-AS	antisense	14.6877	1.10235	1.10235	2.14704	2.14704	0.252301	-4.36918	1.25e-05	0.000233624	ENSG00000107779	BMPR1A	protein_coding	3043.021839	0.85804	0.85804	1.81257	1.81257	0.105697	-8.11795	4.74e-16	7.55e-14	1	0	0	0	0	0
ENSG00000233613	DCUN1D2-AS	antisense	14.6877	1.10235	1.10235	2.14704	2.14704	0.252301	-4.36918	1.25e-05	0.000233624	ENSG00000074660	SCARF1	protein_coding	122.6033701	1.35611	1.35611	2.55993	2.55993	0.204773	-6.6225	3.53e-11	2.08e-09	1	0	0	0	0	0
ENSG00000245614	DDX11-AS1	antisense	28.5185	0.596997	0.596997	1.51257	1.51257	0.171998	-3.47095	0.000518628	0.0055779	ENSG00000164330	EBF1	protein_coding	621.0891111	0.620626	0.620626	1.53754	1.53754	0.166685	-3.72336	0.000196591	0.00250512	0	0	1	0	0	0
ENSG00000245614	DDX11-AS1	antisense	28.5185	0.596997	0.596997	1.51257	1.51257	0.171998	-3.47095	0.000518628	0.0055779	ENSG00000020633	RUNX3	protein_coding	430.8422648	0.705579	0.705579	1.6308	1.6308	0.296221	-2.38193	0.017222	0.0840849	0	0	0	1	0	0
ENSG00000245614	DDX11-AS1	antisense	28.5185	0.596997	0.596997	1.51257	1.51257	0.171998	-3.47095	0.000518628	0.0055779	ENSG00000163508	EOMES	protein_coding	68.35887457	0.949594	0.949594	1.93133	1.93133	0.338829	-2.80258	0.00506959	0.0341028	0	0	0	1	0	0
ENSG00000245614	DDX11-AS1	antisense	28.5185	0.596997	0.596997	1.51257	1.51257	0.171998	-3.47095	0.000518628	0.0055779	ENSG00000141448	GATA6	protein_coding	691.0263108	1.2171	1.2171	2.32479	2.32479	0.516019	-2.35864	0.0183421	0.0876024	0	0	0	1	0	0
ENSG00000255867	DENND5B-AS1	antisense	4.80355	0.93809	0.93809	1.91599	1.91599	0.373358	-2.51257	0.0119854	0.0648571	ENSG00000157992	KRTCAP3	protein_coding	1117.751051	-0.603672	0.603672	1.51958	-1.51958	0.260785	2.31482	0.0206226	0.0949937	1	0	0	0	0	0
ENSG00000255867	DENND5B-AS1	antisense	4.80355	0.93809	0.93809	1.91599	1.91599	0.373358	-2.51257	0.0119854	0.0648571	ENSG00000143257	NR1I3	protein_coding	29.58292833	0.707064	0.707064	1.63248	1.63248	0.250681	-2.82057	0.0047938	0.03271	0	0	0	1	0	0
ENSG00000255867	DENND5B-AS1	antisense	4.80355	0.93809	0.93809	1.91599	1.91599	0.373358	-2.51257	0.0119854	0.0648571	ENSG00000146242	TPBG	protein_coding	44.96937129	1.55413	1.55413	2.93657	2.93657	0.22474	-6.91524	4.67e-12	3.2e-10	1	0	0	0	0	0
ENSG00000255867	DENND5B-AS1	antisense	4.80355	0.93809	0.93809	1.91599	1.91599	0.373358	-2.51257	0.0119854	0.0648571	ENSG00000222009	BTBD19	protein_coding	853.2437441	0.852191	0.852191	1.80524	1.80524	0.278919	-3.05533	0.00224812	0.01818	1	0	0	0	0	0
ENSG00000255867	DENND5B-AS1	antisense	4.80355	0.93809	0.93809	1.91599	1.91599	0.373358	-2.51257	0.0119854	0.0648571	ENSG00000100320	RBFOX2	protein_coding	1015.610212	1.00598	1.00598	2.00831	2.00831	0.163348	-6.15852	7.34e-10	3.34e-08	0	0	0	0	0	1
ENSG00000255867	DENND5B-AS1	antisense	4.80355	0.93809	0.93809	1.91599	1.91599	0.373358	-2.51257	0.0119854	0.0648571	ENSG00000101447	FAM83D	protein_coding	1698.428695	-1.87469	1.87469	3.66722	-3.66722	0.607436	3.08623	0.00202711	0.0168293	1	0	0	0	0	0
ENSG00000255867	DENND5B-AS1	antisense	4.80355	0.93809	0.93809	1.91599	1.91599	0.373358	-2.51257	0.0119854	0.0648571	ENSG00000137203	TFAP2A	protein_coding	1221.910389	-0.728128	0.728128	1.65649	-1.65649	0.288122	2.52715	0.0114993	0.0626578	0	0	0	1	0	0
ENSG00000255867	DENND5B-AS1	antisense	4.80355	0.93809	0.93809	1.91599	1.91599	0.373358	-2.51257	0.0119854	0.0648571	ENSG00000104522	TSTA3	protein_coding	1288.645487	0.749232	0.749232	1.6809	1.6809	0.126937	-5.90238	3.58e-09	1.43e-07	1	0	0	0	0	0
ENSG00000255867	DENND5B-AS1	antisense	4.80355	0.93809	0.93809	1.91599	1.91599	0.373358	-2.51257	0.0119854	0.0648571	ENSG00000155849	ELMO1	protein_coding	776.9316172	0.636646	0.636646	1.55471	1.55471	0.208718	-3.05026	0.00228641	0.0184155	1	0	0	0	0	0
ENSG00000255867	DENND5B-AS1	antisense	4.80355	0.93809	0.93809	1.91599	1.91599	0.373358	-2.51257	0.0119854	0.0648571	ENSG00000154678	PDE1C	protein_coding	633.2534508	1.08908	1.08908	2.12738	2.12738	0.435091	-2.50311	0.0123108	0.0660451	1	0	0	0	0	0
ENSG00000255867	DENND5B-AS1	antisense	4.80355	0.93809	0.93809	1.91599	1.91599	0.373358	-2.51257	0.0119854	0.0648571	ENSG00000109101	FOXN1	protein_coding	119.0318285	-1.41087	1.41087	2.65897	-2.65897	0.536761	2.62848	0.00857676	0.0508225	0	0	0	1	0	0
ENSG00000255867	DENND5B-AS1	antisense	4.80355	0.93809	0.93809	1.91599	1.91599	0.373358	-2.51257	0.0119854	0.0648571	ENSG00000122121	XPNPEP2	protein_coding	115.1898302	1.39747	1.39747	2.6344	2.6344	0.607766	-2.29936	0.0214845	0.0979097	1	0	0	0	0	0
ENSG00000255867	DENND5B-AS1	antisense	4.80355	0.93809	0.93809	1.91599	1.91599	0.373358	-2.51257	0.0119854	0.0648571	ENSG00000089737	DDX24	protein_coding	3192.289023	1.63197	1.63197	3.09937	3.09937	0.194225	-8.40247	4.37e-17	9.09e-15	0	0	0	0	0	1
ENSG00000255867	DENND5B-AS1	antisense	4.80355	0.93809	0.93809	1.91599	1.91599	0.373358	-2.51257	0.0119854	0.0648571	ENSG00000171004	HS6ST2	protein_coding	502.7532306	1.21932	1.21932	2.32836	2.32836	0.415022	-2.93795	0.00330389	0.0245343	1	0	0	0	0	0
ENSG00000255867	DENND5B-AS1	antisense	4.80355	0.93809	0.93809	1.91599	1.91599	0.373358	-2.51257	0.0119854	0.0648571	ENSG00000169926	KLF13	protein_coding	168.463401	1.49737	1.49737	2.82328	2.82328	0.330394	-4.53209	5.84e-06	0.000119949	0	0	0	1	0	0
ENSG00000255867	DENND5B-AS1	antisense	4.80355	0.93809	0.93809	1.91599	1.91599	0.373358	-2.51257	0.0119854	0.0648571	ENSG00000146112	PPP1R18	protein_coding	257.0386587	1.73354	1.73354	3.32542	3.32542	0.32105	-5.39959	6.68e-08	2.12e-06	1	0	0	0	0	0
ENSG00000255867	DENND5B-AS1	antisense	4.80355	0.93809	0.93809	1.91599	1.91599	0.373358	-2.51257	0.0119854	0.0648571	ENSG00000092199	HNRNPC	protein_coding	13337.67942	0.862957	0.862957	1.81876	1.81876	0.112843	-7.64739	2.05e-14	2.32e-12	0	0	0	0	0	1
ENSG00000255867	DENND5B-AS1	antisense	4.80355	0.93809	0.93809	1.91599	1.91599	0.373358	-2.51257	0.0119854	0.0648571	ENSG00000153495	TEX29	protein_coding	27.39879635	-0.630357	0.630357	1.54795	-1.54795	0.238309	2.64513	0.00816604	0.0490152	1	0	0	0	0	0
ENSG00000230630	DNM3OS	antisense	415.171	0.764352	0.764352	1.69861	1.69861	0.31025	-2.46366	0.0137525	0.0714784	ENSG00000065978	YBX1	protein_coding	9956.288661	1.42699	1.42699	2.68885	2.68885	0.20494	-6.96299	3.33e-12	2.35e-10	0	0	0	1	0	0
ENSG00000230630	DNM3OS	antisense	415.171	0.764352	0.764352	1.69861	1.69861	0.31025	-2.46366	0.0137525	0.0714784	ENSG00000009950	MLXIPL	protein_coding	264.4602983	-0.718368	0.718368	1.64532	-1.64532	0.188374	3.81352	0.000136999	0.00185277	0	0	0	1	0	0
ENSG00000229847	EMX2OS	antisense	189.111	1.42881	1.42881	2.69225	2.69225	0.556439	-2.56778	0.0102352	0.0577379	ENSG00000197283	SYNGAP1	protein_coding	504.1248416	1.27963	1.27963	2.42777	2.42777	0.164732	-7.76795	7.98e-15	9.98e-13	1	0	0	0	0	0
ENSG00000229847	EMX2OS	antisense	189.111	1.42881	1.42881	2.69225	2.69225	0.556439	-2.56778	0.0102352	0.0577379	ENSG00000178104	PDE4DIP	protein_coding	1479.818912	0.660684	0.660684	1.58083	1.58083	0.185822	-3.55546	0.000377321	0.00430591	1	0	0	0	0	0
ENSG00000229847	EMX2OS	antisense	189.111	1.42881	1.42881	2.69225	2.69225	0.556439	-2.56778	0.0102352	0.0577379	ENSG00000123360	PDE1B	protein_coding	412.7736344	0.83892	0.83892	1.78871	1.78871	0.308014	-2.72364	0.00645668	0.0412511	0	0	1	0	0	0
ENSG00000229847	EMX2OS	antisense	189.111	1.42881	1.42881	2.69225	2.69225	0.556439	-2.56778	0.0102352	0.0577379	ENSG00000110446	SLC15A3	protein_coding	689.5470581	0.690327	0.690327	1.61365	1.61365	0.192925	-3.57822	0.000345943	0.00400214	1	0	1	0	0	0
ENSG00000229847	EMX2OS	antisense	189.111	1.42881	1.42881	2.69225	2.69225	0.556439	-2.56778	0.0102352	0.0577379	ENSG00000137203	TFAP2A	protein_coding	1221.910389	-0.728128	0.728128	1.65649	-1.65649	0.288122	2.52715	0.0114993	0.0626578	0	0	0	1	0	0
ENSG00000229847	EMX2OS	antisense	189.111	1.42881	1.42881	2.69225	2.69225	0.556439	-2.56778	0.0102352	0.0577379	ENSG00000095059	DHPS	protein_coding	680.2606342	-0.676025	0.676025	1.59773	-1.59773	0.10969	6.16306	7.14e-10	3.26e-08	1	0	0	0	0	0
ENSG00000229847	EMX2OS	antisense	189.111	1.42881	1.42881	2.69225	2.69225	0.556439	-2.56778	0.0102352	0.0577379	ENSG00000150093	ITGB1	protein_coding	20611.30403	0.737842	0.737842	1.66768	1.66768	0.200894	-3.6728	0.000239909	0.00295305	1	0	0	0	0	0
ENSG00000229847	EMX2OS	antisense	189.111	1.42881	1.42881	2.69225	2.69225	0.556439	-2.56778	0.0102352	0.0577379	ENSG00000226763	SRRM5	protein_coding	149.603859	-0.694343	0.694343	1.61815	-1.61815	0.170988	4.06076	4.89e-05	0.000772099	0	0	1	0	0	0
ENSG00000229847	EMX2OS	antisense	189.111	1.42881	1.42881	2.69225	2.69225	0.556439	-2.56778	0.0102352	0.0577379	ENSG00000276293	PIP4K2B	protein_coding	599.2226233	1.22211	1.22211	2.33287	2.33287	0.142436	-8.58003	9.48e-18	2.3e-15	1	0	0	0	0	0
ENSG00000229847	EMX2OS	antisense	189.111	1.42881	1.42881	2.69225	2.69225	0.556439	-2.56778	0.0102352	0.0577379	ENSG00000169016	E2F6	protein_coding	607.4074733	0.747236	0.747236	1.67857	1.67857	0.117113	-6.38049	1.77e-10	9.06e-09	0	0	0	1	0	0
ENSG00000229847	EMX2OS	antisense	189.111	1.42881	1.42881	2.69225	2.69225	0.556439	-2.56778	0.0102352	0.0577379	ENSG00000065978	YBX1	protein_coding	9956.288661	1.42699	1.42699	2.68885	2.68885	0.20494	-6.96299	3.33e-12	2.35e-10	0	0	0	1	0	0
ENSG00000229847	EMX2OS	antisense	189.111	1.42881	1.42881	2.69225	2.69225	0.556439	-2.56778	0.0102352	0.0577379	ENSG00000184350	MRGPRE	protein_coding	63.62031835	-0.729662	0.729662	1.65825	-1.65825	0.274937	2.65393	0.00795613	0.0480825	1	0	1	0	0	0
ENSG00000229153	EPHA1-AS1	antisense	2.0664	1.42287	1.42287	2.68118	2.68118	0.559423	-2.54346	0.010976	0.060564	ENSG00000198488	B3GNT6	protein_coding	4.889335613	-2.48671	2.48671	5.60499	-5.60499	1.00439	2.47584	0.0132923	0.0698676	0	0	1	0	0	0
ENSG00000229153	EPHA1-AS1	antisense	2.0664	1.42287	1.42287	2.68118	2.68118	0.559423	-2.54346	0.010976	0.060564	ENSG00000183773	AIFM3	protein_coding	151.174194	-0.649818	0.649818	1.56897	-1.56897	0.18554	3.50231	0.000461247	0.00506546	0	0	1	0	0	0
ENSG00000229153	EPHA1-AS1	antisense	2.0664	1.42287	1.42287	2.68118	2.68118	0.559423	-2.54346	0.010976	0.060564	ENSG00000011426	ANLN	protein_coding	131.2717375	0.891613	0.891613	1.85525	1.85525	0.310754	-2.8692	0.00411518	0.0289254	0	0	1	0	0	0
ENSG00000229153	EPHA1-AS1	antisense	2.0664	1.42287	1.42287	2.68118	2.68118	0.559423	-2.54346	0.010976	0.060564	ENSG00000136603	SKIL	protein_coding	3292.065501	0.624842	0.624842	1.54204	1.54204	0.211236	-2.95803	0.00309614	0.0233707	0	0	1	0	0	0
ENSG00000229153	EPHA1-AS1	antisense	2.0664	1.42287	1.42287	2.68118	2.68118	0.559423	-2.54346	0.010976	0.060564	ENSG00000134717	BTF3L4	protein_coding	1507.433422	0.709311	0.709311	1.63502	1.63502	0.0920826	-7.70299	1.33e-14	1.57e-12	1	0	1	0	0	0
ENSG00000229153	EPHA1-AS1	antisense	2.0664	1.42287	1.42287	2.68118	2.68118	0.559423	-2.54346	0.010976	0.060564	ENSG00000100628	ASB2	protein_coding	738.6357843	1.54604	1.54604	2.92015	2.92015	0.289101	-5.34777	8.9e-08	2.76e-06	0	0	1	0	0	0
ENSG00000229153	EPHA1-AS1	antisense	2.0664	1.42287	1.42287	2.68118	2.68118	0.559423	-2.54346	0.010976	0.060564	ENSG00000189171	S100A13	protein_coding	640.0024225	-0.932522	0.932522	1.90861	-1.90861	0.195283	4.77523	1.79e-06	4.23e-05	0	0	1	0	0	0
ENSG00000229153	EPHA1-AS1	antisense	2.0664	1.42287	1.42287	2.68118	2.68118	0.559423	-2.54346	0.010976	0.060564	ENSG00000124939	SCGB2A1	protein_coding	98.78007339	-1.35982	1.35982	2.56653	-2.56653	0.400343	3.39664	0.000682176	0.00697363	0	0	1	0	0	0
ENSG00000229153	EPHA1-AS1	antisense	2.0664	1.42287	1.42287	2.68118	2.68118	0.559423	-2.54346	0.010976	0.060564	ENSG00000147676	MAL2	protein_coding	1647.840248	-0.950583	0.950583	1.93265	-1.93265	0.316302	3.00531	0.00265314	0.0206919	1	0	1	0	0	0
ENSG00000229153	EPHA1-AS1	antisense	2.0664	1.42287	1.42287	2.68118	2.68118	0.559423	-2.54346	0.010976	0.060564	ENSG00000215440	NPEPL1	protein_coding	975.2637192	-0.691685	0.691685	1.61517	-1.61517	0.138713	4.98644	6.15e-07	1.61e-05	0	0	1	0	0	0
ENSG00000229153	EPHA1-AS1	antisense	2.0664	1.42287	1.42287	2.68118	2.68118	0.559423	-2.54346	0.010976	0.060564	ENSG00000242252	BGLAP	protein_coding	58.38962181	-0.679643	0.679643	1.60174	-1.60174	0.210632	3.22668	0.00125236	0.0114776	0	0	1	0	0	0
ENSG00000229153	EPHA1-AS1	antisense	2.0664	1.42287	1.42287	2.68118	2.68118	0.559423	-2.54346	0.010976	0.060564	ENSG00000167617	CDC42EP5	protein_coding	621.1565288	0.942073	0.942073	1.92129	1.92129	0.33035	-2.85174	0.00434803	0.0302564	0	0	1	0	0	0
ENSG00000229153	EPHA1-AS1	antisense	2.0664	1.42287	1.42287	2.68118	2.68118	0.559423	-2.54346	0.010976	0.060564	ENSG00000046889	PREX2	protein_coding	1379.385013	0.675665	0.675665	1.59733	1.59733	0.214596	-3.14854	0.00164088	0.0142355	0	0	1	0	0	0
ENSG00000229153	EPHA1-AS1	antisense	2.0664	1.42287	1.42287	2.68118	2.68118	0.559423	-2.54346	0.010976	0.060564	ENSG00000171159	C9orf16	protein_coding	1145.734656	-0.61137	0.61137	1.52771	-1.52771	0.151169	4.04427	5.25e-05	0.000820618	0	0	1	0	0	0
ENSG00000229153	EPHA1-AS1	antisense	2.0664	1.42287	1.42287	2.68118	2.68118	0.559423	-2.54346	0.010976	0.060564	ENSG00000170906	NDUFA3	protein_coding	888.9688023	0.612026	0.612026	1.5284	1.5284	0.141115	-4.33708	1.44e-05	0.000265734	0	0	1	0	0	0
ENSG00000229153	EPHA1-AS1	antisense	2.0664	1.42287	1.42287	2.68118	2.68118	0.559423	-2.54346	0.010976	0.060564	ENSG00000258315	C17orf49	protein_coding	62.73995011	-0.665229	0.665229	1.58582	-1.58582	0.155416	4.28032	1.87e-05	0.00033666	0	0	1	0	0	0
ENSG00000229153	EPHA1-AS1	antisense	2.0664	1.42287	1.42287	2.68118	2.68118	0.559423	-2.54346	0.010976	0.060564	ENSG00000091073	DTX2	protein_coding	583.6405895	0.682931	0.682931	1.6054	1.6054	0.148928	-4.58564	4.53e-06	9.62e-05	1	0	1	0	0	0
ENSG00000229153	EPHA1-AS1	antisense	2.0664	1.42287	1.42287	2.68118	2.68118	0.559423	-2.54346	0.010976	0.060564	ENSG00000277972	CISD3	protein_coding	362.2250323	1.02302	1.02302	2.03217	2.03217	0.144417	-7.08377	1.4e-12	1.1e-10	0	0	0	0	1	0
ENSG00000229153	EPHA1-AS1	antisense	2.0664	1.42287	1.42287	2.68118	2.68118	0.559423	-2.54346	0.010976	0.060564	ENSG00000038945	MSR1	protein_coding	479.446431	1.03389	1.03389	2.04754	2.04754	0.268332	-3.85303	0.000116664	0.00162521	0	0	1	0	0	0
ENSG00000229153	EPHA1-AS1	antisense	2.0664	1.42287	1.42287	2.68118	2.68118	0.559423	-2.54346	0.010976	0.060564	ENSG00000103489	XYLT1	protein_coding	78.52259312	1.56316	1.56316	2.95501	2.95501	0.266723	-5.86062	4.61e-09	1.82e-07	0	0	1	0	0	0
ENSG00000229153	EPHA1-AS1	antisense	2.0664	1.42287	1.42287	2.68118	2.68118	0.559423	-2.54346	0.010976	0.060564	ENSG00000177272	KCNA3	protein_coding	86.62719437	1.36198	1.36198	2.57038	2.57038	0.397047	-3.43029	0.000602947	0.00630748	0	0	0	0	1	0
ENSG00000229153	EPHA1-AS1	antisense	2.0664	1.42287	1.42287	2.68118	2.68118	0.559423	-2.54346	0.010976	0.060564	ENSG00000204231	RXRB	protein_coding	935.6964707	1.02673	1.02673	2.0374	2.0374	0.118401	-8.67164	4.26e-18	1.08e-15	0	0	0	1	0	0
ENSG00000229153	EPHA1-AS1	antisense	2.0664	1.42287	1.42287	2.68118	2.68118	0.559423	-2.54346	0.010976	0.060564	ENSG00000213903	LTB4R	protein_coding	28.97503785	1.35051	1.35051	2.55002	2.55002	0.205278	-6.57893	4.74e-11	2.71e-09	0	0	1	0	0	0
ENSG00000229153	EPHA1-AS1	antisense	2.0664	1.42287	1.42287	2.68118	2.68118	0.559423	-2.54346	0.010976	0.060564	ENSG00000204590	GNL1	protein_coding	1633.751455	1.23746	1.23746	2.35783	2.35783	0.154231	-8.02344	1.03e-15	1.52e-13	1	0	1	0	0	0
ENSG00000229153	EPHA1-AS1	antisense	2.0664	1.42287	1.42287	2.68118	2.68118	0.559423	-2.54346	0.010976	0.060564	ENSG00000256043	CTSO	protein_coding	588.3149143	1.28456	1.28456	2.43607	2.43607	0.171598	-7.48584	7.11e-14	7.22e-12	0	0	1	0	0	0
ENSG00000229153	EPHA1-AS1	antisense	2.0664	1.42287	1.42287	2.68118	2.68118	0.559423	-2.54346	0.010976	0.060564	ENSG00000167193	CRK	protein_coding	267.438093	0.861707	0.861707	1.81719	1.81719	0.144721	-5.95429	2.61e-09	1.07e-07	0	0	1	0	0	0
ENSG00000229153	EPHA1-AS1	antisense	2.0664	1.42287	1.42287	2.68118	2.68118	0.559423	-2.54346	0.010976	0.060564	ENSG00000164405	UQCRQ	protein_coding	3211.301189	-0.811977	0.811977	1.75562	-1.75562	0.174406	4.65567	3.23e-06	7.13e-05	0	0	1	0	0	0
ENSG00000229153	EPHA1-AS1	antisense	2.0664	1.42287	1.42287	2.68118	2.68118	0.559423	-2.54346	0.010976	0.060564	ENSG00000105618	PRPF31	protein_coding	671.6464397	0.750091	0.750091	1.6819	1.6819	0.0946132	-7.92797	2.23e-15	3.1e-13	0	0	1	0	0	0
ENSG00000229153	EPHA1-AS1	antisense	2.0664	1.42287	1.42287	2.68118	2.68118	0.559423	-2.54346	0.010976	0.060564	ENSG00000242852	ZNF709	protein_coding	19.59606425	-0.669062	0.669062	1.59004	-1.59004	0.250164	2.67449	0.00748429	0.0461015	0	0	1	0	0	0
ENSG00000229153	EPHA1-AS1	antisense	2.0664	1.42287	1.42287	2.68118	2.68118	0.559423	-2.54346	0.010976	0.060564	ENSG00000103415	HMOX2	protein_coding	709.1659915	1.48192	1.48192	2.7932	2.7932	0.19319	-7.67078	1.71e-14	1.98e-12	0	0	1	0	0	0
ENSG00000229153	EPHA1-AS1	antisense	2.0664	1.42287	1.42287	2.68118	2.68118	0.559423	-2.54346	0.010976	0.060564	ENSG00000125505	MBOAT7	protein_coding	636.0620346	0.841929	0.841929	1.79244	1.79244	0.170931	-4.92555	8.41e-07	2.12e-05	0	0	1	0	0	0
ENSG00000229153	EPHA1-AS1	antisense	2.0664	1.42287	1.42287	2.68118	2.68118	0.559423	-2.54346	0.010976	0.060564	ENSG00000147324	MFHAS1	protein_coding	245.3454253	1.9706	1.9706	3.91931	3.91931	0.280259	-7.03134	2.05e-12	1.54e-10	0	0	1	0	0	0
ENSG00000229153	EPHA1-AS1	antisense	2.0664	1.42287	1.42287	2.68118	2.68118	0.559423	-2.54346	0.010976	0.060564	ENSG00000188878	FBF1	protein_coding	621.5569709	-0.725687	0.725687	1.65369	-1.65369	0.118095	6.14496	8e-10	3.61e-08	0	0	1	0	0	0
ENSG00000229153	EPHA1-AS1	antisense	2.0664	1.42287	1.42287	2.68118	2.68118	0.559423	-2.54346	0.010976	0.060564	ENSG00000213563	C8orf82	protein_coding	2373.287624	-0.939103	0.939103	1.91734	-1.91734	0.287135	3.2706	0.00107321	0.0100993	0	0	1	0	0	0
ENSG00000229153	EPHA1-AS1	antisense	2.0664	1.42287	1.42287	2.68118	2.68118	0.559423	-2.54346	0.010976	0.060564	ENSG00000009950	MLXIPL	protein_coding	264.4602983	-0.718368	0.718368	1.64532	-1.64532	0.188374	3.81352	0.000136999	0.00185277	0	0	0	1	0	0
ENSG00000229153	EPHA1-AS1	antisense	2.0664	1.42287	1.42287	2.68118	2.68118	0.559423	-2.54346	0.010976	0.060564	ENSG00000242574	HLA-DMB	protein_coding	160.9692722	1.69659	1.69659	3.24135	3.24135	0.30332	-5.59342	2.23e-08	7.82e-07	1	0	0	0	0	0
ENSG00000229153	EPHA1-AS1	antisense	2.0664	1.42287	1.42287	2.68118	2.68118	0.559423	-2.54346	0.010976	0.060564	ENSG00000176532	PRR15	protein_coding	167.389591	-0.837152	0.837152	1.78652	-1.78652	0.272867	3.06798	0.0021551	0.0176208	0	0	1	0	0	0
ENSG00000229153	EPHA1-AS1	antisense	2.0664	1.42287	1.42287	2.68118	2.68118	0.559423	-2.54346	0.010976	0.060564	ENSG00000170892	TSEN34	protein_coding	493.9876681	1.186	1.186	2.27521	2.27521	0.160678	-7.38121	1.57e-13	1.47e-11	0	0	1	0	0	0
ENSG00000229153	EPHA1-AS1	antisense	2.0664	1.42287	1.42287	2.68118	2.68118	0.559423	-2.54346	0.010976	0.060564	ENSG00000170276	HSPB2	protein_coding	10.16043212	-4.7858	4.7858	27.5847	-27.5847	0.681655	7.02085	2.21e-12	1.64e-10	0	0	1	0	0	0
ENSG00000229153	EPHA1-AS1	antisense	2.0664	1.42287	1.42287	2.68118	2.68118	0.559423	-2.54346	0.010976	0.060564	ENSG00000111186	WNT5B	protein_coding	2793.104397	-0.603638	0.603638	1.51954	-1.51954	0.182576	3.30623	0.000945616	0.00909502	0	0	1	0	0	0
ENSG00000229153	EPHA1-AS1	antisense	2.0664	1.42287	1.42287	2.68118	2.68118	0.559423	-2.54346	0.010976	0.060564	ENSG00000186010	NDUFA13	protein_coding	386.2545668	-1.15026	1.15026	2.21954	-2.21954	0.137074	8.39153	4.8e-17	9.8e-15	0	0	1	0	0	0
ENSG00000229153	EPHA1-AS1	antisense	2.0664	1.42287	1.42287	2.68118	2.68118	0.559423	-2.54346	0.010976	0.060564	ENSG00000184908	CLCNKB	protein_coding	63.36490535	1.18996	1.18996	2.28146	2.28146	0.378616	-3.14292	0.00167273	0.0144546	0	0	1	0	0	0
ENSG00000229153	EPHA1-AS1	antisense	2.0664	1.42287	1.42287	2.68118	2.68118	0.559423	-2.54346	0.010976	0.060564	ENSG00000162078	ZG16B	protein_coding	1341.263185	0.935284	0.935284	1.91227	1.91227	0.407026	-2.29785	0.0215705	0.0982218	0	0	1	0	0	0
ENSG00000229153	EPHA1-AS1	antisense	2.0664	1.42287	1.42287	2.68118	2.68118	0.559423	-2.54346	0.010976	0.060564	ENSG00000183813	CCR4	protein_coding	132.2615035	1.90472	1.90472	3.74435	3.74435	0.423734	-4.49507	6.95e-06	0.000140429	0	0	1	0	0	0
ENSG00000229153	EPHA1-AS1	antisense	2.0664	1.42287	1.42287	2.68118	2.68118	0.559423	-2.54346	0.010976	0.060564	ENSG00000177675	CD163L1	protein_coding	167.2463135	1.26935	1.26935	2.41054	2.41054	0.441564	-2.87468	0.00404442	0.0285501	0	0	1	0	0	0
ENSG00000233893	EZR-AS1	antisense	3.88252	1.29286	1.29286	2.45014	2.45014	0.494423	-2.61489	0.00892554	0.052298	ENSG00000154727	GABPA	protein_coding	1273.448798	0.826942	0.826942	1.77392	1.77392	0.157669	-5.2448	1.56e-07	4.6e-06	0	0	0	1	0	0
ENSG00000233893	EZR-AS1	antisense	3.88252	1.29286	1.29286	2.45014	2.45014	0.494423	-2.61489	0.00892554	0.052298	ENSG00000168993	CPLX1	protein_coding	505.6094191	-0.777414	0.777414	1.71406	-1.71406	0.297664	2.61172	0.00900893	0.0526431	1	0	0	0	0	0
ENSG00000233893	EZR-AS1	antisense	3.88252	1.29286	1.29286	2.45014	2.45014	0.494423	-2.61489	0.00892554	0.052298	ENSG00000004478	FKBP4	protein_coding	8671.215988	-0.933984	0.933984	1.91054	-1.91054	0.225329	4.14499	3.4e-05	0.00056609	0	0	0	0	0	1
ENSG00000233893	EZR-AS1	antisense	3.88252	1.29286	1.29286	2.45014	2.45014	0.494423	-2.61489	0.00892554	0.052298	ENSG00000070404	FSTL3	protein_coding	4661.440187	0.922906	0.922906	1.89593	1.89593	0.397693	-2.32065	0.0203057	0.0940011	1	0	0	0	0	0
ENSG00000233893	EZR-AS1	antisense	3.88252	1.29286	1.29286	2.45014	2.45014	0.494423	-2.61489	0.00892554	0.052298	ENSG00000167716	WDR81	protein_coding	604.7909026	1.23908	1.23908	2.36048	2.36048	0.166533	-7.44044	1e-13	9.89e-12	1	0	0	0	0	0
ENSG00000233893	EZR-AS1	antisense	3.88252	1.29286	1.29286	2.45014	2.45014	0.494423	-2.61489	0.00892554	0.052298	ENSG00000163072	NOSTRIN	protein_coding	547.0942758	0.760088	0.760088	1.69359	1.69359	0.216716	-3.5073	0.000452683	0.00499567	1	0	0	0	0	0
ENSG00000233893	EZR-AS1	antisense	3.88252	1.29286	1.29286	2.45014	2.45014	0.494423	-2.61489	0.00892554	0.052298	ENSG00000134516	DOCK2	protein_coding	911.3723398	0.957225	0.957225	1.94157	1.94157	0.270293	-3.54143	0.000397957	0.00449742	1	0	0	0	0	0
ENSG00000233893	EZR-AS1	antisense	3.88252	1.29286	1.29286	2.45014	2.45014	0.494423	-2.61489	0.00892554	0.052298	ENSG00000204531	POU5F1	protein_coding	31.21077622	0.997024	0.997024	1.99588	1.99588	0.38972	-2.55831	0.0105183	0.0587826	0	0	0	1	0	0
ENSG00000233893	EZR-AS1	antisense	3.88252	1.29286	1.29286	2.45014	2.45014	0.494423	-2.61489	0.00892554	0.052298	ENSG00000149925	ALDOA	protein_coding	1048.448546	-1.97947	1.97947	3.94347	-3.94347	0.165073	11.9914	3.94e-33	7.12e-30	1	0	0	0	0	0
ENSG00000251165	F11-AS1	antisense	18.6393	-2.46335	2.46335	5.51495	-5.51495	0.747639	3.29484	0.00098479	0.0093993	ENSG00000100344	PNPLA3	protein_coding	10.3104451	0.869326	0.869326	1.82681	1.82681	0.293211	-2.96485	0.0030283	0.0230171	1	0	0	0	0	0
ENSG00000251165	F11-AS1	antisense	18.6393	-2.46335	2.46335	5.51495	-5.51495	0.747639	3.29484	0.00098479	0.0093993	ENSG00000166780	C16orf45	protein_coding	428.6905467	1.03238	1.03238	2.0454	2.0454	0.262556	-3.93205	8.42e-05	0.00122721	1	0	0	0	0	0
ENSG00000251165	F11-AS1	antisense	18.6393	-2.46335	2.46335	5.51495	-5.51495	0.747639	3.29484	0.00098479	0.0093993	ENSG00000099849	RASSF7	protein_coding	363.2103659	0.810681	0.810681	1.75404	1.75404	0.304665	-2.66089	0.00779341	0.0473931	1	0	0	0	0	0
ENSG00000251165	F11-AS1	antisense	18.6393	-2.46335	2.46335	5.51495	-5.51495	0.747639	3.29484	0.00098479	0.0093993	ENSG00000164070	HSPA4L	protein_coding	1278.944324	-0.860329	0.860329	1.81545	-1.81545	0.316197	2.72087	0.00651111	0.0414629	0	0	1	0	0	0
ENSG00000251165	F11-AS1	antisense	18.6393	-2.46335	2.46335	5.51495	-5.51495	0.747639	3.29484	0.00098479	0.0093993	ENSG00000204231	RXRB	protein_coding	935.6964707	1.02673	1.02673	2.0374	2.0374	0.118401	-8.67164	4.26e-18	1.08e-15	0	0	0	1	0	0
ENSG00000251165	F11-AS1	antisense	18.6393	-2.46335	2.46335	5.51495	-5.51495	0.747639	3.29484	0.00098479	0.0093993	ENSG00000006453	BAIAP2L1	protein_coding	3170.836005	-0.735829	0.735829	1.66535	-1.66535	0.264041	2.7868	0.00532319	0.0354788	1	0	1	0	0	0
ENSG00000251165	F11-AS1	antisense	18.6393	-2.46335	2.46335	5.51495	-5.51495	0.747639	3.29484	0.00098479	0.0093993	ENSG00000172716	SLFN11	protein_coding	1819.236498	1.05803	1.05803	2.08208	2.08208	0.249446	-4.24151	2.22e-05	0.000391279	1	0	0	0	0	0
ENSG00000251165	F11-AS1	antisense	18.6393	-2.46335	2.46335	5.51495	-5.51495	0.747639	3.29484	0.00098479	0.0093993	ENSG00000119698	PPP4R4	protein_coding	33.98474465	1.20043	1.20043	2.29809	2.29809	0.330836	-3.62849	0.000285086	0.00340821	1	0	1	0	0	0
ENSG00000251165	F11-AS1	antisense	18.6393	-2.46335	2.46335	5.51495	-5.51495	0.747639	3.29484	0.00098479	0.0093993	ENSG00000107281	NPDC1	protein_coding	12679.00594	-0.922592	0.922592	1.89552	-1.89552	0.198343	4.6515	3.3e-06	7.24e-05	1	0	0	0	0	0
ENSG00000251165	F11-AS1	antisense	18.6393	-2.46335	2.46335	5.51495	-5.51495	0.747639	3.29484	0.00098479	0.0093993	ENSG00000168282	MGAT2	protein_coding	27.80300585	-2.07091	2.07091	4.20152	-4.20152	0.225265	9.19325	3.81e-20	1.38e-17	1	0	0	0	0	0
ENSG00000251165	F11-AS1	antisense	18.6393	-2.46335	2.46335	5.51495	-5.51495	0.747639	3.29484	0.00098479	0.0093993	ENSG00000096996	IL12RB1	protein_coding	119.3924795	0.940551	0.940551	1.91926	1.91926	0.296885	-3.16806	0.00153458	0.0135259	1	0	0	0	0	0
ENSG00000251165	F11-AS1	antisense	18.6393	-2.46335	2.46335	5.51495	-5.51495	0.747639	3.29484	0.00098479	0.0093993	ENSG00000100320	RBFOX2	protein_coding	1015.610212	1.00598	1.00598	2.00831	2.00831	0.163348	-6.15852	7.34e-10	3.34e-08	0	0	0	0	0	1
ENSG00000251165	F11-AS1	antisense	18.6393	-2.46335	2.46335	5.51495	-5.51495	0.747639	3.29484	0.00098479	0.0093993	ENSG00000242612	DECR2	protein_coding	169.4792577	0.883035	0.883035	1.84425	1.84425	0.210474	-4.19546	2.72e-05	0.000468063	1	0	0	0	0	0
ENSG00000251165	F11-AS1	antisense	18.6393	-2.46335	2.46335	5.51495	-5.51495	0.747639	3.29484	0.00098479	0.0093993	ENSG00000092199	HNRNPC	protein_coding	13337.67942	0.862957	0.862957	1.81876	1.81876	0.112843	-7.64739	2.05e-14	2.32e-12	1	0	0	0	0	1
ENSG00000251165	F11-AS1	antisense	18.6393	-2.46335	2.46335	5.51495	-5.51495	0.747639	3.29484	0.00098479	0.0093993	ENSG00000163508	EOMES	protein_coding	68.35887457	0.949594	0.949594	1.93133	1.93133	0.338829	-2.80258	0.00506959	0.0341028	0	0	0	1	0	0
ENSG00000251165	F11-AS1	antisense	18.6393	-2.46335	2.46335	5.51495	-5.51495	0.747639	3.29484	0.00098479	0.0093993	ENSG00000167193	CRK	protein_coding	267.438093	0.861707	0.861707	1.81719	1.81719	0.144721	-5.95429	2.61e-09	1.07e-07	1	0	0	0	0	0
ENSG00000251165	F11-AS1	antisense	18.6393	-2.46335	2.46335	5.51495	-5.51495	0.747639	3.29484	0.00098479	0.0093993	ENSG00000137133	HINT2	protein_coding	24.74768288	-1.60759	1.60759	3.04742	-3.04742	0.260721	6.16593	7.01e-10	3.21e-08	1	0	0	0	0	0
ENSG00000251165	F11-AS1	antisense	18.6393	-2.46335	2.46335	5.51495	-5.51495	0.747639	3.29484	0.00098479	0.0093993	ENSG00000066336	SPI1	protein_coding	512.5106754	0.793592	0.793592	1.73338	1.73338	0.29354	-2.70353	0.00686081	0.0431503	0	0	0	1	0	0
ENSG00000251165	F11-AS1	antisense	18.6393	-2.46335	2.46335	5.51495	-5.51495	0.747639	3.29484	0.00098479	0.0093993	ENSG00000132522	GPS2	protein_coding	237.3076556	-1.69527	1.69527	3.23837	-3.23837	0.166725	10.168	2.75e-24	1.81e-21	1	0	0	0	0	0
ENSG00000251165	F11-AS1	antisense	18.6393	-2.46335	2.46335	5.51495	-5.51495	0.747639	3.29484	0.00098479	0.0093993	ENSG00000169016	E2F6	protein_coding	607.4074733	0.747236	0.747236	1.67857	1.67857	0.117113	-6.38049	1.77e-10	9.06e-09	0	0	0	1	0	0
ENSG00000251165	F11-AS1	antisense	18.6393	-2.46335	2.46335	5.51495	-5.51495	0.747639	3.29484	0.00098479	0.0093993	ENSG00000107872	FBXL15	protein_coding	542.3985716	-0.626426	0.626426	1.54374	-1.54374	0.129262	4.84618	1.26e-06	3.07e-05	1	0	0	0	0	0
ENSG00000251165	F11-AS1	antisense	18.6393	-2.46335	2.46335	5.51495	-5.51495	0.747639	3.29484	0.00098479	0.0093993	ENSG00000162676	GFI1	protein_coding	154.154668	0.816045	0.816045	1.76057	1.76057	0.294331	-2.77254	0.00556204	0.0367523	0	0	0	1	0	0
ENSG00000251165	F11-AS1	antisense	18.6393	-2.46335	2.46335	5.51495	-5.51495	0.747639	3.29484	0.00098479	0.0093993	ENSG00000117594	HSD11B1	protein_coding	1211.528855	1.28067	1.28067	2.42952	2.42952	0.41649	-3.07491	0.00210564	0.0172986	1	0	0	0	0	0
ENSG00000251165	F11-AS1	antisense	18.6393	-2.46335	2.46335	5.51495	-5.51495	0.747639	3.29484	0.00098479	0.0093993	ENSG00000167615	LENG8	protein_coding	8553.531863	0.977331	0.977331	1.96882	1.96882	0.169058	-5.78104	7.42e-09	2.83e-07	1	0	0	0	0	0
ENSG00000251165	F11-AS1	antisense	18.6393	-2.46335	2.46335	5.51495	-5.51495	0.747639	3.29484	0.00098479	0.0093993	ENSG00000157379	DHRS1	protein_coding	617.2077154	0.971922	0.971922	1.96145	1.96145	0.205966	-4.71885	2.37e-06	5.46e-05	1	0	0	0	0	0
ENSG00000251165	F11-AS1	antisense	18.6393	-2.46335	2.46335	5.51495	-5.51495	0.747639	3.29484	0.00098479	0.0093993	ENSG00000173273	TNKS	protein_coding	622.5118353	1.27374	1.27374	2.41788	2.41788	0.172335	-7.39109	1.46e-13	1.38e-11	1	0	0	0	0	0
ENSG00000251165	F11-AS1	antisense	18.6393	-2.46335	2.46335	5.51495	-5.51495	0.747639	3.29484	0.00098479	0.0093993	ENSG00000122121	XPNPEP2	protein_coding	115.1898302	1.39747	1.39747	2.6344	2.6344	0.607766	-2.29936	0.0214845	0.0979097	1	0	0	0	0	0
ENSG00000251165	F11-AS1	antisense	18.6393	-2.46335	2.46335	5.51495	-5.51495	0.747639	3.29484	0.00098479	0.0093993	ENSG00000142864	SERBP1	protein_coding	8179.9711	0.619379	0.619379	1.53621	1.53621	0.107769	-5.74727	9.07e-09	3.4e-07	1	0	0	0	0	0
ENSG00000251165	F11-AS1	antisense	18.6393	-2.46335	2.46335	5.51495	-5.51495	0.747639	3.29484	0.00098479	0.0093993	ENSG00000169862	CTNND2	protein_coding	307.355566	-0.953545	0.953545	1.93663	-1.93663	0.349495	2.72835	0.00636524	0.0408354	1	0	0	0	0	0
ENSG00000251165	F11-AS1	antisense	18.6393	-2.46335	2.46335	5.51495	-5.51495	0.747639	3.29484	0.00098479	0.0093993	ENSG00000007908	SELE	protein_coding	4104.654915	1.09379	1.09379	2.13434	2.13434	0.476514	-2.2954	0.0217104	0.098697	1	0	0	0	0	0
ENSG00000251165	F11-AS1	antisense	18.6393	-2.46335	2.46335	5.51495	-5.51495	0.747639	3.29484	0.00098479	0.0093993	ENSG00000204580	DDR1	protein_coding	4479.658069	0.736765	0.736765	1.66643	1.66643	0.21749	-3.38757	0.00070514	0.00716916	1	0	0	0	0	0
ENSG00000251165	F11-AS1	antisense	18.6393	-2.46335	2.46335	5.51495	-5.51495	0.747639	3.29484	0.00098479	0.0093993	ENSG00000137880	GCHFR	protein_coding	43.98006748	-1.31575	1.31575	2.48932	-2.48932	0.15195	8.65908	4.76e-18	1.19e-15	1	0	0	0	0	0
ENSG00000251165	F11-AS1	antisense	18.6393	-2.46335	2.46335	5.51495	-5.51495	0.747639	3.29484	0.00098479	0.0093993	ENSG00000178562	CD28	protein_coding	194.2677043	1.06882	1.06882	2.09771	2.09771	0.417103	-2.56248	0.0103928	0.0583366	1	0	0	0	0	0
ENSG00000251165	F11-AS1	antisense	18.6393	-2.46335	2.46335	5.51495	-5.51495	0.747639	3.29484	0.00098479	0.0093993	ENSG00000099715	PCDH11Y	protein_coding	31.73350227	1.13732	1.13732	2.19973	2.19973	0.362746	-3.13532	0.00171668	0.0147518	1	0	0	0	0	0
ENSG00000251165	F11-AS1	antisense	18.6393	-2.46335	2.46335	5.51495	-5.51495	0.747639	3.29484	0.00098479	0.0093993	ENSG00000204592	HLA-E	protein_coding	5782.570827	1.17003	1.17003	2.25017	2.25017	0.240034	-4.87446	1.09e-06	2.69e-05	1	0	0	0	0	0
ENSG00000251165	F11-AS1	antisense	18.6393	-2.46335	2.46335	5.51495	-5.51495	0.747639	3.29484	0.00098479	0.0093993	ENSG00000127554	GFER	protein_coding	511.8735072	-0.605348	0.605348	1.52135	-1.52135	0.100852	6.00233	1.95e-09	8.18e-08	1	0	0	0	0	0
ENSG00000251165	F11-AS1	antisense	18.6393	-2.46335	2.46335	5.51495	-5.51495	0.747639	3.29484	0.00098479	0.0093993	ENSG00000197410	DCHS2	protein_coding	38.52504143	1.84423	1.84423	3.59061	3.59061	0.305879	-6.02927	1.65e-09	7.01e-08	1	0	1	0	0	0
ENSG00000251165	F11-AS1	antisense	18.6393	-2.46335	2.46335	5.51495	-5.51495	0.747639	3.29484	0.00098479	0.0093993	ENSG00000167984	NLRC3	protein_coding	383.7340939	0.719846	0.719846	1.64701	1.64701	0.237893	-3.02593	0.00247874	0.0195937	1	0	0	0	0	0
ENSG00000251165	F11-AS1	antisense	18.6393	-2.46335	2.46335	5.51495	-5.51495	0.747639	3.29484	0.00098479	0.0093993	ENSG00000181163	NPM1	protein_coding	11849.77438	1.66851	1.66851	3.17885	3.17885	0.205217	-8.13045	4.28e-16	6.85e-14	0	0	0	0	0	1
ENSG00000251165	F11-AS1	antisense	18.6393	-2.46335	2.46335	5.51495	-5.51495	0.747639	3.29484	0.00098479	0.0093993	ENSG00000167775	CD320	protein_coding	1759.933671	-0.601262	0.601262	1.51704	-1.51704	0.215444	2.7908	0.00525773	0.0351202	1	0	0	0	0	0
ENSG00000251165	F11-AS1	antisense	18.6393	-2.46335	2.46335	5.51495	-5.51495	0.747639	3.29484	0.00098479	0.0093993	ENSG00000127838	PNKD	protein_coding	7353.552308	-0.640247	0.640247	1.5586	-1.5586	0.240056	2.66707	0.00765151	0.0468205	1	0	0	0	0	0
ENSG00000251165	F11-AS1	antisense	18.6393	-2.46335	2.46335	5.51495	-5.51495	0.747639	3.29484	0.00098479	0.0093993	ENSG00000127540	UQCR11	protein_coding	949.5490461	-0.962983	0.962983	1.94934	-1.94934	0.10907	8.82905	1.06e-18	2.98e-16	1	0	0	0	0	0
ENSG00000251165	F11-AS1	antisense	18.6393	-2.46335	2.46335	5.51495	-5.51495	0.747639	3.29484	0.00098479	0.0093993	ENSG00000130755	GMFG	protein_coding	365.1728811	0.727132	0.727132	1.65534	1.65534	0.264542	-2.74864	0.00598427	0.0389657	1	0	0	0	0	0
ENSG00000251165	F11-AS1	antisense	18.6393	-2.46335	2.46335	5.51495	-5.51495	0.747639	3.29484	0.00098479	0.0093993	ENSG00000203747	FCGR3A	protein_coding	641.55481	0.895855	0.895855	1.86071	1.86071	0.353038	-2.53756	0.0111629	0.0613331	1	0	0	0	0	0
ENSG00000251165	F11-AS1	antisense	18.6393	-2.46335	2.46335	5.51495	-5.51495	0.747639	3.29484	0.00098479	0.0093993	ENSG00000189376	C8orf76	protein_coding	130.6481326	-0.798703	0.798703	1.73954	-1.73954	0.157708	5.06446	4.1e-07	1.1e-05	0	0	1	0	0	0
ENSG00000251165	F11-AS1	antisense	18.6393	-2.46335	2.46335	5.51495	-5.51495	0.747639	3.29484	0.00098479	0.0093993	ENSG00000130772	MED18	protein_coding	49.54202911	1.27434	1.27434	2.41888	2.41888	0.202301	-6.29921	2.99e-10	1.48e-08	1	0	0	0	0	0
ENSG00000251165	F11-AS1	antisense	18.6393	-2.46335	2.46335	5.51495	-5.51495	0.747639	3.29484	0.00098479	0.0093993	ENSG00000091073	DTX2	protein_coding	583.6405895	0.682931	0.682931	1.6054	1.6054	0.148928	-4.58564	4.53e-06	9.62e-05	1	0	0	0	0	0
ENSG00000251165	F11-AS1	antisense	18.6393	-2.46335	2.46335	5.51495	-5.51495	0.747639	3.29484	0.00098479	0.0093993	ENSG00000119335	SET	protein_coding	8305.340798	0.680481	0.680481	1.60267	1.60267	0.0965689	-7.04659	1.83e-12	1.4e-10	1	0	0	0	0	0
ENSG00000251165	F11-AS1	antisense	18.6393	-2.46335	2.46335	5.51495	-5.51495	0.747639	3.29484	0.00098479	0.0093993	ENSG00000118363	SPCS2	protein_coding	2158.199084	1.5029	1.5029	2.83412	2.83412	0.245789	-6.1146	9.68e-10	4.27e-08	1	0	0	0	0	0
ENSG00000251165	F11-AS1	antisense	18.6393	-2.46335	2.46335	5.51495	-5.51495	0.747639	3.29484	0.00098479	0.0093993	ENSG00000188092	GPR89B	protein_coding	263.788761	1.04491	1.04491	2.06324	2.06324	0.17099	-6.11097	9.9e-10	4.37e-08	1	0	0	0	0	0
ENSG00000251165	F11-AS1	antisense	18.6393	-2.46335	2.46335	5.51495	-5.51495	0.747639	3.29484	0.00098479	0.0093993	ENSG00000204301	NOTCH4	protein_coding	665.56666	0.928645	0.928645	1.90349	1.90349	0.179556	-5.17191	2.32e-07	6.58e-06	1	0	0	0	0	0
ENSG00000251165	F11-AS1	antisense	18.6393	-2.46335	2.46335	5.51495	-5.51495	0.747639	3.29484	0.00098479	0.0093993	ENSG00000188373	C10orf99	protein_coding	18.36471811	-2.54968	2.54968	5.85503	-5.85503	0.885902	2.87806	0.00400133	0.0283567	0	0	1	0	0	0
ENSG00000251165	F11-AS1	antisense	18.6393	-2.46335	2.46335	5.51495	-5.51495	0.747639	3.29484	0.00098479	0.0093993	ENSG00000100897	DCAF11	protein_coding	1122.105376	0.740582	0.740582	1.67085	1.67085	0.159337	-4.6479	3.35e-06	7.35e-05	1	0	0	0	0	0
ENSG00000251165	F11-AS1	antisense	18.6393	-2.46335	2.46335	5.51495	-5.51495	0.747639	3.29484	0.00098479	0.0093993	ENSG00000105856	HBP1	protein_coding	1291.202264	1.26203	1.26203	2.39833	2.39833	0.185652	-6.79783	1.06e-11	6.74e-10	1	0	0	0	0	0
ENSG00000251165	F11-AS1	antisense	18.6393	-2.46335	2.46335	5.51495	-5.51495	0.747639	3.29484	0.00098479	0.0093993	ENSG00000174231	PRPF8	protein_coding	9999.718466	1.48782	1.48782	2.80464	2.80464	0.158124	-9.40921	5e-21	2.05e-18	0	0	0	0	0	1
ENSG00000251165	F11-AS1	antisense	18.6393	-2.46335	2.46335	5.51495	-5.51495	0.747639	3.29484	0.00098479	0.0093993	ENSG00000203710	CR1	protein_coding	134.5043137	1.88401	1.88401	3.691	3.691	0.440945	-4.27267	1.93e-05	0.000345957	1	0	0	0	0	0
ENSG00000251165	F11-AS1	antisense	18.6393	-2.46335	2.46335	5.51495	-5.51495	0.747639	3.29484	0.00098479	0.0093993	ENSG00000270647	TAF15	protein_coding	3913.672851	1.00422	1.00422	2.00586	2.00586	0.123792	-8.11217	4.97e-16	7.85e-14	0	0	0	0	0	1
ENSG00000251165	F11-AS1	antisense	18.6393	-2.46335	2.46335	5.51495	-5.51495	0.747639	3.29484	0.00098479	0.0093993	ENSG00000153234	NR4A2	protein_coding	3718.847633	1.14578	1.14578	2.21266	2.21266	0.432758	-2.64762	0.00810601	0.0487259	1	0	0	0	0	0
ENSG00000251165	F11-AS1	antisense	18.6393	-2.46335	2.46335	5.51495	-5.51495	0.747639	3.29484	0.00098479	0.0093993	ENSG00000135486	HNRNPA1	protein_coding	21671.62202	1.74256	1.74256	3.34628	3.34628	0.220806	-7.89182	2.98e-15	4.02e-13	0	0	0	0	0	1
ENSG00000215374	FAM66B	lincRNA	28.3324	0.733618	0.733618	1.6628	1.6628	0.281834	-2.60301	0.00924092	0.0536676	ENSG00000136603	SKIL	protein_coding	3292.065501	0.624842	0.624842	1.54204	1.54204	0.211236	-2.95803	0.00309614	0.0233707	0	0	0	0	1	0
ENSG00000215374	FAM66B	lincRNA	28.3324	0.733618	0.733618	1.6628	1.6628	0.281834	-2.60301	0.00924092	0.0536676	ENSG00000151612	ZNF827	protein_coding	7272.438297	-0.755923	0.755923	1.68871	-1.68871	0.327831	2.30583	0.0211199	0.0966566	0	0	0	0	1	0
ENSG00000215374	FAM66B	lincRNA	28.3324	0.733618	0.733618	1.6628	1.6628	0.281834	-2.60301	0.00924092	0.0536676	ENSG00000164597	COG5	protein_coding	1414.830945	0.814744	0.814744	1.75899	1.75899	0.198499	-4.10453	4.05e-05	0.000656121	0	0	0	0	1	0
ENSG00000215374	FAM66B	lincRNA	28.3324	0.733618	0.733618	1.6628	1.6628	0.281834	-2.60301	0.00924092	0.0536676	ENSG00000066336	SPI1	protein_coding	512.5106754	0.793592	0.793592	1.73338	1.73338	0.29354	-2.70353	0.00686081	0.0431503	0	0	0	1	0	0
ENSG00000226711	FAM66C	antisense	226.18	0.798687	0.798687	1.73952	1.73952	0.119476	-6.68491	2.31e-11	1.41e-09	ENSG00000145020	AMT	protein_coding	48.15457398	-0.828976	0.828976	1.77642	-1.77642	0.214217	3.86979	0.000108928	0.00153041	0	0	0	0	1	0
ENSG00000226711	FAM66C	antisense	226.18	0.798687	0.798687	1.73952	1.73952	0.119476	-6.68491	2.31e-11	1.41e-09	ENSG00000066336	SPI1	protein_coding	512.5106754	0.793592	0.793592	1.73338	1.73338	0.29354	-2.70353	0.00686081	0.0431503	0	0	0	1	0	0
ENSG00000226711	FAM66C	antisense	226.18	0.798687	0.798687	1.73952	1.73952	0.119476	-6.68491	2.31e-11	1.41e-09	ENSG00000137337	MDC1	protein_coding	496.0940358	1.09289	1.09289	2.133	2.133	0.141401	-7.72899	1.08e-14	1.32e-12	0	1	0	0	0	0
ENSG00000226711	FAM66C	antisense	226.18	0.798687	0.798687	1.73952	1.73952	0.119476	-6.68491	2.31e-11	1.41e-09	ENSG00000135441	BLOC1S1	protein_coding	418.4683158	-0.754172	0.754172	1.68666	-1.68666	0.0914448	8.24729	1.62e-16	2.89e-14	0	1	0	0	0	0
ENSG00000226711	FAM66C	antisense	226.18	0.798687	0.798687	1.73952	1.73952	0.119476	-6.68491	2.31e-11	1.41e-09	ENSG00000122140	MRPS2	protein_coding	1121.072238	-0.671737	0.671737	1.59299	-1.59299	0.0941531	7.13452	9.71e-13	7.82e-11	1	0	0	0	0	0
ENSG00000226711	FAM66C	antisense	226.18	0.798687	0.798687	1.73952	1.73952	0.119476	-6.68491	2.31e-11	1.41e-09	ENSG00000170296	GABARAP	protein_coding	59.04169693	-0.683363	0.683363	1.60588	-1.60588	0.236051	2.89499	0.00379175	0.0272452	0	1	0	0	0	0
ENSG00000226711	FAM66C	antisense	226.18	0.798687	0.798687	1.73952	1.73952	0.119476	-6.68491	2.31e-11	1.41e-09	ENSG00000137203	TFAP2A	protein_coding	1221.910389	-0.728128	0.728128	1.65649	-1.65649	0.288122	2.52715	0.0114993	0.0626578	0	0	0	1	0	0
ENSG00000226711	FAM66C	antisense	226.18	0.798687	0.798687	1.73952	1.73952	0.119476	-6.68491	2.31e-11	1.41e-09	ENSG00000169016	E2F6	protein_coding	607.4074733	0.747236	0.747236	1.67857	1.67857	0.117113	-6.38049	1.77e-10	9.06e-09	0	0	0	1	0	0
ENSG00000226711	FAM66C	antisense	226.18	0.798687	0.798687	1.73952	1.73952	0.119476	-6.68491	2.31e-11	1.41e-09	ENSG00000105202	FBL	protein_coding	2254.018193	1.39636	1.39636	2.63236	2.63236	0.180831	-7.72191	1.15e-14	1.39e-12	0	1	0	0	0	0
ENSG00000226711	FAM66C	antisense	226.18	0.798687	0.798687	1.73952	1.73952	0.119476	-6.68491	2.31e-11	1.41e-09	ENSG00000105559	PLEKHA4	protein_coding	1713.688922	0.710675	0.710675	1.63657	1.63657	0.306974	-2.3151	0.0206077	0.0949492	1	0	0	0	0	0
ENSG00000226711	FAM66C	antisense	226.18	0.798687	0.798687	1.73952	1.73952	0.119476	-6.68491	2.31e-11	1.41e-09	ENSG00000102554	KLF5	protein_coding	3075.662871	-0.897762	0.897762	1.86317	-1.86317	0.383717	2.33965	0.019302	0.0907447	0	0	0	1	0	0
ENSG00000226711	FAM66C	antisense	226.18	0.798687	0.798687	1.73952	1.73952	0.119476	-6.68491	2.31e-11	1.41e-09	ENSG00000138378	STAT4	protein_coding	235.0291613	0.762236	0.762236	1.69612	1.69612	0.300271	-2.53849	0.0111331	0.0612068	0	0	0	1	0	0
ENSG00000226711	FAM66C	antisense	226.18	0.798687	0.798687	1.73952	1.73952	0.119476	-6.68491	2.31e-11	1.41e-09	ENSG00000111678	C12orf57	protein_coding	1163.764567	-0.862462	0.862462	1.81814	-1.81814	0.157218	5.48578	4.12e-08	1.37e-06	0	1	0	0	0	0
ENSG00000226711	FAM66C	antisense	226.18	0.798687	0.798687	1.73952	1.73952	0.119476	-6.68491	2.31e-11	1.41e-09	ENSG00000173391	OLR1	protein_coding	129.6271534	1.59541	1.59541	3.02181	3.02181	0.395263	-4.03634	5.43e-05	0.000844472	0	0	1	0	0	0
ENSG00000226711	FAM66C	antisense	226.18	0.798687	0.798687	1.73952	1.73952	0.119476	-6.68491	2.31e-11	1.41e-09	ENSG00000009950	MLXIPL	protein_coding	264.4602983	-0.718368	0.718368	1.64532	-1.64532	0.188374	3.81352	0.000136999	0.00185277	0	0	0	1	0	0
ENSG00000226711	FAM66C	antisense	226.18	0.798687	0.798687	1.73952	1.73952	0.119476	-6.68491	2.31e-11	1.41e-09	ENSG00000172716	SLFN11	protein_coding	1819.236498	1.05803	1.05803	2.08208	2.08208	0.249446	-4.24151	2.22e-05	0.000391279	0	0	1	0	0	0
ENSG00000225725	FAM66E	lincRNA	3.9053	2.60232	2.60232	6.07264	6.07264	0.444281	-5.85739	4.7e-09	1.85e-07	ENSG00000151612	ZNF827	protein_coding	7272.438297	-0.755923	0.755923	1.68871	-1.68871	0.327831	2.30583	0.0211199	0.0966566	0	0	0	0	1	0
ENSG00000225725	FAM66E	lincRNA	3.9053	2.60232	2.60232	6.07264	6.07264	0.444281	-5.85739	4.7e-09	1.85e-07	ENSG00000137203	TFAP2A	protein_coding	1221.910389	-0.728128	0.728128	1.65649	-1.65649	0.288122	2.52715	0.0114993	0.0626578	0	0	0	1	0	0
ENSG00000225725	FAM66E	lincRNA	3.9053	2.60232	2.60232	6.07264	6.07264	0.444281	-5.85739	4.7e-09	1.85e-07	ENSG00000100968	NFATC4	protein_coding	831.5948492	1.49823	1.49823	2.82496	2.82496	0.18689	-8.01664	1.09e-15	1.59e-13	0	0	0	1	0	0
ENSG00000225725	FAM66E	lincRNA	3.9053	2.60232	2.60232	6.07264	6.07264	0.444281	-5.85739	4.7e-09	1.85e-07	ENSG00000136040	PLXNC1	protein_coding	608.8069164	0.630574	0.630574	1.54818	1.54818	0.218896	-2.8807	0.00396792	0.0281475	0	0	0	0	1	0
ENSG00000225725	FAM66E	lincRNA	3.9053	2.60232	2.60232	6.07264	6.07264	0.444281	-5.85739	4.7e-09	1.85e-07	ENSG00000204231	RXRB	protein_coding	935.6964707	1.02673	1.02673	2.0374	2.0374	0.118401	-8.67164	4.26e-18	1.08e-15	0	0	0	1	0	0
ENSG00000225725	FAM66E	lincRNA	3.9053	2.60232	2.60232	6.07264	6.07264	0.444281	-5.85739	4.7e-09	1.85e-07	ENSG00000143702	CEP170	protein_coding	231.2157776	1.92397	1.92397	3.79465	3.79465	0.223523	-8.60746	7.47e-18	1.84e-15	0	0	0	0	1	0
ENSG00000226031	FGF13-AS1	antisense	20.9621	0.809933	0.809933	1.75313	1.75313	0.193822	-4.17875	2.93e-05	0.000498136	ENSG00000204231	RXRB	protein_coding	935.6964707	1.02673	1.02673	2.0374	2.0374	0.118401	-8.67164	4.26e-18	1.08e-15	0	0	0	1	0	0
ENSG00000237975	FLG-AS1	antisense	162.502	0.735083	0.735083	1.66449	1.66449	0.306392	-2.39916	0.0164328	0.0813075	ENSG00000270647	TAF15	protein_coding	3913.672851	1.00422	1.00422	2.00586	2.00586	0.123792	-8.11217	4.97e-16	7.85e-14	0	0	0	0	0	1
ENSG00000237975	FLG-AS1	antisense	162.502	0.735083	0.735083	1.66449	1.66449	0.306392	-2.39916	0.0164328	0.0813075	ENSG00000174231	PRPF8	protein_coding	9999.718466	1.48782	1.48782	2.80464	2.80464	0.158124	-9.40921	5e-21	2.05e-18	0	0	0	0	0	1
ENSG00000237975	FLG-AS1	antisense	162.502	0.735083	0.735083	1.66449	1.66449	0.306392	-2.39916	0.0164328	0.0813075	ENSG00000126603	GLIS2	protein_coding	301.7488888	1.80071	1.80071	3.48393	3.48393	0.249338	-7.22198	5.12e-13	4.43e-11	0	0	0	1	0	0
ENSG00000237975	FLG-AS1	antisense	162.502	0.735083	0.735083	1.66449	1.66449	0.306392	-2.39916	0.0164328	0.0813075	ENSG00000077279	DCX	protein_coding	3.793464511	-3.08195	3.08195	8.46757	-8.46757	0.687718	4.48141	7.42e-06	0.000148481	1	0	1	0	0	0
ENSG00000237975	FLG-AS1	antisense	162.502	0.735083	0.735083	1.66449	1.66449	0.306392	-2.39916	0.0164328	0.0813075	ENSG00000187514	PTMA	protein_coding	12876.34327	1.39093	1.39093	2.62248	2.62248	0.219612	-6.33358	2.4e-10	1.2e-08	1	0	0	0	0	0
ENSG00000237975	FLG-AS1	antisense	162.502	0.735083	0.735083	1.66449	1.66449	0.306392	-2.39916	0.0164328	0.0813075	ENSG00000176532	PRR15	protein_coding	167.389591	-0.837152	0.837152	1.78652	-1.78652	0.272867	3.06798	0.0021551	0.0176208	0	0	1	0	0	0
ENSG00000237975	FLG-AS1	antisense	162.502	0.735083	0.735083	1.66449	1.66449	0.306392	-2.39916	0.0164328	0.0813075	ENSG00000153989	NUS1	protein_coding	1357.872007	0.919966	0.919966	1.89207	1.89207	0.167205	-5.50201	3.75e-08	1.26e-06	1	0	0	0	0	0
ENSG00000237975	FLG-AS1	antisense	162.502	0.735083	0.735083	1.66449	1.66449	0.306392	-2.39916	0.0164328	0.0813075	ENSG00000128040	SPINK2	protein_coding	29.85316549	3.0147	3.0147	8.08193	8.08193	0.58206	-5.17936	2.23e-07	6.35e-06	1	0	0	0	0	0
ENSG00000237975	FLG-AS1	antisense	162.502	0.735083	0.735083	1.66449	1.66449	0.306392	-2.39916	0.0164328	0.0813075	ENSG00000198881	ASB12	protein_coding	16.8964025	-1.00195	1.00195	2.00271	-2.00271	0.305783	3.27667	0.00105039	0.00992064	0	0	1	0	0	0
ENSG00000237975	FLG-AS1	antisense	162.502	0.735083	0.735083	1.66449	1.66449	0.306392	-2.39916	0.0164328	0.0813075	ENSG00000113721	PDGFRB	protein_coding	9448.042332	0.615216	0.615216	1.53179	1.53179	0.184738	-3.3302	0.000867822	0.00850513	0	0	1	0	0	0
ENSG00000237975	FLG-AS1	antisense	162.502	0.735083	0.735083	1.66449	1.66449	0.306392	-2.39916	0.0164328	0.0813075	ENSG00000101213	PTK6	protein_coding	394.8824085	-1.46721	1.46721	2.76487	-2.76487	0.428778	3.42184	0.000621982	0.00646733	1	0	1	0	0	0
ENSG00000237975	FLG-AS1	antisense	162.502	0.735083	0.735083	1.66449	1.66449	0.306392	-2.39916	0.0164328	0.0813075	ENSG00000205155	PSENEN	protein_coding	484.2699946	-0.825587	0.825587	1.77226	-1.77226	0.134017	6.16031	7.26e-10	3.32e-08	1	0	0	0	0	0
ENSG00000237975	FLG-AS1	antisense	162.502	0.735083	0.735083	1.66449	1.66449	0.306392	-2.39916	0.0164328	0.0813075	ENSG00000090889	KIF4A	protein_coding	35.01285922	0.699436	0.699436	1.62387	1.62387	0.302704	-2.31063	0.0208535	0.0957712	0	0	1	0	0	0
ENSG00000237975	FLG-AS1	antisense	162.502	0.735083	0.735083	1.66449	1.66449	0.306392	-2.39916	0.0164328	0.0813075	ENSG00000100320	RBFOX2	protein_coding	1015.610212	1.00598	1.00598	2.00831	2.00831	0.163348	-6.15852	7.34e-10	3.34e-08	0	0	1	0	0	0
ENSG00000237975	FLG-AS1	antisense	162.502	0.735083	0.735083	1.66449	1.66449	0.306392	-2.39916	0.0164328	0.0813075	ENSG00000054803	CBLN4	protein_coding	27.87908302	1.67178	1.67178	3.18607	3.18607	0.658981	-2.53691	0.0111835	0.0613997	0	0	1	0	0	0
ENSG00000237975	FLG-AS1	antisense	162.502	0.735083	0.735083	1.66449	1.66449	0.306392	-2.39916	0.0164328	0.0813075	ENSG00000167552	TUBA1A	protein_coding	8096.27881	1.22451	1.22451	2.33675	2.33675	0.2465	-4.96758	6.78e-07	1.76e-05	1	0	1	0	0	0
ENSG00000237975	FLG-AS1	antisense	162.502	0.735083	0.735083	1.66449	1.66449	0.306392	-2.39916	0.0164328	0.0813075	ENSG00000127564	PKMYT1	protein_coding	102.5207112	-0.700166	0.700166	1.62469	-1.62469	0.300561	2.32953	0.0198308	0.092424	1	0	1	0	0	0
ENSG00000237975	FLG-AS1	antisense	162.502	0.735083	0.735083	1.66449	1.66449	0.306392	-2.39916	0.0164328	0.0813075	ENSG00000124212	PTGIS	protein_coding	5642.045479	0.760268	0.760268	1.69381	1.69381	0.260558	-2.91785	0.00352459	0.0257773	1	0	1	0	0	0
ENSG00000237975	FLG-AS1	antisense	162.502	0.735083	0.735083	1.66449	1.66449	0.306392	-2.39916	0.0164328	0.0813075	ENSG00000253626	EIF5AL1	protein_coding	61.00949601	-2.13822	2.13822	4.40218	-4.40218	0.375151	5.69961	1.2e-08	4.42e-07	0	0	1	0	0	0
ENSG00000237975	FLG-AS1	antisense	162.502	0.735083	0.735083	1.66449	1.66449	0.306392	-2.39916	0.0164328	0.0813075	ENSG00000163075	CFAP221	protein_coding	80.76573222	0.80785	0.80785	1.7506	1.7506	0.331235	-2.4389	0.0147318	0.0751611	0	0	1	0	0	0
ENSG00000237975	FLG-AS1	antisense	162.502	0.735083	0.735083	1.66449	1.66449	0.306392	-2.39916	0.0164328	0.0813075	ENSG00000101347	SAMHD1	protein_coding	3374.513542	0.625094	0.625094	1.54231	1.54231	0.223815	-2.79291	0.00522364	0.0349312	1	0	1	0	0	0
ENSG00000237975	FLG-AS1	antisense	162.502	0.735083	0.735083	1.66449	1.66449	0.306392	-2.39916	0.0164328	0.0813075	ENSG00000125675	GRIA3	protein_coding	270.3602249	0.709443	0.709443	1.63517	1.63517	0.29095	-2.43837	0.0147538	0.0752336	0	0	1	0	0	0
ENSG00000237975	FLG-AS1	antisense	162.502	0.735083	0.735083	1.66449	1.66449	0.306392	-2.39916	0.0164328	0.0813075	ENSG00000134532	SOX5	protein_coding	403.5821883	0.635533	0.635533	1.55351	1.55351	0.208401	-3.04957	0.00229172	0.018446	0	0	1	0	0	0
ENSG00000237975	FLG-AS1	antisense	162.502	0.735083	0.735083	1.66449	1.66449	0.306392	-2.39916	0.0164328	0.0813075	ENSG00000132639	SNAP25	protein_coding	806.0738188	0.975148	0.975148	1.96584	1.96584	0.332524	-2.93257	0.0033617	0.0248462	0	0	1	0	0	0
ENSG00000237975	FLG-AS1	antisense	162.502	0.735083	0.735083	1.66449	1.66449	0.306392	-2.39916	0.0164328	0.0813075	ENSG00000164330	EBF1	protein_coding	621.0891111	0.620626	0.620626	1.53754	1.53754	0.166685	-3.72336	0.000196591	0.00250512	0	0	0	1	0	0
ENSG00000237975	FLG-AS1	antisense	162.502	0.735083	0.735083	1.66449	1.66449	0.306392	-2.39916	0.0164328	0.0813075	ENSG00000175768	TOMM5	protein_coding	181.6088429	-1.01553	1.01553	2.02165	-2.02165	0.195739	5.18819	2.12e-07	6.09e-06	1	0	0	0	0	0
ENSG00000237975	FLG-AS1	antisense	162.502	0.735083	0.735083	1.66449	1.66449	0.306392	-2.39916	0.0164328	0.0813075	ENSG00000003436	TFPI	protein_coding	1147.86566	0.842243	0.842243	1.79284	1.79284	0.290627	-2.89802	0.00375531	0.027037	0	0	1	0	0	0
ENSG00000237975	FLG-AS1	antisense	162.502	0.735083	0.735083	1.66449	1.66449	0.306392	-2.39916	0.0164328	0.0813075	ENSG00000155849	ELMO1	protein_coding	776.9316172	0.636646	0.636646	1.55471	1.55471	0.208718	-3.05026	0.00228641	0.0184155	0	0	1	0	0	0
ENSG00000237975	FLG-AS1	antisense	162.502	0.735083	0.735083	1.66449	1.66449	0.306392	-2.39916	0.0164328	0.0813075	ENSG00000126467	TSKS	protein_coding	31.56981295	0.785649	0.785649	1.72387	1.72387	0.298837	-2.62902	0.00856313	0.0507668	0	0	1	0	0	0
ENSG00000237975	FLG-AS1	antisense	162.502	0.735083	0.735083	1.66449	1.66449	0.306392	-2.39916	0.0164328	0.0813075	ENSG00000028137	TNFRSF1B	protein_coding	1744.472113	0.914415	0.914415	1.8848	1.8848	0.301117	-3.03674	0.00239152	0.0190584	0	0	1	0	0	0
ENSG00000237975	FLG-AS1	antisense	162.502	0.735083	0.735083	1.66449	1.66449	0.306392	-2.39916	0.0164328	0.0813075	ENSG00000180537	RNF182	protein_coding	37.64917189	0.802516	0.802516	1.74414	1.74414	0.341247	-2.35172	0.018687	0.0887687	1	0	0	0	0	0
ENSG00000237975	FLG-AS1	antisense	162.502	0.735083	0.735083	1.66449	1.66449	0.306392	-2.39916	0.0164328	0.0813075	ENSG00000127152	BCL11B	protein_coding	187.7298725	0.84046	0.84046	1.79062	1.79062	0.299618	-2.80511	0.00503	0.0339438	1	0	1	0	0	0
ENSG00000237975	FLG-AS1	antisense	162.502	0.735083	0.735083	1.66449	1.66449	0.306392	-2.39916	0.0164328	0.0813075	ENSG00000107863	ARHGAP21	protein_coding	3611.086467	0.733482	0.733482	1.66265	1.66265	0.103225	-7.10563	1.2e-12	9.48e-11	1	0	0	0	0	0
ENSG00000237975	FLG-AS1	antisense	162.502	0.735083	0.735083	1.66449	1.66449	0.306392	-2.39916	0.0164328	0.0813075	ENSG00000158055	GRHL3	protein_coding	242.3386449	-0.698689	0.698689	1.62303	-1.62303	0.289202	2.41592	0.0156957	0.0785197	0	0	1	0	0	0
ENSG00000237975	FLG-AS1	antisense	162.502	0.735083	0.735083	1.66449	1.66449	0.306392	-2.39916	0.0164328	0.0813075	ENSG00000162676	GFI1	protein_coding	154.154668	0.816045	0.816045	1.76057	1.76057	0.294331	-2.77254	0.00556204	0.0367523	1	1	0	0	0	0
ENSG00000237975	FLG-AS1	antisense	162.502	0.735083	0.735083	1.66449	1.66449	0.306392	-2.39916	0.0164328	0.0813075	ENSG00000161265	U2AF1L4	protein_coding	368.1846598	-1.03603	1.03603	2.05058	-2.05058	0.136184	7.60761	2.79e-14	3.12e-12	1	0	0	0	0	0
ENSG00000237975	FLG-AS1	antisense	162.502	0.735083	0.735083	1.66449	1.66449	0.306392	-2.39916	0.0164328	0.0813075	ENSG00000146112	PPP1R18	protein_coding	257.0386587	1.73354	1.73354	3.32542	3.32542	0.32105	-5.39959	6.68e-08	2.12e-06	0	0	1	0	0	0
ENSG00000236337	FMR1-IT1	sense_intronic	20.2611	1.01202	1.01202	2.01673	2.01673	0.192524	-5.2566	1.47e-07	4.35e-06	ENSG00000066336	SPI1	protein_coding	512.5106754	0.793592	0.793592	1.73338	1.73338	0.29354	-2.70353	0.00686081	0.0431503	0	0	0	1	0	0
ENSG00000236337	FMR1-IT1	sense_intronic	20.2611	1.01202	1.01202	2.01673	2.01673	0.192524	-5.2566	1.47e-07	4.35e-06	ENSG00000169016	E2F6	protein_coding	607.4074733	0.747236	0.747236	1.67857	1.67857	0.117113	-6.38049	1.77e-10	9.06e-09	0	0	0	1	0	0
ENSG00000236337	FMR1-IT1	sense_intronic	20.2611	1.01202	1.01202	2.01673	2.01673	0.192524	-5.2566	1.47e-07	4.35e-06	ENSG00000009950	MLXIPL	protein_coding	264.4602983	-0.718368	0.718368	1.64532	-1.64532	0.188374	3.81352	0.000136999	0.00185277	0	0	0	1	0	0
ENSG00000236337	FMR1-IT1	sense_intronic	20.2611	1.01202	1.01202	2.01673	2.01673	0.192524	-5.2566	1.47e-07	4.35e-06	ENSG00000126368	NR1D1	protein_coding	1317.272453	0.674601	0.674601	1.59616	1.59616	0.242312	-2.78402	0.00536893	0.0357178	0	0	0	1	0	0
ENSG00000244203	FOXP1-AS1	antisense	8.06356	1.01357	1.01357	2.01891	2.01891	0.34349	-2.95081	0.00316941	0.0237798	ENSG00000169016	E2F6	protein_coding	607.4074733	0.747236	0.747236	1.67857	1.67857	0.117113	-6.38049	1.77e-10	9.06e-09	0	0	0	1	0	0
ENSG00000244203	FOXP1-AS1	antisense	8.06356	1.01357	1.01357	2.01891	2.01891	0.34349	-2.95081	0.00316941	0.0237798	ENSG00000089737	DDX24	protein_coding	3192.289023	1.63197	1.63197	3.09937	3.09937	0.194225	-8.40247	4.37e-17	9.09e-15	0	0	0	0	0	1
ENSG00000244203	FOXP1-AS1	antisense	8.06356	1.01357	1.01357	2.01891	2.01891	0.34349	-2.95081	0.00316941	0.0237798	ENSG00000131495	NDUFA2	protein_coding	918.9978048	-1.08189	1.08189	2.11681	-2.11681	0.129125	8.37863	5.35e-17	1.08e-14	1	0	0	0	0	0
ENSG00000244203	FOXP1-AS1	antisense	8.06356	1.01357	1.01357	2.01891	2.01891	0.34349	-2.95081	0.00316941	0.0237798	ENSG00000141448	GATA6	protein_coding	691.0263108	1.2171	1.2171	2.32479	2.32479	0.516019	-2.35864	0.0183421	0.0876024	0	0	0	1	0	0
ENSG00000244203	FOXP1-AS1	antisense	8.06356	1.01357	1.01357	2.01891	2.01891	0.34349	-2.95081	0.00316941	0.0237798	ENSG00000270647	TAF15	protein_coding	3913.672851	1.00422	1.00422	2.00586	2.00586	0.123792	-8.11217	4.97e-16	7.85e-14	0	0	0	0	0	1
ENSG00000244203	FOXP1-AS1	antisense	8.06356	1.01357	1.01357	2.01891	2.01891	0.34349	-2.95081	0.00316941	0.0237798	ENSG00000167552	TUBA1A	protein_coding	8096.27881	1.22451	1.22451	2.33675	2.33675	0.2465	-4.96758	6.78e-07	1.76e-05	1	0	0	0	0	0
ENSG00000244203	FOXP1-AS1	antisense	8.06356	1.01357	1.01357	2.01891	2.01891	0.34349	-2.95081	0.00316941	0.0237798	ENSG00000183010	PYCR1	protein_coding	1808.393803	-0.646728	0.646728	1.56561	-1.56561	0.27177	2.37969	0.0173272	0.0844255	1	0	0	0	0	0
ENSG00000244203	FOXP1-AS1	antisense	8.06356	1.01357	1.01357	2.01891	2.01891	0.34349	-2.95081	0.00316941	0.0237798	ENSG00000130755	GMFG	protein_coding	365.1728811	0.727132	0.727132	1.65534	1.65534	0.264542	-2.74864	0.00598427	0.0389657	1	0	0	0	0	0
ENSG00000258537	FRMD6-AS2	lincRNA	68.6037	1.58509	1.58509	3.00026	3.00026	0.437515	-3.62293	0.000291281	0.00346395	ENSG00000185507	IRF7	protein_coding	379.7325872	0.940078	0.940078	1.91863	1.91863	0.20577	-4.56858	4.91e-06	0.000102851	0	0	0	1	0	0
ENSG00000258537	FRMD6-AS2	lincRNA	68.6037	1.58509	1.58509	3.00026	3.00026	0.437515	-3.62293	0.000291281	0.00346395	ENSG00000185122	HSF1	protein_coding	1953.572611	0.859585	0.859585	1.81452	1.81452	0.14256	-6.02963	1.64e-09	7e-08	0	0	0	1	0	0
ENSG00000258537	FRMD6-AS2	lincRNA	68.6037	1.58509	1.58509	3.00026	3.00026	0.437515	-3.62293	0.000291281	0.00346395	ENSG00000169016	E2F6	protein_coding	607.4074733	0.747236	0.747236	1.67857	1.67857	0.117113	-6.38049	1.77e-10	9.06e-09	0	0	0	1	0	0
ENSG00000258537	FRMD6-AS2	lincRNA	68.6037	1.58509	1.58509	3.00026	3.00026	0.437515	-3.62293	0.000291281	0.00346395	ENSG00000177045	SIX5	protein_coding	706.5177358	-0.749019	0.749019	1.68065	-1.68065	0.172902	4.33205	1.48e-05	0.000271742	0	0	0	1	0	0
ENSG00000258537	FRMD6-AS2	lincRNA	68.6037	1.58509	1.58509	3.00026	3.00026	0.437515	-3.62293	0.000291281	0.00346395	ENSG00000122140	MRPS2	protein_coding	1121.072238	-0.671737	0.671737	1.59299	-1.59299	0.0941531	7.13452	9.71e-13	7.82e-11	1	0	0	0	0	0
ENSG00000258537	FRMD6-AS2	lincRNA	68.6037	1.58509	1.58509	3.00026	3.00026	0.437515	-3.62293	0.000291281	0.00346395	ENSG00000120075	HOXB5	protein_coding	12.06268736	-0.83465	0.83465	1.78342	-1.78342	0.361156	2.31105	0.02083	0.0956932	0	0	0	1	0	0
ENSG00000197308	GATA3-AS1	lincRNA	29.0659	-1.47538	1.47538	2.78057	-2.78057	0.490438	3.00829	0.00262719	0.0205559	ENSG00000065978	YBX1	protein_coding	9956.288661	1.42699	1.42699	2.68885	2.68885	0.20494	-6.96299	3.33e-12	2.35e-10	0	0	0	1	0	0
ENSG00000197308	GATA3-AS1	lincRNA	29.0659	-1.47538	1.47538	2.78057	-2.78057	0.490438	3.00829	0.00262719	0.0205559	ENSG00000166106	ADAMTS15	protein_coding	483.8570223	1.20013	1.20013	2.29761	2.29761	0.409651	-2.92965	0.00339348	0.0250453	0	0	1	0	0	0
ENSG00000197308	GATA3-AS1	lincRNA	29.0659	-1.47538	1.47538	2.78057	-2.78057	0.490438	3.00829	0.00262719	0.0205559	ENSG00000204392	LSM2	protein_coding	248.9927556	0.670135	0.670135	1.59122	1.59122	0.0997814	-6.71603	1.87e-11	1.15e-09	0	0	1	0	0	0
ENSG00000197308	GATA3-AS1	lincRNA	29.0659	-1.47538	1.47538	2.78057	-2.78057	0.490438	3.00829	0.00262719	0.0205559	ENSG00000164176	EDIL3	protein_coding	1710.949273	1.26318	1.26318	2.40025	2.40025	0.339172	-3.72431	0.00019585	0.00249743	1	0	1	0	0	0
ENSG00000197308	GATA3-AS1	lincRNA	29.0659	-1.47538	1.47538	2.78057	-2.78057	0.490438	3.00829	0.00262719	0.0205559	ENSG00000127540	UQCR11	protein_coding	949.5490461	-0.962983	0.962983	1.94934	-1.94934	0.10907	8.82905	1.06e-18	2.98e-16	1	0	1	0	0	0
ENSG00000197308	GATA3-AS1	lincRNA	29.0659	-1.47538	1.47538	2.78057	-2.78057	0.490438	3.00829	0.00262719	0.0205559	ENSG00000248098	BCKDHA	protein_coding	57.5429432	-2.12785	2.12785	4.37066	-4.37066	0.192118	11.0757	1.65e-28	2.05e-25	0	0	1	0	0	0
ENSG00000197308	GATA3-AS1	lincRNA	29.0659	-1.47538	1.47538	2.78057	-2.78057	0.490438	3.00829	0.00262719	0.0205559	ENSG00000163508	EOMES	protein_coding	68.35887457	0.949594	0.949594	1.93133	1.93133	0.338829	-2.80258	0.00506959	0.0341028	0	0	0	1	0	0
ENSG00000197308	GATA3-AS1	lincRNA	29.0659	-1.47538	1.47538	2.78057	-2.78057	0.490438	3.00829	0.00262719	0.0205559	ENSG00000197021	CXorf40B	protein_coding	891.8591954	0.744999	0.744999	1.67597	1.67597	0.130169	-5.7233	1.04e-08	3.89e-07	0	0	1	0	0	0
ENSG00000197308	GATA3-AS1	lincRNA	29.0659	-1.47538	1.47538	2.78057	-2.78057	0.490438	3.00829	0.00262719	0.0205559	ENSG00000158428	CATIP	protein_coding	72.23284491	-0.87564	0.87564	1.83482	-1.83482	0.27853	3.1438	0.00166771	0.0144216	1	0	0	0	0	0
ENSG00000197308	GATA3-AS1	lincRNA	29.0659	-1.47538	1.47538	2.78057	-2.78057	0.490438	3.00829	0.00262719	0.0205559	ENSG00000169926	KLF13	protein_coding	168.463401	1.49737	1.49737	2.82328	2.82328	0.330394	-4.53209	5.84e-06	0.000119949	0	0	0	1	0	0
ENSG00000197308	GATA3-AS1	lincRNA	29.0659	-1.47538	1.47538	2.78057	-2.78057	0.490438	3.00829	0.00262719	0.0205559	ENSG00000234127	TRIM26	protein_coding	504.9973541	1.02148	1.02148	2.03	2.03	0.154915	-6.59381	4.29e-11	2.48e-09	0	0	1	0	0	0
ENSG00000197308	GATA3-AS1	lincRNA	29.0659	-1.47538	1.47538	2.78057	-2.78057	0.490438	3.00829	0.00262719	0.0205559	ENSG00000183048	SLC25A10	protein_coding	257.2414245	-0.878074	0.878074	1.83792	-1.83792	0.250207	3.50939	0.000449144	0.00496267	0	0	1	0	0	0
ENSG00000197308	GATA3-AS1	lincRNA	29.0659	-1.47538	1.47538	2.78057	-2.78057	0.490438	3.00829	0.00262719	0.0205559	ENSG00000204304	PBX2	protein_coding	1272.237427	1.42888	1.42888	2.69237	2.69237	0.164886	-8.66585	4.48e-18	1.13e-15	0	0	1	0	0	0
ENSG00000197308	GATA3-AS1	lincRNA	29.0659	-1.47538	1.47538	2.78057	-2.78057	0.490438	3.00829	0.00262719	0.0205559	ENSG00000128731	HERC2	protein_coding	2773.747531	1.28931	1.28931	2.44412	2.44412	0.160613	-8.02744	9.95e-16	1.49e-13	0	0	1	0	0	0
ENSG00000243055	GK-AS1	antisense	19.6355	0.835561	0.835561	1.78455	1.78455	0.320222	-2.60932	0.00907228	0.0529348	ENSG00000169016	E2F6	protein_coding	607.4074733	0.747236	0.747236	1.67857	1.67857	0.117113	-6.38049	1.77e-10	9.06e-09	0	0	0	1	0	0
ENSG00000243055	GK-AS1	antisense	19.6355	0.835561	0.835561	1.78455	1.78455	0.320222	-2.60932	0.00907228	0.0529348	ENSG00000204231	RXRB	protein_coding	935.6964707	1.02673	1.02673	2.0374	2.0374	0.118401	-8.67164	4.26e-18	1.08e-15	0	0	0	1	0	0
ENSG00000243055	GK-AS1	antisense	19.6355	0.835561	0.835561	1.78455	1.78455	0.320222	-2.60932	0.00907228	0.0529348	ENSG00000167280	ENGASE	protein_coding	5264.291807	-0.610394	0.610394	1.52668	-1.52668	0.117895	5.17745	2.25e-07	6.41e-06	0	0	0	0	1	0
ENSG00000243055	GK-AS1	antisense	19.6355	0.835561	0.835561	1.78455	1.78455	0.320222	-2.60932	0.00907228	0.0529348	ENSG00000119715	ESRRB	protein_coding	22.44268232	-0.950714	0.950714	1.93283	-1.93283	0.306769	3.09912	0.00194094	0.016301	0	0	0	1	0	0
ENSG00000243055	GK-AS1	antisense	19.6355	0.835561	0.835561	1.78455	1.78455	0.320222	-2.60932	0.00907228	0.0529348	ENSG00000204531	POU5F1	protein_coding	31.21077622	0.997024	0.997024	1.99588	1.99588	0.38972	-2.55831	0.0105183	0.0587826	0	0	0	1	0	0
ENSG00000243055	GK-AS1	antisense	19.6355	0.835561	0.835561	1.78455	1.78455	0.320222	-2.60932	0.00907228	0.0529348	ENSG00000143257	NR1I3	protein_coding	29.58292833	0.707064	0.707064	1.63248	1.63248	0.250681	-2.82057	0.0047938	0.03271	0	0	0	1	0	0
ENSG00000243055	GK-AS1	antisense	19.6355	0.835561	0.835561	1.78455	1.78455	0.320222	-2.60932	0.00907228	0.0529348	ENSG00000009950	MLXIPL	protein_coding	264.4602983	-0.718368	0.718368	1.64532	-1.64532	0.188374	3.81352	0.000136999	0.00185277	0	0	0	1	0	0
ENSG00000243055	GK-AS1	antisense	19.6355	0.835561	0.835561	1.78455	1.78455	0.320222	-2.60932	0.00907228	0.0529348	ENSG00000164330	EBF1	protein_coding	621.0891111	0.620626	0.620626	1.53754	1.53754	0.166685	-3.72336	0.000196591	0.00250512	0	0	0	1	0	0
ENSG00000235984	GPC5-AS1	antisense	2.22263	-2.77737	2.77737	6.85602	-6.85602	0.893763	3.1075	0.00188676	0.0159614	ENSG00000092199	HNRNPC	protein_coding	13337.67942	0.862957	0.862957	1.81876	1.81876	0.112843	-7.64739	2.05e-14	2.32e-12	0	0	0	0	0	1
ENSG00000235984	GPC5-AS1	antisense	2.22263	-2.77737	2.77737	6.85602	-6.85602	0.893763	3.1075	0.00188676	0.0159614	ENSG00000160325	CACFD1	protein_coding	152.3677494	0.803151	0.803151	1.74491	1.74491	0.128959	-6.22797	4.73e-10	2.25e-08	1	0	0	0	0	0
ENSG00000235984	GPC5-AS1	antisense	2.22263	-2.77737	2.77737	6.85602	-6.85602	0.893763	3.1075	0.00188676	0.0159614	ENSG00000126368	NR1D1	protein_coding	1317.272453	0.674601	0.674601	1.59616	1.59616	0.242312	-2.78402	0.00536893	0.0357178	1	0	0	0	0	0
ENSG00000235984	GPC5-AS1	antisense	2.22263	-2.77737	2.77737	6.85602	-6.85602	0.893763	3.1075	0.00188676	0.0159614	ENSG00000137709	POU2F3	protein_coding	129.7068426	-0.636173	0.636173	1.5542	-1.5542	0.268002	2.37376	0.0176079	0.0854131	0	0	0	1	0	0
ENSG00000235984	GPC5-AS1	antisense	2.22263	-2.77737	2.77737	6.85602	-6.85602	0.893763	3.1075	0.00188676	0.0159614	ENSG00000065978	YBX1	protein_coding	9956.288661	1.42699	1.42699	2.68885	2.68885	0.20494	-6.96299	3.33e-12	2.35e-10	0	0	0	1	0	0
ENSG00000235984	GPC5-AS1	antisense	2.22263	-2.77737	2.77737	6.85602	-6.85602	0.893763	3.1075	0.00188676	0.0159614	ENSG00000020633	RUNX3	protein_coding	430.8422648	0.705579	0.705579	1.6308	1.6308	0.296221	-2.38193	0.017222	0.0840849	0	0	0	1	0	0
ENSG00000235984	GPC5-AS1	antisense	2.22263	-2.77737	2.77737	6.85602	-6.85602	0.893763	3.1075	0.00188676	0.0159614	ENSG00000109101	FOXN1	protein_coding	119.0318285	-1.41087	1.41087	2.65897	-2.65897	0.536761	2.62848	0.00857676	0.0508225	0	0	0	1	0	0
ENSG00000235984	GPC5-AS1	antisense	2.22263	-2.77737	2.77737	6.85602	-6.85602	0.893763	3.1075	0.00188676	0.0159614	ENSG00000181163	NPM1	protein_coding	11849.77438	1.66851	1.66851	3.17885	3.17885	0.205217	-8.13045	4.28e-16	6.85e-14	0	0	0	0	0	1
ENSG00000235984	GPC5-AS1	antisense	2.22263	-2.77737	2.77737	6.85602	-6.85602	0.893763	3.1075	0.00188676	0.0159614	ENSG00000160201	U2AF1	protein_coding	175.6736233	1.22711	1.22711	2.34097	2.34097	0.502721	-2.44093	0.0146496	0.0748619	0	0	0	0	0	1
ENSG00000235984	GPC5-AS1	antisense	2.22263	-2.77737	2.77737	6.85602	-6.85602	0.893763	3.1075	0.00188676	0.0159614	ENSG00000119715	ESRRB	protein_coding	22.44268232	-0.950714	0.950714	1.93283	-1.93283	0.306769	3.09912	0.00194094	0.016301	0	0	0	1	0	0
ENSG00000235984	GPC5-AS1	antisense	2.22263	-2.77737	2.77737	6.85602	-6.85602	0.893763	3.1075	0.00188676	0.0159614	ENSG00000109906	ZBTB16	protein_coding	3000.692654	-0.697987	0.697987	1.62224	-1.62224	0.237917	2.93375	0.00334897	0.0247839	0	0	0	1	0	0
ENSG00000235984	GPC5-AS1	antisense	2.22263	-2.77737	2.77737	6.85602	-6.85602	0.893763	3.1075	0.00188676	0.0159614	ENSG00000177045	SIX5	protein_coding	706.5177358	-0.749019	0.749019	1.68065	-1.68065	0.172902	4.33205	1.48e-05	0.000271742	0	0	0	1	0	0
ENSG00000235984	GPC5-AS1	antisense	2.22263	-2.77737	2.77737	6.85602	-6.85602	0.893763	3.1075	0.00188676	0.0159614	ENSG00000135486	HNRNPA1	protein_coding	21671.62202	1.74256	1.74256	3.34628	3.34628	0.220806	-7.89182	2.98e-15	4.02e-13	0	0	0	0	0	1
ENSG00000235984	GPC5-AS1	antisense	2.22263	-2.77737	2.77737	6.85602	-6.85602	0.893763	3.1075	0.00188676	0.0159614	ENSG00000204531	POU5F1	protein_coding	31.21077622	0.997024	0.997024	1.99588	1.99588	0.38972	-2.55831	0.0105183	0.0587826	0	0	0	1	0	0
ENSG00000227214	HCG15	antisense	15.0686	1.37642	1.37642	2.59624	2.59624	0.320799	-4.29061	1.78e-05	0.000322996	ENSG00000123444	KBTBD4	protein_coding	78.31714659	1.05327	1.05327	2.07523	2.07523	0.175752	-5.99295	2.06e-09	8.63e-08	0	0	0	0	1	0
ENSG00000227214	HCG15	antisense	15.0686	1.37642	1.37642	2.59624	2.59624	0.320799	-4.29061	1.78e-05	0.000322996	ENSG00000102554	KLF5	protein_coding	3075.662871	-0.897762	0.897762	1.86317	-1.86317	0.383717	2.33965	0.019302	0.0907447	0	0	0	1	0	0
ENSG00000231074	HCG18	antisense	75.416	1.5455	1.5455	2.91906	2.91906	0.210723	-7.33429	2.23e-13	2.04e-11	ENSG00000121807	CCR2	protein_coding	163.9445831	1.12224	1.12224	2.17685	2.17685	0.364265	-3.08085	0.00206411	0.0170583	0	0	1	0	0	0
ENSG00000231074	HCG18	antisense	75.416	1.5455	1.5455	2.91906	2.91906	0.210723	-7.33429	2.23e-13	2.04e-11	ENSG00000151612	ZNF827	protein_coding	7272.438297	-0.755923	0.755923	1.68871	-1.68871	0.327831	2.30583	0.0211199	0.0966566	0	0	0	0	1	0
ENSG00000231074	HCG18	antisense	75.416	1.5455	1.5455	2.91906	2.91906	0.210723	-7.33429	2.23e-13	2.04e-11	ENSG00000278053	DDX52	protein_coding	520.034371	0.980256	0.980256	1.97282	1.97282	0.127384	-7.69526	1.41e-14	1.64e-12	0	0	0	0	1	0
ENSG00000231074	HCG18	antisense	75.416	1.5455	1.5455	2.91906	2.91906	0.210723	-7.33429	2.23e-13	2.04e-11	ENSG00000164597	COG5	protein_coding	1414.830945	0.814744	0.814744	1.75899	1.75899	0.198499	-4.10453	4.05e-05	0.000656121	0	0	0	0	1	0
ENSG00000231074	HCG18	antisense	75.416	1.5455	1.5455	2.91906	2.91906	0.210723	-7.33429	2.23e-13	2.04e-11	ENSG00000064886	CHI3L2	protein_coding	396.6024629	1.72322	1.72322	3.30172	3.30172	0.569278	-3.02703	0.00246971	0.0195581	0	0	1	0	0	0
ENSG00000231074	HCG18	antisense	75.416	1.5455	1.5455	2.91906	2.91906	0.210723	-7.33429	2.23e-13	2.04e-11	ENSG00000161021	MAML1	protein_coding	232.8450403	1.73707	1.73707	3.33357	3.33357	0.18545	-9.36677	7.48e-21	2.97e-18	0	0	0	0	1	0
ENSG00000231074	HCG18	antisense	75.416	1.5455	1.5455	2.91906	2.91906	0.210723	-7.33429	2.23e-13	2.04e-11	ENSG00000215252	GOLGA8B	protein_coding	4530.537245	0.60872	0.60872	1.52491	1.52491	0.212024	-2.871	0.0040917	0.0287996	0	0	0	0	1	0
ENSG00000231074	HCG18	antisense	75.416	1.5455	1.5455	2.91906	2.91906	0.210723	-7.33429	2.23e-13	2.04e-11	ENSG00000095059	DHPS	protein_coding	680.2606342	-0.676025	0.676025	1.59773	-1.59773	0.10969	6.16306	7.14e-10	3.26e-08	0	0	1	0	1	0
ENSG00000231074	HCG18	antisense	75.416	1.5455	1.5455	2.91906	2.91906	0.210723	-7.33429	2.23e-13	2.04e-11	ENSG00000168802	CHTF8	protein_coding	88.84388944	-2.48565	2.48565	5.60088	-5.60088	0.179673	13.8343	1.58e-43	7.15e-40	0	0	1	0	0	0
ENSG00000231074	HCG18	antisense	75.416	1.5455	1.5455	2.91906	2.91906	0.210723	-7.33429	2.23e-13	2.04e-11	ENSG00000015285	WAS	protein_coding	458.0040042	0.643939	0.643939	1.56259	1.56259	0.27431	-2.34749	0.0189005	0.0894774	0	0	1	0	0	0
ENSG00000231074	HCG18	antisense	75.416	1.5455	1.5455	2.91906	2.91906	0.210723	-7.33429	2.23e-13	2.04e-11	ENSG00000277972	CISD3	protein_coding	362.2250323	1.02302	1.02302	2.03217	2.03217	0.144417	-7.08377	1.4e-12	1.1e-10	0	0	0	0	1	0
ENSG00000231074	HCG18	antisense	75.416	1.5455	1.5455	2.91906	2.91906	0.210723	-7.33429	2.23e-13	2.04e-11	ENSG00000196262	PPIA	protein_coding	9701.862205	1.68503	1.68503	3.21547	3.21547	0.261268	-6.44943	1.12e-10	5.95e-09	0	0	0	0	1	0
ENSG00000231074	HCG18	antisense	75.416	1.5455	1.5455	2.91906	2.91906	0.210723	-7.33429	2.23e-13	2.04e-11	ENSG00000132514	CLEC10A	protein_coding	298.6401518	1.20957	1.20957	2.31269	2.31269	0.357425	-3.38413	0.000714042	0.00723931	0	0	1	0	0	0
ENSG00000231074	HCG18	antisense	75.416	1.5455	1.5455	2.91906	2.91906	0.210723	-7.33429	2.23e-13	2.04e-11	ENSG00000267281	ATF7	protein_coding	92.84863401	-1.58877	1.58877	3.00792	-3.00792	0.209433	7.58602	3.3e-14	3.6e-12	0	0	0	0	1	0
ENSG00000231074	HCG18	antisense	75.416	1.5455	1.5455	2.91906	2.91906	0.210723	-7.33429	2.23e-13	2.04e-11	ENSG00000166441	RPL27A	protein_coding	17595.10176	1.00449	1.00449	2.00624	2.00624	0.131804	-7.62112	2.51e-14	2.82e-12	0	0	0	0	1	0
ENSG00000231074	HCG18	antisense	75.416	1.5455	1.5455	2.91906	2.91906	0.210723	-7.33429	2.23e-13	2.04e-11	ENSG00000179889	PDXDC1	protein_coding	4159.03912	1.16441	1.16441	2.24142	2.24142	0.198292	-5.8722	4.3e-09	1.71e-07	0	0	0	0	1	0
ENSG00000231074	HCG18	antisense	75.416	1.5455	1.5455	2.91906	2.91906	0.210723	-7.33429	2.23e-13	2.04e-11	ENSG00000174130	TLR6	protein_coding	158.336632	1.11876	1.11876	2.17161	2.17161	0.310746	-3.60024	0.000317919	0.00374015	0	0	1	0	0	0
ENSG00000231074	HCG18	antisense	75.416	1.5455	1.5455	2.91906	2.91906	0.210723	-7.33429	2.23e-13	2.04e-11	ENSG00000204397	CARD16	protein_coding	142.2236778	0.686112	0.686112	1.60894	1.60894	0.2639	-2.59989	0.00932534	0.0540452	0	0	1	0	0	0
ENSG00000231074	HCG18	antisense	75.416	1.5455	1.5455	2.91906	2.91906	0.210723	-7.33429	2.23e-13	2.04e-11	ENSG00000175482	POLD4	protein_coding	705.547203	-0.667951	0.667951	1.58882	-1.58882	0.0988599	6.75654	1.41e-11	8.77e-10	0	0	0	0	1	0
ENSG00000231074	HCG18	antisense	75.416	1.5455	1.5455	2.91906	2.91906	0.210723	-7.33429	2.23e-13	2.04e-11	ENSG00000213654	GPSM3	protein_coding	127.729772	1.69483	1.69483	3.23738	3.23738	0.270766	-6.25938	3.87e-10	1.87e-08	1	0	1	0	0	0
ENSG00000231074	HCG18	antisense	75.416	1.5455	1.5455	2.91906	2.91906	0.210723	-7.33429	2.23e-13	2.04e-11	ENSG00000163219	ARHGAP25	protein_coding	557.2732101	0.759507	0.759507	1.69291	1.69291	0.231725	-3.27762	0.00104685	0.00988982	0	0	1	0	0	0
ENSG00000231074	HCG18	antisense	75.416	1.5455	1.5455	2.91906	2.91906	0.210723	-7.33429	2.23e-13	2.04e-11	ENSG00000177182	CLVS1	protein_coding	8.358063233	-0.884669	0.884669	1.84634	-1.84634	0.347588	2.54517	0.0109225	0.0604005	0	0	0	0	1	0
ENSG00000231074	HCG18	antisense	75.416	1.5455	1.5455	2.91906	2.91906	0.210723	-7.33429	2.23e-13	2.04e-11	ENSG00000161265	U2AF1L4	protein_coding	368.1846598	-1.03603	1.03603	2.05058	-2.05058	0.136184	7.60761	2.79e-14	3.12e-12	0	0	0	0	1	0
ENSG00000231074	HCG18	antisense	75.416	1.5455	1.5455	2.91906	2.91906	0.210723	-7.33429	2.23e-13	2.04e-11	ENSG00000136040	PLXNC1	protein_coding	608.8069164	0.630574	0.630574	1.54818	1.54818	0.218896	-2.8807	0.00396792	0.0281475	0	0	0	0	1	0
ENSG00000231074	HCG18	antisense	75.416	1.5455	1.5455	2.91906	2.91906	0.210723	-7.33429	2.23e-13	2.04e-11	ENSG00000089737	DDX24	protein_coding	3192.289023	1.63197	1.63197	3.09937	3.09937	0.194225	-8.40247	4.37e-17	9.09e-15	0	0	0	0	0	1
ENSG00000231074	HCG18	antisense	75.416	1.5455	1.5455	2.91906	2.91906	0.210723	-7.33429	2.23e-13	2.04e-11	ENSG00000103495	MAZ	protein_coding	1366.91807	-1.04456	1.04456	2.06274	-2.06274	0.19529	5.34879	8.85e-08	2.75e-06	1	0	1	0	0	0
ENSG00000231074	HCG18	antisense	75.416	1.5455	1.5455	2.91906	2.91906	0.210723	-7.33429	2.23e-13	2.04e-11	ENSG00000182534	MXRA7	protein_coding	9491.731802	1.17448	1.17448	2.25711	2.25711	0.2253	-5.21294	1.86e-07	5.38e-06	0	0	0	0	1	0
ENSG00000231074	HCG18	antisense	75.416	1.5455	1.5455	2.91906	2.91906	0.210723	-7.33429	2.23e-13	2.04e-11	ENSG00000235098	ANKRD65	protein_coding	928.7662432	-0.694166	0.694166	1.61795	-1.61795	0.181035	3.83442	0.000125861	0.00172869	0	0	0	0	1	0
ENSG00000231074	HCG18	antisense	75.416	1.5455	1.5455	2.91906	2.91906	0.210723	-7.33429	2.23e-13	2.04e-11	ENSG00000100376	FAM118A	protein_coding	5285.100501	-0.670641	0.670641	1.59178	-1.59178	0.270979	2.47488	0.0133279	0.069945	0	0	0	0	1	0
ENSG00000231074	HCG18	antisense	75.416	1.5455	1.5455	2.91906	2.91906	0.210723	-7.33429	2.23e-13	2.04e-11	ENSG00000162894	FCMR	protein_coding	403.6866127	1.17323	1.17323	2.25516	2.25516	0.375905	-3.12109	0.00180185	0.015372	0	0	1	0	0	0
ENSG00000231074	HCG18	antisense	75.416	1.5455	1.5455	2.91906	2.91906	0.210723	-7.33429	2.23e-13	2.04e-11	ENSG00000203710	CR1	protein_coding	134.5043137	1.88401	1.88401	3.691	3.691	0.440945	-4.27267	1.93e-05	0.000345957	0	0	1	0	0	0
ENSG00000231074	HCG18	antisense	75.416	1.5455	1.5455	2.91906	2.91906	0.210723	-7.33429	2.23e-13	2.04e-11	ENSG00000085491	SLC25A24	protein_coding	304.6279026	1.30534	1.30534	2.47141	2.47141	0.21206	-6.1555	7.48e-10	3.4e-08	0	0	0	0	1	0
ENSG00000231074	HCG18	antisense	75.416	1.5455	1.5455	2.91906	2.91906	0.210723	-7.33429	2.23e-13	2.04e-11	ENSG00000125657	TNFSF9	protein_coding	27.4984041	1.18276	1.18276	2.2701	2.2701	0.377285	-3.13492	0.00171899	0.0147639	0	0	1	0	0	0
ENSG00000231074	HCG18	antisense	75.416	1.5455	1.5455	2.91906	2.91906	0.210723	-7.33429	2.23e-13	2.04e-11	ENSG00000089356	FXYD3	protein_coding	540.789313	-1.12422	1.12422	2.17984	-2.17984	0.341223	3.29468	0.000985329	0.00940196	0	0	0	0	1	0
ENSG00000231074	HCG18	antisense	75.416	1.5455	1.5455	2.91906	2.91906	0.210723	-7.33429	2.23e-13	2.04e-11	ENSG00000167261	DPEP2	protein_coding	190.9765351	0.844354	0.844354	1.79546	1.79546	0.347537	-2.42954	0.0151181	0.0764871	0	0	1	0	0	0
ENSG00000231074	HCG18	antisense	75.416	1.5455	1.5455	2.91906	2.91906	0.210723	-7.33429	2.23e-13	2.04e-11	ENSG00000198420	TCAF1	protein_coding	502.2489436	1.34444	1.34444	2.53931	2.53931	0.253167	-5.31048	1.09e-07	3.34e-06	0	0	0	0	1	0
ENSG00000231074	HCG18	antisense	75.416	1.5455	1.5455	2.91906	2.91906	0.210723	-7.33429	2.23e-13	2.04e-11	ENSG00000271447	MMP28	protein_coding	72.72395601	0.833515	0.833515	1.78202	1.78202	0.268734	-3.10163	0.00192457	0.0162026	0	0	0	0	1	0
ENSG00000231074	HCG18	antisense	75.416	1.5455	1.5455	2.91906	2.91906	0.210723	-7.33429	2.23e-13	2.04e-11	ENSG00000187630	DHRS4L2	protein_coding	66.70893497	1.26322	1.26322	2.4003	2.4003	0.330503	-3.82209	0.000132323	0.0018017	0	1	0	0	0	0
ENSG00000231074	HCG18	antisense	75.416	1.5455	1.5455	2.91906	2.91906	0.210723	-7.33429	2.23e-13	2.04e-11	ENSG00000175344	CHRNA7	protein_coding	25.5701405	1.06553	1.06553	2.09294	2.09294	0.369752	-2.88175	0.00395475	0.0280803	0	0	1	0	0	0
ENSG00000231074	HCG18	antisense	75.416	1.5455	1.5455	2.91906	2.91906	0.210723	-7.33429	2.23e-13	2.04e-11	ENSG00000127540	UQCR11	protein_coding	949.5490461	-0.962983	0.962983	1.94934	-1.94934	0.10907	8.82905	1.06e-18	2.98e-16	0	0	0	0	1	0
ENSG00000231074	HCG18	antisense	75.416	1.5455	1.5455	2.91906	2.91906	0.210723	-7.33429	2.23e-13	2.04e-11	ENSG00000204410	MSH5	protein_coding	1.901877397	3.02945	3.02945	8.16501	8.16501	0.864987	-3.50231	0.000461239	0.00506546	0	0	0	0	1	0
ENSG00000231074	HCG18	antisense	75.416	1.5455	1.5455	2.91906	2.91906	0.210723	-7.33429	2.23e-13	2.04e-11	ENSG00000174748	RPL15	protein_coding	26028.49166	0.778655	0.778655	1.71553	1.71553	0.101579	-7.66549	1.78e-14	2.05e-12	0	0	0	0	1	0
ENSG00000231074	HCG18	antisense	75.416	1.5455	1.5455	2.91906	2.91906	0.210723	-7.33429	2.23e-13	2.04e-11	ENSG00000239998	LILRA2	protein_coding	19.39621203	1.97106	1.97106	3.92056	3.92056	0.330085	-5.97137	2.35e-09	9.73e-08	0	0	1	0	0	0
ENSG00000231074	HCG18	antisense	75.416	1.5455	1.5455	2.91906	2.91906	0.210723	-7.33429	2.23e-13	2.04e-11	ENSG00000143702	CEP170	protein_coding	231.2157776	1.92397	1.92397	3.79465	3.79465	0.223523	-8.60746	7.47e-18	1.84e-15	0	0	0	0	1	0
ENSG00000231074	HCG18	antisense	75.416	1.5455	1.5455	2.91906	2.91906	0.210723	-7.33429	2.23e-13	2.04e-11	ENSG00000153107	ANAPC1	protein_coding	977.667443	0.967135	0.967135	1.95495	1.95495	0.113695	-8.5064	1.79e-17	4.11e-15	0	0	0	0	1	0
ENSG00000231074	HCG18	antisense	75.416	1.5455	1.5455	2.91906	2.91906	0.210723	-7.33429	2.23e-13	2.04e-11	ENSG00000160255	ITGB2	protein_coding	1665.478625	0.979631	0.979631	1.97196	1.97196	0.281862	-3.47556	0.000509779	0.00550154	0	0	1	0	0	0
ENSG00000231074	HCG18	antisense	75.416	1.5455	1.5455	2.91906	2.91906	0.210723	-7.33429	2.23e-13	2.04e-11	ENSG00000143614	GATAD2B	protein_coding	272.0074052	1.42124	1.42124	2.67815	2.67815	0.16769	-8.47541	2.34e-17	5.1e-15	0	0	0	0	1	0
ENSG00000231074	HCG18	antisense	75.416	1.5455	1.5455	2.91906	2.91906	0.210723	-7.33429	2.23e-13	2.04e-11	ENSG00000197629	MPEG1	protein_coding	1244.519889	1.44149	1.44149	2.71601	2.71601	0.296111	-4.86807	1.13e-06	2.78e-05	0	0	1	0	0	0
ENSG00000231074	HCG18	antisense	75.416	1.5455	1.5455	2.91906	2.91906	0.210723	-7.33429	2.23e-13	2.04e-11	ENSG00000151364	KCTD14	protein_coding	114.7456172	-0.886362	0.886362	1.84851	-1.84851	0.174828	5.06992	3.98e-07	1.07e-05	0	0	1	0	0	0
ENSG00000231074	HCG18	antisense	75.416	1.5455	1.5455	2.91906	2.91906	0.210723	-7.33429	2.23e-13	2.04e-11	ENSG00000110077	MS4A6A	protein_coding	1320.161867	0.722865	0.722865	1.65046	1.65046	0.291797	-2.47729	0.0132385	0.0696881	0	0	1	0	0	0
ENSG00000231074	HCG18	antisense	75.416	1.5455	1.5455	2.91906	2.91906	0.210723	-7.33429	2.23e-13	2.04e-11	ENSG00000110801	PSMD9	protein_coding	298.5947762	-0.770493	0.770493	1.70585	-1.70585	0.0945568	8.14846	3.69e-16	5.98e-14	0	0	1	0	0	0
ENSG00000231074	HCG18	antisense	75.416	1.5455	1.5455	2.91906	2.91906	0.210723	-7.33429	2.23e-13	2.04e-11	ENSG00000110536	PTPMT1	protein_coding	233.0714245	-1.6442	1.6442	3.12576	-3.12576	0.160029	10.2744	9.19e-25	6.89e-22	0	0	0	0	1	0
ENSG00000231074	HCG18	antisense	75.416	1.5455	1.5455	2.91906	2.91906	0.210723	-7.33429	2.23e-13	2.04e-11	ENSG00000105967	TFEC	protein_coding	176.8524003	1.03647	1.03647	2.0512	2.0512	0.304955	-3.39875	0.000676955	0.00694508	0	0	1	0	0	0
ENSG00000231074	HCG18	antisense	75.416	1.5455	1.5455	2.91906	2.91906	0.210723	-7.33429	2.23e-13	2.04e-11	ENSG00000148248	SURF4	protein_coding	1284.282818	1.00737	1.00737	2.01024	2.01024	0.152804	-6.59253	4.32e-11	2.5e-09	1	0	1	0	0	0
ENSG00000231074	HCG18	antisense	75.416	1.5455	1.5455	2.91906	2.91906	0.210723	-7.33429	2.23e-13	2.04e-11	ENSG00000180353	HCLS1	protein_coding	2003.324756	0.733406	0.733406	1.66256	1.66256	0.26809	-2.73567	0.00622538	0.0401811	0	0	1	0	0	0
ENSG00000231074	HCG18	antisense	75.416	1.5455	1.5455	2.91906	2.91906	0.210723	-7.33429	2.23e-13	2.04e-11	ENSG00000213741	RPS29	protein_coding	7928.387565	0.915455	0.915455	1.88616	1.88616	0.122797	-7.45504	8.98e-14	8.97e-12	0	0	0	0	1	0
ENSG00000231074	HCG18	antisense	75.416	1.5455	1.5455	2.91906	2.91906	0.210723	-7.33429	2.23e-13	2.04e-11	ENSG00000142347	MYO1F	protein_coding	1076.334349	0.787504	0.787504	1.72609	1.72609	0.263626	-2.9872	0.00281548	0.0216774	1	0	1	0	0	0
ENSG00000231074	HCG18	antisense	75.416	1.5455	1.5455	2.91906	2.91906	0.210723	-7.33429	2.23e-13	2.04e-11	ENSG00000160201	U2AF1	protein_coding	175.6736233	1.22711	1.22711	2.34097	2.34097	0.502721	-2.44093	0.0146496	0.0748619	0	0	0	0	1	0
ENSG00000231074	HCG18	antisense	75.416	1.5455	1.5455	2.91906	2.91906	0.210723	-7.33429	2.23e-13	2.04e-11	ENSG00000101082	SLA2	protein_coding	103.5837714	0.923775	0.923775	1.89707	1.89707	0.240212	-3.84567	0.000120223	0.00166389	0	0	1	0	0	0
ENSG00000231074	HCG18	antisense	75.416	1.5455	1.5455	2.91906	2.91906	0.210723	-7.33429	2.23e-13	2.04e-11	ENSG00000065413	ANKRD44	protein_coding	1417.278786	0.732932	0.732932	1.66201	1.66201	0.20254	-3.61871	0.000296074	0.00351402	0	0	1	0	1	0
ENSG00000231074	HCG18	antisense	75.416	1.5455	1.5455	2.91906	2.91906	0.210723	-7.33429	2.23e-13	2.04e-11	ENSG00000112280	COL9A1	protein_coding	2829.248042	-3.279	3.279	9.70683	-9.70683	0.594548	5.51511	3.49e-08	1.18e-06	0	0	1	0	0	0
ENSG00000231074	HCG18	antisense	75.416	1.5455	1.5455	2.91906	2.91906	0.210723	-7.33429	2.23e-13	2.04e-11	ENSG00000171928	TVP23B	protein_coding	1086.403635	1.00067	1.00067	2.00093	2.00093	0.14469	-6.91597	4.65e-12	3.19e-10	0	0	0	0	1	0
ENSG00000231074	HCG18	antisense	75.416	1.5455	1.5455	2.91906	2.91906	0.210723	-7.33429	2.23e-13	2.04e-11	ENSG00000205339	IPO7	protein_coding	7041.212615	0.587276	0.587276	1.50241	1.50241	0.19942	-2.94491	0.00323045	0.0240979	0	0	0	0	1	0
ENSG00000231074	HCG18	antisense	75.416	1.5455	1.5455	2.91906	2.91906	0.210723	-7.33429	2.23e-13	2.04e-11	ENSG00000104067	TJP1	protein_coding	1948.953317	1.61476	1.61476	3.06262	3.06262	0.157864	-10.2289	1.47e-24	1.02e-21	0	0	0	0	1	0
ENSG00000231074	HCG18	antisense	75.416	1.5455	1.5455	2.91906	2.91906	0.210723	-7.33429	2.23e-13	2.04e-11	ENSG00000177191	B3GNT8	protein_coding	112.6077308	-0.959806	0.959806	1.94505	-1.94505	0.239578	4.00623	6.17e-05	0.000941406	0	0	1	0	0	0
ENSG00000231074	HCG18	antisense	75.416	1.5455	1.5455	2.91906	2.91906	0.210723	-7.33429	2.23e-13	2.04e-11	ENSG00000167615	LENG8	protein_coding	8553.531863	0.977331	0.977331	1.96882	1.96882	0.169058	-5.78104	7.42e-09	2.83e-07	0	0	0	0	1	0
ENSG00000231074	HCG18	antisense	75.416	1.5455	1.5455	2.91906	2.91906	0.210723	-7.33429	2.23e-13	2.04e-11	ENSG00000172123	SLFN12	protein_coding	243.5114243	0.615258	0.615258	1.53183	1.53183	0.162071	-3.79622	0.000146919	0.00197004	0	0	1	0	0	0
ENSG00000231074	HCG18	antisense	75.416	1.5455	1.5455	2.91906	2.91906	0.210723	-7.33429	2.23e-13	2.04e-11	ENSG00000154134	ROBO3	protein_coding	1357.542642	-0.72976	0.72976	1.65836	-1.65836	0.221956	3.28786	0.00100954	0.00959749	0	0	1	0	0	0
ENSG00000231074	HCG18	antisense	75.416	1.5455	1.5455	2.91906	2.91906	0.210723	-7.33429	2.23e-13	2.04e-11	ENSG00000188612	SUMO2	protein_coding	3149.048558	0.965505	0.965505	1.95275	1.95275	0.144063	-6.70197	2.06e-11	1.26e-09	0	0	0	0	1	0
ENSG00000231074	HCG18	antisense	75.416	1.5455	1.5455	2.91906	2.91906	0.210723	-7.33429	2.23e-13	2.04e-11	ENSG00000100884	CPNE6	protein_coding	322.2064486	1.81845	1.81845	3.52701	3.52701	0.382327	-4.75626	1.97e-06	4.6e-05	0	0	1	0	0	0
ENSG00000231074	HCG18	antisense	75.416	1.5455	1.5455	2.91906	2.91906	0.210723	-7.33429	2.23e-13	2.04e-11	ENSG00000158055	GRHL3	protein_coding	242.3386449	-0.698689	0.698689	1.62303	-1.62303	0.289202	2.41592	0.0156957	0.0785197	0	0	1	0	0	0
ENSG00000231074	HCG18	antisense	75.416	1.5455	1.5455	2.91906	2.91906	0.210723	-7.33429	2.23e-13	2.04e-11	ENSG00000139567	ACVRL1	protein_coding	1217.859537	0.806978	0.806978	1.74954	1.74954	0.235405	-3.42803	0.000607967	0.00634715	0	0	1	0	0	0
ENSG00000231074	HCG18	antisense	75.416	1.5455	1.5455	2.91906	2.91906	0.210723	-7.33429	2.23e-13	2.04e-11	ENSG00000213719	CLIC1	protein_coding	4337.737725	1.17141	1.17141	2.25232	2.25232	0.150932	-7.76117	8.41e-15	1.05e-12	0	0	0	0	1	0
ENSG00000231074	HCG18	antisense	75.416	1.5455	1.5455	2.91906	2.91906	0.210723	-7.33429	2.23e-13	2.04e-11	ENSG00000204472	AIF1	protein_coding	344.1943271	1.8177	1.8177	3.52519	3.52519	0.304014	-5.97901	2.25e-09	9.35e-08	0	0	1	0	0	0
ENSG00000231074	HCG18	antisense	75.416	1.5455	1.5455	2.91906	2.91906	0.210723	-7.33429	2.23e-13	2.04e-11	ENSG00000147324	MFHAS1	protein_coding	245.3454253	1.9706	1.9706	3.91931	3.91931	0.280259	-7.03134	2.05e-12	1.54e-10	0	0	0	0	1	0
ENSG00000231074	HCG18	antisense	75.416	1.5455	1.5455	2.91906	2.91906	0.210723	-7.33429	2.23e-13	2.04e-11	ENSG00000148296	SURF6	protein_coding	304.9104401	1.38799	1.38799	2.61713	2.61713	0.171938	-8.07259	6.88e-16	1.06e-13	0	0	1	0	0	0
ENSG00000231074	HCG18	antisense	75.416	1.5455	1.5455	2.91906	2.91906	0.210723	-7.33429	2.23e-13	2.04e-11	ENSG00000275066	SYNRG	protein_coding	757.1180346	1.18842	1.18842	2.27903	2.27903	0.155667	-7.63436	2.27e-14	2.56e-12	0	0	0	0	1	0
ENSG00000231074	HCG18	antisense	75.416	1.5455	1.5455	2.91906	2.91906	0.210723	-7.33429	2.23e-13	2.04e-11	ENSG00000129968	ABHD17A	protein_coding	2287.923472	0.728754	0.728754	1.65721	1.65721	0.155937	-4.6734	2.96e-06	6.6e-05	0	0	0	0	1	0
ENSG00000231074	HCG18	antisense	75.416	1.5455	1.5455	2.91906	2.91906	0.210723	-7.33429	2.23e-13	2.04e-11	ENSG00000127507	ADGRE2	protein_coding	473.2626546	0.954689	0.954689	1.93816	1.93816	0.321461	-2.96984	0.00297956	0.0226991	0	0	1	0	0	0
ENSG00000231074	HCG18	antisense	75.416	1.5455	1.5455	2.91906	2.91906	0.210723	-7.33429	2.23e-13	2.04e-11	ENSG00000174886	NDUFA11	protein_coding	1178.945168	-0.677621	0.677621	1.5995	-1.5995	0.124749	5.43187	5.58e-08	1.81e-06	0	0	0	0	1	0
ENSG00000231074	HCG18	antisense	75.416	1.5455	1.5455	2.91906	2.91906	0.210723	-7.33429	2.23e-13	2.04e-11	ENSG00000170889	RPS9	protein_coding	14438.11979	1.39739	1.39739	2.63425	2.63425	0.16594	-8.4211	3.73e-17	7.84e-15	0	0	0	0	1	0
ENSG00000231074	HCG18	antisense	75.416	1.5455	1.5455	2.91906	2.91906	0.210723	-7.33429	2.23e-13	2.04e-11	ENSG00000169756	LIMS1	protein_coding	2199.922207	0.592351	0.592351	1.5077	1.5077	0.12619	-4.69411	2.68e-06	6.06e-05	0	0	0	0	1	0
ENSG00000231074	HCG18	antisense	75.416	1.5455	1.5455	2.91906	2.91906	0.210723	-7.33429	2.23e-13	2.04e-11	ENSG00000186407	CD300E	protein_coding	181.2715462	2.36579	2.36579	5.15433	5.15433	0.533946	-4.43076	9.39e-06	0.000181405	0	0	1	0	0	0
ENSG00000231074	HCG18	antisense	75.416	1.5455	1.5455	2.91906	2.91906	0.210723	-7.33429	2.23e-13	2.04e-11	ENSG00000110324	IL10RA	protein_coding	1329.105472	0.861603	0.861603	1.81706	1.81706	0.277654	-3.10315	0.0019147	0.0161462	0	0	1	0	0	0
ENSG00000231074	HCG18	antisense	75.416	1.5455	1.5455	2.91906	2.91906	0.210723	-7.33429	2.23e-13	2.04e-11	ENSG00000100368	CSF2RB	protein_coding	473.9428742	1.0939	1.0939	2.1345	2.1345	0.305516	-3.58048	0.000342959	0.00397652	0	0	1	0	0	0
ENSG00000231074	HCG18	antisense	75.416	1.5455	1.5455	2.91906	2.91906	0.210723	-7.33429	2.23e-13	2.04e-11	ENSG00000169228	RAB24	protein_coding	378.0585754	-1.36207	1.36207	2.57054	-2.57054	0.121389	11.2208	3.23e-29	4.49e-26	0	0	0	0	1	0
ENSG00000231074	HCG18	antisense	75.416	1.5455	1.5455	2.91906	2.91906	0.210723	-7.33429	2.23e-13	2.04e-11	ENSG00000147403	RPL10	protein_coding	27402.00661	1.15936	1.15936	2.23358	2.23358	0.190065	-6.09978	1.06e-09	4.67e-08	0	0	0	0	1	0
ENSG00000231074	HCG18	antisense	75.416	1.5455	1.5455	2.91906	2.91906	0.210723	-7.33429	2.23e-13	2.04e-11	ENSG00000153207	AHCTF1	protein_coding	2674.586486	1.08249	1.08249	2.11769	2.11769	0.135285	-8.00156	1.23e-15	1.78e-13	0	0	0	0	1	0
ENSG00000231074	HCG18	antisense	75.416	1.5455	1.5455	2.91906	2.91906	0.210723	-7.33429	2.23e-13	2.04e-11	ENSG00000079263	SP140	protein_coding	185.8468794	1.16874	1.16874	2.24815	2.24815	0.343718	-3.40029	0.000673143	0.00691185	0	0	1	0	0	0
ENSG00000231074	HCG18	antisense	75.416	1.5455	1.5455	2.91906	2.91906	0.210723	-7.33429	2.23e-13	2.04e-11	ENSG00000113749	HRH2	protein_coding	1095.469445	0.965831	0.965831	1.95319	1.95319	0.413002	-2.33856	0.0193582	0.090869	0	0	1	0	0	0
ENSG00000231074	HCG18	antisense	75.416	1.5455	1.5455	2.91906	2.91906	0.210723	-7.33429	2.23e-13	2.04e-11	ENSG00000128731	HERC2	protein_coding	2773.747531	1.28931	1.28931	2.44412	2.44412	0.160613	-8.02744	9.95e-16	1.49e-13	0	0	0	0	1	0
ENSG00000231074	HCG18	antisense	75.416	1.5455	1.5455	2.91906	2.91906	0.210723	-7.33429	2.23e-13	2.04e-11	ENSG00000131495	NDUFA2	protein_coding	918.9978048	-1.08189	1.08189	2.11681	-2.11681	0.129125	8.37863	5.35e-17	1.08e-14	0	0	0	0	1	0
ENSG00000231074	HCG18	antisense	75.416	1.5455	1.5455	2.91906	2.91906	0.210723	-7.33429	2.23e-13	2.04e-11	ENSG00000145734	BDP1	protein_coding	878.1771736	1.56156	1.56156	2.95174	2.95174	0.201077	-7.76599	8.1e-15	1.01e-12	0	0	0	0	1	0
ENSG00000231074	HCG18	antisense	75.416	1.5455	1.5455	2.91906	2.91906	0.210723	-7.33429	2.23e-13	2.04e-11	ENSG00000137265	IRF4	protein_coding	189.4219595	2.03066	2.03066	4.08592	4.08592	0.464925	-4.36772	1.26e-05	0.000235013	0	0	0	1	0	0
ENSG00000231074	HCG18	antisense	75.416	1.5455	1.5455	2.91906	2.91906	0.210723	-7.33429	2.23e-13	2.04e-11	ENSG00000161267	BDH1	protein_coding	443.1205812	0.917099	0.917099	1.88831	1.88831	0.261708	-3.50429	0.000457826	0.00503618	1	0	0	0	0	0
ENSG00000231074	HCG18	antisense	75.416	1.5455	1.5455	2.91906	2.91906	0.210723	-7.33429	2.23e-13	2.04e-11	ENSG00000141448	GATA6	protein_coding	691.0263108	1.2171	1.2171	2.32479	2.32479	0.516019	-2.35864	0.0183421	0.0876024	0	0	0	1	0	0
ENSG00000231074	HCG18	antisense	75.416	1.5455	1.5455	2.91906	2.91906	0.210723	-7.33429	2.23e-13	2.04e-11	ENSG00000101336	HCK	protein_coding	482.6514316	0.942899	0.942899	1.92239	1.92239	0.355537	-2.65204	0.00800069	0.0482469	0	0	1	0	0	0
ENSG00000231074	HCG18	antisense	75.416	1.5455	1.5455	2.91906	2.91906	0.210723	-7.33429	2.23e-13	2.04e-11	ENSG00000128340	RAC2	protein_coding	813.4461004	0.845307	0.845307	1.79665	1.79665	0.282661	-2.99054	0.00278489	0.0214923	0	0	1	0	0	0
ENSG00000231074	HCG18	antisense	75.416	1.5455	1.5455	2.91906	2.91906	0.210723	-7.33429	2.23e-13	2.04e-11	ENSG00000156508	EEF1A1	protein_coding	170933.9561	2.36793	2.36793	5.16199	5.16199	0.375602	-6.30435	2.89e-10	1.43e-08	0	0	0	0	1	0
ENSG00000231074	HCG18	antisense	75.416	1.5455	1.5455	2.91906	2.91906	0.210723	-7.33429	2.23e-13	2.04e-11	ENSG00000167460	TPM4	protein_coding	19566.89133	0.650655	0.650655	1.56988	1.56988	0.164615	-3.95257	7.73e-05	0.00114123	0	0	0	0	1	0
ENSG00000231074	HCG18	antisense	75.416	1.5455	1.5455	2.91906	2.91906	0.210723	-7.33429	2.23e-13	2.04e-11	ENSG00000171310	CHST11	protein_coding	1275.143134	0.616973	0.616973	1.53365	1.53365	0.244252	-2.52597	0.011538	0.06285	0	0	1	0	0	0
ENSG00000231074	HCG18	antisense	75.416	1.5455	1.5455	2.91906	2.91906	0.210723	-7.33429	2.23e-13	2.04e-11	ENSG00000223865	HLA-DPB1	protein_coding	1540.665503	1.22602	1.22602	2.3392	2.3392	0.289527	-4.23454	2.29e-05	0.000401077	0	0	1	0	0	0
ENSG00000231074	HCG18	antisense	75.416	1.5455	1.5455	2.91906	2.91906	0.210723	-7.33429	2.23e-13	2.04e-11	ENSG00000125510	OPRL1	protein_coding	24.49461114	0.946722	0.946722	1.92749	1.92749	0.268119	-3.53098	0.000414027	0.00464707	0	0	1	0	0	0
ENSG00000231074	HCG18	antisense	75.416	1.5455	1.5455	2.91906	2.91906	0.210723	-7.33429	2.23e-13	2.04e-11	ENSG00000143851	PTPN7	protein_coding	357.3077626	0.80746	0.80746	1.75013	1.75013	0.300808	-2.6843	0.00726817	0.045116	1	0	1	0	0	0
ENSG00000231074	HCG18	antisense	75.416	1.5455	1.5455	2.91906	2.91906	0.210723	-7.33429	2.23e-13	2.04e-11	ENSG00000182196	ARL6IP4	protein_coding	112.6091677	-1.09347	1.09347	2.13387	-2.13387	0.16202	6.74899	1.49e-11	9.22e-10	0	0	0	0	1	0
ENSG00000231074	HCG18	antisense	75.416	1.5455	1.5455	2.91906	2.91906	0.210723	-7.33429	2.23e-13	2.04e-11	ENSG00000106789	CORO2A	protein_coding	3419.820041	-0.701999	0.701999	1.62676	-1.62676	0.283207	2.47875	0.0131843	0.0694532	0	0	0	0	1	0
ENSG00000231074	HCG18	antisense	75.416	1.5455	1.5455	2.91906	2.91906	0.210723	-7.33429	2.23e-13	2.04e-11	ENSG00000058600	POLR3E	protein_coding	1415.449613	0.751908	0.751908	1.68402	1.68402	0.145357	-5.17286	2.31e-07	6.56e-06	0	0	0	0	1	0
ENSG00000231074	HCG18	antisense	75.416	1.5455	1.5455	2.91906	2.91906	0.210723	-7.33429	2.23e-13	2.04e-11	ENSG00000108950	FAM20A	protein_coding	569.8083647	0.684304	0.684304	1.60693	1.60693	0.284209	-2.40775	0.0160511	0.0798778	0	0	1	0	0	0
ENSG00000231074	HCG18	antisense	75.416	1.5455	1.5455	2.91906	2.91906	0.210723	-7.33429	2.23e-13	2.04e-11	ENSG00000104756	KCTD9	protein_coding	1709.76442	0.789028	0.789028	1.72791	1.72791	0.0956123	-8.25236	1.55e-16	2.79e-14	1	0	1	0	0	0
ENSG00000231074	HCG18	antisense	75.416	1.5455	1.5455	2.91906	2.91906	0.210723	-7.33429	2.23e-13	2.04e-11	ENSG00000166664	CHRFAM7A	protein_coding	7.265718201	1.79087	1.79087	3.46024	3.46024	0.622922	-2.87495	0.00404086	0.0285361	0	0	1	0	0	0
ENSG00000231074	HCG18	antisense	75.416	1.5455	1.5455	2.91906	2.91906	0.210723	-7.33429	2.23e-13	2.04e-11	ENSG00000163687	DNASE1L3	protein_coding	94.65471424	0.907726	0.907726	1.87609	1.87609	0.243239	-3.73183	0.000190097	0.00243674	0	0	1	0	0	0
ENSG00000231074	HCG18	antisense	75.416	1.5455	1.5455	2.91906	2.91906	0.210723	-7.33429	2.23e-13	2.04e-11	ENSG00000070047	PHRF1	protein_coding	835.3112312	1.20466	1.20466	2.30482	2.30482	0.156067	-7.71882	1.17e-14	1.42e-12	0	0	0	0	1	0
ENSG00000231074	HCG18	antisense	75.416	1.5455	1.5455	2.91906	2.91906	0.210723	-7.33429	2.23e-13	2.04e-11	ENSG00000211445	GPX3	protein_coding	8077.306736	0.638001	0.638001	1.55617	1.55617	0.259405	-2.45948	0.0139138	0.0720601	0	0	1	0	0	0
ENSG00000231074	HCG18	antisense	75.416	1.5455	1.5455	2.91906	2.91906	0.210723	-7.33429	2.23e-13	2.04e-11	ENSG00000104964	AES	protein_coding	13996.03399	-0.656405	0.656405	1.57615	-1.57615	0.0851245	7.71111	1.25e-14	1.48e-12	0	0	0	0	1	0
ENSG00000231074	HCG18	antisense	75.416	1.5455	1.5455	2.91906	2.91906	0.210723	-7.33429	2.23e-13	2.04e-11	ENSG00000183426	NPIPA1	protein_coding	121.8695195	2.69599	2.69599	6.47999	6.47999	0.480719	-5.60825	2.04e-08	7.23e-07	0	0	1	0	0	0
ENSG00000231074	HCG18	antisense	75.416	1.5455	1.5455	2.91906	2.91906	0.210723	-7.33429	2.23e-13	2.04e-11	ENSG00000161011	SQSTM1	protein_coding	3999.120928	1.15706	1.15706	2.23003	2.23003	0.161648	-7.15792	8.19e-13	6.67e-11	0	0	0	0	1	0
ENSG00000231074	HCG18	antisense	75.416	1.5455	1.5455	2.91906	2.91906	0.210723	-7.33429	2.23e-13	2.04e-11	ENSG00000162733	DDR2	protein_coding	6735.935739	0.954279	0.954279	1.93761	1.93761	0.240505	-3.96781	7.25e-05	0.00108033	0	0	1	0	0	0
ENSG00000231074	HCG18	antisense	75.416	1.5455	1.5455	2.91906	2.91906	0.210723	-7.33429	2.23e-13	2.04e-11	ENSG00000274211	SOCS7	protein_coding	217.7329945	1.04875	1.04875	2.06873	2.06873	0.180591	-5.80731	6.35e-09	2.45e-07	0	0	0	0	1	0
ENSG00000231074	HCG18	antisense	75.416	1.5455	1.5455	2.91906	2.91906	0.210723	-7.33429	2.23e-13	2.04e-11	ENSG00000151366	NDUFC2	protein_coding	923.8232072	-0.777851	0.777851	1.71457	-1.71457	0.159806	4.86746	1.13e-06	2.78e-05	0	0	0	0	1	0
ENSG00000231074	HCG18	antisense	75.416	1.5455	1.5455	2.91906	2.91906	0.210723	-7.33429	2.23e-13	2.04e-11	ENSG00000105559	PLEKHA4	protein_coding	1713.688922	0.710675	0.710675	1.63657	1.63657	0.306974	-2.3151	0.0206077	0.0949492	0	0	1	0	0	0
ENSG00000231074	HCG18	antisense	75.416	1.5455	1.5455	2.91906	2.91906	0.210723	-7.33429	2.23e-13	2.04e-11	ENSG00000181315	ZNF322	protein_coding	496.7717288	1.21743	1.21743	2.32532	2.32532	0.170501	-7.14031	9.31e-13	7.53e-11	0	0	0	0	1	0
ENSG00000231074	HCG18	antisense	75.416	1.5455	1.5455	2.91906	2.91906	0.210723	-7.33429	2.23e-13	2.04e-11	ENSG00000204252	HLA-DOA	protein_coding	113.7772018	2.31919	2.31919	4.99051	4.99051	0.273454	-8.48109	2.23e-17	4.93e-15	0	0	1	0	0	0
ENSG00000231074	HCG18	antisense	75.416	1.5455	1.5455	2.91906	2.91906	0.210723	-7.33429	2.23e-13	2.04e-11	ENSG00000123338	NCKAP1L	protein_coding	1767.365943	0.706752	0.706752	1.63213	1.63213	0.266399	-2.65299	0.00797832	0.0481805	0	0	1	0	0	0
ENSG00000231074	HCG18	antisense	75.416	1.5455	1.5455	2.91906	2.91906	0.210723	-7.33429	2.23e-13	2.04e-11	ENSG00000100320	RBFOX2	protein_coding	1015.610212	1.00598	1.00598	2.00831	2.00831	0.163348	-6.15852	7.34e-10	3.34e-08	0	0	1	0	0	0
ENSG00000231074	HCG18	antisense	75.416	1.5455	1.5455	2.91906	2.91906	0.210723	-7.33429	2.23e-13	2.04e-11	ENSG00000196230	TUBB	protein_coding	1053.348012	1.27181	1.27181	2.41464	2.41464	0.184208	-6.9042	5.05e-12	3.43e-10	0	0	0	0	1	0
ENSG00000231074	HCG18	antisense	75.416	1.5455	1.5455	2.91906	2.91906	0.210723	-7.33429	2.23e-13	2.04e-11	ENSG00000104814	MAP4K1	protein_coding	209.8472212	1.1482	1.1482	2.21637	2.21637	0.323507	-3.54922	0.000386371	0.00438842	0	0	1	0	0	0
ENSG00000231074	HCG18	antisense	75.416	1.5455	1.5455	2.91906	2.91906	0.210723	-7.33429	2.23e-13	2.04e-11	ENSG00000104824	HNRNPL	protein_coding	2067.002733	1.47204	1.47204	2.77413	2.77413	0.204712	-7.19078	6.44e-13	5.38e-11	0	0	0	0	1	0
ENSG00000231074	HCG18	antisense	75.416	1.5455	1.5455	2.91906	2.91906	0.210723	-7.33429	2.23e-13	2.04e-11	ENSG00000137404	NRM	protein_coding	74.30171397	1.70795	1.70795	3.26697	3.26697	0.260186	-6.56435	5.23e-11	2.94e-09	0	0	0	0	1	0
ENSG00000231074	HCG18	antisense	75.416	1.5455	1.5455	2.91906	2.91906	0.210723	-7.33429	2.23e-13	2.04e-11	ENSG00000104972	LILRB1	protein_coding	85.35393624	2.55393	2.55393	5.87233	5.87233	0.411185	-6.21115	5.26e-10	2.48e-08	0	0	1	0	0	0
ENSG00000231074	HCG18	antisense	75.416	1.5455	1.5455	2.91906	2.91906	0.210723	-7.33429	2.23e-13	2.04e-11	ENSG00000118946	PCDH17	protein_coding	362.9391467	1.13092	1.13092	2.18999	2.18999	0.438663	-2.57812	0.00993404	0.0565226	0	0	1	0	0	0
ENSG00000231074	HCG18	antisense	75.416	1.5455	1.5455	2.91906	2.91906	0.210723	-7.33429	2.23e-13	2.04e-11	ENSG00000123342	MMP19	protein_coding	2627.003941	1.92176	1.92176	3.78885	3.78885	0.608289	-3.15929	0.00158154	0.0138378	0	0	0	0	1	0
ENSG00000231074	HCG18	antisense	75.416	1.5455	1.5455	2.91906	2.91906	0.210723	-7.33429	2.23e-13	2.04e-11	ENSG00000164924	YWHAZ	protein_coding	17864.13683	0.951214	0.951214	1.9335	1.9335	0.11549	-8.2363	1.78e-16	3.1e-14	0	0	0	0	1	0
ENSG00000231074	HCG18	antisense	75.416	1.5455	1.5455	2.91906	2.91906	0.210723	-7.33429	2.23e-13	2.04e-11	ENSG00000103024	NME3	protein_coding	2857.542177	-0.597209	0.597209	1.51279	-1.51279	0.140023	4.26507	2e-05	0.000356193	0	0	1	0	0	0
ENSG00000231074	HCG18	antisense	75.416	1.5455	1.5455	2.91906	2.91906	0.210723	-7.33429	2.23e-13	2.04e-11	ENSG00000030066	NUP160	protein_coding	1571.244414	1.12983	1.12983	2.18833	2.18833	0.125967	-8.96929	2.98e-19	9.22e-17	0	0	0	0	1	0
ENSG00000231074	HCG18	antisense	75.416	1.5455	1.5455	2.91906	2.91906	0.210723	-7.33429	2.23e-13	2.04e-11	ENSG00000165646	SLC18A2	protein_coding	589.2871575	-1.27188	1.27188	2.41477	-2.41477	0.42162	3.01666	0.00255578	0.020071	0	0	1	0	0	0
ENSG00000231074	HCG18	antisense	75.416	1.5455	1.5455	2.91906	2.91906	0.210723	-7.33429	2.23e-13	2.04e-11	ENSG00000089486	CDIP1	protein_coding	300.0527597	0.861945	0.861945	1.81749	1.81749	0.162903	-5.29117	1.22e-07	3.67e-06	0	0	0	0	1	0
ENSG00000231074	HCG18	antisense	75.416	1.5455	1.5455	2.91906	2.91906	0.210723	-7.33429	2.23e-13	2.04e-11	ENSG00000257103	LSM14A	protein_coding	1938.248487	1.33997	1.33997	2.53147	2.53147	0.141378	-9.47797	2.59e-21	1.13e-18	0	0	0	0	1	0
ENSG00000231074	HCG18	antisense	75.416	1.5455	1.5455	2.91906	2.91906	0.210723	-7.33429	2.23e-13	2.04e-11	ENSG00000174775	HRAS	protein_coding	535.1763778	0.949137	0.949137	1.93072	1.93072	0.193181	-4.91319	8.96e-07	2.25e-05	0	0	0	0	1	0
ENSG00000231074	HCG18	antisense	75.416	1.5455	1.5455	2.91906	2.91906	0.210723	-7.33429	2.23e-13	2.04e-11	ENSG00000257093	KIAA1147	protein_coding	235.3202094	0.86076	0.86076	1.81599	1.81599	0.22014	-3.91005	9.23e-05	0.00132425	0	0	0	0	1	0
ENSG00000231074	HCG18	antisense	75.416	1.5455	1.5455	2.91906	2.91906	0.210723	-7.33429	2.23e-13	2.04e-11	ENSG00000123146	ADGRE5	protein_coding	1708.807604	0.657402	0.657402	1.57724	1.57724	0.253217	-2.5962	0.00942614	0.0544763	0	0	1	0	0	0
ENSG00000231074	HCG18	antisense	75.416	1.5455	1.5455	2.91906	2.91906	0.210723	-7.33429	2.23e-13	2.04e-11	ENSG00000170296	GABARAP	protein_coding	59.04169693	-0.683363	0.683363	1.60588	-1.60588	0.236051	2.89499	0.00379175	0.0272452	0	0	0	0	1	0
ENSG00000231074	HCG18	antisense	75.416	1.5455	1.5455	2.91906	2.91906	0.210723	-7.33429	2.23e-13	2.04e-11	ENSG00000158473	CD1D	protein_coding	183.0098353	0.86315	0.86315	1.81901	1.81901	0.295303	-2.92293	0.00346756	0.0254621	0	0	1	0	0	0
ENSG00000231074	HCG18	antisense	75.416	1.5455	1.5455	2.91906	2.91906	0.210723	-7.33429	2.23e-13	2.04e-11	ENSG00000231389	HLA-DPA1	protein_coding	2921.51368	1.92049	1.92049	3.78553	3.78553	0.279934	-6.86053	6.86e-12	4.49e-10	0	0	1	0	0	0
ENSG00000231074	HCG18	antisense	75.416	1.5455	1.5455	2.91906	2.91906	0.210723	-7.33429	2.23e-13	2.04e-11	ENSG00000174282	ZBTB4	protein_coding	290.7128227	1.29821	1.29821	2.45924	2.45924	0.176818	-7.3421	2.1e-13	1.93e-11	0	0	0	1	0	0
ENSG00000231074	HCG18	antisense	75.416	1.5455	1.5455	2.91906	2.91906	0.210723	-7.33429	2.23e-13	2.04e-11	ENSG00000242028	HYPK	protein_coding	293.1542217	-1.17637	1.17637	2.26007	-2.26007	0.172892	6.80409	1.02e-11	6.5e-10	0	0	0	0	1	0
ENSG00000231074	HCG18	antisense	75.416	1.5455	1.5455	2.91906	2.91906	0.210723	-7.33429	2.23e-13	2.04e-11	ENSG00000011114	BTBD7	protein_coding	208.5627276	1.48527	1.48527	2.7997	2.7997	0.200112	-7.42219	1.15e-13	1.12e-11	0	0	0	0	1	0
ENSG00000231074	HCG18	antisense	75.416	1.5455	1.5455	2.91906	2.91906	0.210723	-7.33429	2.23e-13	2.04e-11	ENSG00000129538	RNASE1	protein_coding	1633.437375	0.734711	0.734711	1.66406	1.66406	0.227919	-3.22356	0.0012661	0.0115741	0	0	1	0	0	0
ENSG00000231074	HCG18	antisense	75.416	1.5455	1.5455	2.91906	2.91906	0.210723	-7.33429	2.23e-13	2.04e-11	ENSG00000108953	YWHAE	protein_coding	4319.509763	1.43351	1.43351	2.70104	2.70104	0.185735	-7.71807	1.18e-14	1.42e-12	0	0	0	0	1	0
ENSG00000231074	HCG18	antisense	75.416	1.5455	1.5455	2.91906	2.91906	0.210723	-7.33429	2.23e-13	2.04e-11	ENSG00000198743	SLC5A3	protein_coding	1855.365193	-0.704642	0.704642	1.62974	-1.62974	0.253397	2.78078	0.00542279	0.03599	0	0	0	0	1	0
ENSG00000231074	HCG18	antisense	75.416	1.5455	1.5455	2.91906	2.91906	0.210723	-7.33429	2.23e-13	2.04e-11	ENSG00000172716	SLFN11	protein_coding	1819.236498	1.05803	1.05803	2.08208	2.08208	0.249446	-4.24151	2.22e-05	0.000391279	1	0	1	0	0	0
ENSG00000231074	HCG18	antisense	75.416	1.5455	1.5455	2.91906	2.91906	0.210723	-7.33429	2.23e-13	2.04e-11	ENSG00000186854	TRABD2A	protein_coding	67.27399608	0.953675	0.953675	1.9368	1.9368	0.378764	-2.51786	0.011807	0.0640356	0	0	1	0	0	0
ENSG00000231074	HCG18	antisense	75.416	1.5455	1.5455	2.91906	2.91906	0.210723	-7.33429	2.23e-13	2.04e-11	ENSG00000160570	DEDD2	protein_coding	1733.456486	-0.802152	0.802152	1.7437	-1.7437	0.20167	3.97754	6.96e-05	0.0010442	0	0	0	0	1	0
ENSG00000231074	HCG18	antisense	75.416	1.5455	1.5455	2.91906	2.91906	0.210723	-7.33429	2.23e-13	2.04e-11	ENSG00000132341	RAN	protein_coding	5744.257393	0.594087	0.594087	1.50952	1.50952	0.157711	-3.76694	0.000165261	0.00217961	0	0	0	0	1	0
ENSG00000231074	HCG18	antisense	75.416	1.5455	1.5455	2.91906	2.91906	0.210723	-7.33429	2.23e-13	2.04e-11	ENSG00000150637	CD226	protein_coding	144.8471347	0.949934	0.949934	1.93178	1.93178	0.270882	-3.50682	0.000453489	0.00500151	0	0	1	0	0	0
ENSG00000231074	HCG18	antisense	75.416	1.5455	1.5455	2.91906	2.91906	0.210723	-7.33429	2.23e-13	2.04e-11	ENSG00000130755	GMFG	protein_coding	365.1728811	0.727132	0.727132	1.65534	1.65534	0.264542	-2.74864	0.00598427	0.0389657	0	0	1	0	0	0
ENSG00000231074	HCG18	antisense	75.416	1.5455	1.5455	2.91906	2.91906	0.210723	-7.33429	2.23e-13	2.04e-11	ENSG00000136603	SKIL	protein_coding	3292.065501	0.624842	0.624842	1.54204	1.54204	0.211236	-2.95803	0.00309614	0.0233707	0	0	0	0	1	0
ENSG00000231074	HCG18	antisense	75.416	1.5455	1.5455	2.91906	2.91906	0.210723	-7.33429	2.23e-13	2.04e-11	ENSG00000183309	ZNF623	protein_coding	23.59680565	1.34645	1.34645	2.54286	2.54286	0.256282	-5.25378	1.49e-07	4.41e-06	0	0	0	0	1	0
ENSG00000231074	HCG18	antisense	75.416	1.5455	1.5455	2.91906	2.91906	0.210723	-7.33429	2.23e-13	2.04e-11	ENSG00000171612	SLC25A33	protein_coding	566.9826648	0.972117	0.972117	1.96172	1.96172	0.158224	-6.14391	8.05e-10	3.62e-08	0	1	0	0	0	0
ENSG00000231074	HCG18	antisense	75.416	1.5455	1.5455	2.91906	2.91906	0.210723	-7.33429	2.23e-13	2.04e-11	ENSG00000100207	TCF20	protein_coding	113.7335079	1.03456	1.03456	2.04849	2.04849	0.142363	-7.26706	3.67e-13	3.28e-11	0	0	0	0	1	0
ENSG00000231074	HCG18	antisense	75.416	1.5455	1.5455	2.91906	2.91906	0.210723	-7.33429	2.23e-13	2.04e-11	ENSG00000119242	CCDC92	protein_coding	401.7025902	0.850993	0.850993	1.80374	1.80374	0.167772	-5.07231	3.93e-07	1.06e-05	0	0	0	0	1	0
ENSG00000231074	HCG18	antisense	75.416	1.5455	1.5455	2.91906	2.91906	0.210723	-7.33429	2.23e-13	2.04e-11	ENSG00000184508	HDDC3	protein_coding	236.2036124	-0.588157	0.588157	1.50333	-1.50333	0.196733	2.98961	0.00279331	0.0215317	1	0	0	0	0	0
ENSG00000231074	HCG18	antisense	75.416	1.5455	1.5455	2.91906	2.91906	0.210723	-7.33429	2.23e-13	2.04e-11	ENSG00000169554	ZEB2	protein_coding	3177.016853	0.765847	0.765847	1.70037	1.70037	0.245515	-3.11935	0.00181254	0.0154559	0	0	1	0	1	0
ENSG00000231074	HCG18	antisense	75.416	1.5455	1.5455	2.91906	2.91906	0.210723	-7.33429	2.23e-13	2.04e-11	ENSG00000127554	GFER	protein_coding	511.8735072	-0.605348	0.605348	1.52135	-1.52135	0.100852	6.00233	1.95e-09	8.18e-08	0	0	0	0	1	0
ENSG00000231074	HCG18	antisense	75.416	1.5455	1.5455	2.91906	2.91906	0.210723	-7.33429	2.23e-13	2.04e-11	ENSG00000166710	B2M	protein_coding	42281.13295	1.11165	1.11165	2.16092	2.16092	0.24852	-4.47307	7.71e-06	0.000153632	0	0	1	0	0	0
ENSG00000231074	HCG18	antisense	75.416	1.5455	1.5455	2.91906	2.91906	0.210723	-7.33429	2.23e-13	2.04e-11	ENSG00000169016	E2F6	protein_coding	607.4074733	0.747236	0.747236	1.67857	1.67857	0.117113	-6.38049	1.77e-10	9.06e-09	0	0	0	1	0	0
ENSG00000231074	HCG18	antisense	75.416	1.5455	1.5455	2.91906	2.91906	0.210723	-7.33429	2.23e-13	2.04e-11	ENSG00000134532	SOX5	protein_coding	403.5821883	0.635533	0.635533	1.55351	1.55351	0.208401	-3.04957	0.00229172	0.018446	1	0	1	0	0	0
ENSG00000231074	HCG18	antisense	75.416	1.5455	1.5455	2.91906	2.91906	0.210723	-7.33429	2.23e-13	2.04e-11	ENSG00000128000	ZNF780B	protein_coding	18.74448219	1.17887	1.17887	2.264	2.264	0.234757	-5.02166	5.12e-07	1.36e-05	0	0	0	0	1	0
ENSG00000231074	HCG18	antisense	75.416	1.5455	1.5455	2.91906	2.91906	0.210723	-7.33429	2.23e-13	2.04e-11	ENSG00000092199	HNRNPC	protein_coding	13337.67942	0.862957	0.862957	1.81876	1.81876	0.112843	-7.64739	2.05e-14	2.32e-12	0	0	0	0	1	0
ENSG00000231074	HCG18	antisense	75.416	1.5455	1.5455	2.91906	2.91906	0.210723	-7.33429	2.23e-13	2.04e-11	ENSG00000104894	CD37	protein_coding	913.552698	0.754877	0.754877	1.68749	1.68749	0.291447	-2.5901	0.00959483	0.0552	0	0	1	0	0	0
ENSG00000231074	HCG18	antisense	75.416	1.5455	1.5455	2.91906	2.91906	0.210723	-7.33429	2.23e-13	2.04e-11	ENSG00000105851	PIK3CG	protein_coding	222.5964587	1.19251	1.19251	2.28551	2.28551	0.307193	-3.88197	0.000103612	0.00146483	0	0	1	0	0	0
ENSG00000231074	HCG18	antisense	75.416	1.5455	1.5455	2.91906	2.91906	0.210723	-7.33429	2.23e-13	2.04e-11	ENSG00000164405	UQCRQ	protein_coding	3211.301189	-0.811977	0.811977	1.75562	-1.75562	0.174406	4.65567	3.23e-06	7.13e-05	0	0	0	0	1	0
ENSG00000231074	HCG18	antisense	75.416	1.5455	1.5455	2.91906	2.91906	0.210723	-7.33429	2.23e-13	2.04e-11	ENSG00000272391	POM121C	protein_coding	2286.485369	1.0826	1.0826	2.11785	2.11785	0.128358	-8.43422	3.33e-17	7.05e-15	0	0	0	0	1	0
ENSG00000231074	HCG18	antisense	75.416	1.5455	1.5455	2.91906	2.91906	0.210723	-7.33429	2.23e-13	2.04e-11	ENSG00000174837	ADGRE1	protein_coding	32.09618429	1.3019	1.3019	2.46553	2.46553	0.379512	-3.43046	0.000602557	0.00630523	0	0	1	0	0	0
ENSG00000231074	HCG18	antisense	75.416	1.5455	1.5455	2.91906	2.91906	0.210723	-7.33429	2.23e-13	2.04e-11	ENSG00000213213	CCDC183	protein_coding	239.0781197	-0.743077	0.743077	1.67374	-1.67374	0.313269	2.37201	0.0176915	0.0856718	0	0	0	0	1	0
ENSG00000231074	HCG18	antisense	75.416	1.5455	1.5455	2.91906	2.91906	0.210723	-7.33429	2.23e-13	2.04e-11	ENSG00000174373	RALGAPA1	protein_coding	2495.938207	1.03246	1.03246	2.04551	2.04551	0.113429	-9.10222	8.85e-20	3.05e-17	0	0	0	0	1	0
ENSG00000231074	HCG18	antisense	75.416	1.5455	1.5455	2.91906	2.91906	0.210723	-7.33429	2.23e-13	2.04e-11	ENSG00000020633	RUNX3	protein_coding	430.8422648	0.705579	0.705579	1.6308	1.6308	0.296221	-2.38193	0.017222	0.0840849	0	0	0	1	0	0
ENSG00000231074	HCG18	antisense	75.416	1.5455	1.5455	2.91906	2.91906	0.210723	-7.33429	2.23e-13	2.04e-11	ENSG00000178562	CD28	protein_coding	194.2677043	1.06882	1.06882	2.09771	2.09771	0.417103	-2.56248	0.0103928	0.0583366	0	0	1	0	0	0
ENSG00000231074	HCG18	antisense	75.416	1.5455	1.5455	2.91906	2.91906	0.210723	-7.33429	2.23e-13	2.04e-11	ENSG00000125944	HNRNPR	protein_coding	2047.661593	1.54963	1.54963	2.92743	2.92743	0.17668	-8.77083	1.77e-18	4.82e-16	0	0	0	0	1	0
ENSG00000231074	HCG18	antisense	75.416	1.5455	1.5455	2.91906	2.91906	0.210723	-7.33429	2.23e-13	2.04e-11	ENSG00000002933	TMEM176A	protein_coding	1383.934739	1.18747	1.18747	2.27753	2.27753	0.497812	-2.38538	0.0170617	0.0834938	0	0	1	0	0	0
ENSG00000231074	HCG18	antisense	75.416	1.5455	1.5455	2.91906	2.91906	0.210723	-7.33429	2.23e-13	2.04e-11	ENSG00000107485	GATA3	protein_coding	1073.262045	-0.810344	0.810344	1.75363	-1.75363	0.326743	2.48007	0.0131357	0.0692606	0	0	0	1	0	0
ENSG00000231074	HCG18	antisense	75.416	1.5455	1.5455	2.91906	2.91906	0.210723	-7.33429	2.23e-13	2.04e-11	ENSG00000102554	KLF5	protein_coding	3075.662871	-0.897762	0.897762	1.86317	-1.86317	0.383717	2.33965	0.019302	0.0907447	0	0	0	1	0	0
ENSG00000231074	HCG18	antisense	75.416	1.5455	1.5455	2.91906	2.91906	0.210723	-7.33429	2.23e-13	2.04e-11	ENSG00000070018	LRP6	protein_coding	877.5885026	1.71538	1.71538	3.28383	3.28383	0.19525	-8.78557	1.56e-18	4.33e-16	0	0	0	0	1	0
ENSG00000231074	HCG18	antisense	75.416	1.5455	1.5455	2.91906	2.91906	0.210723	-7.33429	2.23e-13	2.04e-11	ENSG00000173273	TNKS	protein_coding	622.5118353	1.27374	1.27374	2.41788	2.41788	0.172335	-7.39109	1.46e-13	1.38e-11	0	0	0	0	1	0
ENSG00000231074	HCG18	antisense	75.416	1.5455	1.5455	2.91906	2.91906	0.210723	-7.33429	2.23e-13	2.04e-11	ENSG00000122140	MRPS2	protein_coding	1121.072238	-0.671737	0.671737	1.59299	-1.59299	0.0941531	7.13452	9.71e-13	7.82e-11	0	0	1	0	0	0
ENSG00000231074	HCG18	antisense	75.416	1.5455	1.5455	2.91906	2.91906	0.210723	-7.33429	2.23e-13	2.04e-11	ENSG00000123444	KBTBD4	protein_coding	78.31714659	1.05327	1.05327	2.07523	2.07523	0.175752	-5.99295	2.06e-09	8.63e-08	0	0	0	0	1	0
ENSG00000231074	HCG18	antisense	75.416	1.5455	1.5455	2.91906	2.91906	0.210723	-7.33429	2.23e-13	2.04e-11	ENSG00000280789	PAGR1	protein_coding	948.8510896	-0.614508	0.614508	1.53104	-1.53104	0.23491	2.61593	0.00889849	0.0521973	1	0	1	0	0	0
ENSG00000231074	HCG18	antisense	75.416	1.5455	1.5455	2.91906	2.91906	0.210723	-7.33429	2.23e-13	2.04e-11	ENSG00000122122	SASH3	protein_coding	434.6595829	0.912408	0.912408	1.88218	1.88218	0.30392	-3.00213	0.00268095	0.0208548	0	0	1	0	0	0
ENSG00000231074	HCG18	antisense	75.416	1.5455	1.5455	2.91906	2.91906	0.210723	-7.33429	2.23e-13	2.04e-11	ENSG00000026751	SLAMF7	protein_coding	400.295814	1.9717	1.9717	3.9223	3.9223	0.467977	-4.21324	2.52e-05	0.000436412	0	0	1	0	0	0
ENSG00000231074	HCG18	antisense	75.416	1.5455	1.5455	2.91906	2.91906	0.210723	-7.33429	2.23e-13	2.04e-11	ENSG00000164070	HSPA4L	protein_coding	1278.944324	-0.860329	0.860329	1.81545	-1.81545	0.316197	2.72087	0.00651111	0.0414629	0	0	1	0	0	0
ENSG00000231074	HCG18	antisense	75.416	1.5455	1.5455	2.91906	2.91906	0.210723	-7.33429	2.23e-13	2.04e-11	ENSG00000096996	IL12RB1	protein_coding	119.3924795	0.940551	0.940551	1.91926	1.91926	0.296885	-3.16806	0.00153458	0.0135259	0	0	1	0	0	0
ENSG00000231074	HCG18	antisense	75.416	1.5455	1.5455	2.91906	2.91906	0.210723	-7.33429	2.23e-13	2.04e-11	ENSG00000127022	CANX	protein_coding	10377.46295	1.36275	1.36275	2.57175	2.57175	0.169467	-8.04139	8.88e-16	1.34e-13	0	0	0	0	1	0
ENSG00000231074	HCG18	antisense	75.416	1.5455	1.5455	2.91906	2.91906	0.210723	-7.33429	2.23e-13	2.04e-11	ENSG00000178732	GP5	protein_coding	14.38215323	0.970929	0.970929	1.9601	1.9601	0.404873	-2.39811	0.0164801	0.0814634	0	0	1	0	0	0
ENSG00000231074	HCG18	antisense	75.416	1.5455	1.5455	2.91906	2.91906	0.210723	-7.33429	2.23e-13	2.04e-11	ENSG00000161405	IKZF3	protein_coding	450.2721194	0.960826	0.960826	1.94642	1.94642	0.361658	-2.65672	0.00789038	0.047805	0	0	1	0	0	0
ENSG00000231074	HCG18	antisense	75.416	1.5455	1.5455	2.91906	2.91906	0.210723	-7.33429	2.23e-13	2.04e-11	ENSG00000138378	STAT4	protein_coding	235.0291613	0.762236	0.762236	1.69612	1.69612	0.300271	-2.53849	0.0111331	0.0612068	0	0	0	1	0	0
ENSG00000231074	HCG18	antisense	75.416	1.5455	1.5455	2.91906	2.91906	0.210723	-7.33429	2.23e-13	2.04e-11	ENSG00000077380	DYNC1I2	protein_coding	3821.894752	0.94066	0.94066	1.91941	1.91941	0.0966952	-9.72809	2.29e-22	1.17e-19	0	0	0	0	1	0
ENSG00000231074	HCG18	antisense	75.416	1.5455	1.5455	2.91906	2.91906	0.210723	-7.33429	2.23e-13	2.04e-11	ENSG00000183048	SLC25A10	protein_coding	257.2414245	-0.878074	0.878074	1.83792	-1.83792	0.250207	3.50939	0.000449144	0.00496267	0	0	1	0	0	0
ENSG00000231074	HCG18	antisense	75.416	1.5455	1.5455	2.91906	2.91906	0.210723	-7.33429	2.23e-13	2.04e-11	ENSG00000152484	USP12	protein_coding	2226.145622	0.607954	0.607954	1.5241	1.5241	0.23278	-2.61171	0.00900919	0.0526431	0	0	1	0	1	0
ENSG00000231074	HCG18	antisense	75.416	1.5455	1.5455	2.91906	2.91906	0.210723	-7.33429	2.23e-13	2.04e-11	ENSG00000146223	RPL7L1	protein_coding	4562.002943	0.805352	0.805352	1.74757	1.74757	0.117195	-6.87189	6.34e-12	4.19e-10	0	0	0	0	1	0
ENSG00000231074	HCG18	antisense	75.416	1.5455	1.5455	2.91906	2.91906	0.210723	-7.33429	2.23e-13	2.04e-11	ENSG00000164164	OTUD4	protein_coding	2922.338993	0.613599	0.613599	1.53007	1.53007	0.184412	-3.32732	0.000876853	0.0085681	0	0	0	0	1	0
ENSG00000231074	HCG18	antisense	75.416	1.5455	1.5455	2.91906	2.91906	0.210723	-7.33429	2.23e-13	2.04e-11	ENSG00000058673	ZC3H11A	protein_coding	20.52172847	-1.02494	1.02494	2.03487	-2.03487	0.264299	3.87795	0.000105342	0.00148638	0	0	0	0	1	0
ENSG00000231074	HCG18	antisense	75.416	1.5455	1.5455	2.91906	2.91906	0.210723	-7.33429	2.23e-13	2.04e-11	ENSG00000139364	TMEM132B	protein_coding	186.3830565	0.860402	0.860402	1.81554	1.81554	0.307481	-2.79823	0.00513835	0.0344691	0	0	1	0	0	0
ENSG00000231074	HCG18	antisense	75.416	1.5455	1.5455	2.91906	2.91906	0.210723	-7.33429	2.23e-13	2.04e-11	ENSG00000140264	SERF2	protein_coding	9753.67121	-1.08211	1.08211	2.11713	-2.11713	0.108699	9.95511	2.4e-23	1.38e-20	0	0	0	0	1	0
ENSG00000231074	HCG18	antisense	75.416	1.5455	1.5455	2.91906	2.91906	0.210723	-7.33429	2.23e-13	2.04e-11	ENSG00000196313	POM121	protein_coding	2332.200275	0.841578	0.841578	1.79201	1.79201	0.130039	-6.47171	9.69e-11	5.21e-09	0	0	0	0	1	0
ENSG00000231074	HCG18	antisense	75.416	1.5455	1.5455	2.91906	2.91906	0.210723	-7.33429	2.23e-13	2.04e-11	ENSG00000244187	TMEM141	protein_coding	2091.885754	-1.06031	1.06031	2.08539	-2.08539	0.29937	3.54181	0.000397385	0.00449235	0	0	0	0	1	0
ENSG00000231074	HCG18	antisense	75.416	1.5455	1.5455	2.91906	2.91906	0.210723	-7.33429	2.23e-13	2.04e-11	ENSG00000169403	PTAFR	protein_coding	306.3662318	0.71389	0.71389	1.64022	1.64022	0.266106	-2.68273	0.00730239	0.045267	0	0	1	0	0	0
ENSG00000231074	HCG18	antisense	75.416	1.5455	1.5455	2.91906	2.91906	0.210723	-7.33429	2.23e-13	2.04e-11	ENSG00000225190	PLEKHM1	protein_coding	308.6918729	1.59834	1.59834	3.02794	3.02794	0.16378	-9.75906	1.69e-22	8.84e-20	0	0	1	0	0	0
ENSG00000231074	HCG18	antisense	75.416	1.5455	1.5455	2.91906	2.91906	0.210723	-7.33429	2.23e-13	2.04e-11	ENSG00000166136	NDUFB8	protein_coding	593.0503741	-0.838603	0.838603	1.78832	-1.78832	0.10868	7.71628	1.2e-14	1.43e-12	0	0	0	0	1	0
ENSG00000231074	HCG18	antisense	75.416	1.5455	1.5455	2.91906	2.91906	0.210723	-7.33429	2.23e-13	2.04e-11	ENSG00000168000	BSCL2	protein_coding	146.9179248	-0.955504	0.955504	1.93926	-1.93926	0.113556	8.41437	3.95e-17	8.26e-15	0	0	0	0	1	0
ENSG00000231074	HCG18	antisense	75.416	1.5455	1.5455	2.91906	2.91906	0.210723	-7.33429	2.23e-13	2.04e-11	ENSG00000167984	NLRC3	protein_coding	383.7340939	0.719846	0.719846	1.64701	1.64701	0.237893	-3.02593	0.00247874	0.0195937	0	0	1	0	0	0
ENSG00000231074	HCG18	antisense	75.416	1.5455	1.5455	2.91906	2.91906	0.210723	-7.33429	2.23e-13	2.04e-11	ENSG00000106077	ABHD11	protein_coding	2411.560262	-0.744187	0.744187	1.67503	-1.67503	0.276309	2.69332	0.00707448	0.0442021	0	0	0	0	1	0
ENSG00000231074	HCG18	antisense	75.416	1.5455	1.5455	2.91906	2.91906	0.210723	-7.33429	2.23e-13	2.04e-11	ENSG00000183813	CCR4	protein_coding	132.2615035	1.90472	1.90472	3.74435	3.74435	0.423734	-4.49507	6.95e-06	0.000140429	0	0	1	0	0	0
ENSG00000231074	HCG18	antisense	75.416	1.5455	1.5455	2.91906	2.91906	0.210723	-7.33429	2.23e-13	2.04e-11	ENSG00000162244	RPL29	protein_coding	13523.42993	1.00088	1.00088	2.00122	2.00122	0.160716	-6.22763	4.74e-10	2.25e-08	0	0	0	0	1	0
ENSG00000231074	HCG18	antisense	75.416	1.5455	1.5455	2.91906	2.91906	0.210723	-7.33429	2.23e-13	2.04e-11	ENSG00000100055	CYTH4	protein_coding	606.6165463	0.938841	0.938841	1.91699	1.91699	0.302563	-3.10296	0.00191596	0.0161512	0	0	1	0	0	0
ENSG00000231074	HCG18	antisense	75.416	1.5455	1.5455	2.91906	2.91906	0.210723	-7.33429	2.23e-13	2.04e-11	ENSG00000185477	GPRIN3	protein_coding	661.7991785	0.885782	0.885782	1.84777	1.84777	0.269397	-3.28802	0.00100896	0.009597	0	0	1	0	0	0
ENSG00000231074	HCG18	antisense	75.416	1.5455	1.5455	2.91906	2.91906	0.210723	-7.33429	2.23e-13	2.04e-11	ENSG00000119632	IFI27L2	protein_coding	228.1951802	1.32434	1.32434	2.50419	2.50419	0.277197	-4.77763	1.77e-06	4.18e-05	0	0	1	0	0	0
ENSG00000231074	HCG18	antisense	75.416	1.5455	1.5455	2.91906	2.91906	0.210723	-7.33429	2.23e-13	2.04e-11	ENSG00000103222	ABCC1	protein_coding	2038.704875	1.22083	1.22083	2.3308	2.3308	0.160707	-7.5966	3.04e-14	3.34e-12	0	0	0	0	1	0
ENSG00000231074	HCG18	antisense	75.416	1.5455	1.5455	2.91906	2.91906	0.210723	-7.33429	2.23e-13	2.04e-11	ENSG00000184730	APOBR	protein_coding	314.93837	0.711664	0.711664	1.63769	1.63769	0.268356	-2.65194	0.00800307	0.0482532	1	0	1	0	0	0
ENSG00000231074	HCG18	antisense	75.416	1.5455	1.5455	2.91906	2.91906	0.210723	-7.33429	2.23e-13	2.04e-11	ENSG00000117020	AKT3	protein_coding	616.6050075	1.22382	1.22382	2.33564	2.33564	0.191469	-6.39175	1.64e-10	8.47e-09	0	0	0	0	1	0
ENSG00000231074	HCG18	antisense	75.416	1.5455	1.5455	2.91906	2.91906	0.210723	-7.33429	2.23e-13	2.04e-11	ENSG00000178789	CD300LB	protein_coding	56.61760545	1.30007	1.30007	2.46241	2.46241	0.425109	-3.05821	0.00222665	0.0180473	0	0	1	0	0	0
ENSG00000231074	HCG18	antisense	75.416	1.5455	1.5455	2.91906	2.91906	0.210723	-7.33429	2.23e-13	2.04e-11	ENSG00000128342	LIF	protein_coding	1298.257068	0.930525	0.930525	1.90597	1.90597	0.384641	-2.4192	0.0155545	0.0779706	0	0	1	0	0	0
ENSG00000231074	HCG18	antisense	75.416	1.5455	1.5455	2.91906	2.91906	0.210723	-7.33429	2.23e-13	2.04e-11	ENSG00000164483	SAMD3	protein_coding	46.99978894	0.927834	0.927834	1.90242	1.90242	0.332648	-2.78924	0.00528316	0.0352575	0	0	1	0	0	0
ENSG00000231074	HCG18	antisense	75.416	1.5455	1.5455	2.91906	2.91906	0.210723	-7.33429	2.23e-13	2.04e-11	ENSG00000114933	INO80D	protein_coding	84.1966865	1.44847	1.44847	2.72919	2.72919	0.246896	-5.86674	4.44e-09	1.76e-07	0	0	0	0	1	0
ENSG00000231074	HCG18	antisense	75.416	1.5455	1.5455	2.91906	2.91906	0.210723	-7.33429	2.23e-13	2.04e-11	ENSG00000130699	TAF4	protein_coding	463.7600445	0.606979	0.606979	1.52307	1.52307	0.0792277	-7.6612	1.84e-14	2.11e-12	0	0	0	0	1	0
ENSG00000231074	HCG18	antisense	75.416	1.5455	1.5455	2.91906	2.91906	0.210723	-7.33429	2.23e-13	2.04e-11	ENSG00000262406	MMP12	protein_coding	30.37559604	1.82694	1.82694	3.54783	3.54783	0.75793	-2.41043	0.0159337	0.0794852	0	0	1	0	0	0
ENSG00000231074	HCG18	antisense	75.416	1.5455	1.5455	2.91906	2.91906	0.210723	-7.33429	2.23e-13	2.04e-11	ENSG00000083896	YTHDC1	protein_coding	1839.660969	0.931219	0.931219	1.90689	1.90689	0.11875	-7.84183	4.44e-15	5.84e-13	0	0	0	0	1	0
ENSG00000231074	HCG18	antisense	75.416	1.5455	1.5455	2.91906	2.91906	0.210723	-7.33429	2.23e-13	2.04e-11	ENSG00000165029	ABCA1	protein_coding	1848.914655	0.873684	0.873684	1.83234	1.83234	0.324238	-2.69458	0.00704784	0.0441118	0	0	0	0	1	0
ENSG00000231074	HCG18	antisense	75.416	1.5455	1.5455	2.91906	2.91906	0.210723	-7.33429	2.23e-13	2.04e-11	ENSG00000166068	SPRED1	protein_coding	1760.58634	0.596316	0.596316	1.51185	1.51185	0.194409	-3.06733	0.00215982	0.0176475	0	0	1	0	0	0
ENSG00000231074	HCG18	antisense	75.416	1.5455	1.5455	2.91906	2.91906	0.210723	-7.33429	2.23e-13	2.04e-11	ENSG00000164733	CTSB	protein_coding	14394.49896	1.37482	1.37482	2.59336	2.59336	0.200113	-6.87023	6.41e-12	4.23e-10	0	0	0	0	1	0
ENSG00000231074	HCG18	antisense	75.416	1.5455	1.5455	2.91906	2.91906	0.210723	-7.33429	2.23e-13	2.04e-11	ENSG00000184350	MRGPRE	protein_coding	63.62031835	-0.729662	0.729662	1.65825	-1.65825	0.274937	2.65393	0.00795613	0.0480825	0	0	1	0	0	0
ENSG00000231074	HCG18	antisense	75.416	1.5455	1.5455	2.91906	2.91906	0.210723	-7.33429	2.23e-13	2.04e-11	ENSG00000120071	KANSL1	protein_coding	702.8400677	1.17033	1.17033	2.25063	2.25063	0.150288	-7.78725	6.85e-15	8.63e-13	0	0	0	0	1	0
ENSG00000231074	HCG18	antisense	75.416	1.5455	1.5455	2.91906	2.91906	0.210723	-7.33429	2.23e-13	2.04e-11	ENSG00000176994	SMCR8	protein_coding	18.99726356	1.41113	1.41113	2.65945	2.65945	0.222091	-6.35382	2.1e-10	1.07e-08	0	0	0	0	1	0
ENSG00000231074	HCG18	antisense	75.416	1.5455	1.5455	2.91906	2.91906	0.210723	-7.33429	2.23e-13	2.04e-11	ENSG00000155659	VSIG4	protein_coding	420.5852883	1.16649	1.16649	2.24466	2.24466	0.340619	-3.42463	0.000615634	0.00641054	0	0	1	0	0	0
ENSG00000231074	HCG18	antisense	75.416	1.5455	1.5455	2.91906	2.91906	0.210723	-7.33429	2.23e-13	2.04e-11	ENSG00000171051	FPR1	protein_coding	395.9697605	1.58864	1.58864	3.00766	3.00766	0.526275	-3.01865	0.00253907	0.0199775	0	0	1	0	0	0
ENSG00000231074	HCG18	antisense	75.416	1.5455	1.5455	2.91906	2.91906	0.210723	-7.33429	2.23e-13	2.04e-11	ENSG00000196943	NOP9	protein_coding	393.1049161	1.15928	1.15928	2.23346	2.23346	0.156218	-7.4209	1.16e-13	1.13e-11	0	0	0	0	1	0
ENSG00000231074	HCG18	antisense	75.416	1.5455	1.5455	2.91906	2.91906	0.210723	-7.33429	2.23e-13	2.04e-11	ENSG00000183010	PYCR1	protein_coding	1808.393803	-0.646728	0.646728	1.56561	-1.56561	0.27177	2.37969	0.0173272	0.0844255	0	0	1	0	0	0
ENSG00000231074	HCG18	antisense	75.416	1.5455	1.5455	2.91906	2.91906	0.210723	-7.33429	2.23e-13	2.04e-11	ENSG00000144026	ZNF514	protein_coding	2524.991477	-0.591417	0.591417	1.50673	-1.50673	0.159031	3.71886	0.000200121	0.0025483	0	0	0	0	1	0
ENSG00000231074	HCG18	antisense	75.416	1.5455	1.5455	2.91906	2.91906	0.210723	-7.33429	2.23e-13	2.04e-11	ENSG00000213722	DDAH2	protein_coding	1461.110832	0.923966	0.923966	1.89732	1.89732	0.130523	-7.07898	1.45e-12	1.12e-10	0	0	1	0	0	0
ENSG00000231074	HCG18	antisense	75.416	1.5455	1.5455	2.91906	2.91906	0.210723	-7.33429	2.23e-13	2.04e-11	ENSG00000186431	FCAR	protein_coding	4.855138477	3.14771	3.14771	8.86249	8.86249	0.722362	-4.35753	1.32e-05	0.000245082	0	0	1	0	0	0
ENSG00000231074	HCG18	antisense	75.416	1.5455	1.5455	2.91906	2.91906	0.210723	-7.33429	2.23e-13	2.04e-11	ENSG00000155307	SAMSN1	protein_coding	339.0610141	1.29022	1.29022	2.44565	2.44565	0.346091	-3.72797	0.000193031	0.00246571	0	0	1	0	0	0
ENSG00000231074	HCG18	antisense	75.416	1.5455	1.5455	2.91906	2.91906	0.210723	-7.33429	2.23e-13	2.04e-11	ENSG00000285258	ATXN7	protein_coding	8.235161903	-1.00238	1.00238	2.0033	-2.0033	0.318309	3.14907	0.0016379	0.0142216	0	0	0	0	1	0
ENSG00000231074	HCG18	antisense	75.416	1.5455	1.5455	2.91906	2.91906	0.210723	-7.33429	2.23e-13	2.04e-11	ENSG00000164176	EDIL3	protein_coding	1710.949273	1.26318	1.26318	2.40025	2.40025	0.339172	-3.72431	0.00019585	0.00249743	0	0	1	0	0	0
ENSG00000231074	HCG18	antisense	75.416	1.5455	1.5455	2.91906	2.91906	0.210723	-7.33429	2.23e-13	2.04e-11	ENSG00000204256	BRD2	protein_coding	5132.867353	1.20554	1.20554	2.30624	2.30624	0.169482	-7.11312	1.13e-12	9.04e-11	0	0	0	0	1	0
ENSG00000231074	HCG18	antisense	75.416	1.5455	1.5455	2.91906	2.91906	0.210723	-7.33429	2.23e-13	2.04e-11	ENSG00000122224	LY9	protein_coding	132.5594891	1.55765	1.55765	2.94375	2.94375	0.380658	-4.09201	4.28e-05	0.000687066	0	0	1	0	0	0
ENSG00000206337	HCP5	sense_overlapping	2.09606	2.74528	2.74528	6.7052	6.7052	0.917043	-2.99362	0.00275687	0.0213033	ENSG00000160219	GAB3	protein_coding	301.9031324	0.640527	0.640527	1.5589	1.5589	0.217075	-2.95072	0.00317036	0.023782	0	0	0	0	1	0
ENSG00000206337	HCP5	sense_overlapping	2.09606	2.74528	2.74528	6.7052	6.7052	0.917043	-2.99362	0.00275687	0.0213033	ENSG00000143450	OAZ3	protein_coding	270.1349144	-0.980594	0.980594	1.97328	-1.97328	0.317851	3.08508	0.002035	0.0168755	1	0	0	0	0	0
ENSG00000206337	HCP5	sense_overlapping	2.09606	2.74528	2.74528	6.7052	6.7052	0.917043	-2.99362	0.00275687	0.0213033	ENSG00000105559	PLEKHA4	protein_coding	1713.688922	0.710675	0.710675	1.63657	1.63657	0.306974	-2.3151	0.0206077	0.0949492	1	0	0	0	0	0
ENSG00000206337	HCP5	sense_overlapping	2.09606	2.74528	2.74528	6.7052	6.7052	0.917043	-2.99362	0.00275687	0.0213033	ENSG00000050820	BCAR1	protein_coding	840.1863818	1.09896	1.09896	2.142	2.142	0.224593	-4.89311	9.93e-07	2.47e-05	1	0	0	0	0	0
ENSG00000206337	HCP5	sense_overlapping	2.09606	2.74528	2.74528	6.7052	6.7052	0.917043	-2.99362	0.00275687	0.0213033	ENSG00000167208	SNX20	protein_coding	147.0596414	1.12422	1.12422	2.17984	2.17984	0.312218	-3.60076	0.000317294	0.00373401	0	0	0	0	1	0
ENSG00000206337	HCP5	sense_overlapping	2.09606	2.74528	2.74528	6.7052	6.7052	0.917043	-2.99362	0.00275687	0.0213033	ENSG00000204592	HLA-E	protein_coding	5782.570827	1.17003	1.17003	2.25017	2.25017	0.240034	-4.87446	1.09e-06	2.69e-05	0	0	0	0	1	0
ENSG00000258667	HIF1A-AS2	lincRNA	13.7842	1.28985	1.28985	2.44503	2.44503	0.394449	-3.27002	0.00107541	0.0101121	ENSG00000213999	MEF2B	protein_coding	30.48377918	-1.32774	1.32774	2.51008	-2.51008	0.212562	6.24633	4.2e-10	2.02e-08	0	0	0	1	0	0
ENSG00000258667	HIF1A-AS2	lincRNA	13.7842	1.28985	1.28985	2.44503	2.44503	0.394449	-3.27002	0.00107541	0.0101121	ENSG00000185122	HSF1	protein_coding	1953.572611	0.859585	0.859585	1.81452	1.81452	0.14256	-6.02963	1.64e-09	7e-08	0	0	0	1	0	0
ENSG00000258667	HIF1A-AS2	lincRNA	13.7842	1.28985	1.28985	2.44503	2.44503	0.394449	-3.27002	0.00107541	0.0101121	ENSG00000089737	DDX24	protein_coding	3192.289023	1.63197	1.63197	3.09937	3.09937	0.194225	-8.40247	4.37e-17	9.09e-15	0	0	0	0	0	1
ENSG00000258667	HIF1A-AS2	lincRNA	13.7842	1.28985	1.28985	2.44503	2.44503	0.394449	-3.27002	0.00107541	0.0101121	ENSG00000185507	IRF7	protein_coding	379.7325872	0.940078	0.940078	1.91863	1.91863	0.20577	-4.56858	4.91e-06	0.000102851	0	0	0	1	0	0
ENSG00000258667	HIF1A-AS2	lincRNA	13.7842	1.28985	1.28985	2.44503	2.44503	0.394449	-3.27002	0.00107541	0.0101121	ENSG00000270647	TAF15	protein_coding	3913.672851	1.00422	1.00422	2.00586	2.00586	0.123792	-8.11217	4.97e-16	7.85e-14	0	0	0	0	0	1
ENSG00000258667	HIF1A-AS2	lincRNA	13.7842	1.28985	1.28985	2.44503	2.44503	0.394449	-3.27002	0.00107541	0.0101121	ENSG00000066336	SPI1	protein_coding	512.5106754	0.793592	0.793592	1.73338	1.73338	0.29354	-2.70353	0.00686081	0.0431503	0	0	0	1	0	0
ENSG00000258667	HIF1A-AS2	lincRNA	13.7842	1.28985	1.28985	2.44503	2.44503	0.394449	-3.27002	0.00107541	0.0101121	ENSG00000009950	MLXIPL	protein_coding	264.4602983	-0.718368	0.718368	1.64532	-1.64532	0.188374	3.81352	0.000136999	0.00185277	0	0	0	1	0	0
ENSG00000237646	HLCS-IT1	sense_intronic	4.85816	1.29647	1.29647	2.45628	2.45628	0.437851	-2.961	0.00306645	0.0232144	ENSG00000181135	ZNF707	protein_coding	87.02192471	1.01361	1.01361	2.01895	2.01895	0.159695	-6.34714	2.19e-10	1.11e-08	1	0	0	0	0	0
ENSG00000237646	HLCS-IT1	sense_intronic	4.85816	1.29647	1.29647	2.45628	2.45628	0.437851	-2.961	0.00306645	0.0232144	ENSG00000174231	PRPF8	protein_coding	9999.718466	1.48782	1.48782	2.80464	2.80464	0.158124	-9.40921	5e-21	2.05e-18	0	0	0	0	0	1
ENSG00000237646	HLCS-IT1	sense_intronic	4.85816	1.29647	1.29647	2.45628	2.45628	0.437851	-2.961	0.00306645	0.0232144	ENSG00000119335	SET	protein_coding	8305.340798	0.680481	0.680481	1.60267	1.60267	0.0965689	-7.04659	1.83e-12	1.4e-10	1	0	0	0	0	0
ENSG00000237646	HLCS-IT1	sense_intronic	4.85816	1.29647	1.29647	2.45628	2.45628	0.437851	-2.961	0.00306645	0.0232144	ENSG00000198077	CYP2A7	protein_coding	9.351488587	1.23209	1.23209	2.34908	2.34908	0.386281	-3.18963	0.00142454	0.0127486	1	0	0	0	0	0
ENSG00000237646	HLCS-IT1	sense_intronic	4.85816	1.29647	1.29647	2.45628	2.45628	0.437851	-2.961	0.00306645	0.0232144	ENSG00000162676	GFI1	protein_coding	154.154668	0.816045	0.816045	1.76057	1.76057	0.294331	-2.77254	0.00556204	0.0367523	0	0	0	1	0	0
ENSG00000237646	HLCS-IT1	sense_intronic	4.85816	1.29647	1.29647	2.45628	2.45628	0.437851	-2.961	0.00306645	0.0232144	ENSG00000092199	HNRNPC	protein_coding	13337.67942	0.862957	0.862957	1.81876	1.81876	0.112843	-7.64739	2.05e-14	2.32e-12	0	0	0	0	0	1
ENSG00000237646	HLCS-IT1	sense_intronic	4.85816	1.29647	1.29647	2.45628	2.45628	0.437851	-2.961	0.00306645	0.0232144	ENSG00000137265	IRF4	protein_coding	189.4219595	2.03066	2.03066	4.08592	4.08592	0.464925	-4.36772	1.26e-05	0.000235013	0	0	0	1	0	0
ENSG00000237646	HLCS-IT1	sense_intronic	4.85816	1.29647	1.29647	2.45628	2.45628	0.437851	-2.961	0.00306645	0.0232144	ENSG00000100320	RBFOX2	protein_coding	1015.610212	1.00598	1.00598	2.00831	2.00831	0.163348	-6.15852	7.34e-10	3.34e-08	0	0	0	0	0	1
ENSG00000237646	HLCS-IT1	sense_intronic	4.85816	1.29647	1.29647	2.45628	2.45628	0.437851	-2.961	0.00306645	0.0232144	ENSG00000135486	HNRNPA1	protein_coding	21671.62202	1.74256	1.74256	3.34628	3.34628	0.220806	-7.89182	2.98e-15	4.02e-13	0	0	0	0	0	1
ENSG00000243766	HOTTIP	antisense	1011.1	-0.758645	0.758645	1.6919	-1.6919	0.234929	3.22926	0.00124112	0.0113918	ENSG00000159842	ABR	protein_coding	1580.574099	0.844889	0.844889	1.79613	1.79613	0.189245	-4.46452	8.02e-06	0.000159106	1	0	0	0	0	0
ENSG00000243766	HOTTIP	antisense	1011.1	-0.758645	0.758645	1.6919	-1.6919	0.234929	3.22926	0.00124112	0.0113918	ENSG00000277363	SRCIN1	protein_coding	59.6453502	0.847052	0.847052	1.79882	1.79882	0.273488	-3.09722	0.00195345	0.0163757	0	0	1	0	0	0
ENSG00000243766	HOTTIP	antisense	1011.1	-0.758645	0.758645	1.6919	-1.6919	0.234929	3.22926	0.00124112	0.0113918	ENSG00000141448	GATA6	protein_coding	691.0263108	1.2171	1.2171	2.32479	2.32479	0.516019	-2.35864	0.0183421	0.0876024	1	0	0	0	0	0
ENSG00000243766	HOTTIP	antisense	1011.1	-0.758645	0.758645	1.6919	-1.6919	0.234929	3.22926	0.00124112	0.0113918	ENSG00000100968	NFATC4	protein_coding	831.5948492	1.49823	1.49823	2.82496	2.82496	0.18689	-8.01664	1.09e-15	1.59e-13	0	0	1	0	0	0
ENSG00000243766	HOTTIP	antisense	1011.1	-0.758645	0.758645	1.6919	-1.6919	0.234929	3.22926	0.00124112	0.0113918	ENSG00000164924	YWHAZ	protein_coding	17864.13683	0.951214	0.951214	1.9335	1.9335	0.11549	-8.2363	1.78e-16	3.1e-14	1	0	0	0	0	0
ENSG00000243766	HOTTIP	antisense	1011.1	-0.758645	0.758645	1.6919	-1.6919	0.234929	3.22926	0.00124112	0.0113918	ENSG00000155849	ELMO1	protein_coding	776.9316172	0.636646	0.636646	1.55471	1.55471	0.208718	-3.05026	0.00228641	0.0184155	1	0	0	0	0	0
ENSG00000243766	HOTTIP	antisense	1011.1	-0.758645	0.758645	1.6919	-1.6919	0.234929	3.22926	0.00124112	0.0113918	ENSG00000177971	IMP3	protein_coding	887.081262	-0.603366	0.603366	1.51926	-1.51926	0.124393	4.85048	1.23e-06	3.01e-05	0	1	0	0	0	0
ENSG00000243766	HOTTIP	antisense	1011.1	-0.758645	0.758645	1.6919	-1.6919	0.234929	3.22926	0.00124112	0.0113918	ENSG00000056558	TRAF1	protein_coding	2120.310391	0.607746	0.607746	1.52388	1.52388	0.225437	-2.69586	0.00702072	0.0439725	0	0	1	0	0	0
ENSG00000243766	HOTTIP	antisense	1011.1	-0.758645	0.758645	1.6919	-1.6919	0.234929	3.22926	0.00124112	0.0113918	ENSG00000170190	SLC16A5	protein_coding	1608.320477	-0.622037	0.622037	1.53905	-1.53905	0.240391	2.58761	0.00966447	0.0554947	0	0	1	0	0	0
ENSG00000243766	HOTTIP	antisense	1011.1	-0.758645	0.758645	1.6919	-1.6919	0.234929	3.22926	0.00124112	0.0113918	ENSG00000204315	FKBPL	protein_coding	6.783328828	1.46627	1.46627	2.76307	2.76307	0.3456	-4.24267	2.21e-05	0.000389451	0	1	0	0	0	0
ENSG00000243766	HOTTIP	antisense	1011.1	-0.758645	0.758645	1.6919	-1.6919	0.234929	3.22926	0.00124112	0.0113918	ENSG00000111325	OGFOD2	protein_coding	108.2301322	-0.947897	0.947897	1.92906	-1.92906	0.232098	4.08404	4.43e-05	0.000707672	1	0	0	0	0	0
ENSG00000243766	HOTTIP	antisense	1011.1	-0.758645	0.758645	1.6919	-1.6919	0.234929	3.22926	0.00124112	0.0113918	ENSG00000051128	HOMER3	protein_coding	343.046621	-0.639445	0.639445	1.55773	-1.55773	0.154752	4.13206	3.6e-05	0.000593427	1	0	0	0	0	0
ENSG00000243766	HOTTIP	antisense	1011.1	-0.758645	0.758645	1.6919	-1.6919	0.234929	3.22926	0.00124112	0.0113918	ENSG00000106077	ABHD11	protein_coding	2411.560262	-0.744187	0.744187	1.67503	-1.67503	0.276309	2.69332	0.00707448	0.0442021	0	1	0	0	0	0
ENSG00000243766	HOTTIP	antisense	1011.1	-0.758645	0.758645	1.6919	-1.6919	0.234929	3.22926	0.00124112	0.0113918	ENSG00000173404	INSM1	protein_coding	16.68511367	-1.97655	1.97655	3.93551	-3.93551	0.446549	4.42628	9.59e-06	0.000184916	0	0	0	1	0	0
ENSG00000243766	HOTTIP	antisense	1011.1	-0.758645	0.758645	1.6919	-1.6919	0.234929	3.22926	0.00124112	0.0113918	ENSG00000204314	PRRT1	protein_coding	26.23270642	1.34515	1.34515	2.54057	2.54057	0.215697	-6.2363	4.48e-10	2.14e-08	0	0	1	0	0	0
ENSG00000243766	HOTTIP	antisense	1011.1	-0.758645	0.758645	1.6919	-1.6919	0.234929	3.22926	0.00124112	0.0113918	ENSG00000002330	BAD	protein_coding	648.6802397	-1.22747	1.22747	2.34156	-2.34156	0.142555	8.61049	7.27e-18	1.8e-15	1	0	0	0	0	0
ENSG00000243766	HOTTIP	antisense	1011.1	-0.758645	0.758645	1.6919	-1.6919	0.234929	3.22926	0.00124112	0.0113918	ENSG00000213619	NDUFS3	protein_coding	942.8161987	1.02195	1.02195	2.03066	2.03066	0.127318	-8.02673	1e-15	1.49e-13	1	0	0	0	0	0
ENSG00000243766	HOTTIP	antisense	1011.1	-0.758645	0.758645	1.6919	-1.6919	0.234929	3.22926	0.00124112	0.0113918	ENSG00000106028	SSBP1	protein_coding	1211.738092	0.913245	0.913245	1.88328	1.88328	0.104032	-8.77854	1.66e-18	4.57e-16	1	0	0	0	0	0
ENSG00000243766	HOTTIP	antisense	1011.1	-0.758645	0.758645	1.6919	-1.6919	0.234929	3.22926	0.00124112	0.0113918	ENSG00000150093	ITGB1	protein_coding	20611.30403	0.737842	0.737842	1.66768	1.66768	0.200894	-3.6728	0.000239909	0.00295305	0	1	0	0	0	0
ENSG00000243766	HOTTIP	antisense	1011.1	-0.758645	0.758645	1.6919	-1.6919	0.234929	3.22926	0.00124112	0.0113918	ENSG00000225190	PLEKHM1	protein_coding	308.6918729	1.59834	1.59834	3.02794	3.02794	0.16378	-9.75906	1.69e-22	8.84e-20	1	0	0	0	0	0
ENSG00000243766	HOTTIP	antisense	1011.1	-0.758645	0.758645	1.6919	-1.6919	0.234929	3.22926	0.00124112	0.0113918	ENSG00000148824	MTG1	protein_coding	399.8967	-1.18878	1.18878	2.2796	-2.2796	0.211744	5.61423	1.97e-08	7.01e-07	1	0	0	0	0	0
ENSG00000243766	HOTTIP	antisense	1011.1	-0.758645	0.758645	1.6919	-1.6919	0.234929	3.22926	0.00124112	0.0113918	ENSG00000118946	PCDH17	protein_coding	362.9391467	1.13092	1.13092	2.18999	2.18999	0.438663	-2.57812	0.00993404	0.0565226	1	0	0	0	0	0
ENSG00000243766	HOTTIP	antisense	1011.1	-0.758645	0.758645	1.6919	-1.6919	0.234929	3.22926	0.00124112	0.0113918	ENSG00000165828	PRAP1	protein_coding	5.439882249	1.35723	1.35723	2.56192	2.56192	0.381357	-3.55894	0.000372355	0.00425326	0	0	1	0	0	0
ENSG00000243766	HOTTIP	antisense	1011.1	-0.758645	0.758645	1.6919	-1.6919	0.234929	3.22926	0.00124112	0.0113918	ENSG00000123444	KBTBD4	protein_coding	78.31714659	1.05327	1.05327	2.07523	2.07523	0.175752	-5.99295	2.06e-09	8.63e-08	1	0	0	0	0	0
ENSG00000243766	HOTTIP	antisense	1011.1	-0.758645	0.758645	1.6919	-1.6919	0.234929	3.22926	0.00124112	0.0113918	ENSG00000148290	SURF1	protein_coding	984.0652595	0.871124	0.871124	1.82909	1.82909	0.148676	-5.85921	4.65e-09	1.84e-07	0	1	0	0	0	0
ENSG00000243766	HOTTIP	antisense	1011.1	-0.758645	0.758645	1.6919	-1.6919	0.234929	3.22926	0.00124112	0.0113918	ENSG00000103254	FAM173A	protein_coding	334.3861171	-0.717522	0.717522	1.64436	-1.64436	0.0907961	7.90256	2.73e-15	3.74e-13	0	1	0	0	0	0
ENSG00000243766	HOTTIP	antisense	1011.1	-0.758645	0.758645	1.6919	-1.6919	0.234929	3.22926	0.00124112	0.0113918	ENSG00000146112	PPP1R18	protein_coding	257.0386587	1.73354	1.73354	3.32542	3.32542	0.32105	-5.39959	6.68e-08	2.12e-06	1	0	0	0	0	0
ENSG00000243766	HOTTIP	antisense	1011.1	-0.758645	0.758645	1.6919	-1.6919	0.234929	3.22926	0.00124112	0.0113918	ENSG00000158710	TAGLN2	protein_coding	8566.599388	0.678962	0.678962	1.60099	1.60099	0.265077	-2.56137	0.0104259	0.0584382	0	0	1	0	0	0
ENSG00000243766	HOTTIP	antisense	1011.1	-0.758645	0.758645	1.6919	-1.6919	0.234929	3.22926	0.00124112	0.0113918	ENSG00000265763	ZNF488	protein_coding	52.65437264	-0.936165	0.936165	1.91343	-1.91343	0.342119	2.73637	0.00621208	0.0401164	0	0	1	0	0	0
ENSG00000243766	HOTTIP	antisense	1011.1	-0.758645	0.758645	1.6919	-1.6919	0.234929	3.22926	0.00124112	0.0113918	ENSG00000159840	ZYX	protein_coding	3401.045903	1.42449	1.42449	2.68419	2.68419	0.252665	-5.63784	1.72e-08	6.18e-07	0	0	1	0	0	0
ENSG00000243766	HOTTIP	antisense	1011.1	-0.758645	0.758645	1.6919	-1.6919	0.234929	3.22926	0.00124112	0.0113918	ENSG00000204256	BRD2	protein_coding	5132.867353	1.20554	1.20554	2.30624	2.30624	0.169482	-7.11312	1.13e-12	9.04e-11	1	0	0	0	0	0
ENSG00000243766	HOTTIP	antisense	1011.1	-0.758645	0.758645	1.6919	-1.6919	0.234929	3.22926	0.00124112	0.0113918	ENSG00000110801	PSMD9	protein_coding	298.5947762	-0.770493	0.770493	1.70585	-1.70585	0.0945568	8.14846	3.69e-16	5.98e-14	0	1	0	0	0	0
ENSG00000243766	HOTTIP	antisense	1011.1	-0.758645	0.758645	1.6919	-1.6919	0.234929	3.22926	0.00124112	0.0113918	ENSG00000127554	GFER	protein_coding	511.8735072	-0.605348	0.605348	1.52135	-1.52135	0.100852	6.00233	1.95e-09	8.18e-08	0	1	0	0	0	0
ENSG00000243766	HOTTIP	antisense	1011.1	-0.758645	0.758645	1.6919	-1.6919	0.234929	3.22926	0.00124112	0.0113918	ENSG00000092199	HNRNPC	protein_coding	13337.67942	0.862957	0.862957	1.81876	1.81876	0.112843	-7.64739	2.05e-14	2.32e-12	0	0	1	0	0	0
ENSG00000243766	HOTTIP	antisense	1011.1	-0.758645	0.758645	1.6919	-1.6919	0.234929	3.22926	0.00124112	0.0113918	ENSG00000164070	HSPA4L	protein_coding	1278.944324	-0.860329	0.860329	1.81545	-1.81545	0.316197	2.72087	0.00651111	0.0414629	1	0	0	0	0	0
ENSG00000240990	HOXA11-AS	antisense	1328.14	-1.73141	1.73141	3.32053	-3.32053	0.386439	4.48043	7.45e-06	0.000149087	ENSG00000139567	ACVRL1	protein_coding	1217.859537	0.806978	0.806978	1.74954	1.74954	0.235405	-3.42803	0.000607967	0.00634715	1	0	0	0	0	0
ENSG00000240990	HOXA11-AS	antisense	1328.14	-1.73141	1.73141	3.32053	-3.32053	0.386439	4.48043	7.45e-06	0.000149087	ENSG00000181163	NPM1	protein_coding	11849.77438	1.66851	1.66851	3.17885	3.17885	0.205217	-8.13045	4.28e-16	6.85e-14	0	0	0	0	0	1
ENSG00000240990	HOXA11-AS	antisense	1328.14	-1.73141	1.73141	3.32053	-3.32053	0.386439	4.48043	7.45e-06	0.000149087	ENSG00000204256	BRD2	protein_coding	5132.867353	1.20554	1.20554	2.30624	2.30624	0.169482	-7.11312	1.13e-12	9.04e-11	1	0	1	0	0	0
ENSG00000240990	HOXA11-AS	antisense	1328.14	-1.73141	1.73141	3.32053	-3.32053	0.386439	4.48043	7.45e-06	0.000149087	ENSG00000130699	TAF4	protein_coding	463.7600445	0.606979	0.606979	1.52307	1.52307	0.0792277	-7.6612	1.84e-14	2.11e-12	0	0	1	0	0	0
ENSG00000240990	HOXA11-AS	antisense	1328.14	-1.73141	1.73141	3.32053	-3.32053	0.386439	4.48043	7.45e-06	0.000149087	ENSG00000165929	TC2N	protein_coding	1141.339684	0.902151	0.902151	1.86885	1.86885	0.270239	-3.33835	0.00084278	0.00830019	1	0	0	0	0	0
ENSG00000240990	HOXA11-AS	antisense	1328.14	-1.73141	1.73141	3.32053	-3.32053	0.386439	4.48043	7.45e-06	0.000149087	ENSG00000107872	FBXL15	protein_coding	542.3985716	-0.626426	0.626426	1.54374	-1.54374	0.129262	4.84618	1.26e-06	3.07e-05	1	0	1	0	0	0
ENSG00000240990	HOXA11-AS	antisense	1328.14	-1.73141	1.73141	3.32053	-3.32053	0.386439	4.48043	7.45e-06	0.000149087	ENSG00000204590	GNL1	protein_coding	1633.751455	1.23746	1.23746	2.35783	2.35783	0.154231	-8.02344	1.03e-15	1.52e-13	1	0	0	0	0	0
ENSG00000240990	HOXA11-AS	antisense	1328.14	-1.73141	1.73141	3.32053	-3.32053	0.386439	4.48043	7.45e-06	0.000149087	ENSG00000242852	ZNF709	protein_coding	19.59606425	-0.669062	0.669062	1.59004	-1.59004	0.250164	2.67449	0.00748429	0.0461015	0	0	1	0	0	0
ENSG00000240990	HOXA11-AS	antisense	1328.14	-1.73141	1.73141	3.32053	-3.32053	0.386439	4.48043	7.45e-06	0.000149087	ENSG00000266964	FXYD1	protein_coding	32.05209221	-1.29742	1.29742	2.45789	-2.45789	0.346938	3.73963	0.000184291	0.00237855	1	0	0	0	0	0
ENSG00000240990	HOXA11-AS	antisense	1328.14	-1.73141	1.73141	3.32053	-3.32053	0.386439	4.48043	7.45e-06	0.000149087	ENSG00000147676	MAL2	protein_coding	1647.840248	-0.950583	0.950583	1.93265	-1.93265	0.316302	3.00531	0.00265314	0.0206919	1	0	0	0	0	0
ENSG00000240990	HOXA11-AS	antisense	1328.14	-1.73141	1.73141	3.32053	-3.32053	0.386439	4.48043	7.45e-06	0.000149087	ENSG00000137203	TFAP2A	protein_coding	1221.910389	-0.728128	0.728128	1.65649	-1.65649	0.288122	2.52715	0.0114993	0.0626578	0	0	0	1	0	0
ENSG00000240990	HOXA11-AS	antisense	1328.14	-1.73141	1.73141	3.32053	-3.32053	0.386439	4.48043	7.45e-06	0.000149087	ENSG00000130755	GMFG	protein_coding	365.1728811	0.727132	0.727132	1.65534	1.65534	0.264542	-2.74864	0.00598427	0.0389657	1	0	0	0	0	0
ENSG00000227392	HPN-AS1	antisense	14.4913	-1.26703	1.26703	2.40666	-2.40666	0.499163	2.53832	0.0111387	0.0612282	ENSG00000175768	TOMM5	protein_coding	181.6088429	-1.01553	1.01553	2.02165	-2.02165	0.195739	5.18819	2.12e-07	6.09e-06	1	0	0	0	0	0
ENSG00000227392	HPN-AS1	antisense	14.4913	-1.26703	1.26703	2.40666	-2.40666	0.499163	2.53832	0.0111387	0.0612282	ENSG00000181163	NPM1	protein_coding	11849.77438	1.66851	1.66851	3.17885	3.17885	0.205217	-8.13045	4.28e-16	6.85e-14	0	0	0	0	0	1
ENSG00000227392	HPN-AS1	antisense	14.4913	-1.26703	1.26703	2.40666	-2.40666	0.499163	2.53832	0.0111387	0.0612282	ENSG00000172716	SLFN11	protein_coding	1819.236498	1.05803	1.05803	2.08208	2.08208	0.249446	-4.24151	2.22e-05	0.000391279	1	0	0	0	0	0
ENSG00000227392	HPN-AS1	antisense	14.4913	-1.26703	1.26703	2.40666	-2.40666	0.499163	2.53832	0.0111387	0.0612282	ENSG00000160439	RDH13	protein_coding	62.83317258	0.697251	0.697251	1.62141	1.62141	0.203342	-3.42895	0.000605929	0.00633135	0	0	1	0	0	0
ENSG00000227392	HPN-AS1	antisense	14.4913	-1.26703	1.26703	2.40666	-2.40666	0.499163	2.53832	0.0111387	0.0612282	ENSG00000167984	NLRC3	protein_coding	383.7340939	0.719846	0.719846	1.64701	1.64701	0.237893	-3.02593	0.00247874	0.0195937	1	0	0	0	0	0
ENSG00000227392	HPN-AS1	antisense	14.4913	-1.26703	1.26703	2.40666	-2.40666	0.499163	2.53832	0.0111387	0.0612282	ENSG00000146223	RPL7L1	protein_coding	4562.002943	0.805352	0.805352	1.74757	1.74757	0.117195	-6.87189	6.34e-12	4.19e-10	0	0	1	0	0	0
ENSG00000227392	HPN-AS1	antisense	14.4913	-1.26703	1.26703	2.40666	-2.40666	0.499163	2.53832	0.0111387	0.0612282	ENSG00000089737	DDX24	protein_coding	3192.289023	1.63197	1.63197	3.09937	3.09937	0.194225	-8.40247	4.37e-17	9.09e-15	0	0	0	0	0	1
ENSG00000227392	HPN-AS1	antisense	14.4913	-1.26703	1.26703	2.40666	-2.40666	0.499163	2.53832	0.0111387	0.0612282	ENSG00000166780	C16orf45	protein_coding	428.6905467	1.03238	1.03238	2.0454	2.0454	0.262556	-3.93205	8.42e-05	0.00122721	1	0	0	0	0	0
ENSG00000227392	HPN-AS1	antisense	14.4913	-1.26703	1.26703	2.40666	-2.40666	0.499163	2.53832	0.0111387	0.0612282	ENSG00000164176	EDIL3	protein_coding	1710.949273	1.26318	1.26318	2.40025	2.40025	0.339172	-3.72431	0.00019585	0.00249743	0	0	1	0	0	0
ENSG00000227392	HPN-AS1	antisense	14.4913	-1.26703	1.26703	2.40666	-2.40666	0.499163	2.53832	0.0111387	0.0612282	ENSG00000066336	SPI1	protein_coding	512.5106754	0.793592	0.793592	1.73338	1.73338	0.29354	-2.70353	0.00686081	0.0431503	0	0	0	1	0	0
ENSG00000227392	HPN-AS1	antisense	14.4913	-1.26703	1.26703	2.40666	-2.40666	0.499163	2.53832	0.0111387	0.0612282	ENSG00000003249	DBNDD1	protein_coding	406.8480073	-0.651994	0.651994	1.57134	-1.57134	0.257281	2.53417	0.0112715	0.0617893	1	0	0	0	0	0
ENSG00000255733	IFNG-AS1	antisense	14.1753	1.52056	1.52056	2.86902	2.86902	0.472918	-3.21526	0.00130325	0.0118448	ENSG00000155465	SLC7A7	protein_coding	324.4735222	0.858285	0.858285	1.81288	1.81288	0.293022	-2.92908	0.0033997	0.0250861	0	0	0	0	1	0
ENSG00000255733	IFNG-AS1	antisense	14.1753	1.52056	1.52056	2.86902	2.86902	0.472918	-3.21526	0.00130325	0.0118448	ENSG00000119715	ESRRB	protein_coding	22.44268232	-0.950714	0.950714	1.93283	-1.93283	0.306769	3.09912	0.00194094	0.016301	0	0	0	1	0	0
ENSG00000255733	IFNG-AS1	antisense	14.1753	1.52056	1.52056	2.86902	2.86902	0.472918	-3.21526	0.00130325	0.0118448	ENSG00000127540	UQCR11	protein_coding	949.5490461	-0.962983	0.962983	1.94934	-1.94934	0.10907	8.82905	1.06e-18	2.98e-16	1	0	0	0	0	0
ENSG00000255733	IFNG-AS1	antisense	14.1753	1.52056	1.52056	2.86902	2.86902	0.472918	-3.21526	0.00130325	0.0118448	ENSG00000182890	GLUD2	protein_coding	81.10660346	-0.590553	0.590553	1.50582	-1.50582	0.233297	2.53134	0.0113628	0.062139	0	1	0	0	0	0
ENSG00000255733	IFNG-AS1	antisense	14.1753	1.52056	1.52056	2.86902	2.86902	0.472918	-3.21526	0.00130325	0.0118448	ENSG00000118503	TNFAIP3	protein_coding	4575.310118	0.880381	0.880381	1.84086	1.84086	0.333465	-2.6401	0.00828811	0.0495751	1	0	0	0	0	0
ENSG00000255733	IFNG-AS1	antisense	14.1753	1.52056	1.52056	2.86902	2.86902	0.472918	-3.21526	0.00130325	0.0118448	ENSG00000173838	MARCH10	protein_coding	11.26227769	-1.3034	1.3034	2.4681	-2.4681	0.35549	3.66648	0.000245908	0.0030105	0	1	0	0	0	0
ENSG00000255733	IFNG-AS1	antisense	14.1753	1.52056	1.52056	2.86902	2.86902	0.472918	-3.21526	0.00130325	0.0118448	ENSG00000092199	HNRNPC	protein_coding	13337.67942	0.862957	0.862957	1.81876	1.81876	0.112843	-7.64739	2.05e-14	2.32e-12	0	0	0	0	0	1
ENSG00000255733	IFNG-AS1	antisense	14.1753	1.52056	1.52056	2.86902	2.86902	0.472918	-3.21526	0.00130325	0.0118448	ENSG00000135486	HNRNPA1	protein_coding	21671.62202	1.74256	1.74256	3.34628	3.34628	0.220806	-7.89182	2.98e-15	4.02e-13	0	0	0	0	0	1
ENSG00000255733	IFNG-AS1	antisense	14.1753	1.52056	1.52056	2.86902	2.86902	0.472918	-3.21526	0.00130325	0.0118448	ENSG00000174231	PRPF8	protein_coding	9999.718466	1.48782	1.48782	2.80464	2.80464	0.158124	-9.40921	5e-21	2.05e-18	0	0	0	0	0	1
ENSG00000259954	IL21R-AS1	antisense	42.1421	-1.11215	1.11215	2.16168	-2.16168	0.397111	2.80061	0.00510053	0.0342791	ENSG00000131495	NDUFA2	protein_coding	918.9978048	-1.08189	1.08189	2.11681	-2.11681	0.129125	8.37863	5.35e-17	1.08e-14	0	1	0	0	0	0
ENSG00000259954	IL21R-AS1	antisense	42.1421	-1.11215	1.11215	2.16168	-2.16168	0.397111	2.80061	0.00510053	0.0342791	ENSG00000160959	LRRC14	protein_coding	2466.318411	-0.609376	0.609376	1.5256	-1.5256	0.132626	4.59468	4.33e-06	9.26e-05	0	1	0	0	0	0
ENSG00000259954	IL21R-AS1	antisense	42.1421	-1.11215	1.11215	2.16168	-2.16168	0.397111	2.80061	0.00510053	0.0342791	ENSG00000115286	NDUFS7	protein_coding	778.3802737	-1.61853	1.61853	3.07062	-3.07062	0.0995702	16.2552	2.05e-59	7.43e-55	0	1	0	0	0	0
ENSG00000259954	IL21R-AS1	antisense	42.1421	-1.11215	1.11215	2.16168	-2.16168	0.397111	2.80061	0.00510053	0.0342791	ENSG00000141873	SLC39A3	protein_coding	527.855615	-0.670311	0.670311	1.59142	-1.59142	0.0960148	6.98134	2.92e-12	2.11e-10	0	1	0	0	0	0
ENSG00000259954	IL21R-AS1	antisense	42.1421	-1.11215	1.11215	2.16168	-2.16168	0.397111	2.80061	0.00510053	0.0342791	ENSG00000173486	FKBP2	protein_coding	63.54541466	-1.47883	1.47883	2.78722	-2.78722	0.154801	9.55312	1.26e-21	5.69e-19	0	1	0	0	0	0
ENSG00000259954	IL21R-AS1	antisense	42.1421	-1.11215	1.11215	2.16168	-2.16168	0.397111	2.80061	0.00510053	0.0342791	ENSG00000079616	KIF22	protein_coding	2585.620454	-0.787096	0.787096	1.7256	-1.7256	0.321754	2.44627	0.0144344	0.0741484	0	1	0	0	0	0
ENSG00000259954	IL21R-AS1	antisense	42.1421	-1.11215	1.11215	2.16168	-2.16168	0.397111	2.80061	0.00510053	0.0342791	ENSG00000138669	PRKG2	protein_coding	699.3306689	-0.893742	0.893742	1.85799	-1.85799	0.326388	2.73828	0.00617616	0.0399489	0	1	0	0	0	0
ENSG00000259954	IL21R-AS1	antisense	42.1421	-1.11215	1.11215	2.16168	-2.16168	0.397111	2.80061	0.00510053	0.0342791	ENSG00000214026	MRPL23	protein_coding	216.667475	0.934044	0.934044	1.91062	1.91062	0.220566	-4.23475	2.29e-05	0.000400899	0	1	0	0	0	0
ENSG00000259954	IL21R-AS1	antisense	42.1421	-1.11215	1.11215	2.16168	-2.16168	0.397111	2.80061	0.00510053	0.0342791	ENSG00000243678	NME2	protein_coding	305.9184605	-2.67341	2.67341	6.37937	-6.37937	0.266706	10.0238	1.2e-23	7.22e-21	0	1	0	0	0	0
ENSG00000259954	IL21R-AS1	antisense	42.1421	-1.11215	1.11215	2.16168	-2.16168	0.397111	2.80061	0.00510053	0.0342791	ENSG00000103266	STUB1	protein_coding	1266.971545	-0.605809	0.605809	1.52183	-1.52183	0.0975858	6.20797	5.37e-10	2.52e-08	0	1	0	0	0	0
ENSG00000259954	IL21R-AS1	antisense	42.1421	-1.11215	1.11215	2.16168	-2.16168	0.397111	2.80061	0.00510053	0.0342791	ENSG00000163463	KRTCAP2	protein_coding	368.0318766	-0.681452	0.681452	1.60375	-1.60375	0.10995	6.19784	5.72e-10	2.66e-08	0	1	0	0	0	0
ENSG00000259954	IL21R-AS1	antisense	42.1421	-1.11215	1.11215	2.16168	-2.16168	0.397111	2.80061	0.00510053	0.0342791	ENSG00000115274	INO80B	protein_coding	109.4395193	-0.619763	0.619763	1.53662	-1.53662	0.129716	4.77783	1.77e-06	4.18e-05	0	1	0	0	0	0
ENSG00000259954	IL21R-AS1	antisense	42.1421	-1.11215	1.11215	2.16168	-2.16168	0.397111	2.80061	0.00510053	0.0342791	ENSG00000106153	CHCHD2	protein_coding	5405.489047	0.650776	0.650776	1.57001	1.57001	0.124904	-5.21021	1.89e-07	5.44e-06	0	1	0	0	0	0
ENSG00000259954	IL21R-AS1	antisense	42.1421	-1.11215	1.11215	2.16168	-2.16168	0.397111	2.80061	0.00510053	0.0342791	ENSG00000137133	HINT2	protein_coding	24.74768288	-1.60759	1.60759	3.04742	-3.04742	0.260721	6.16593	7.01e-10	3.21e-08	0	1	0	0	0	0
ENSG00000259954	IL21R-AS1	antisense	42.1421	-1.11215	1.11215	2.16168	-2.16168	0.397111	2.80061	0.00510053	0.0342791	ENSG00000167775	CD320	protein_coding	1759.933671	-0.601262	0.601262	1.51704	-1.51704	0.215444	2.7908	0.00525773	0.0351202	0	1	0	0	0	0
ENSG00000259954	IL21R-AS1	antisense	42.1421	-1.11215	1.11215	2.16168	-2.16168	0.397111	2.80061	0.00510053	0.0342791	ENSG00000174915	PTDSS2	protein_coding	608.9615245	0.741973	0.741973	1.67246	1.67246	0.106919	-6.93961	3.93e-12	2.74e-10	0	1	0	0	0	0
ENSG00000259954	IL21R-AS1	antisense	42.1421	-1.11215	1.11215	2.16168	-2.16168	0.397111	2.80061	0.00510053	0.0342791	ENSG00000178982	EIF3K	protein_coding	3375.969136	0.869565	0.869565	1.82711	1.82711	0.12973	-6.7029	2.04e-11	1.25e-09	0	1	0	0	0	0
ENSG00000259954	IL21R-AS1	antisense	42.1421	-1.11215	1.11215	2.16168	-2.16168	0.397111	2.80061	0.00510053	0.0342791	ENSG00000127774	EMC6	protein_coding	42.00302075	-1.35844	1.35844	2.56407	-2.56407	0.180932	7.50802	6e-14	6.19e-12	0	1	0	0	0	0
ENSG00000259954	IL21R-AS1	antisense	42.1421	-1.11215	1.11215	2.16168	-2.16168	0.397111	2.80061	0.00510053	0.0342791	ENSG00000189227	C15orf61	protein_coding	177.4696812	-0.988548	0.988548	1.98419	-1.98419	0.175046	5.64736	1.63e-08	5.86e-07	0	1	0	0	0	0
ENSG00000259954	IL21R-AS1	antisense	42.1421	-1.11215	1.11215	2.16168	-2.16168	0.397111	2.80061	0.00510053	0.0342791	ENSG00000105404	RABAC1	protein_coding	711.7404688	-1.84512	1.84512	3.59282	-3.59282	0.11688	15.7864	3.86e-56	2.79e-52	0	1	0	0	0	0
ENSG00000259954	IL21R-AS1	antisense	42.1421	-1.11215	1.11215	2.16168	-2.16168	0.397111	2.80061	0.00510053	0.0342791	ENSG00000170906	NDUFA3	protein_coding	888.9688023	0.612026	0.612026	1.5284	1.5284	0.141115	-4.33708	1.44e-05	0.000265734	0	1	0	0	0	0
ENSG00000259954	IL21R-AS1	antisense	42.1421	-1.11215	1.11215	2.16168	-2.16168	0.397111	2.80061	0.00510053	0.0342791	ENSG00000196502	SULT1A1	protein_coding	930.857961	0.726561	0.726561	1.65469	1.65469	0.206508	-3.51833	0.000434274	0.00482984	0	1	0	0	0	0
ENSG00000259954	IL21R-AS1	antisense	42.1421	-1.11215	1.11215	2.16168	-2.16168	0.397111	2.80061	0.00510053	0.0342791	ENSG00000104067	TJP1	protein_coding	1948.953317	1.61476	1.61476	3.06262	3.06262	0.157864	-10.2289	1.47e-24	1.02e-21	0	1	0	0	0	0
ENSG00000259954	IL21R-AS1	antisense	42.1421	-1.11215	1.11215	2.16168	-2.16168	0.397111	2.80061	0.00510053	0.0342791	ENSG00000111325	OGFOD2	protein_coding	108.2301322	-0.947897	0.947897	1.92906	-1.92906	0.232098	4.08404	4.43e-05	0.000707672	0	1	0	0	0	0
ENSG00000259954	IL21R-AS1	antisense	42.1421	-1.11215	1.11215	2.16168	-2.16168	0.397111	2.80061	0.00510053	0.0342791	ENSG00000081692	JMJD4	protein_coding	373.2920362	-0.646061	0.646061	1.56489	-1.56489	0.0933484	6.92096	4.49e-12	3.1e-10	0	1	0	0	0	0
ENSG00000259954	IL21R-AS1	antisense	42.1421	-1.11215	1.11215	2.16168	-2.16168	0.397111	2.80061	0.00510053	0.0342791	ENSG00000204922	UQCC3	protein_coding	358.2696505	-1.38944	1.38944	2.61978	-2.61978	0.159387	8.71741	2.85e-18	7.51e-16	0	1	0	0	0	0
ENSG00000259954	IL21R-AS1	antisense	42.1421	-1.11215	1.11215	2.16168	-2.16168	0.397111	2.80061	0.00510053	0.0342791	ENSG00000120071	KANSL1	protein_coding	702.8400677	1.17033	1.17033	2.25063	2.25063	0.150288	-7.78725	6.85e-15	8.63e-13	0	1	0	0	0	0
ENSG00000259954	IL21R-AS1	antisense	42.1421	-1.11215	1.11215	2.16168	-2.16168	0.397111	2.80061	0.00510053	0.0342791	ENSG00000152894	PTPRK	protein_coding	1654.615437	1.12881	1.12881	2.18678	2.18678	0.186333	-6.05802	1.38e-09	5.96e-08	0	1	0	0	0	0
ENSG00000259954	IL21R-AS1	antisense	42.1421	-1.11215	1.11215	2.16168	-2.16168	0.397111	2.80061	0.00510053	0.0342791	ENSG00000062582	MRPS24	protein_coding	27.80619019	-1.74501	1.74501	3.35198	-3.35198	0.211642	8.24514	1.65e-16	2.91e-14	0	1	0	0	0	0
ENSG00000259954	IL21R-AS1	antisense	42.1421	-1.11215	1.11215	2.16168	-2.16168	0.397111	2.80061	0.00510053	0.0342791	ENSG00000105518	TMEM205	protein_coding	1522.896789	-1.14601	1.14601	2.21301	-2.21301	0.134281	8.53442	1.41e-17	3.29e-15	0	1	0	0	0	0
ENSG00000259954	IL21R-AS1	antisense	42.1421	-1.11215	1.11215	2.16168	-2.16168	0.397111	2.80061	0.00510053	0.0342791	ENSG00000153406	NMRAL1	protein_coding	749.3040082	1.05287	1.05287	2.07466	2.07466	0.221231	-4.75916	1.94e-06	4.54e-05	0	1	0	0	0	0
ENSG00000259954	IL21R-AS1	antisense	42.1421	-1.11215	1.11215	2.16168	-2.16168	0.397111	2.80061	0.00510053	0.0342791	ENSG00000110801	PSMD9	protein_coding	298.5947762	-0.770493	0.770493	1.70585	-1.70585	0.0945568	8.14846	3.69e-16	5.98e-14	0	1	0	0	0	0
ENSG00000259954	IL21R-AS1	antisense	42.1421	-1.11215	1.11215	2.16168	-2.16168	0.397111	2.80061	0.00510053	0.0342791	ENSG00000173137	ADCK5	protein_coding	266.7718155	0.853292	0.853292	1.80662	1.80662	0.147104	-5.80061	6.61e-09	2.54e-07	0	1	0	0	0	0
ENSG00000259954	IL21R-AS1	antisense	42.1421	-1.11215	1.11215	2.16168	-2.16168	0.397111	2.80061	0.00510053	0.0342791	ENSG00000123154	WDR83	protein_coding	270.6665234	-0.692746	0.692746	1.61636	-1.61636	0.125992	5.49832	3.83e-08	1.29e-06	0	1	0	0	0	0
ENSG00000259954	IL21R-AS1	antisense	42.1421	-1.11215	1.11215	2.16168	-2.16168	0.397111	2.80061	0.00510053	0.0342791	ENSG00000068903	SIRT2	protein_coding	1260.717783	0.591131	0.591131	1.50643	1.50643	0.0808249	-7.31373	2.6e-13	2.35e-11	0	1	0	0	0	0
ENSG00000259954	IL21R-AS1	antisense	42.1421	-1.11215	1.11215	2.16168	-2.16168	0.397111	2.80061	0.00510053	0.0342791	ENSG00000186010	NDUFA13	protein_coding	386.2545668	-1.15026	1.15026	2.21954	-2.21954	0.137074	8.39153	4.8e-17	9.8e-15	0	1	0	0	0	0
ENSG00000259954	IL21R-AS1	antisense	42.1421	-1.11215	1.11215	2.16168	-2.16168	0.397111	2.80061	0.00510053	0.0342791	ENSG00000213741	RPS29	protein_coding	7928.387565	0.915455	0.915455	1.88616	1.88616	0.122797	-7.45504	8.98e-14	8.97e-12	0	1	0	0	0	0
ENSG00000259954	IL21R-AS1	antisense	42.1421	-1.11215	1.11215	2.16168	-2.16168	0.397111	2.80061	0.00510053	0.0342791	ENSG00000165029	ABCA1	protein_coding	1848.914655	0.873684	0.873684	1.83234	1.83234	0.324238	-2.69458	0.00704784	0.0441118	0	1	0	0	0	0
ENSG00000259954	IL21R-AS1	antisense	42.1421	-1.11215	1.11215	2.16168	-2.16168	0.397111	2.80061	0.00510053	0.0342791	ENSG00000205155	PSENEN	protein_coding	484.2699946	-0.825587	0.825587	1.77226	-1.77226	0.134017	6.16031	7.26e-10	3.32e-08	0	1	0	0	0	0
ENSG00000259954	IL21R-AS1	antisense	42.1421	-1.11215	1.11215	2.16168	-2.16168	0.397111	2.80061	0.00510053	0.0342791	ENSG00000155849	ELMO1	protein_coding	776.9316172	0.636646	0.636646	1.55471	1.55471	0.208718	-3.05026	0.00228641	0.0184155	1	0	0	0	0	0
ENSG00000259954	IL21R-AS1	antisense	42.1421	-1.11215	1.11215	2.16168	-2.16168	0.397111	2.80061	0.00510053	0.0342791	ENSG00000105640	RPL18A	protein_coding	8459.068981	2.25573	2.25573	4.77577	4.77577	0.343305	-6.57064	5.01e-11	2.84e-09	0	1	0	0	0	0
ENSG00000259954	IL21R-AS1	antisense	42.1421	-1.11215	1.11215	2.16168	-2.16168	0.397111	2.80061	0.00510053	0.0342791	ENSG00000176340	COX8A	protein_coding	2474.909472	-0.870369	0.870369	1.82813	-1.82813	0.131341	6.62679	3.43e-11	2.03e-09	0	1	0	0	0	0
ENSG00000259954	IL21R-AS1	antisense	42.1421	-1.11215	1.11215	2.16168	-2.16168	0.397111	2.80061	0.00510053	0.0342791	ENSG00000164405	UQCRQ	protein_coding	3211.301189	-0.811977	0.811977	1.75562	-1.75562	0.174406	4.65567	3.23e-06	7.13e-05	0	1	0	0	0	0
ENSG00000259954	IL21R-AS1	antisense	42.1421	-1.11215	1.11215	2.16168	-2.16168	0.397111	2.80061	0.00510053	0.0342791	ENSG00000213999	MEF2B	protein_coding	30.48377918	-1.32774	1.32774	2.51008	-2.51008	0.212562	6.24633	4.2e-10	2.02e-08	0	1	0	0	0	0
ENSG00000259954	IL21R-AS1	antisense	42.1421	-1.11215	1.11215	2.16168	-2.16168	0.397111	2.80061	0.00510053	0.0342791	ENSG00000198743	SLC5A3	protein_coding	1855.365193	-0.704642	0.704642	1.62974	-1.62974	0.253397	2.78078	0.00542279	0.03599	0	1	0	0	0	0
ENSG00000259954	IL21R-AS1	antisense	42.1421	-1.11215	1.11215	2.16168	-2.16168	0.397111	2.80061	0.00510053	0.0342791	ENSG00000278619	MRM1	protein_coding	52.9233651	1.18194	1.18194	2.26882	2.26882	0.190673	-6.19879	5.69e-10	2.65e-08	0	1	0	0	0	0
ENSG00000259954	IL21R-AS1	antisense	42.1421	-1.11215	1.11215	2.16168	-2.16168	0.397111	2.80061	0.00510053	0.0342791	ENSG00000123444	KBTBD4	protein_coding	78.31714659	1.05327	1.05327	2.07523	2.07523	0.175752	-5.99295	2.06e-09	8.63e-08	0	1	0	0	0	0
ENSG00000259954	IL21R-AS1	antisense	42.1421	-1.11215	1.11215	2.16168	-2.16168	0.397111	2.80061	0.00510053	0.0342791	ENSG00000066379	ZNRD1	protein_coding	158.60709	0.841741	0.841741	1.79221	1.79221	0.17174	-4.90125	9.52e-07	2.38e-05	0	1	0	0	0	0
ENSG00000259954	IL21R-AS1	antisense	42.1421	-1.11215	1.11215	2.16168	-2.16168	0.397111	2.80061	0.00510053	0.0342791	ENSG00000204316	MRPL38	protein_coding	362.1006971	-1.0193	1.0193	2.02693	-2.02693	0.152526	6.68276	2.34e-11	1.43e-09	0	1	0	0	0	0
ENSG00000259954	IL21R-AS1	antisense	42.1421	-1.11215	1.11215	2.16168	-2.16168	0.397111	2.80061	0.00510053	0.0342791	ENSG00000198242	RPL23A	protein_coding	3072.633413	2.24253	2.24253	4.73225	4.73225	0.345251	-6.49536	8.28e-11	4.49e-09	0	1	0	0	0	0
ENSG00000259954	IL21R-AS1	antisense	42.1421	-1.11215	1.11215	2.16168	-2.16168	0.397111	2.80061	0.00510053	0.0342791	ENSG00000108465	CDK5RAP3	protein_coding	2177.691031	-1.1376	1.1376	2.20015	-2.20015	0.170776	6.66138	2.71e-11	1.64e-09	0	1	0	0	0	0
ENSG00000259954	IL21R-AS1	antisense	42.1421	-1.11215	1.11215	2.16168	-2.16168	0.397111	2.80061	0.00510053	0.0342791	ENSG00000147403	RPL10	protein_coding	27402.00661	1.15936	1.15936	2.23358	2.23358	0.190065	-6.09978	1.06e-09	4.67e-08	1	1	0	0	0	0
ENSG00000259954	IL21R-AS1	antisense	42.1421	-1.11215	1.11215	2.16168	-2.16168	0.397111	2.80061	0.00510053	0.0342791	ENSG00000149925	ALDOA	protein_coding	1048.448546	-1.97947	1.97947	3.94347	-3.94347	0.165073	11.9914	3.94e-33	7.12e-30	0	1	0	0	0	0
ENSG00000259954	IL21R-AS1	antisense	42.1421	-1.11215	1.11215	2.16168	-2.16168	0.397111	2.80061	0.00510053	0.0342791	ENSG00000242028	HYPK	protein_coding	293.1542217	-1.17637	1.17637	2.26007	-2.26007	0.172892	6.80409	1.02e-11	6.5e-10	0	1	0	0	0	0
ENSG00000259954	IL21R-AS1	antisense	42.1421	-1.11215	1.11215	2.16168	-2.16168	0.397111	2.80061	0.00510053	0.0342791	ENSG00000254598	CSNK2A3	protein_coding	7.700035914	-0.913781	0.913781	1.88398	-1.88398	0.34319	2.66261	0.00775367	0.047244	0	1	0	0	0	0
ENSG00000259954	IL21R-AS1	antisense	42.1421	-1.11215	1.11215	2.16168	-2.16168	0.397111	2.80061	0.00510053	0.0342791	ENSG00000105856	HBP1	protein_coding	1291.202264	1.26203	1.26203	2.39833	2.39833	0.185652	-6.79783	1.06e-11	6.74e-10	0	1	0	0	0	0
ENSG00000259954	IL21R-AS1	antisense	42.1421	-1.11215	1.11215	2.16168	-2.16168	0.397111	2.80061	0.00510053	0.0342791	ENSG00000182890	GLUD2	protein_coding	81.10660346	-0.590553	0.590553	1.50582	-1.50582	0.233297	2.53134	0.0113628	0.062139	0	1	0	0	0	0
ENSG00000259954	IL21R-AS1	antisense	42.1421	-1.11215	1.11215	2.16168	-2.16168	0.397111	2.80061	0.00510053	0.0342791	ENSG00000168159	RNF187	protein_coding	732.1193339	0.927365	0.927365	1.9018	1.9018	0.168898	-5.49067	4e-08	1.34e-06	0	1	0	0	0	0
ENSG00000259954	IL21R-AS1	antisense	42.1421	-1.11215	1.11215	2.16168	-2.16168	0.397111	2.80061	0.00510053	0.0342791	ENSG00000161048	NAPEPLD	protein_coding	92.75111493	1.33975	1.33975	2.53108	2.53108	0.25062	-5.34574	9e-08	2.79e-06	0	1	0	0	0	0
ENSG00000259954	IL21R-AS1	antisense	42.1421	-1.11215	1.11215	2.16168	-2.16168	0.397111	2.80061	0.00510053	0.0342791	ENSG00000023191	RNH1	protein_coding	3690.156157	1.17992	1.17992	2.26564	2.26564	0.163294	-7.22573	4.98e-13	4.32e-11	0	1	0	0	0	0
ENSG00000259954	IL21R-AS1	antisense	42.1421	-1.11215	1.11215	2.16168	-2.16168	0.397111	2.80061	0.00510053	0.0342791	ENSG00000152082	MZT2B	protein_coding	847.9899228	-0.739908	0.739908	1.67007	-1.67007	0.164992	4.48452	7.31e-06	0.00014666	0	1	0	0	0	0
ENSG00000259954	IL21R-AS1	antisense	42.1421	-1.11215	1.11215	2.16168	-2.16168	0.397111	2.80061	0.00510053	0.0342791	ENSG00000169972	PUSL1	protein_coding	387.1819795	-0.787192	0.787192	1.72571	-1.72571	0.109101	7.21527	5.38e-13	4.63e-11	0	1	0	0	0	0
ENSG00000259954	IL21R-AS1	antisense	42.1421	-1.11215	1.11215	2.16168	-2.16168	0.397111	2.80061	0.00510053	0.0342791	ENSG00000120725	SIL1	protein_coding	2176.455591	-0.597884	0.597884	1.5135	-1.5135	0.114194	5.23568	1.64e-07	4.81e-06	0	1	0	0	0	0
ENSG00000259954	IL21R-AS1	antisense	42.1421	-1.11215	1.11215	2.16168	-2.16168	0.397111	2.80061	0.00510053	0.0342791	ENSG00000105583	WDR83OS	protein_coding	1.795239942	-3.75196	3.75196	13.4726	-13.4726	0.773284	4.85198	1.22e-06	2.98e-05	0	1	0	0	0	0
ENSG00000259954	IL21R-AS1	antisense	42.1421	-1.11215	1.11215	2.16168	-2.16168	0.397111	2.80061	0.00510053	0.0342791	ENSG00000107872	FBXL15	protein_coding	542.3985716	-0.626426	0.626426	1.54374	-1.54374	0.129262	4.84618	1.26e-06	3.07e-05	0	1	0	0	0	0
ENSG00000259954	IL21R-AS1	antisense	42.1421	-1.11215	1.11215	2.16168	-2.16168	0.397111	2.80061	0.00510053	0.0342791	ENSG00000148296	SURF6	protein_coding	304.9104401	1.38799	1.38799	2.61713	2.61713	0.171938	-8.07259	6.88e-16	1.06e-13	0	1	0	0	0	0
ENSG00000259954	IL21R-AS1	antisense	42.1421	-1.11215	1.11215	2.16168	-2.16168	0.397111	2.80061	0.00510053	0.0342791	ENSG00000161021	MAML1	protein_coding	232.8450403	1.73707	1.73707	3.33357	3.33357	0.18545	-9.36677	7.48e-21	2.97e-18	0	1	0	0	0	0
ENSG00000259954	IL21R-AS1	antisense	42.1421	-1.11215	1.11215	2.16168	-2.16168	0.397111	2.80061	0.00510053	0.0342791	ENSG00000154727	GABPA	protein_coding	1273.448798	0.826942	0.826942	1.77392	1.77392	0.157669	-5.2448	1.56e-07	4.6e-06	0	1	0	0	0	0
ENSG00000259954	IL21R-AS1	antisense	42.1421	-1.11215	1.11215	2.16168	-2.16168	0.397111	2.80061	0.00510053	0.0342791	ENSG00000204352	C9orf129	protein_coding	5.509204094	1.25749	1.25749	2.39079	2.39079	0.517782	-2.4286	0.0151572	0.0766639	0	1	0	0	0	0
ENSG00000259954	IL21R-AS1	antisense	42.1421	-1.11215	1.11215	2.16168	-2.16168	0.397111	2.80061	0.00510053	0.0342791	ENSG00000177971	IMP3	protein_coding	887.081262	-0.603366	0.603366	1.51926	-1.51926	0.124393	4.85048	1.23e-06	3.01e-05	0	1	0	0	0	0
ENSG00000259954	IL21R-AS1	antisense	42.1421	-1.11215	1.11215	2.16168	-2.16168	0.397111	2.80061	0.00510053	0.0342791	ENSG00000242252	BGLAP	protein_coding	58.38962181	-0.679643	0.679643	1.60174	-1.60174	0.210632	3.22668	0.00125236	0.0114776	0	1	0	0	0	0
ENSG00000259954	IL21R-AS1	antisense	42.1421	-1.11215	1.11215	2.16168	-2.16168	0.397111	2.80061	0.00510053	0.0342791	ENSG00000171443	ZNF524	protein_coding	476.9615658	-0.6955	0.6955	1.61945	-1.61945	0.143175	4.85769	1.19e-06	2.91e-05	0	1	0	0	0	0
ENSG00000259954	IL21R-AS1	antisense	42.1421	-1.11215	1.11215	2.16168	-2.16168	0.397111	2.80061	0.00510053	0.0342791	ENSG00000114391	RPL24	protein_coding	12913.27403	0.912655	0.912655	1.88251	1.88251	0.130999	-6.96688	3.24e-12	2.3e-10	0	1	0	0	0	0
ENSG00000259954	IL21R-AS1	antisense	42.1421	-1.11215	1.11215	2.16168	-2.16168	0.397111	2.80061	0.00510053	0.0342791	ENSG00000254093	PINX1	protein_coding	11.90161623	1.03863	1.03863	2.05428	2.05428	0.2767	-3.75364	0.000174282	0.00227454	0	1	0	0	0	0
ENSG00000259954	IL21R-AS1	antisense	42.1421	-1.11215	1.11215	2.16168	-2.16168	0.397111	2.80061	0.00510053	0.0342791	ENSG00000143614	GATAD2B	protein_coding	272.0074052	1.42124	1.42124	2.67815	2.67815	0.16769	-8.47541	2.34e-17	5.1e-15	0	1	0	0	0	0
ENSG00000259954	IL21R-AS1	antisense	42.1421	-1.11215	1.11215	2.16168	-2.16168	0.397111	2.80061	0.00510053	0.0342791	ENSG00000166441	RPL27A	protein_coding	17595.10176	1.00449	1.00449	2.00624	2.00624	0.131804	-7.62112	2.51e-14	2.82e-12	0	1	0	0	0	0
ENSG00000259954	IL21R-AS1	antisense	42.1421	-1.11215	1.11215	2.16168	-2.16168	0.397111	2.80061	0.00510053	0.0342791	ENSG00000107863	ARHGAP21	protein_coding	3611.086467	0.733482	0.733482	1.66265	1.66265	0.103225	-7.10563	1.2e-12	9.48e-11	0	1	0	0	0	0
ENSG00000259954	IL21R-AS1	antisense	42.1421	-1.11215	1.11215	2.16168	-2.16168	0.397111	2.80061	0.00510053	0.0342791	ENSG00000170892	TSEN34	protein_coding	493.9876681	1.186	1.186	2.27521	2.27521	0.160678	-7.38121	1.57e-13	1.47e-11	0	1	0	0	0	0
ENSG00000259954	IL21R-AS1	antisense	42.1421	-1.11215	1.11215	2.16168	-2.16168	0.397111	2.80061	0.00510053	0.0342791	ENSG00000108106	UBE2S	protein_coding	363.5492527	1.24249	1.24249	2.36607	2.36607	0.210128	-5.91303	3.36e-09	1.35e-07	0	1	0	0	0	0
ENSG00000259954	IL21R-AS1	antisense	42.1421	-1.11215	1.11215	2.16168	-2.16168	0.397111	2.80061	0.00510053	0.0342791	ENSG00000213563	C8orf82	protein_coding	2373.287624	-0.939103	0.939103	1.91734	-1.91734	0.287135	3.2706	0.00107321	0.0100993	0	1	0	0	0	0
ENSG00000259954	IL21R-AS1	antisense	42.1421	-1.11215	1.11215	2.16168	-2.16168	0.397111	2.80061	0.00510053	0.0342791	ENSG00000204392	LSM2	protein_coding	248.9927556	0.670135	0.670135	1.59122	1.59122	0.0997814	-6.71603	1.87e-11	1.15e-09	0	1	0	0	0	0
ENSG00000259954	IL21R-AS1	antisense	42.1421	-1.11215	1.11215	2.16168	-2.16168	0.397111	2.80061	0.00510053	0.0342791	ENSG00000051128	HOMER3	protein_coding	343.046621	-0.639445	0.639445	1.55773	-1.55773	0.154752	4.13206	3.6e-05	0.000593427	0	1	0	0	0	0
ENSG00000259954	IL21R-AS1	antisense	42.1421	-1.11215	1.11215	2.16168	-2.16168	0.397111	2.80061	0.00510053	0.0342791	ENSG00000204356	NELFE	protein_coding	1262.274873	0.949416	0.949416	1.93109	1.93109	0.119138	-7.96908	1.6e-15	2.27e-13	0	1	0	0	0	0
ENSG00000259954	IL21R-AS1	antisense	42.1421	-1.11215	1.11215	2.16168	-2.16168	0.397111	2.80061	0.00510053	0.0342791	ENSG00000083896	YTHDC1	protein_coding	1839.660969	0.931219	0.931219	1.90689	1.90689	0.11875	-7.84183	4.44e-15	5.84e-13	0	1	0	0	0	0
ENSG00000259954	IL21R-AS1	antisense	42.1421	-1.11215	1.11215	2.16168	-2.16168	0.397111	2.80061	0.00510053	0.0342791	ENSG00000117020	AKT3	protein_coding	616.6050075	1.22382	1.22382	2.33564	2.33564	0.191469	-6.39175	1.64e-10	8.47e-09	0	1	0	0	0	0
ENSG00000259954	IL21R-AS1	antisense	42.1421	-1.11215	1.11215	2.16168	-2.16168	0.397111	2.80061	0.00510053	0.0342791	ENSG00000175390	EIF3F	protein_coding	5918.636663	0.662526	0.662526	1.58285	1.58285	0.0872112	-7.5968	3.04e-14	3.34e-12	0	1	0	0	0	0
ENSG00000259954	IL21R-AS1	antisense	42.1421	-1.11215	1.11215	2.16168	-2.16168	0.397111	2.80061	0.00510053	0.0342791	ENSG00000156650	KAT6B	protein_coding	361.9862112	1.24073	1.24073	2.36318	2.36318	0.191224	-6.48834	8.68e-11	4.7e-09	1	1	0	0	0	0
ENSG00000259954	IL21R-AS1	antisense	42.1421	-1.11215	1.11215	2.16168	-2.16168	0.397111	2.80061	0.00510053	0.0342791	ENSG00000258315	C17orf49	protein_coding	62.73995011	-0.665229	0.665229	1.58582	-1.58582	0.155416	4.28032	1.87e-05	0.00033666	0	1	0	0	0	0
ENSG00000259954	IL21R-AS1	antisense	42.1421	-1.11215	1.11215	2.16168	-2.16168	0.397111	2.80061	0.00510053	0.0342791	ENSG00000277972	CISD3	protein_coding	362.2250323	1.02302	1.02302	2.03217	2.03217	0.144417	-7.08377	1.4e-12	1.1e-10	0	1	0	0	0	0
ENSG00000259954	IL21R-AS1	antisense	42.1421	-1.11215	1.11215	2.16168	-2.16168	0.397111	2.80061	0.00510053	0.0342791	ENSG00000139354	GAS2L3	protein_coding	103.8347015	0.776454	0.776454	1.71292	1.71292	0.2963	-2.6205	0.00878007	0.0517138	0	1	0	0	0	0
ENSG00000259954	IL21R-AS1	antisense	42.1421	-1.11215	1.11215	2.16168	-2.16168	0.397111	2.80061	0.00510053	0.0342791	ENSG00000161265	U2AF1L4	protein_coding	368.1846598	-1.03603	1.03603	2.05058	-2.05058	0.136184	7.60761	2.79e-14	3.12e-12	0	1	0	0	0	0
ENSG00000259954	IL21R-AS1	antisense	42.1421	-1.11215	1.11215	2.16168	-2.16168	0.397111	2.80061	0.00510053	0.0342791	ENSG00000167136	ENDOG	protein_coding	130.4112656	-1.5694	1.5694	2.96782	-2.96782	0.171223	9.16584	4.92e-20	1.73e-17	0	1	0	0	0	0
ENSG00000259954	IL21R-AS1	antisense	42.1421	-1.11215	1.11215	2.16168	-2.16168	0.397111	2.80061	0.00510053	0.0342791	ENSG00000143702	CEP170	protein_coding	231.2157776	1.92397	1.92397	3.79465	3.79465	0.223523	-8.60746	7.47e-18	1.84e-15	0	1	0	0	0	0
ENSG00000259954	IL21R-AS1	antisense	42.1421	-1.11215	1.11215	2.16168	-2.16168	0.397111	2.80061	0.00510053	0.0342791	ENSG00000268350	FAM156A	protein_coding	17.91560026	1.12765	1.12765	2.18502	2.18502	0.180667	-6.24157	4.33e-10	2.08e-08	0	1	0	0	0	0
ENSG00000259954	IL21R-AS1	antisense	42.1421	-1.11215	1.11215	2.16168	-2.16168	0.397111	2.80061	0.00510053	0.0342791	ENSG00000204351	SKIV2L	protein_coding	2170.261328	1.04076	1.04076	2.05731	2.05731	0.151127	-6.88665	5.71e-12	3.83e-10	0	1	0	0	0	0
ENSG00000259954	IL21R-AS1	antisense	42.1421	-1.11215	1.11215	2.16168	-2.16168	0.397111	2.80061	0.00510053	0.0342791	ENSG00000144741	SLC25A26	protein_coding	355.6098769	0.731031	0.731031	1.65982	1.65982	0.107342	-6.81027	9.74e-12	6.24e-10	0	1	0	0	0	0
ENSG00000259954	IL21R-AS1	antisense	42.1421	-1.11215	1.11215	2.16168	-2.16168	0.397111	2.80061	0.00510053	0.0342791	ENSG00000011114	BTBD7	protein_coding	208.5627276	1.48527	1.48527	2.7997	2.7997	0.200112	-7.42219	1.15e-13	1.12e-11	0	1	0	0	0	0
ENSG00000259954	IL21R-AS1	antisense	42.1421	-1.11215	1.11215	2.16168	-2.16168	0.397111	2.80061	0.00510053	0.0342791	ENSG00000169021	UQCRFS1	protein_coding	1839.372267	0.685876	0.685876	1.60868	1.60868	0.108306	-6.33274	2.41e-10	1.2e-08	0	1	0	0	0	0
ENSG00000259954	IL21R-AS1	antisense	42.1421	-1.11215	1.11215	2.16168	-2.16168	0.397111	2.80061	0.00510053	0.0342791	ENSG00000104825	NFKBIB	protein_coding	186.7739693	1.01641	1.01641	2.02288	2.02288	0.192918	-5.2686	1.37e-07	4.09e-06	0	1	0	0	0	0
ENSG00000259954	IL21R-AS1	antisense	42.1421	-1.11215	1.11215	2.16168	-2.16168	0.397111	2.80061	0.00510053	0.0342791	ENSG00000250479	CHCHD10	protein_coding	510.2855479	1.38884	1.38884	2.61868	2.61868	0.248782	-5.58254	2.37e-08	8.25e-07	0	1	0	0	0	0
ENSG00000259954	IL21R-AS1	antisense	42.1421	-1.11215	1.11215	2.16168	-2.16168	0.397111	2.80061	0.00510053	0.0342791	ENSG00000092199	HNRNPC	protein_coding	13337.67942	0.862957	0.862957	1.81876	1.81876	0.112843	-7.64739	2.05e-14	2.32e-12	0	0	0	0	0	1
ENSG00000259954	IL21R-AS1	antisense	42.1421	-1.11215	1.11215	2.16168	-2.16168	0.397111	2.80061	0.00510053	0.0342791	ENSG00000136603	SKIL	protein_coding	3292.065501	0.624842	0.624842	1.54204	1.54204	0.211236	-2.95803	0.00309614	0.0233707	0	1	0	0	0	0
ENSG00000259954	IL21R-AS1	antisense	42.1421	-1.11215	1.11215	2.16168	-2.16168	0.397111	2.80061	0.00510053	0.0342791	ENSG00000105379	ETFB	protein_coding	961.258339	-1.03744	1.03744	2.05259	-2.05259	0.13436	7.72136	1.15e-14	1.39e-12	0	1	0	0	0	0
ENSG00000259954	IL21R-AS1	antisense	42.1421	-1.11215	1.11215	2.16168	-2.16168	0.397111	2.80061	0.00510053	0.0342791	ENSG00000244187	TMEM141	protein_coding	2091.885754	-1.06031	1.06031	2.08539	-2.08539	0.29937	3.54181	0.000397385	0.00449235	0	1	0	0	0	0
ENSG00000259954	IL21R-AS1	antisense	42.1421	-1.11215	1.11215	2.16168	-2.16168	0.397111	2.80061	0.00510053	0.0342791	ENSG00000169964	TMEM42	protein_coding	83.69233648	1.23465	1.23465	2.35324	2.35324	0.28006	-4.40851	1.04e-05	0.00019905	0	1	0	0	0	0
ENSG00000259954	IL21R-AS1	antisense	42.1421	-1.11215	1.11215	2.16168	-2.16168	0.397111	2.80061	0.00510053	0.0342791	ENSG00000239382	ALKBH6	protein_coding	277.3421124	-0.613258	0.613258	1.52971	-1.52971	0.151276	4.05389	5.04e-05	0.000790659	0	1	0	0	0	0
ENSG00000259954	IL21R-AS1	antisense	42.1421	-1.11215	1.11215	2.16168	-2.16168	0.397111	2.80061	0.00510053	0.0342791	ENSG00000167705	RILP	protein_coding	87.35476738	1.00974	1.00974	2.01355	2.01355	0.183036	-5.51663	3.46e-08	1.17e-06	0	1	0	0	0	0
ENSG00000259954	IL21R-AS1	antisense	42.1421	-1.11215	1.11215	2.16168	-2.16168	0.397111	2.80061	0.00510053	0.0342791	ENSG00000095059	DHPS	protein_coding	680.2606342	-0.676025	0.676025	1.59773	-1.59773	0.10969	6.16306	7.14e-10	3.26e-08	0	1	0	0	0	0
ENSG00000259954	IL21R-AS1	antisense	42.1421	-1.11215	1.11215	2.16168	-2.16168	0.397111	2.80061	0.00510053	0.0342791	ENSG00000174886	NDUFA11	protein_coding	1178.945168	-0.677621	0.677621	1.5995	-1.5995	0.124749	5.43187	5.58e-08	1.81e-06	0	1	0	0	0	0
ENSG00000259954	IL21R-AS1	antisense	42.1421	-1.11215	1.11215	2.16168	-2.16168	0.397111	2.80061	0.00510053	0.0342791	ENSG00000145734	BDP1	protein_coding	878.1771736	1.56156	1.56156	2.95174	2.95174	0.201077	-7.76599	8.1e-15	1.01e-12	0	1	0	0	0	0
ENSG00000259954	IL21R-AS1	antisense	42.1421	-1.11215	1.11215	2.16168	-2.16168	0.397111	2.80061	0.00510053	0.0342791	ENSG00000187630	DHRS4L2	protein_coding	66.70893497	1.26322	1.26322	2.4003	2.4003	0.330503	-3.82209	0.000132323	0.0018017	0	1	0	0	0	0
ENSG00000259954	IL21R-AS1	antisense	42.1421	-1.11215	1.11215	2.16168	-2.16168	0.397111	2.80061	0.00510053	0.0342791	ENSG00000257103	LSM14A	protein_coding	1938.248487	1.33997	1.33997	2.53147	2.53147	0.141378	-9.47797	2.59e-21	1.13e-18	0	1	0	0	0	0
ENSG00000259954	IL21R-AS1	antisense	42.1421	-1.11215	1.11215	2.16168	-2.16168	0.397111	2.80061	0.00510053	0.0342791	ENSG00000142765	SYTL1	protein_coding	8600.313139	-0.727545	0.727545	1.65582	-1.65582	0.294817	2.46778	0.0135954	0.0709061	0	1	0	0	0	0
ENSG00000259954	IL21R-AS1	antisense	42.1421	-1.11215	1.11215	2.16168	-2.16168	0.397111	2.80061	0.00510053	0.0342791	ENSG00000204147	ASAH2B	protein_coding	277.6699092	0.945763	0.945763	1.92621	1.92621	0.247561	-3.82032	0.000133281	0.00181133	0	1	0	0	0	0
ENSG00000259954	IL21R-AS1	antisense	42.1421	-1.11215	1.11215	2.16168	-2.16168	0.397111	2.80061	0.00510053	0.0342791	ENSG00000168028	RPSA	protein_coding	13841.98204	1.78166	1.78166	3.43821	3.43821	0.231437	-7.69822	1.38e-14	1.61e-12	0	1	0	0	0	0
ENSG00000259954	IL21R-AS1	antisense	42.1421	-1.11215	1.11215	2.16168	-2.16168	0.397111	2.80061	0.00510053	0.0342791	ENSG00000160752	FDPS	protein_coding	1959.479073	-0.594476	0.594476	1.50992	-1.50992	0.144152	4.12395	3.72e-05	0.000609998	0	1	0	0	0	0
ENSG00000259954	IL21R-AS1	antisense	42.1421	-1.11215	1.11215	2.16168	-2.16168	0.397111	2.80061	0.00510053	0.0342791	ENSG00000184897	H1FX	protein_coding	2913.60857	-0.766918	0.766918	1.70163	-1.70163	0.196159	3.90968	9.24e-05	0.00132541	0	1	0	0	0	0
ENSG00000259954	IL21R-AS1	antisense	42.1421	-1.11215	1.11215	2.16168	-2.16168	0.397111	2.80061	0.00510053	0.0342791	ENSG00000108932	SLC16A6	protein_coding	45.47176433	1.3431	1.3431	2.53696	2.53696	0.328676	-4.08639	4.38e-05	0.00070117	0	1	0	0	0	0
ENSG00000259954	IL21R-AS1	antisense	42.1421	-1.11215	1.11215	2.16168	-2.16168	0.397111	2.80061	0.00510053	0.0342791	ENSG00000002330	BAD	protein_coding	648.6802397	-1.22747	1.22747	2.34156	-2.34156	0.142555	8.61049	7.27e-18	1.8e-15	0	1	0	0	0	0
ENSG00000259954	IL21R-AS1	antisense	42.1421	-1.11215	1.11215	2.16168	-2.16168	0.397111	2.80061	0.00510053	0.0342791	ENSG00000131116	ZNF428	protein_coding	689.4160691	-0.861973	0.861973	1.81752	-1.81752	0.117105	7.3607	1.83e-13	1.7e-11	0	1	0	0	0	0
ENSG00000259954	IL21R-AS1	antisense	42.1421	-1.11215	1.11215	2.16168	-2.16168	0.397111	2.80061	0.00510053	0.0342791	ENSG00000185507	IRF7	protein_coding	379.7325872	0.940078	0.940078	1.91863	1.91863	0.20577	-4.56858	4.91e-06	0.000102851	0	1	0	0	0	0
ENSG00000259954	IL21R-AS1	antisense	42.1421	-1.11215	1.11215	2.16168	-2.16168	0.397111	2.80061	0.00510053	0.0342791	ENSG00000262814	MRPL12	protein_coding	168.8354629	-1.38779	1.38779	2.61677	-2.61677	0.195899	7.08421	1.4e-12	1.09e-10	0	1	0	0	0	0
ENSG00000259954	IL21R-AS1	antisense	42.1421	-1.11215	1.11215	2.16168	-2.16168	0.397111	2.80061	0.00510053	0.0342791	ENSG00000143450	OAZ3	protein_coding	270.1349144	-0.980594	0.980594	1.97328	-1.97328	0.317851	3.08508	0.002035	0.0168755	0	1	0	0	0	0
ENSG00000259954	IL21R-AS1	antisense	42.1421	-1.11215	1.11215	2.16168	-2.16168	0.397111	2.80061	0.00510053	0.0342791	ENSG00000183048	SLC25A10	protein_coding	257.2414245	-0.878074	0.878074	1.83792	-1.83792	0.250207	3.50939	0.000449144	0.00496267	0	1	0	0	0	0
ENSG00000259954	IL21R-AS1	antisense	42.1421	-1.11215	1.11215	2.16168	-2.16168	0.397111	2.80061	0.00510053	0.0342791	ENSG00000100968	NFATC4	protein_coding	831.5948492	1.49823	1.49823	2.82496	2.82496	0.18689	-8.01664	1.09e-15	1.59e-13	0	0	0	1	0	0
ENSG00000259954	IL21R-AS1	antisense	42.1421	-1.11215	1.11215	2.16168	-2.16168	0.397111	2.80061	0.00510053	0.0342791	ENSG00000164597	COG5	protein_coding	1414.830945	0.814744	0.814744	1.75899	1.75899	0.198499	-4.10453	4.05e-05	0.000656121	0	1	0	0	0	0
ENSG00000259954	IL21R-AS1	antisense	42.1421	-1.11215	1.11215	2.16168	-2.16168	0.397111	2.80061	0.00510053	0.0342791	ENSG00000121900	TMEM54	protein_coding	1422.062603	-0.658246	0.658246	1.57816	-1.57816	0.164295	4.00649	6.16e-05	0.000941156	0	1	0	0	0	0
ENSG00000259954	IL21R-AS1	antisense	42.1421	-1.11215	1.11215	2.16168	-2.16168	0.397111	2.80061	0.00510053	0.0342791	ENSG00000128342	LIF	protein_coding	1298.257068	0.930525	0.930525	1.90597	1.90597	0.384641	-2.4192	0.0155545	0.0779706	0	0	1	0	0	0
ENSG00000259954	IL21R-AS1	antisense	42.1421	-1.11215	1.11215	2.16168	-2.16168	0.397111	2.80061	0.00510053	0.0342791	ENSG00000105617	LENG1	protein_coding	110.9110748	1.09532	1.09532	2.13661	2.13661	0.193657	-5.65601	1.55e-08	5.59e-07	0	1	0	0	0	0
ENSG00000259954	IL21R-AS1	antisense	42.1421	-1.11215	1.11215	2.16168	-2.16168	0.397111	2.80061	0.00510053	0.0342791	ENSG00000174021	GNG5	protein_coding	394.9155775	-1.60732	1.60732	3.04686	-3.04686	0.152597	10.5331	6.08e-26	5.36e-23	0	1	0	0	0	0
ENSG00000259954	IL21R-AS1	antisense	42.1421	-1.11215	1.11215	2.16168	-2.16168	0.397111	2.80061	0.00510053	0.0342791	ENSG00000110077	MS4A6A	protein_coding	1320.161867	0.722865	0.722865	1.65046	1.65046	0.291797	-2.47729	0.0132385	0.0696881	1	0	0	0	0	0
ENSG00000259954	IL21R-AS1	antisense	42.1421	-1.11215	1.11215	2.16168	-2.16168	0.397111	2.80061	0.00510053	0.0342791	ENSG00000125977	EIF2S2	protein_coding	2779.387861	1.01041	1.01041	2.01448	2.01448	0.133474	-7.57007	3.73e-14	4e-12	1	0	0	0	0	0
ENSG00000259954	IL21R-AS1	antisense	42.1421	-1.11215	1.11215	2.16168	-2.16168	0.397111	2.80061	0.00510053	0.0342791	ENSG00000175711	B3GNTL1	protein_coding	179.6162467	0.976009	0.976009	1.96702	1.96702	0.1486	-6.56805	5.1e-11	2.88e-09	0	1	0	0	0	0
ENSG00000259954	IL21R-AS1	antisense	42.1421	-1.11215	1.11215	2.16168	-2.16168	0.397111	2.80061	0.00510053	0.0342791	ENSG00000160439	RDH13	protein_coding	62.83317258	0.697251	0.697251	1.62141	1.62141	0.203342	-3.42895	0.000605929	0.00633135	0	1	0	0	0	0
ENSG00000259954	IL21R-AS1	antisense	42.1421	-1.11215	1.11215	2.16168	-2.16168	0.397111	2.80061	0.00510053	0.0342791	ENSG00000111266	DUSP16	protein_coding	478.9855191	1.35002	1.35002	2.54916	2.54916	0.233829	-5.77353	7.76e-09	2.95e-07	0	1	0	0	0	0
ENSG00000259954	IL21R-AS1	antisense	42.1421	-1.11215	1.11215	2.16168	-2.16168	0.397111	2.80061	0.00510053	0.0342791	ENSG00000030066	NUP160	protein_coding	1571.244414	1.12983	1.12983	2.18833	2.18833	0.125967	-8.96929	2.98e-19	9.22e-17	0	1	0	0	0	0
ENSG00000259954	IL21R-AS1	antisense	42.1421	-1.11215	1.11215	2.16168	-2.16168	0.397111	2.80061	0.00510053	0.0342791	ENSG00000099849	RASSF7	protein_coding	363.2103659	0.810681	0.810681	1.75404	1.75404	0.304665	-2.66089	0.00779341	0.0473931	0	1	0	0	0	0
ENSG00000259954	IL21R-AS1	antisense	42.1421	-1.11215	1.11215	2.16168	-2.16168	0.397111	2.80061	0.00510053	0.0342791	ENSG00000148290	SURF1	protein_coding	984.0652595	0.871124	0.871124	1.82909	1.82909	0.148676	-5.85921	4.65e-09	1.84e-07	0	1	0	0	0	0
ENSG00000259954	IL21R-AS1	antisense	42.1421	-1.11215	1.11215	2.16168	-2.16168	0.397111	2.80061	0.00510053	0.0342791	ENSG00000167700	MFSD3	protein_coding	1116.351734	-0.705865	0.705865	1.63112	-1.63112	0.228139	3.09401	0.00197473	0.0165387	0	1	0	0	0	0
ENSG00000259954	IL21R-AS1	antisense	42.1421	-1.11215	1.11215	2.16168	-2.16168	0.397111	2.80061	0.00510053	0.0342791	ENSG00000177370	TIMM22	protein_coding	231.7010238	1.0822	1.0822	2.11726	2.11726	0.15029	-7.20073	5.99e-13	5.08e-11	0	1	0	0	0	0
ENSG00000259954	IL21R-AS1	antisense	42.1421	-1.11215	1.11215	2.16168	-2.16168	0.397111	2.80061	0.00510053	0.0342791	ENSG00000107281	NPDC1	protein_coding	12679.00594	-0.922592	0.922592	1.89552	-1.89552	0.198343	4.6515	3.3e-06	7.24e-05	0	1	0	0	0	0
ENSG00000259954	IL21R-AS1	antisense	42.1421	-1.11215	1.11215	2.16168	-2.16168	0.397111	2.80061	0.00510053	0.0342791	ENSG00000177045	SIX5	protein_coding	706.5177358	-0.749019	0.749019	1.68065	-1.68065	0.172902	4.33205	1.48e-05	0.000271742	0	1	0	0	0	0
ENSG00000259954	IL21R-AS1	antisense	42.1421	-1.11215	1.11215	2.16168	-2.16168	0.397111	2.80061	0.00510053	0.0342791	ENSG00000204219	TCEA3	protein_coding	2072.752289	0.643087	0.643087	1.56167	1.56167	0.218585	-2.94205	0.00326052	0.024282	0	1	0	0	0	0
ENSG00000259954	IL21R-AS1	antisense	42.1421	-1.11215	1.11215	2.16168	-2.16168	0.397111	2.80061	0.00510053	0.0342791	ENSG00000103024	NME3	protein_coding	2857.542177	-0.597209	0.597209	1.51279	-1.51279	0.140023	4.26507	2e-05	0.000356193	0	1	0	0	0	0
ENSG00000259954	IL21R-AS1	antisense	42.1421	-1.11215	1.11215	2.16168	-2.16168	0.397111	2.80061	0.00510053	0.0342791	ENSG00000013275	PSMC4	protein_coding	1917.629572	1.1553	1.1553	2.22731	2.22731	0.157679	-7.32693	2.35e-13	2.15e-11	0	1	0	0	0	0
ENSG00000259954	IL21R-AS1	antisense	42.1421	-1.11215	1.11215	2.16168	-2.16168	0.397111	2.80061	0.00510053	0.0342791	ENSG00000065413	ANKRD44	protein_coding	1417.278786	0.732932	0.732932	1.66201	1.66201	0.20254	-3.61871	0.000296074	0.00351402	0	1	0	0	0	0
ENSG00000259954	IL21R-AS1	antisense	42.1421	-1.11215	1.11215	2.16168	-2.16168	0.397111	2.80061	0.00510053	0.0342791	ENSG00000037241	RPL26L1	protein_coding	407.4541481	0.9927	0.9927	1.98991	1.98991	0.125975	-7.88014	3.27e-15	4.33e-13	0	1	0	0	0	0
ENSG00000259954	IL21R-AS1	antisense	42.1421	-1.11215	1.11215	2.16168	-2.16168	0.397111	2.80061	0.00510053	0.0342791	ENSG00000141741	MIEN1	protein_coding	1261.697588	-0.686363	0.686363	1.60922	-1.60922	0.164022	4.18459	2.86e-05	0.000487336	0	1	0	0	0	0
ENSG00000259954	IL21R-AS1	antisense	42.1421	-1.11215	1.11215	2.16168	-2.16168	0.397111	2.80061	0.00510053	0.0342791	ENSG00000182154	MRPL41	protein_coding	2017.07986	-0.892115	0.892115	1.85589	-1.85589	0.238588	3.73915	0.000184647	0.00238145	0	1	0	0	0	0
ENSG00000259954	IL21R-AS1	antisense	42.1421	-1.11215	1.11215	2.16168	-2.16168	0.397111	2.80061	0.00510053	0.0342791	ENSG00000103495	MAZ	protein_coding	1366.91807	-1.04456	1.04456	2.06274	-2.06274	0.19529	5.34879	8.85e-08	2.75e-06	0	0	0	1	0	0
ENSG00000259954	IL21R-AS1	antisense	42.1421	-1.11215	1.11215	2.16168	-2.16168	0.397111	2.80061	0.00510053	0.0342791	ENSG00000267281	ATF7	protein_coding	92.84863401	-1.58877	1.58877	3.00792	-3.00792	0.209433	7.58602	3.3e-14	3.6e-12	0	1	0	0	0	0
ENSG00000259954	IL21R-AS1	antisense	42.1421	-1.11215	1.11215	2.16168	-2.16168	0.397111	2.80061	0.00510053	0.0342791	ENSG00000162032	SPSB3	protein_coding	26.7398082	-2.06903	2.06903	4.19603	-4.19603	0.220194	9.39639	5.65e-21	2.29e-18	0	1	0	0	0	0
ENSG00000259954	IL21R-AS1	antisense	42.1421	-1.11215	1.11215	2.16168	-2.16168	0.397111	2.80061	0.00510053	0.0342791	ENSG00000182196	ARL6IP4	protein_coding	112.6091677	-1.09347	1.09347	2.13387	-2.13387	0.16202	6.74899	1.49e-11	9.22e-10	0	1	0	0	0	0
ENSG00000259954	IL21R-AS1	antisense	42.1421	-1.11215	1.11215	2.16168	-2.16168	0.397111	2.80061	0.00510053	0.0342791	ENSG00000109101	FOXN1	protein_coding	119.0318285	-1.41087	1.41087	2.65897	-2.65897	0.536761	2.62848	0.00857676	0.0508225	0	0	0	1	0	0
ENSG00000259954	IL21R-AS1	antisense	42.1421	-1.11215	1.11215	2.16168	-2.16168	0.397111	2.80061	0.00510053	0.0342791	ENSG00000153107	ANAPC1	protein_coding	977.667443	0.967135	0.967135	1.95495	1.95495	0.113695	-8.5064	1.79e-17	4.11e-15	0	1	0	0	0	0
ENSG00000259954	IL21R-AS1	antisense	42.1421	-1.11215	1.11215	2.16168	-2.16168	0.397111	2.80061	0.00510053	0.0342791	ENSG00000102934	PLLP	protein_coding	563.8940396	-0.729665	0.729665	1.65825	-1.65825	0.269267	2.70982	0.00673194	0.0425321	0	0	1	0	0	0
ENSG00000259954	IL21R-AS1	antisense	42.1421	-1.11215	1.11215	2.16168	-2.16168	0.397111	2.80061	0.00510053	0.0342791	ENSG00000122140	MRPS2	protein_coding	1121.072238	-0.671737	0.671737	1.59299	-1.59299	0.0941531	7.13452	9.71e-13	7.82e-11	1	1	0	0	0	0
ENSG00000259954	IL21R-AS1	antisense	42.1421	-1.11215	1.11215	2.16168	-2.16168	0.397111	2.80061	0.00510053	0.0342791	ENSG00000185475	TMEM179B	protein_coding	1394.168661	-0.772811	0.772811	1.7086	-1.7086	0.164003	4.71216	2.45e-06	5.61e-05	0	1	0	0	0	0
ENSG00000259954	IL21R-AS1	antisense	42.1421	-1.11215	1.11215	2.16168	-2.16168	0.397111	2.80061	0.00510053	0.0342791	ENSG00000170889	RPS9	protein_coding	14438.11979	1.39739	1.39739	2.63425	2.63425	0.16594	-8.4211	3.73e-17	7.84e-15	0	1	0	0	0	0
ENSG00000259954	IL21R-AS1	antisense	42.1421	-1.11215	1.11215	2.16168	-2.16168	0.397111	2.80061	0.00510053	0.0342791	ENSG00000257093	KIAA1147	protein_coding	235.3202094	0.86076	0.86076	1.81599	1.81599	0.22014	-3.91005	9.23e-05	0.00132425	0	1	0	0	0	0
ENSG00000259954	IL21R-AS1	antisense	42.1421	-1.11215	1.11215	2.16168	-2.16168	0.397111	2.80061	0.00510053	0.0342791	ENSG00000130699	TAF4	protein_coding	463.7600445	0.606979	0.606979	1.52307	1.52307	0.0792277	-7.6612	1.84e-14	2.11e-12	0	1	0	0	0	0
ENSG00000259954	IL21R-AS1	antisense	42.1421	-1.11215	1.11215	2.16168	-2.16168	0.397111	2.80061	0.00510053	0.0342791	ENSG00000277791	PSMB3	protein_coding	1544.819389	1.25263	1.25263	2.38276	2.38276	0.162999	-7.68491	1.53e-14	1.77e-12	0	1	0	0	0	0
ENSG00000259954	IL21R-AS1	antisense	42.1421	-1.11215	1.11215	2.16168	-2.16168	0.397111	2.80061	0.00510053	0.0342791	ENSG00000057657	PRDM1	protein_coding	968.3433828	0.984768	0.984768	1.979	1.979	0.308414	-3.19301	0.00140798	0.0126348	0	0	0	1	0	0
ENSG00000259954	IL21R-AS1	antisense	42.1421	-1.11215	1.11215	2.16168	-2.16168	0.397111	2.80061	0.00510053	0.0342791	ENSG00000197620	CXorf40A	protein_coding	618.2176574	0.807838	0.807838	1.75059	1.75059	0.160584	-5.03063	4.89e-07	1.3e-05	0	1	0	0	0	0
ENSG00000259954	IL21R-AS1	antisense	42.1421	-1.11215	1.11215	2.16168	-2.16168	0.397111	2.80061	0.00510053	0.0342791	ENSG00000160948	VPS28	protein_coding	2564.51344	0.587035	0.587035	1.50216	1.50216	0.118414	-4.95747	7.14e-07	1.84e-05	0	1	0	0	0	0
ENSG00000259954	IL21R-AS1	antisense	42.1421	-1.11215	1.11215	2.16168	-2.16168	0.397111	2.80061	0.00510053	0.0342791	ENSG00000182325	FBXL6	protein_coding	199.1000068	0.759536	0.759536	1.69295	1.69295	0.143135	-5.30642	1.12e-07	3.4e-06	0	1	0	0	0	0
ENSG00000259954	IL21R-AS1	antisense	42.1421	-1.11215	1.11215	2.16168	-2.16168	0.397111	2.80061	0.00510053	0.0342791	ENSG00000162194	LBHD1	protein_coding	172.6045011	-0.608119	0.608119	1.52427	-1.52427	0.161851	3.75728	0.000171774	0.00225155	0	1	0	0	0	0
ENSG00000259954	IL21R-AS1	antisense	42.1421	-1.11215	1.11215	2.16168	-2.16168	0.397111	2.80061	0.00510053	0.0342791	ENSG00000118689	FOXO3	protein_coding	5112.575907	0.714263	0.714263	1.64065	1.64065	0.22306	-3.20212	0.00136422	0.0123032	0	0	0	1	0	0
ENSG00000259954	IL21R-AS1	antisense	42.1421	-1.11215	1.11215	2.16168	-2.16168	0.397111	2.80061	0.00510053	0.0342791	ENSG00000140264	SERF2	protein_coding	9753.67121	-1.08211	1.08211	2.11713	-2.11713	0.108699	9.95511	2.4e-23	1.38e-20	0	1	0	0	0	0
ENSG00000259954	IL21R-AS1	antisense	42.1421	-1.11215	1.11215	2.16168	-2.16168	0.397111	2.80061	0.00510053	0.0342791	ENSG00000167397	VKORC1	protein_coding	446.1022137	-1.08114	1.08114	2.1157	-2.1157	0.140195	7.71165	1.24e-14	1.48e-12	0	1	0	0	0	0
ENSG00000259954	IL21R-AS1	antisense	42.1421	-1.11215	1.11215	2.16168	-2.16168	0.397111	2.80061	0.00510053	0.0342791	ENSG00000153989	NUS1	protein_coding	1357.872007	0.919966	0.919966	1.89207	1.89207	0.167205	-5.50201	3.75e-08	1.26e-06	0	1	0	0	0	0
ENSG00000259954	IL21R-AS1	antisense	42.1421	-1.11215	1.11215	2.16168	-2.16168	0.397111	2.80061	0.00510053	0.0342791	ENSG00000170160	CCDC144A	protein_coding	95.67784179	-1.84118	1.84118	3.58302	-3.58302	0.7102	2.59248	0.00952876	0.0548985	0	1	0	0	0	0
ENSG00000259954	IL21R-AS1	antisense	42.1421	-1.11215	1.11215	2.16168	-2.16168	0.397111	2.80061	0.00510053	0.0342791	ENSG00000174276	ZNHIT2	protein_coding	268.3382185	-0.680597	0.680597	1.6028	-1.6028	0.140504	4.84397	1.27e-06	3.09e-05	0	1	0	0	0	0
ENSG00000259954	IL21R-AS1	antisense	42.1421	-1.11215	1.11215	2.16168	-2.16168	0.397111	2.80061	0.00510053	0.0342791	ENSG00000087086	FTL	protein_coding	31574.31696	0.594799	0.594799	1.51026	1.51026	0.138944	-4.28087	1.86e-05	0.000336122	0	1	0	0	0	0
ENSG00000259954	IL21R-AS1	antisense	42.1421	-1.11215	1.11215	2.16168	-2.16168	0.397111	2.80061	0.00510053	0.0342791	ENSG00000112514	CUTA	protein_coding	2154.095329	0.658837	0.658837	1.57881	1.57881	0.138397	-4.7605	1.93e-06	4.52e-05	0	1	0	0	0	0
ENSG00000259954	IL21R-AS1	antisense	42.1421	-1.11215	1.11215	2.16168	-2.16168	0.397111	2.80061	0.00510053	0.0342791	ENSG00000104960	PTOV1	protein_coding	5741.302788	-0.906371	0.906371	1.87432	-1.87432	0.118245	7.66517	1.79e-14	2.05e-12	0	1	0	0	0	0
ENSG00000259954	IL21R-AS1	antisense	42.1421	-1.11215	1.11215	2.16168	-2.16168	0.397111	2.80061	0.00510053	0.0342791	ENSG00000077380	DYNC1I2	protein_coding	3821.894752	0.94066	0.94066	1.91941	1.91941	0.0966952	-9.72809	2.29e-22	1.17e-19	0	1	0	0	0	0
ENSG00000259954	IL21R-AS1	antisense	42.1421	-1.11215	1.11215	2.16168	-2.16168	0.397111	2.80061	0.00510053	0.0342791	ENSG00000119715	ESRRB	protein_coding	22.44268232	-0.950714	0.950714	1.93283	-1.93283	0.306769	3.09912	0.00194094	0.016301	0	0	0	1	0	0
ENSG00000259954	IL21R-AS1	antisense	42.1421	-1.11215	1.11215	2.16168	-2.16168	0.397111	2.80061	0.00510053	0.0342791	ENSG00000170296	GABARAP	protein_coding	59.04169693	-0.683363	0.683363	1.60588	-1.60588	0.236051	2.89499	0.00379175	0.0272452	0	1	0	0	0	0
ENSG00000259954	IL21R-AS1	antisense	42.1421	-1.11215	1.11215	2.16168	-2.16168	0.397111	2.80061	0.00510053	0.0342791	ENSG00000115268	RPS15	protein_coding	8788.036362	1.05787	1.05787	2.08185	2.08185	0.198498	-5.32937	9.86e-08	3.03e-06	0	1	0	0	0	0
ENSG00000259954	IL21R-AS1	antisense	42.1421	-1.11215	1.11215	2.16168	-2.16168	0.397111	2.80061	0.00510053	0.0342791	ENSG00000129968	ABHD17A	protein_coding	2287.923472	0.728754	0.728754	1.65721	1.65721	0.155937	-4.6734	2.96e-06	6.6e-05	0	1	0	0	0	0
ENSG00000259954	IL21R-AS1	antisense	42.1421	-1.11215	1.11215	2.16168	-2.16168	0.397111	2.80061	0.00510053	0.0342791	ENSG00000009950	MLXIPL	protein_coding	264.4602983	-0.718368	0.718368	1.64532	-1.64532	0.188374	3.81352	0.000136999	0.00185277	0	0	0	1	0	0
ENSG00000259954	IL21R-AS1	antisense	42.1421	-1.11215	1.11215	2.16168	-2.16168	0.397111	2.80061	0.00510053	0.0342791	ENSG00000204348	DXO	protein_coding	204.6454788	1.35441	1.35441	2.55693	2.55693	0.23383	-5.79228	6.94e-09	2.66e-07	0	1	0	0	0	0
ENSG00000259954	IL21R-AS1	antisense	42.1421	-1.11215	1.11215	2.16168	-2.16168	0.397111	2.80061	0.00510053	0.0342791	ENSG00000173273	TNKS	protein_coding	622.5118353	1.27374	1.27374	2.41788	2.41788	0.172335	-7.39109	1.46e-13	1.38e-11	0	1	0	0	0	0
ENSG00000259954	IL21R-AS1	antisense	42.1421	-1.11215	1.11215	2.16168	-2.16168	0.397111	2.80061	0.00510053	0.0342791	ENSG00000184207	PGP	protein_coding	559.3654031	-0.618582	0.618582	1.53537	-1.53537	0.153917	4.01894	5.85e-05	0.000900021	0	1	0	0	0	0
ENSG00000259954	IL21R-AS1	antisense	42.1421	-1.11215	1.11215	2.16168	-2.16168	0.397111	2.80061	0.00510053	0.0342791	ENSG00000185122	HSF1	protein_coding	1953.572611	0.859585	0.859585	1.81452	1.81452	0.14256	-6.02963	1.64e-09	7e-08	0	1	0	1	0	0
ENSG00000259954	IL21R-AS1	antisense	42.1421	-1.11215	1.11215	2.16168	-2.16168	0.397111	2.80061	0.00510053	0.0342791	ENSG00000105258	POLR2I	protein_coding	202.3595686	-1.42362	1.42362	2.68257	-2.68257	0.131911	10.7923	3.74e-27	3.98e-24	0	1	0	0	0	0
ENSG00000259954	IL21R-AS1	antisense	42.1421	-1.11215	1.11215	2.16168	-2.16168	0.397111	2.80061	0.00510053	0.0342791	ENSG00000257727	CNPY2	protein_coding	402.9594816	-0.832034	0.832034	1.78019	-1.78019	0.120556	6.90167	5.14e-12	3.47e-10	0	1	0	0	0	0
ENSG00000259954	IL21R-AS1	antisense	42.1421	-1.11215	1.11215	2.16168	-2.16168	0.397111	2.80061	0.00510053	0.0342791	ENSG00000184983	NDUFA6	protein_coding	706.1947894	1.346	1.346	2.54206	2.54206	0.168598	-7.98348	1.42e-15	2.03e-13	0	1	0	0	0	0
ENSG00000259954	IL21R-AS1	antisense	42.1421	-1.11215	1.11215	2.16168	-2.16168	0.397111	2.80061	0.00510053	0.0342791	ENSG00000109536	FRG1	protein_coding	490.8160217	1.57024	1.57024	2.96954	2.96954	0.185069	-8.4846	2.16e-17	4.85e-15	0	1	0	0	0	0
ENSG00000259954	IL21R-AS1	antisense	42.1421	-1.11215	1.11215	2.16168	-2.16168	0.397111	2.80061	0.00510053	0.0342791	ENSG00000103254	FAM173A	protein_coding	334.3861171	-0.717522	0.717522	1.64436	-1.64436	0.0907961	7.90256	2.73e-15	3.74e-13	0	1	0	0	0	0
ENSG00000259954	IL21R-AS1	antisense	42.1421	-1.11215	1.11215	2.16168	-2.16168	0.397111	2.80061	0.00510053	0.0342791	ENSG00000066294	CD84	protein_coding	520.6021312	1.12196	1.12196	2.17642	2.17642	0.270187	-4.15253	3.29e-05	0.000550285	1	0	0	0	0	0
ENSG00000259954	IL21R-AS1	antisense	42.1421	-1.11215	1.11215	2.16168	-2.16168	0.397111	2.80061	0.00510053	0.0342791	ENSG00000092531	SNAP23	protein_coding	1191.145993	-0.634001	0.634001	1.55186	-1.55186	0.108377	5.84997	4.92e-09	1.93e-07	0	1	0	0	0	0
ENSG00000259954	IL21R-AS1	antisense	42.1421	-1.11215	1.11215	2.16168	-2.16168	0.397111	2.80061	0.00510053	0.0342791	ENSG00000274808	TBC1D3B	protein_coding	5.498021719	-1.43667	1.43667	2.70696	-2.70696	0.512688	2.80224	0.00507495	0.0341325	0	1	0	0	0	0
ENSG00000259954	IL21R-AS1	antisense	42.1421	-1.11215	1.11215	2.16168	-2.16168	0.397111	2.80061	0.00510053	0.0342791	ENSG00000008382	MPND	protein_coding	630.421382	-0.787427	0.787427	1.72599	-1.72599	0.110741	7.11052	1.16e-12	9.17e-11	0	1	0	0	0	0
ENSG00000259954	IL21R-AS1	antisense	42.1421	-1.11215	1.11215	2.16168	-2.16168	0.397111	2.80061	0.00510053	0.0342791	ENSG00000164164	OTUD4	protein_coding	2922.338993	0.613599	0.613599	1.53007	1.53007	0.184412	-3.32732	0.000876853	0.0085681	0	1	0	0	0	0
ENSG00000259954	IL21R-AS1	antisense	42.1421	-1.11215	1.11215	2.16168	-2.16168	0.397111	2.80061	0.00510053	0.0342791	ENSG00000175482	POLD4	protein_coding	705.547203	-0.667951	0.667951	1.58882	-1.58882	0.0988599	6.75654	1.41e-11	8.77e-10	0	1	0	0	0	0
ENSG00000259954	IL21R-AS1	antisense	42.1421	-1.11215	1.11215	2.16168	-2.16168	0.397111	2.80061	0.00510053	0.0342791	ENSG00000092010	PSME1	protein_coding	4232.572993	0.666021	0.666021	1.58669	1.58669	0.123158	-5.40787	6.38e-08	2.04e-06	0	1	0	0	0	0
ENSG00000259954	IL21R-AS1	antisense	42.1421	-1.11215	1.11215	2.16168	-2.16168	0.397111	2.80061	0.00510053	0.0342791	ENSG00000198755	RPL10A	protein_coding	23563.12782	0.687137	0.687137	1.61009	1.61009	0.106184	-6.4712	9.72e-11	5.22e-09	0	1	0	0	0	0
ENSG00000259954	IL21R-AS1	antisense	42.1421	-1.11215	1.11215	2.16168	-2.16168	0.397111	2.80061	0.00510053	0.0342791	ENSG00000270647	TAF15	protein_coding	3913.672851	1.00422	1.00422	2.00586	2.00586	0.123792	-8.11217	4.97e-16	7.85e-14	0	0	0	0	0	1
ENSG00000259954	IL21R-AS1	antisense	42.1421	-1.11215	1.11215	2.16168	-2.16168	0.397111	2.80061	0.00510053	0.0342791	ENSG00000070018	LRP6	protein_coding	877.5885026	1.71538	1.71538	3.28383	3.28383	0.19525	-8.78557	1.56e-18	4.33e-16	0	1	0	0	0	0
ENSG00000259954	IL21R-AS1	antisense	42.1421	-1.11215	1.11215	2.16168	-2.16168	0.397111	2.80061	0.00510053	0.0342791	ENSG00000103415	HMOX2	protein_coding	709.1659915	1.48192	1.48192	2.7932	2.7932	0.19319	-7.67078	1.71e-14	1.98e-12	0	1	0	0	0	0
ENSG00000259954	IL21R-AS1	antisense	42.1421	-1.11215	1.11215	2.16168	-2.16168	0.397111	2.80061	0.00510053	0.0342791	ENSG00000135441	BLOC1S1	protein_coding	418.4683158	-0.754172	0.754172	1.68666	-1.68666	0.0914448	8.24729	1.62e-16	2.89e-14	0	1	0	0	0	0
ENSG00000259954	IL21R-AS1	antisense	42.1421	-1.11215	1.11215	2.16168	-2.16168	0.397111	2.80061	0.00510053	0.0342791	ENSG00000104863	LIN7B	protein_coding	387.3620292	-0.585799	0.585799	1.50087	-1.50087	0.166004	3.52882	0.000417419	0.00467934	0	1	0	0	0	0
ENSG00000259954	IL21R-AS1	antisense	42.1421	-1.11215	1.11215	2.16168	-2.16168	0.397111	2.80061	0.00510053	0.0342791	ENSG00000169756	LIMS1	protein_coding	2199.922207	0.592351	0.592351	1.5077	1.5077	0.12619	-4.69411	2.68e-06	6.06e-05	0	1	0	0	0	0
ENSG00000259954	IL21R-AS1	antisense	42.1421	-1.11215	1.11215	2.16168	-2.16168	0.397111	2.80061	0.00510053	0.0342791	ENSG00000143947	RPS27A	protein_coding	16475.36115	1.64826	1.64826	3.13456	3.13456	0.243866	-6.7589	1.39e-11	8.64e-10	0	1	0	0	0	0
ENSG00000259954	IL21R-AS1	antisense	42.1421	-1.11215	1.11215	2.16168	-2.16168	0.397111	2.80061	0.00510053	0.0342791	ENSG00000181222	POLR2A	protein_coding	3958.286882	1.49421	1.49421	2.81709	2.81709	0.189034	-7.90444	2.69e-15	3.7e-13	0	1	0	0	0	0
ENSG00000259954	IL21R-AS1	antisense	42.1421	-1.11215	1.11215	2.16168	-2.16168	0.397111	2.80061	0.00510053	0.0342791	ENSG00000196943	NOP9	protein_coding	393.1049161	1.15928	1.15928	2.23346	2.23346	0.156218	-7.4209	1.16e-13	1.13e-11	0	1	0	0	0	0
ENSG00000259954	IL21R-AS1	antisense	42.1421	-1.11215	1.11215	2.16168	-2.16168	0.397111	2.80061	0.00510053	0.0342791	ENSG00000248487	ABHD14A	protein_coding	300.0119161	-0.786282	0.786282	1.72462	-1.72462	0.152957	5.14055	2.74e-07	7.69e-06	0	1	0	0	0	0
ENSG00000259954	IL21R-AS1	antisense	42.1421	-1.11215	1.11215	2.16168	-2.16168	0.397111	2.80061	0.00510053	0.0342791	ENSG00000203896	LIME1	protein_coding	272.1217519	-0.592127	0.592127	1.50747	-1.50747	0.157798	3.75244	0.000175118	0.00228276	0	1	0	0	0	0
ENSG00000259954	IL21R-AS1	antisense	42.1421	-1.11215	1.11215	2.16168	-2.16168	0.397111	2.80061	0.00510053	0.0342791	ENSG00000104529	EEF1D	protein_coding	1297.905395	1.19374	1.19374	2.28745	2.28745	0.146322	-8.15827	3.4e-16	5.64e-14	0	1	0	0	0	0
ENSG00000259954	IL21R-AS1	antisense	42.1421	-1.11215	1.11215	2.16168	-2.16168	0.397111	2.80061	0.00510053	0.0342791	ENSG00000153207	AHCTF1	protein_coding	2674.586486	1.08249	1.08249	2.11769	2.11769	0.135285	-8.00156	1.23e-15	1.78e-13	0	1	0	0	0	0
ENSG00000259954	IL21R-AS1	antisense	42.1421	-1.11215	1.11215	2.16168	-2.16168	0.397111	2.80061	0.00510053	0.0342791	ENSG00000128626	MRPS12	protein_coding	118.8875006	0.932892	0.932892	1.9091	1.9091	0.150195	-6.2112	5.26e-10	2.48e-08	0	1	0	0	0	0
ENSG00000259954	IL21R-AS1	antisense	42.1421	-1.11215	1.11215	2.16168	-2.16168	0.397111	2.80061	0.00510053	0.0342791	ENSG00000089847	ANKRD24	protein_coding	469.5305197	-0.709797	0.709797	1.63557	-1.63557	0.152098	4.66671	3.06e-06	6.81e-05	0	1	0	0	0	0
ENSG00000259954	IL21R-AS1	antisense	42.1421	-1.11215	1.11215	2.16168	-2.16168	0.397111	2.80061	0.00510053	0.0342791	ENSG00000105618	PRPF31	protein_coding	671.6464397	0.750091	0.750091	1.6819	1.6819	0.0946132	-7.92797	2.23e-15	3.1e-13	0	1	0	0	0	0
ENSG00000259954	IL21R-AS1	antisense	42.1421	-1.11215	1.11215	2.16168	-2.16168	0.397111	2.80061	0.00510053	0.0342791	ENSG00000160570	DEDD2	protein_coding	1733.456486	-0.802152	0.802152	1.7437	-1.7437	0.20167	3.97754	6.96e-05	0.0010442	0	1	0	0	0	0
ENSG00000259954	IL21R-AS1	antisense	42.1421	-1.11215	1.11215	2.16168	-2.16168	0.397111	2.80061	0.00510053	0.0342791	ENSG00000100764	PSMC1	protein_coding	788.6556757	2.44189	2.44189	5.43352	5.43352	0.360999	-6.76424	1.34e-11	8.36e-10	0	1	0	0	0	0
ENSG00000259954	IL21R-AS1	antisense	42.1421	-1.11215	1.11215	2.16168	-2.16168	0.397111	2.80061	0.00510053	0.0342791	ENSG00000127540	UQCR11	protein_coding	949.5490461	-0.962983	0.962983	1.94934	-1.94934	0.10907	8.82905	1.06e-18	2.98e-16	0	1	0	0	0	0
ENSG00000259954	IL21R-AS1	antisense	42.1421	-1.11215	1.11215	2.16168	-2.16168	0.397111	2.80061	0.00510053	0.0342791	ENSG00000111678	C12orf57	protein_coding	1163.764567	-0.862462	0.862462	1.81814	-1.81814	0.157218	5.48578	4.12e-08	1.37e-06	0	1	0	0	0	0
ENSG00000259954	IL21R-AS1	antisense	42.1421	-1.11215	1.11215	2.16168	-2.16168	0.397111	2.80061	0.00510053	0.0342791	ENSG00000198918	RPL39	protein_coding	4811.456145	2.89324	2.89324	7.42937	7.42937	0.416179	-6.95191	3.6e-12	2.54e-10	0	1	0	0	0	0
ENSG00000259954	IL21R-AS1	antisense	42.1421	-1.11215	1.11215	2.16168	-2.16168	0.397111	2.80061	0.00510053	0.0342791	ENSG00000119979	FAM45A	protein_coding	677.1720719	0.9738	0.9738	1.96401	1.96401	0.178062	-5.46888	4.53e-08	1.49e-06	0	1	0	0	0	0
ENSG00000259954	IL21R-AS1	antisense	42.1421	-1.11215	1.11215	2.16168	-2.16168	0.397111	2.80061	0.00510053	0.0342791	ENSG00000179950	PUF60	protein_coding	2356.213238	1.07117	1.07117	2.10114	2.10114	0.141478	-7.57129	3.7e-14	3.98e-12	0	1	0	0	0	0
ENSG00000259954	IL21R-AS1	antisense	42.1421	-1.11215	1.11215	2.16168	-2.16168	0.397111	2.80061	0.00510053	0.0342791	ENSG00000183309	ZNF623	protein_coding	23.59680565	1.34645	1.34645	2.54286	2.54286	0.256282	-5.25378	1.49e-07	4.41e-06	0	1	0	0	0	0
ENSG00000259954	IL21R-AS1	antisense	42.1421	-1.11215	1.11215	2.16168	-2.16168	0.397111	2.80061	0.00510053	0.0342791	ENSG00000105202	FBL	protein_coding	2254.018193	1.39636	1.39636	2.63236	2.63236	0.180831	-7.72191	1.15e-14	1.39e-12	0	1	0	0	0	0
ENSG00000259954	IL21R-AS1	antisense	42.1421	-1.11215	1.11215	2.16168	-2.16168	0.397111	2.80061	0.00510053	0.0342791	ENSG00000204590	GNL1	protein_coding	1633.751455	1.23746	1.23746	2.35783	2.35783	0.154231	-8.02344	1.03e-15	1.52e-13	0	1	0	0	0	0
ENSG00000259954	IL21R-AS1	antisense	42.1421	-1.11215	1.11215	2.16168	-2.16168	0.397111	2.80061	0.00510053	0.0342791	ENSG00000185803	SLC52A2	protein_coding	163.0597493	0.669176	0.669176	1.59016	1.59016	0.150628	-4.44256	8.89e-06	0.000173211	0	1	0	0	0	0
ENSG00000259954	IL21R-AS1	antisense	42.1421	-1.11215	1.11215	2.16168	-2.16168	0.397111	2.80061	0.00510053	0.0342791	ENSG00000198816	ZNF358	protein_coding	1624.547629	-0.618574	0.618574	1.53536	-1.53536	0.121072	5.10915	3.24e-07	8.93e-06	0	1	0	0	0	0
ENSG00000259954	IL21R-AS1	antisense	42.1421	-1.11215	1.11215	2.16168	-2.16168	0.397111	2.80061	0.00510053	0.0342791	ENSG00000213619	NDUFS3	protein_coding	942.8161987	1.02195	1.02195	2.03066	2.03066	0.127318	-8.02673	1e-15	1.49e-13	0	1	0	0	0	0
ENSG00000259954	IL21R-AS1	antisense	42.1421	-1.11215	1.11215	2.16168	-2.16168	0.397111	2.80061	0.00510053	0.0342791	ENSG00000177854	TMEM187	protein_coding	468.4059014	-0.660889	0.660889	1.58106	-1.58106	0.179734	3.67703	0.000235961	0.00291438	0	1	0	0	0	0
ENSG00000259954	IL21R-AS1	antisense	42.1421	-1.11215	1.11215	2.16168	-2.16168	0.397111	2.80061	0.00510053	0.0342791	ENSG00000174282	ZBTB4	protein_coding	290.7128227	1.29821	1.29821	2.45924	2.45924	0.176818	-7.3421	2.1e-13	1.93e-11	0	0	0	1	0	0
ENSG00000259954	IL21R-AS1	antisense	42.1421	-1.11215	1.11215	2.16168	-2.16168	0.397111	2.80061	0.00510053	0.0342791	ENSG00000213213	CCDC183	protein_coding	239.0781197	-0.743077	0.743077	1.67374	-1.67374	0.313269	2.37201	0.0176915	0.0856718	0	1	0	0	0	0
ENSG00000259954	IL21R-AS1	antisense	42.1421	-1.11215	1.11215	2.16168	-2.16168	0.397111	2.80061	0.00510053	0.0342791	ENSG00000204822	MRPL53	protein_coding	5.842140083	-5.42766	5.42766	43.0415	-43.0415	0.679218	7.99104	1.34e-15	1.92e-13	0	1	0	0	0	0
ENSG00000259954	IL21R-AS1	antisense	42.1421	-1.11215	1.11215	2.16168	-2.16168	0.397111	2.80061	0.00510053	0.0342791	ENSG00000122026	RPL21	protein_coding	11909.89646	2.74413	2.74413	6.69986	6.69986	0.585428	-4.68739	2.77e-06	6.24e-05	0	1	0	0	0	0
ENSG00000236778	INTS6-AS1	antisense	185.76	-0.633542	0.633542	1.55137	-1.55137	0.220958	2.86725	0.00414058	0.0290531	ENSG00000196502	SULT1A1	protein_coding	930.857961	0.726561	0.726561	1.65469	1.65469	0.206508	-3.51833	0.000434274	0.00482984	0	0	1	0	0	0
ENSG00000236778	INTS6-AS1	antisense	185.76	-0.633542	0.633542	1.55137	-1.55137	0.220958	2.86725	0.00414058	0.0290531	ENSG00000139200	PIANP	protein_coding	321.9385	-1.36231	1.36231	2.57097	-2.57097	0.387866	3.51233	0.000444196	0.00492574	1	0	0	0	0	0
ENSG00000236778	INTS6-AS1	antisense	185.76	-0.633542	0.633542	1.55137	-1.55137	0.220958	2.86725	0.00414058	0.0290531	ENSG00000164330	EBF1	protein_coding	621.0891111	0.620626	0.620626	1.53754	1.53754	0.166685	-3.72336	0.000196591	0.00250512	0	0	1	0	0	0
ENSG00000236778	INTS6-AS1	antisense	185.76	-0.633542	0.633542	1.55137	-1.55137	0.220958	2.86725	0.00414058	0.0290531	ENSG00000125998	FAM83C	protein_coding	40.72482393	-2.53355	2.53355	5.78995	-5.78995	0.71925	3.52249	0.000427513	0.00477326	0	0	1	0	0	0
ENSG00000236778	INTS6-AS1	antisense	185.76	-0.633542	0.633542	1.55137	-1.55137	0.220958	2.86725	0.00414058	0.0290531	ENSG00000173376	NDNF	protein_coding	1917.048222	0.898503	0.898503	1.86413	1.86413	0.345403	-2.60132	0.00928664	0.0538467	1	0	1	0	0	0
ENSG00000236778	INTS6-AS1	antisense	185.76	-0.633542	0.633542	1.55137	-1.55137	0.220958	2.86725	0.00414058	0.0290531	ENSG00000162733	DDR2	protein_coding	6735.935739	0.954279	0.954279	1.93761	1.93761	0.240505	-3.96781	7.25e-05	0.00108033	0	0	1	0	0	0
ENSG00000236778	INTS6-AS1	antisense	185.76	-0.633542	0.633542	1.55137	-1.55137	0.220958	2.86725	0.00414058	0.0290531	ENSG00000173372	C1QA	protein_coding	1876.046938	0.806311	0.806311	1.74873	1.74873	0.263707	-3.05761	0.00223112	0.0180748	0	0	1	0	0	0
ENSG00000236778	INTS6-AS1	antisense	185.76	-0.633542	0.633542	1.55137	-1.55137	0.220958	2.86725	0.00414058	0.0290531	ENSG00000151067	CACNA1C	protein_coding	1091.78153	1.47098	1.47098	2.7721	2.7721	0.254583	-5.778	7.56e-09	2.88e-07	1	0	1	0	0	0
ENSG00000236778	INTS6-AS1	antisense	185.76	-0.633542	0.633542	1.55137	-1.55137	0.220958	2.86725	0.00414058	0.0290531	ENSG00000104894	CD37	protein_coding	913.552698	0.754877	0.754877	1.68749	1.68749	0.291447	-2.5901	0.00959483	0.0552	0	0	1	0	0	0
ENSG00000236778	INTS6-AS1	antisense	185.76	-0.633542	0.633542	1.55137	-1.55137	0.220958	2.86725	0.00414058	0.0290531	ENSG00000020633	RUNX3	protein_coding	430.8422648	0.705579	0.705579	1.6308	1.6308	0.296221	-2.38193	0.017222	0.0840849	0	0	1	0	0	0
ENSG00000236778	INTS6-AS1	antisense	185.76	-0.633542	0.633542	1.55137	-1.55137	0.220958	2.86725	0.00414058	0.0290531	ENSG00000184005	ST6GALNAC3	protein_coding	125.1388702	0.601558	0.601558	1.51735	1.51735	0.200101	-3.00626	0.00264479	0.020649	1	0	1	0	0	0
ENSG00000236778	INTS6-AS1	antisense	185.76	-0.633542	0.633542	1.55137	-1.55137	0.220958	2.86725	0.00414058	0.0290531	ENSG00000119698	PPP4R4	protein_coding	33.98474465	1.20043	1.20043	2.29809	2.29809	0.330836	-3.62849	0.000285086	0.00340821	0	0	1	0	0	0
ENSG00000236778	INTS6-AS1	antisense	185.76	-0.633542	0.633542	1.55137	-1.55137	0.220958	2.86725	0.00414058	0.0290531	ENSG00000151490	PTPRO	protein_coding	78.47509829	0.832047	0.832047	1.78021	1.78021	0.31443	-2.64621	0.00813994	0.0488829	0	0	1	0	0	0
ENSG00000236778	INTS6-AS1	antisense	185.76	-0.633542	0.633542	1.55137	-1.55137	0.220958	2.86725	0.00414058	0.0290531	ENSG00000186854	TRABD2A	protein_coding	67.27399608	0.953675	0.953675	1.9368	1.9368	0.378764	-2.51786	0.011807	0.0640356	1	0	0	0	0	0
ENSG00000236778	INTS6-AS1	antisense	185.76	-0.633542	0.633542	1.55137	-1.55137	0.220958	2.86725	0.00414058	0.0290531	ENSG00000135838	NPL	protein_coding	315.5483868	0.664404	0.664404	1.58491	1.58491	0.213655	-3.10971	0.00187271	0.0158681	0	0	1	0	0	0
ENSG00000236778	INTS6-AS1	antisense	185.76	-0.633542	0.633542	1.55137	-1.55137	0.220958	2.86725	0.00414058	0.0290531	ENSG00000138378	STAT4	protein_coding	235.0291613	0.762236	0.762236	1.69612	1.69612	0.300271	-2.53849	0.0111331	0.0612068	0	0	1	0	0	0
ENSG00000236778	INTS6-AS1	antisense	185.76	-0.633542	0.633542	1.55137	-1.55137	0.220958	2.86725	0.00414058	0.0290531	ENSG00000169554	ZEB2	protein_coding	3177.016853	0.765847	0.765847	1.70037	1.70037	0.245515	-3.11935	0.00181254	0.0154559	0	0	1	0	0	0
ENSG00000236778	INTS6-AS1	antisense	185.76	-0.633542	0.633542	1.55137	-1.55137	0.220958	2.86725	0.00414058	0.0290531	ENSG00000197283	SYNGAP1	protein_coding	504.1248416	1.27963	1.27963	2.42777	2.42777	0.164732	-7.76795	7.98e-15	9.98e-13	0	0	1	0	0	0
ENSG00000236778	INTS6-AS1	antisense	185.76	-0.633542	0.633542	1.55137	-1.55137	0.220958	2.86725	0.00414058	0.0290531	ENSG00000154727	GABPA	protein_coding	1273.448798	0.826942	0.826942	1.77392	1.77392	0.157669	-5.2448	1.56e-07	4.6e-06	0	0	0	1	0	0
ENSG00000236778	INTS6-AS1	antisense	185.76	-0.633542	0.633542	1.55137	-1.55137	0.220958	2.86725	0.00414058	0.0290531	ENSG00000117318	ID3	protein_coding	1034.353714	1.14805	1.14805	2.21615	2.21615	0.244309	-4.6992	2.61e-06	5.93e-05	0	0	1	0	0	0
ENSG00000236778	INTS6-AS1	antisense	185.76	-0.633542	0.633542	1.55137	-1.55137	0.220958	2.86725	0.00414058	0.0290531	ENSG00000081237	PTPRC	protein_coding	1851.829421	1.35505	1.35505	2.55807	2.55807	0.31484	-4.30395	1.68e-05	0.000305516	0	0	1	0	0	0
ENSG00000236778	INTS6-AS1	antisense	185.76	-0.633542	0.633542	1.55137	-1.55137	0.220958	2.86725	0.00414058	0.0290531	ENSG00000127540	UQCR11	protein_coding	949.5490461	-0.962983	0.962983	1.94934	-1.94934	0.10907	8.82905	1.06e-18	2.98e-16	1	0	1	0	0	0
ENSG00000236778	INTS6-AS1	antisense	185.76	-0.633542	0.633542	1.55137	-1.55137	0.220958	2.86725	0.00414058	0.0290531	ENSG00000153283	CD96	protein_coding	273.0724449	1.15784	1.15784	2.23123	2.23123	0.307732	-3.76249	0.000168227	0.00221389	0	0	1	0	0	0
ENSG00000236778	INTS6-AS1	antisense	185.76	-0.633542	0.633542	1.55137	-1.55137	0.220958	2.86725	0.00414058	0.0290531	ENSG00000122224	LY9	protein_coding	132.5594891	1.55765	1.55765	2.94375	2.94375	0.380658	-4.09201	4.28e-05	0.000687066	0	0	1	0	0	0
ENSG00000236778	INTS6-AS1	antisense	185.76	-0.633542	0.633542	1.55137	-1.55137	0.220958	2.86725	0.00414058	0.0290531	ENSG00000113532	ST8SIA4	protein_coding	252.2998133	0.654612	0.654612	1.57419	1.57419	0.27194	-2.40719	0.0160758	0.0799778	1	0	1	0	0	0
ENSG00000236778	INTS6-AS1	antisense	185.76	-0.633542	0.633542	1.55137	-1.55137	0.220958	2.86725	0.00414058	0.0290531	ENSG00000123572	NRK	protein_coding	1515.522309	0.998289	0.998289	1.99763	1.99763	0.410605	-2.43126	0.0150463	0.0762412	0	0	1	0	0	0
ENSG00000236778	INTS6-AS1	antisense	185.76	-0.633542	0.633542	1.55137	-1.55137	0.220958	2.86725	0.00414058	0.0290531	ENSG00000100897	DCAF11	protein_coding	1122.105376	0.740582	0.740582	1.67085	1.67085	0.159337	-4.6479	3.35e-06	7.35e-05	1	0	0	0	0	0
ENSG00000236778	INTS6-AS1	antisense	185.76	-0.633542	0.633542	1.55137	-1.55137	0.220958	2.86725	0.00414058	0.0290531	ENSG00000117594	HSD11B1	protein_coding	1211.528855	1.28067	1.28067	2.42952	2.42952	0.41649	-3.07491	0.00210564	0.0172986	0	0	1	0	0	0
ENSG00000236778	INTS6-AS1	antisense	185.76	-0.633542	0.633542	1.55137	-1.55137	0.220958	2.86725	0.00414058	0.0290531	ENSG00000127152	BCL11B	protein_coding	187.7298725	0.84046	0.84046	1.79062	1.79062	0.299618	-2.80511	0.00503	0.0339438	0	0	1	0	0	0
ENSG00000236778	INTS6-AS1	antisense	185.76	-0.633542	0.633542	1.55137	-1.55137	0.220958	2.86725	0.00414058	0.0290531	ENSG00000164106	SCRG1	protein_coding	649.6864849	0.748419	0.748419	1.67995	1.67995	0.262877	-2.84703	0.00441296	0.0306198	0	0	1	0	0	0
ENSG00000236778	INTS6-AS1	antisense	185.76	-0.633542	0.633542	1.55137	-1.55137	0.220958	2.86725	0.00414058	0.0290531	ENSG00000151208	DLG5	protein_coding	3849.468963	0.818145	0.818145	1.76314	1.76314	0.193116	-4.23654	2.27e-05	0.00039869	0	0	1	0	0	0
ENSG00000236778	INTS6-AS1	antisense	185.76	-0.633542	0.633542	1.55137	-1.55137	0.220958	2.86725	0.00414058	0.0290531	ENSG00000105519	CAPS	protein_coding	2399.182283	-0.652905	0.652905	1.57233	-1.57233	0.161756	4.03637	5.43e-05	0.000844472	0	0	1	0	0	0
ENSG00000236778	INTS6-AS1	antisense	185.76	-0.633542	0.633542	1.55137	-1.55137	0.220958	2.86725	0.00414058	0.0290531	ENSG00000214944	ARHGEF28	protein_coding	948.8350274	-0.620813	0.620813	1.53774	-1.53774	0.248879	2.49444	0.0126157	0.0672714	1	0	1	0	0	0
ENSG00000236778	INTS6-AS1	antisense	185.76	-0.633542	0.633542	1.55137	-1.55137	0.220958	2.86725	0.00414058	0.0290531	ENSG00000158710	TAGLN2	protein_coding	8566.599388	0.678962	0.678962	1.60099	1.60099	0.265077	-2.56137	0.0104259	0.0584382	1	0	0	0	0	0
ENSG00000236778	INTS6-AS1	antisense	185.76	-0.633542	0.633542	1.55137	-1.55137	0.220958	2.86725	0.00414058	0.0290531	ENSG00000099956	SMARCB1	protein_coding	1298.319681	0.992809	0.992809	1.99006	1.99006	0.187741	-5.28818	1.24e-07	3.72e-06	1	0	1	0	0	0
ENSG00000236778	INTS6-AS1	antisense	185.76	-0.633542	0.633542	1.55137	-1.55137	0.220958	2.86725	0.00414058	0.0290531	ENSG00000161267	BDH1	protein_coding	443.1205812	0.917099	0.917099	1.88831	1.88831	0.261708	-3.50429	0.000457826	0.00503618	0	0	1	0	0	0
ENSG00000236778	INTS6-AS1	antisense	185.76	-0.633542	0.633542	1.55137	-1.55137	0.220958	2.86725	0.00414058	0.0290531	ENSG00000179242	CDH4	protein_coding	16.25799482	1.3187	1.3187	2.49442	2.49442	0.570531	-2.31136	0.0208131	0.0956399	0	0	1	0	0	0
ENSG00000236778	INTS6-AS1	antisense	185.76	-0.633542	0.633542	1.55137	-1.55137	0.220958	2.86725	0.00414058	0.0290531	ENSG00000175768	TOMM5	protein_coding	181.6088429	-1.01553	1.01553	2.02165	-2.02165	0.195739	5.18819	2.12e-07	6.09e-06	1	0	1	0	0	0
ENSG00000236778	INTS6-AS1	antisense	185.76	-0.633542	0.633542	1.55137	-1.55137	0.220958	2.86725	0.00414058	0.0290531	ENSG00000172123	SLFN12	protein_coding	243.5114243	0.615258	0.615258	1.53183	1.53183	0.162071	-3.79622	0.000146919	0.00197004	1	0	1	0	0	0
ENSG00000236778	INTS6-AS1	antisense	185.76	-0.633542	0.633542	1.55137	-1.55137	0.220958	2.86725	0.00414058	0.0290531	ENSG00000112149	CD83	protein_coding	1053.205355	0.940777	0.940777	1.91956	1.91956	0.22174	-4.24269	2.21e-05	0.000389451	1	0	0	0	0	0
ENSG00000236778	INTS6-AS1	antisense	185.76	-0.633542	0.633542	1.55137	-1.55137	0.220958	2.86725	0.00414058	0.0290531	ENSG00000164604	GPR85	protein_coding	80.26079086	0.788838	0.788838	1.72768	1.72768	0.299048	-2.63783	0.00834375	0.0498364	1	0	1	0	0	0
ENSG00000236778	INTS6-AS1	antisense	185.76	-0.633542	0.633542	1.55137	-1.55137	0.220958	2.86725	0.00414058	0.0290531	ENSG00000100628	ASB2	protein_coding	738.6357843	1.54604	1.54604	2.92015	2.92015	0.289101	-5.34777	8.9e-08	2.76e-06	0	0	1	0	0	0
ENSG00000236778	INTS6-AS1	antisense	185.76	-0.633542	0.633542	1.55137	-1.55137	0.220958	2.86725	0.00414058	0.0290531	ENSG00000143257	NR1I3	protein_coding	29.58292833	0.707064	0.707064	1.63248	1.63248	0.250681	-2.82057	0.0047938	0.03271	0	0	0	1	0	0
ENSG00000236778	INTS6-AS1	antisense	185.76	-0.633542	0.633542	1.55137	-1.55137	0.220958	2.86725	0.00414058	0.0290531	ENSG00000196943	NOP9	protein_coding	393.1049161	1.15928	1.15928	2.23346	2.23346	0.156218	-7.4209	1.16e-13	1.13e-11	1	0	0	0	0	0
ENSG00000236778	INTS6-AS1	antisense	185.76	-0.633542	0.633542	1.55137	-1.55137	0.220958	2.86725	0.00414058	0.0290531	ENSG00000166250	CLMP	protein_coding	1653.460756	0.793158	0.793158	1.73286	1.73286	0.264101	-3.00324	0.00267121	0.02081	0	0	1	0	0	0
ENSG00000236778	INTS6-AS1	antisense	185.76	-0.633542	0.633542	1.55137	-1.55137	0.220958	2.86725	0.00414058	0.0290531	ENSG00000203747	FCGR3A	protein_coding	641.55481	0.895855	0.895855	1.86071	1.86071	0.353038	-2.53756	0.0111629	0.0613331	1	0	1	0	0	0
ENSG00000236778	INTS6-AS1	antisense	185.76	-0.633542	0.633542	1.55137	-1.55137	0.220958	2.86725	0.00414058	0.0290531	ENSG00000117676	RPS6KA1	protein_coding	1030.525089	0.885714	0.885714	1.84768	1.84768	0.21411	-4.13673	3.52e-05	0.000583348	0	0	1	0	0	0
ENSG00000236778	INTS6-AS1	antisense	185.76	-0.633542	0.633542	1.55137	-1.55137	0.220958	2.86725	0.00414058	0.0290531	ENSG00000009790	TRAF3IP3	protein_coding	448.9492377	0.803192	0.803192	1.74496	1.74496	0.293663	-2.73508	0.00623654	0.0402316	0	0	1	0	0	0
ENSG00000236778	INTS6-AS1	antisense	185.76	-0.633542	0.633542	1.55137	-1.55137	0.220958	2.86725	0.00414058	0.0290531	ENSG00000244682	FCGR2C	polymorphic_pseudogene	265.353004	1.3035	1.3035	2.46827	2.46827	0.364017	-3.58089	0.000342431	0.00397295	0	0	1	0	0	0
ENSG00000236778	INTS6-AS1	antisense	185.76	-0.633542	0.633542	1.55137	-1.55137	0.220958	2.86725	0.00414058	0.0290531	ENSG00000170889	RPS9	protein_coding	14438.11979	1.39739	1.39739	2.63425	2.63425	0.16594	-8.4211	3.73e-17	7.84e-15	0	0	1	0	0	0
ENSG00000236778	INTS6-AS1	antisense	185.76	-0.633542	0.633542	1.55137	-1.55137	0.220958	2.86725	0.00414058	0.0290531	ENSG00000169403	PTAFR	protein_coding	306.3662318	0.71389	0.71389	1.64022	1.64022	0.266106	-2.68273	0.00730239	0.045267	0	0	1	0	0	0
ENSG00000236778	INTS6-AS1	antisense	185.76	-0.633542	0.633542	1.55137	-1.55137	0.220958	2.86725	0.00414058	0.0290531	ENSG00000113721	PDGFRB	protein_coding	9448.042332	0.615216	0.615216	1.53179	1.53179	0.184738	-3.3302	0.000867822	0.00850513	1	0	1	0	0	0
ENSG00000236778	INTS6-AS1	antisense	185.76	-0.633542	0.633542	1.55137	-1.55137	0.220958	2.86725	0.00414058	0.0290531	ENSG00000148680	HTR7	protein_coding	35.37927507	1.13241	1.13241	2.19225	2.19225	0.293655	-3.85628	0.000115125	0.00160811	0	0	1	0	0	0
ENSG00000236778	INTS6-AS1	antisense	185.76	-0.633542	0.633542	1.55137	-1.55137	0.220958	2.86725	0.00414058	0.0290531	ENSG00000160654	CD3G	protein_coding	89.53396299	1.10766	1.10766	2.15496	2.15496	0.310078	-3.57219	0.000354005	0.00407715	0	0	1	0	0	0
ENSG00000236778	INTS6-AS1	antisense	185.76	-0.633542	0.633542	1.55137	-1.55137	0.220958	2.86725	0.00414058	0.0290531	ENSG00000115935	WIPF1	protein_coding	2676.681719	0.588936	0.588936	1.50414	1.50414	0.180609	-3.26083	0.00111086	0.01037	0	0	1	0	0	0
ENSG00000236778	INTS6-AS1	antisense	185.76	-0.633542	0.633542	1.55137	-1.55137	0.220958	2.86725	0.00414058	0.0290531	ENSG00000129048	ACKR4	protein_coding	26.30541228	1.41995	1.41995	2.67576	2.67576	0.230607	-6.15744	7.39e-10	3.36e-08	0	0	1	0	0	0
ENSG00000236778	INTS6-AS1	antisense	185.76	-0.633542	0.633542	1.55137	-1.55137	0.220958	2.86725	0.00414058	0.0290531	ENSG00000170379	TCAF2	protein_coding	32.45693886	1.89272	1.89272	3.71334	3.71334	0.32477	-5.82787	5.61e-09	2.19e-07	0	0	1	0	0	0
ENSG00000236778	INTS6-AS1	antisense	185.76	-0.633542	0.633542	1.55137	-1.55137	0.220958	2.86725	0.00414058	0.0290531	ENSG00000109101	FOXN1	protein_coding	119.0318285	-1.41087	1.41087	2.65897	-2.65897	0.536761	2.62848	0.00857676	0.0508225	0	0	0	1	0	0
ENSG00000236778	INTS6-AS1	antisense	185.76	-0.633542	0.633542	1.55137	-1.55137	0.220958	2.86725	0.00414058	0.0290531	ENSG00000163687	DNASE1L3	protein_coding	94.65471424	0.907726	0.907726	1.87609	1.87609	0.243239	-3.73183	0.000190097	0.00243674	0	0	1	0	0	0
ENSG00000236778	INTS6-AS1	antisense	185.76	-0.633542	0.633542	1.55137	-1.55137	0.220958	2.86725	0.00414058	0.0290531	ENSG00000125945	ZNF436	protein_coding	73.13584739	1.04798	1.04798	2.06764	2.06764	0.255392	-4.10342	4.07e-05	0.000658698	0	0	1	0	0	0
ENSG00000236778	INTS6-AS1	antisense	185.76	-0.633542	0.633542	1.55137	-1.55137	0.220958	2.86725	0.00414058	0.0290531	ENSG00000204220	PFDN6	protein_coding	482.4335366	1.0637	1.0637	2.09028	2.09028	0.12922	-8.23169	1.85e-16	3.21e-14	1	0	0	0	0	0
ENSG00000236778	INTS6-AS1	antisense	185.76	-0.633542	0.633542	1.55137	-1.55137	0.220958	2.86725	0.00414058	0.0290531	ENSG00000107863	ARHGAP21	protein_coding	3611.086467	0.733482	0.733482	1.66265	1.66265	0.103225	-7.10563	1.2e-12	9.48e-11	0	0	1	0	0	0
ENSG00000236778	INTS6-AS1	antisense	185.76	-0.633542	0.633542	1.55137	-1.55137	0.220958	2.86725	0.00414058	0.0290531	ENSG00000125675	GRIA3	protein_coding	270.3602249	0.709443	0.709443	1.63517	1.63517	0.29095	-2.43837	0.0147538	0.0752336	1	0	0	0	0	0
ENSG00000236778	INTS6-AS1	antisense	185.76	-0.633542	0.633542	1.55137	-1.55137	0.220958	2.86725	0.00414058	0.0290531	ENSG00000153234	NR4A2	protein_coding	3718.847633	1.14578	1.14578	2.21266	2.21266	0.432758	-2.64762	0.00810601	0.0487259	0	0	0	1	0	0
ENSG00000236778	INTS6-AS1	antisense	185.76	-0.633542	0.633542	1.55137	-1.55137	0.220958	2.86725	0.00414058	0.0290531	ENSG00000105518	TMEM205	protein_coding	1522.896789	-1.14601	1.14601	2.21301	-2.21301	0.134281	8.53442	1.41e-17	3.29e-15	0	0	1	0	0	0
ENSG00000236778	INTS6-AS1	antisense	185.76	-0.633542	0.633542	1.55137	-1.55137	0.220958	2.86725	0.00414058	0.0290531	ENSG00000173200	PARP15	protein_coding	313.2795873	1.1677	1.1677	2.24653	2.24653	0.378005	-3.0891	0.00200762	0.0167212	0	0	1	0	0	0
ENSG00000236778	INTS6-AS1	antisense	185.76	-0.633542	0.633542	1.55137	-1.55137	0.220958	2.86725	0.00414058	0.0290531	ENSG00000150093	ITGB1	protein_coding	20611.30403	0.737842	0.737842	1.66768	1.66768	0.200894	-3.6728	0.000239909	0.00295305	1	0	1	0	0	0
ENSG00000236778	INTS6-AS1	antisense	185.76	-0.633542	0.633542	1.55137	-1.55137	0.220958	2.86725	0.00414058	0.0290531	ENSG00000143450	OAZ3	protein_coding	270.1349144	-0.980594	0.980594	1.97328	-1.97328	0.317851	3.08508	0.002035	0.0168755	1	0	1	0	0	0
ENSG00000236778	INTS6-AS1	antisense	185.76	-0.633542	0.633542	1.55137	-1.55137	0.220958	2.86725	0.00414058	0.0290531	ENSG00000146112	PPP1R18	protein_coding	257.0386587	1.73354	1.73354	3.32542	3.32542	0.32105	-5.39959	6.68e-08	2.12e-06	0	0	1	0	0	0
ENSG00000236778	INTS6-AS1	antisense	185.76	-0.633542	0.633542	1.55137	-1.55137	0.220958	2.86725	0.00414058	0.0290531	ENSG00000136541	ERMN	protein_coding	27.76308399	1.09273	1.09273	2.13277	2.13277	0.390899	-2.79542	0.00518322	0.0347251	0	0	1	0	0	0
ENSG00000236778	INTS6-AS1	antisense	185.76	-0.633542	0.633542	1.55137	-1.55137	0.220958	2.86725	0.00414058	0.0290531	ENSG00000165685	TMEM52B	protein_coding	10.1954734	1.49945	1.49945	2.82735	2.82735	0.39907	-3.75735	0.00017172	0.00225155	0	0	1	0	0	0
ENSG00000236778	INTS6-AS1	antisense	185.76	-0.633542	0.633542	1.55137	-1.55137	0.220958	2.86725	0.00414058	0.0290531	ENSG00000265681	RPL17	protein_coding	347.3898155	-0.853536	0.853536	1.80692	-1.80692	0.166724	5.11947	3.06e-07	8.5e-06	0	0	1	0	0	0
ENSG00000236778	INTS6-AS1	antisense	185.76	-0.633542	0.633542	1.55137	-1.55137	0.220958	2.86725	0.00414058	0.0290531	ENSG00000163145	C1QTNF7	protein_coding	882.7625144	0.867981	0.867981	1.82511	1.82511	0.325261	-2.66857	0.0076176	0.0466742	1	0	1	0	0	0
ENSG00000236778	INTS6-AS1	antisense	185.76	-0.633542	0.633542	1.55137	-1.55137	0.220958	2.86725	0.00414058	0.0290531	ENSG00000117228	GBP1	protein_coding	3093.254797	0.922126	0.922126	1.89491	1.89491	0.259958	-3.54721	0.000389334	0.00441513	0	0	1	0	0	0
ENSG00000236778	INTS6-AS1	antisense	185.76	-0.633542	0.633542	1.55137	-1.55137	0.220958	2.86725	0.00414058	0.0290531	ENSG00000229637	PRAC2	protein_coding	94.08111029	-1.59868	1.59868	3.02866	-3.02866	0.361806	4.41861	9.93e-06	0.000190883	1	0	1	0	0	0
ENSG00000236778	INTS6-AS1	antisense	185.76	-0.633542	0.633542	1.55137	-1.55137	0.220958	2.86725	0.00414058	0.0290531	ENSG00000126603	GLIS2	protein_coding	301.7488888	1.80071	1.80071	3.48393	3.48393	0.249338	-7.22198	5.12e-13	4.43e-11	0	0	0	1	0	0
ENSG00000236778	INTS6-AS1	antisense	185.76	-0.633542	0.633542	1.55137	-1.55137	0.220958	2.86725	0.00414058	0.0290531	ENSG00000106028	SSBP1	protein_coding	1211.738092	0.913245	0.913245	1.88328	1.88328	0.104032	-8.77854	1.66e-18	4.57e-16	1	0	1	0	0	0
ENSG00000236778	INTS6-AS1	antisense	185.76	-0.633542	0.633542	1.55137	-1.55137	0.220958	2.86725	0.00414058	0.0290531	ENSG00000163606	CD200R1	protein_coding	59.90096132	0.860215	0.860215	1.81531	1.81531	0.289118	-2.97531	0.00292693	0.0223455	0	0	1	0	0	0
ENSG00000236778	INTS6-AS1	antisense	185.76	-0.633542	0.633542	1.55137	-1.55137	0.220958	2.86725	0.00414058	0.0290531	ENSG00000112280	COL9A1	protein_coding	2829.248042	-3.279	3.279	9.70683	-9.70683	0.594548	5.51511	3.49e-08	1.18e-06	0	0	1	0	0	0
ENSG00000236778	INTS6-AS1	antisense	185.76	-0.633542	0.633542	1.55137	-1.55137	0.220958	2.86725	0.00414058	0.0290531	ENSG00000166710	B2M	protein_coding	42281.13295	1.11165	1.11165	2.16092	2.16092	0.24852	-4.47307	7.71e-06	0.000153632	0	0	1	0	0	0
ENSG00000236778	INTS6-AS1	antisense	185.76	-0.633542	0.633542	1.55137	-1.55137	0.220958	2.86725	0.00414058	0.0290531	ENSG00000151388	ADAMTS12	protein_coding	222.2139162	0.70657	0.70657	1.63192	1.63192	0.225641	-3.13139	0.00173981	0.0149202	1	0	1	0	0	0
ENSG00000236778	INTS6-AS1	antisense	185.76	-0.633542	0.633542	1.55137	-1.55137	0.220958	2.86725	0.00414058	0.0290531	ENSG00000100368	CSF2RB	protein_coding	473.9428742	1.0939	1.0939	2.1345	2.1345	0.305516	-3.58048	0.000342959	0.00397652	0	0	1	0	0	0
ENSG00000236778	INTS6-AS1	antisense	185.76	-0.633542	0.633542	1.55137	-1.55137	0.220958	2.86725	0.00414058	0.0290531	ENSG00000164949	GEM	protein_coding	3275.372869	0.664989	0.664989	1.58556	1.58556	0.2673	-2.4878	0.0128535	0.0681773	0	0	1	0	0	0
ENSG00000236778	INTS6-AS1	antisense	185.76	-0.633542	0.633542	1.55137	-1.55137	0.220958	2.86725	0.00414058	0.0290531	ENSG00000204394	VARS	protein_coding	1676.949525	1.10668	1.10668	2.15349	2.15349	0.137245	-8.06349	7.41e-16	1.14e-13	0	0	1	0	0	0
ENSG00000236778	INTS6-AS1	antisense	185.76	-0.633542	0.633542	1.55137	-1.55137	0.220958	2.86725	0.00414058	0.0290531	ENSG00000104972	LILRB1	protein_coding	85.35393624	2.55393	2.55393	5.87233	5.87233	0.411185	-6.21115	5.26e-10	2.48e-08	0	0	1	0	0	0
ENSG00000227039	ITGB2-AS1	antisense	262.487	0.908997	0.908997	1.87774	1.87774	0.316909	-2.86832	0.00412658	0.028983	ENSG00000185122	HSF1	protein_coding	1953.572611	0.859585	0.859585	1.81452	1.81452	0.14256	-6.02963	1.64e-09	7e-08	0	0	0	1	0	0
ENSG00000227039	ITGB2-AS1	antisense	262.487	0.908997	0.908997	1.87774	1.87774	0.316909	-2.86832	0.00412658	0.028983	ENSG00000108106	UBE2S	protein_coding	363.5492527	1.24249	1.24249	2.36607	2.36607	0.210128	-5.91303	3.36e-09	1.35e-07	1	0	0	0	0	0
ENSG00000227039	ITGB2-AS1	antisense	262.487	0.908997	0.908997	1.87774	1.87774	0.316909	-2.86832	0.00412658	0.028983	ENSG00000103495	MAZ	protein_coding	1366.91807	-1.04456	1.04456	2.06274	-2.06274	0.19529	5.34879	8.85e-08	2.75e-06	1	0	0	0	0	0
ENSG00000227039	ITGB2-AS1	antisense	262.487	0.908997	0.908997	1.87774	1.87774	0.316909	-2.86832	0.00412658	0.028983	ENSG00000174282	ZBTB4	protein_coding	290.7128227	1.29821	1.29821	2.45924	2.45924	0.176818	-7.3421	2.1e-13	1.93e-11	0	0	0	1	0	0
ENSG00000227039	ITGB2-AS1	antisense	262.487	0.908997	0.908997	1.87774	1.87774	0.316909	-2.86832	0.00412658	0.028983	ENSG00000135486	HNRNPA1	protein_coding	21671.62202	1.74256	1.74256	3.34628	3.34628	0.220806	-7.89182	2.98e-15	4.02e-13	0	0	0	0	0	1
[truncated: 2,545 more rows]
