# Supplementary material for: Unveiling Racial Disparities in Localized Prostate Cancer: A Systems-Level Exploration of the lncRNA Landscape
Source: Genes (Basel). 2025 Feb 17;16(2):229. doi: 10.3390/genes16020229 (PMC11855151; doi:10.3390/genes16020229)
Supplement: Supplementary file 1 [file genes-16-00229-s001.zip › Supplemental_Table_S6.xlsx]

## Sheet: ST6
ST5: Significantly differentially expressed lncRNAs identified to have mRNA targets - AF vs EU (≤ 0.1) *additional info
lncRNA	ENSEMBL_code	Biotype	Chr_location	Pos 1	Pos 2	Size	Direction	Linear Foldchange	Padj
AC004448.2	ENSG00000235979	lincRNA	17	19417769	19492991	75,223 bases	-	1.65913	0.0892282
AC005863.1	ENSG00000205325	lincRNA	17	14767583	14780363	12,781 bases	-	6.45891	0.0125299
AC006272.1	ENSG00000268316	lincRNA	19	51839771	51840945	1,175 bases	-	1.85202	0.0655451
AC007743.1	ENSG00000233251	antisense	2	56173534	56185870	12,337 bases	-	3.71605	1.3e-06
AC008269.2	ENSG00000260171	lincRNA	2	206821190	206822294	1,105 bases	-	2.69414	0.0572017
AC008992.1	ENSG00000267636	lincRNA	19	31421997	31427302	5,306 bases	+	1.62156	0.0441003
AC015987.1	ENSG00000224746	antisense	7	135774521	135932997	158,477 bases	+	1.75101	0.029344
AC021224.1	ENSG00000262477	lincRNA	18	32412182	32413236	1,055 bases	+	-4.75496	0.0183982
AC053503.4	ENSG00000234638	antisense	2	219425071	219426184	1,114 bases	-	2.37488	0.00108217
AC064834.1	ENSG00000271893	lincRNA	2	195451778	195515699	63,922 base	-	5.10147	0.0309386
AC084125.4	ENSG00000265393	antisense	8	144512567	144513672	1,106 bases	+	-47.3819	5.91e-14
AC084809.2	ENSG00000236377	lincRNA	17	32905662	32906584	923 bases	+	-5.04324	0.0294011
AC090044.1	ENSG00000224239	lincRNA	3	857124	858091	968 bases	+	2.10215	0.00387101
AC090587.2	ENSG00000229368	sense_overlapping	11	3854612	3855399	788 bases	+	-1.93083	0.00342001
AC098617.1	ENSG00000233766	antisense	2	191846539	192044525	197987	+	4.88485	0.000887943
AC104024.1	ENSG00000230709	lincRNA	17	16975999	16981353	5,355 bases	-	4.3583	0.0886926
AC104699.1	ENSG00000224220	antisense	2	25421117	25427643	6,527 bases	+	2.81542	0.0412777
AC107079.1	ENSG00000224844	lincRNA	2	237122910	237124097	1,188 bases	-	2.62364	0.014438
AC144831.1	ENSG00000261888	lincRNA	17	83104255	3106910	2,656 bases	+	1.67066	0.0818579
ACAP2-IT1	ENSG00000229325	sense_intronic	3	195280723	195282742	2,020 bases	-	1.7555	0.0269662
ADAMTS9-AS2	ENSG00000241684	antisense	3	64684720	65113835	429,116 bases	+	1.55494	0.0115565
AGAP1-IT1	ENSG00000235529	sense_intronic	2	235504628	235507567	2,940 bases	+	-2.96883	0.0264351
ALG13-AS1	ENSG00000229487	antisense	X	111706649	111711101	4,453 bases	-	1.80647	0.010655
AP000439.2	ENSG00000255774	lincRNA	11	69475567	69481545	5,979 bases	-	-4.31737	0.031565
AP001056.1	ENSG00000237604	lincRNA	21	44175489	44176453	965 bases	+	4.79067	0.0428044
AP001627.1	ENSG00000225731	antisense	21	42733594	42741758	8,165 bases	-	-2.15199	0.0138504
ATP1B3-AS1	ENSG00000244124	antisense	3	141918252	141919021	770 bases	-	2.92967	0.00341522
ATXN8OS	ENSG00000230223	antisense	13	70107178	70149092	41,915 bases	+	-9.84562	0.0971611
BACH1-AS1	ENSG00000232118	lincRNA	21	29370019	29376339	6,321 bases	-	2.15134	0.0786409
BHLHE40-AS1	ENSG00000235831	antisense	3	4896809	4980414	83,606 bases	-	-1.76842	0.0517659
CALML3-AS1	ENSG00000205488	antisense	10	5506930	5526246	19,317 bases	-	-3.28175	0.00176688
CAMTA1-IT1	ENSG00000237402	sense_intronic	1	7368790	7370270	1,481 bases	+	-4.32889	0.0946863
CFLAR-AS1	ENSG00000226312	antisense	2	201140278	201157823	17,546 bases	-	1.56917	0.0571846
COL4A2-AS1	ENSG00000232814	antisense	13	110502575	110508179	5,605 bases	-	2.18645	0.0290546
DCUN1D2-AS	ENSG00000233613	antisense	13	113468901	113476136	7,236 bases	+	2.14704	0.000233624
DDX11-AS1	ENSG00000245614	antisense	12	31019434	31073848	54,415 bases	-	1.51257	0.0055779
DENND5B-AS1	ENSG00000255867	antisense	12	31589920	31642456	52,537 bases	+	1.91599	0.0648571
DNM3OS	ENSG00000230630	antisense	1	172136531	172144840	8,310 bases	-	1.69861	0.0714784
EMX2OS	ENSG00000229847	antisense	10	117470801	117545068	74,268 bases	-	2.69225	0.0577379
EPHA1-AS1	ENSG00000229153	antisense	7	143407813	143523449	115,637 bases	+	2.68118	0.060564
EZR-AS1	ENSG00000233893	antisense	6	158817979	158832978	15,000 bases	+	2.45014	0.052298
F11-AS1	ENSG00000251165	antisense	4	186286094	186501058	214,965 bases	-	-5.51495	0.0093993
FAM66B	ENSG00000215374	lincRNA	8	7286211	7355363	69,153 bases	-	1.6628	0.0536676
FAM66C	ENSG00000226711	antisense	12	8180209	8226451	46,243 bases	+	1.73952	1.41e-09
FAM66E	ENSG00000225725	lincRNA	8	7955013	8008755	53,743 bases	+	6.07264	1.85e-07
FGF13-AS1	ENSG00000226031	antisense	X	138711452	138716617	5,166 bases	+	1.75313	0.000498136
FLG-AS1	ENSG00000237975	antisense	1	152168125	152445460	277,336 bases	+	1.66449	0.0813075
FMR1-IT1	ENSG00000236337	sense_intronic	X	147946941	147947583	643 bases	+	2.01673	4.35e-06
FOXP1-AS1	ENSG00000244203	antisense	3	71289757	71310767	21,011 bases	+	2.01891	0.0237798
FRMD6-AS2	ENSG00000258537	lincRNA	14	51436498	51600040	163,543 bases	-	3.00026	0.00346395
GATA3-AS1	ENSG00000197308	lincRNA	10	8016569	8054365	37,797 bases	-	-2.78057	0.0205559
GK-AS1	ENSG00000243055	antisense	X	30699998	30724174	24,177 bases	-	1.78455	0.0529348
GPC5-AS1	ENSG00000235984	antisense	13	92698913	92722196	23,284 bases	-	-6.85602	0.0159614
HCG15	ENSG00000227214	antisense	6	28984749	28988567	3,819 bases	+	2.59624	0.000322996
HCG18	ENSG00000231074	antisense	6	30234039	30327382	93,344 bases	-	2.91906	2.04e-11
HCP5	ENSG00000206337	sense_overlapping	6	31400647	31478903	78,257 bases	+	6.7052	0.0213033
HIF1A-AS2	ENSG00000258667	lincRNA	14	61707564	61751099	43,536 bases	-	2.44503	0.0101121
HLCS-IT1	ENSG00000237646	sense_intronic	21	36802590	36806285	3,696 bases	-	2.45628	0.0232144
HOTTIP	ENSG00000243766	antisense	7	27198575	27207260	8,686 bases	+	-1.6919	0.0113918
HOXA11-AS	ENSG00000240990	antisense	7	27184507	27189298	4,792 bases	+	-3.32053	0.000149087
HPN-AS1	ENSG00000227392	antisense	19	35042902	35106307	63,406 bases	-	-2.40666	0.0612282
IFNG-AS1	ENSG00000255733	antisense	12	67989382	68234687	245,306 bases	+	2.86902	0.0118448
IL21R-AS1	ENSG00000259954	antisense	16	27447669	27453393	5,725 bases	-	-2.16168	0.0342791
INTS6-AS1	ENSG00000236778	antisense	13	51452364	51554678	102,315 bases	+	-1.55137	0.0290531
ITGB2-AS1	ENSG00000227039	antisense	21	44921035	44929680	8,646 bases	+	-1.55137	0.0290531
KLF7-IT1	ENSG00000237892	sense_intronic	2	207120552	207122045	1,494 bases	-	1.74386	0.056932
LENG8-AS1	ENSG00000226696	antisense	19	54437730	54449045	11,316 bases	-	2.32572	0.0424166
LINC00115	ENSG00000225880	lincRNA	1	800083	828159	28,077 bases	-	1.6398	0.00153343
LINC00261	ENSG00000259974	lincRNA	20	22547671	22578877	31,207 bases	-	-9.55992	0.00935081
LINC00265	ENSG00000188185	lincRNA	7	39699886	39801259	101,374 bases	+	1.63268	6.96e-09
LINC00266-1	ENSG00000149656	lincRNA	20	64290385	64313132	22,748 bases	+	3.46221	0.0903852
LINC00299	ENSG00000236790	lincRNA	2	7988683	8488090	499,408 bases	-	1.80396	0.0327645
LINC00313	ENSG00000185186	lincRNA	21	43439575	43480787	41,213 bases	-	2.85525	0.0238804
LINC00342	ENSG00000232931	lincRNA	2	95807051	95835003	27,953 bases	-	1.65856	1.09e-05
LINC00398	ENSG00000237879	lincRNA	13	30803206	30811986	8,781 bases	+	1.55118	0.0895406
LINC00402	ENSG00000235532	lincRNA	13	74229749	74408984	179,236 bases	+	2.25443	0.00992655
LINC00426	ENSG00000238121	lincRNA	13	30340266	30377190	36,925 bases	-	1.79679	0.0240979
LINC00494	ENSG00000235621	lincRNA	20	48355214	48371682	16,469 bases	+	2.54145	0.0501737
LINC00539	ENSG00000224429	lincRNA	13	21302862	21348721	45,860 bases	-	2.27999	5.25e-22
LINC00623	ENSG00000226067	lincRNA	1	120912238	121009291	97,054 bases	+	2.18814	0.000599063
LINC00624	ENSG00000278811	antisense	1	147258885	147517875	258,991 bases	-	-1.5025	0.0217815
LINC00664	ENSG00000268658	lincRNA	19	21474858	21505288	30,431 bases	+	-2.59779	0.0613926
LINC00857	ENSG00000237523	lincRNA	10	80206672	80229592	22,921 bases	+	1.52921	0.0940107
LINC00863	ENSG00000224914	bidirectional_promoter_lncRNA	10	87332904	87357882	24,979 bases	+	2.27613	4.95e-12
LINC00877	ENSG00000241163	lincRNA	3	71943592	72373107	429,516 bases	-	1.8762	0.0473581
LINC00882	ENSG00000242759	lincRNA	3	106449775	107248365	798,591 bases	-	1.61101	0.0149413
LINC00887	ENSG00000214145	lincRNA	3	194287324	194322871	35,548 bases	-	2.18104	0.000606955
LINC00924	ENSG00000259134	lincRNA	15	95326178	95508097	181,920 bases	+	2.57703	0.0212087
LINC00926	ENSG00000247982	lincRNA	15	57299841	57308519	8,679 bases	+	1.78874	0.0907987
LINC00937	ENSG00000226091	lincRNA	12	8295737	8396803	101,067 bases	-	3.00405	0.00011084
LINC00942	ENSG00000249628	lincRNA	12	1500490	1512009	11,520 bases	+	-2.15151	0.0614753
LINC00943	ENSG00000189238	lincRNA	12	126723412	126749027	25,616 bases	+	2.61219	0.0204322
LINC00944	ENSG00000256128	lincRNA	12	126729639	126772519	42,881 bases	-	4.32282	0.000571358
LINC00958	ENSG00000251381	lincRNA	11	12930482	12989597	59,116 bases	-	-2.75706	0.0310345
LINC00987	ENSG00000237248	lincRNA	12	9240003	9287255	47,253 bases	+	-1.62175	0.0479008
LINC00996	ENSG00000242258	lincRNA	7	150433653	150448140	14,488 bases	+	2.12045	0.0340632
LINC01001	ENSG00000230724	lincRNA	11	126987	139612	12,626 bases	-	7.08732	1.14e-07
LINC01068	ENSG00000227676	lincRNA	13	79558359	79571942	13,584 bases	+	-2.72176	0.00695456
LINC01081	ENSG00000268754	lincRNA	16	86220823	86304452	83,630 bases	-	2.04693	0.0499835
LINC01087	ENSG00000224559	lincRNA	2	131630977	131676056	45,080 bases	+	-3.04987	0.00317618
LIPE-AS1	ENSG00000213904	antisense	19	42397128	42652869	255,742 bases	+	-1.57466	6.17e-06
LUCAT1	ENSG00000248323	antisense	5	91054834	91314547	259,714 bases	-	1.81776	0.0657654
MIR210HG	ENSG00000247095	lincRNA	11	563690	568478	4,789 bases	-	2.4607	0.0656679
MIR497HG	ENSG00000267532	antisense	17	7015818	7019659	3,842 bases	-	-1.50459	0.0910847
MRPL23-AS1	ENSG00000226416	antisense	11	1962798	1989967	27,170 bases	-	2.92402	1.62e-05
NLGN4Y-AS1	ENSG00000228787	antisense	Y	14793642	14804033	10,392 bases	-	2.04523	0.0170583
NUTM2A-AS1	ENSG00000223482	antisense	10	87201647	87201647	141,284 bases	-	1.89102	4.05e-08
OCIAD1-AS1	ENSG00000248256	antisense	4	48852008	48860203	8,196 bases	-	2.29954	0.00010254
OR2A1-AS1	ENSG00000244479	antisense	7	144238573	144356181	117,609 bases	-	2.13588	0.0519623
PART1	ENSG00000152931	lincRNA	5	60486542	60556808	70,267 bases	+	-1.94767	0.0712191
PCA3	ENSG00000225937	antisense	9	76691980	76863307	171,328 bases	+	-4.83252	0.00521465
PCCA-AS1	ENSG00000234650	antisense	13	100464437	100481274	16,838 bases	-	2.11267	0.00796332
PGM5-AS1	ENSG00000224958	antisense	9	68353614	68360875	7,262 bases	-	4.11635	2.06e-06
PHKA2-AS1	ENSG00000237836	antisense	X	18890296	18894975	4,680 bases	+	-1.84834	0.0824292
PITPNA-AS1	ENSG00000236618	antisense	17	1516919	1520561	3,643 bases	+	-3.35753	1.93e-21
PWRN1	ENSG00000259905	lincRNA	15	24101827	24823365	721,539 bases	+	2.92929	0.0580095
RAB11B-AS1	ENSG00000269386	antisense	19	8361555	8390691	29,137 bases	-	-1.61961	0.00211935
RAI1-AS1	ENSG00000237328	antisense	17	17759154	17770821	11,668 bases	-	-3.15101	0.0143931
RERG-IT1	ENSG00000256650	sense_intronic	12	15112363	15114698	2,336 bases	-	2.75581	0.0038327
RFPL1S	ENSG00000225465	antisense	22	29436534	29478868	42,335 bases	-	-2.51264	0.00726883
RNF216-IT1	ENSG00000237738	sense_intronic	7	5662432	5680462	18,031 bases	-	1.8345	0.0422026
SACS-AS1	ENSG00000229558	lincRNA	13	23418971	23428869	9,899 bases	+	2.2026	0.0621729
SCARNA9	ENSG00000254911	antisense	11	93721513	93721866	354 bases	+	-15.6482	5.26e-09
SERTAD4-AS1	ENSG00000203706	antisense	1	210230304	210234157	3,854 bases	-	2.43482	4.81e-07
SLC8A1-AS1	ENSG00000227028	antisense	2	39776354	40255209	478,856 bases	+	2.17465	0.00598032
SNAP25-AS1	ENSG00000227906	antisense	20	10006381	10368804	362,424 bases	-	1.99341	0.0212749
SNHG18	ENSG00000250786	lincRNA	5	9546199	9552749	6,551 bases	+	-1.58824	0.00464707
SRGAP3-AS2	ENSG00000228723	antisense	3	9192493	9198404	5,912 bases	+	-4.9562	0.0408953
SRGAP3-AS4	ENSG00000235830	lincRNA	3	9249593	9257604	8,012 bases	+	-2.70043	0.0158009
STAU2-AS1	ENSG00000253302	antisense	8	73420004	73441527	21,524 bases	+	1.59438	0.0460409
SYNPR-AS1	ENSG00000241359	antisense	3	63421088	63645644	224,557 bases	-	4.52918	0.0275826
TMEM254-AS1	ENSG00000230091	antisense	10	80036218	80081384	45,167 bases	-	-1.50261	0.0621729
TMLHE-AS1	ENSG00000224533	antisense	X	155465970	155611616	145,647 bases	+	2.50736	0.0466348
TNKS2-AS1	ENSG00000228701	antisense	10	91781413	91798336	16,924 bases	-	-2.84492	0.00237813
TRBV11-2	ENSG00000241657	lincRNA	7	142433895	142434394	500 bases	+	3.62382	0.0087544
TXNDC12-AS1	ENSG00000228369	antisense	1	52050918	52052683	1,766 bases	+	2.40634	0.0507206
UNC5B-AS1	ENSG00000237512	antisense	10	71217224	71218265	1,042 bases	-	-1.81671	0.0873906
USP12-AS2	ENSG00000230641	antisense	13	27172259	27183503	11,245 bases	+	3.90458	0.0748324
XIST	ENSG00000229807	lincRNA	X	73817775	73852754	34,980 bases	-	-3.87169	0.0845962
ZBED5-AS1	ENSG00000247271	antisense	11	10856902	10914529	57,628 bases	+	-1.51492	0.0031879
ZBTB20-AS4	ENSG00000242767	lincRNA	3	115100423	115103062	2,640 bases	+	1.82838	0.0294702
ZNF252P-AS1	ENSG00000255559	antisense	8	145002810	145037152	34,343 bases	+	-2.00943	0.0178055
