# Supplementary material for: Unveiling Racial Disparities in Localized Prostate Cancer: A Systems-Level Exploration of the lncRNA Landscape
Source: Genes (Basel). 2025 Feb 17;16(2):229. doi: 10.3390/genes16020229 (PMC11855151; doi:10.3390/genes16020229)
Supplement: Supplementary file 1 [file genes-16-00229-s001.zip › Supplemental_Table_S7.xlsx]

## Sheet: ST7
ST6: Over representation analysis results (lncRNA-mRNA targets - AF vs EU (≤0.1)
Category	ID	Name	Source	p-value	q-value Bonferroni	q-value FDR B&H	q-value FDR B&Y	Hit Count in Query List	Hit Count in Genome	Hit in Query List
GO: Molecular Function	GO:0003735	structural constituent of ribosome		4.688e-08	8.373e-05	8.373e-05	0.0006753	36	205	RPL21,RPL23A,MRPL23,RPL24,RPL26,RPL27A,RPL29,RPL39,MRPL12,MRPS12,RPS2,RPS3A,RPS9,RPS12,RPS15,RPS23,RPS25,RPS27A,RPS29,MRPS18B,RPL10A,RPL13A,RPL7L1,MRPS24,MRPL41,RPSA,MRPS2,RPL26L1,RPL5,RPL6,RPL7,RPL7A,RPL10,RPL15,RPL17,RPL18A
GO: Molecular Function	GO:0019956	chemokine binding		2.26e-06	0.004036	0.001055	0.008511	12	37	CCR2,ACKR4,CXCR6,XCR1,CXCR3,CCR4,CCR5,CCR6,CMKLR1,ITGB1,ITGB3,CXCR4
GO: Molecular Function	GO:0004950	chemokine receptor activity		2.721e-06	0.00486	0.001055	0.008511	10	26	CCR2,ACKR4,CXCR6,XCR1,CXCR3,CCR4,CCR5,CCR6,CMKLR1,CXCR4
GO: Molecular Function	GO:0001637	G protein-coupled chemoattractant receptor activity		2.721e-06	0.00486	0.001055	0.008511	10	26	CCR2,ACKR4,CXCR6,XCR1,CXCR3,CCR4,CCR5,CCR6,CMKLR1,CXCR4
GO: Molecular Function	GO:0044877	protein-containing complex binding		2.954e-06	0.005276	0.001055	0.008511	131	1357	RPL23A,ABCA1,ABCF1,FSTL3,FBL,RPS2,ACTN4,ACVRL1,GATAD2B,ERMN,FCAR,FCER1A,FCGR1A,FCGR2B,FCGR3A,AIF1,MLLT6,C1QTNF1,MMP12,CXCL12,ADCY4,ANXA2,TUBB,APBA1,SKIL,CD200R1,MSR1,SCARF1,CDK5RAP3,GAS2L2,CD226,FRG1,SMARCB1,PODN,FYN,SNRPE,SNRPG,MYH6,NAP1L4,FADD,SRP9,BCKDHA,APOBR,LILRB1,MLC1,EIF3K,UBE2S,NME2,TAPBP,GP5,NPM1,H1-10,DDR1,HNF1B,LILRA2,RIPK3,NSF,DDR2,ADAMTS13,SERPINH1,OLR1,DNAJA3,FCGR2C,CD1D,CD3G,CD8A,…
GO: Molecular Function	GO:0016493	C-C chemokine receptor activity		7.352e-06	0.01313	0.002188	0.01765	9	23	CCR2,ACKR4,CXCR6,XCR1,CXCR3,CCR4,CCR5,CCR6,CXCR4
GO: Molecular Function	GO:0042277	peptide binding		1.23e-05	0.02198	0.002839	0.0229	53	441	TLR6,CD209,CCR2,FCGR2B,FPR1,FPR2,APBA1,ACKR4,PEX5L,POM121C,MSR1,CXCR6,SSTR5,LILRB1,C1QA,TAPBP,CACNA1A,XCR1,CXCR3,GRIA3,OPRL1,GSTM3,CD1B,CD1C,CD1D,CD1E,TLR1,CD74,HLA-B,HLA-DPA1,HLA-DPB1,HLA-E,HLA-F,CHRNA7,DLGAP3,HRH2,CCR4,CCR5,CCR6,CMKLR1,LTB4R,TIMM22,TRHDE,PPIA,CTSB,MAML1,ITGB2,POM121,CXCR4,DHCR24,ADIPOR2,SLC7A5,ENPEP
GO: Molecular Function	GO:0071723	lipopeptide binding		1.272e-05	0.02271	0.002839	0.0229	6	10	TLR6,CD1B,CD1C,CD1D,CD1E,TLR1
GO: Molecular Function	GO:0019957	C-C chemokine binding		2.352e-05	0.042	0.004666	0.03764	9	26	CCR2,ACKR4,CXCR6,XCR1,CXCR3,CCR4,CCR5,CCR6,CXCR4
GO: Molecular Function	GO:0019955	cytokine binding		2.85e-05	0.05091	0.005091	0.04106	27	176	ACVRL1,CCR2,VASN,ACKR4,CXCR6,GBP1,NRROS,IL1RL2,XCR1,CXCR3,CD74,TNFRSF1B,CRLF1,CCR4,CCR5,CCR6,CMKLR1,POU5F1,IFNAR2,IFNGR2,CSF1R,CSF2RB,IL10RA,IL12RB1,ITGB1,ITGB3,CXCR4
GO: Molecular Function	GO:0019900	kinase binding		3.255e-05	0.05813	0.005285	0.04262	92	926	ACACA,STUB1,WDR81,CARD16,ACVRL1,SOCS7,SLA2,CCL5,FOXO3,ADCY4,ANK2,ZBTB4,CDK5RAP3,CD226,LSM2,MYH6,BAD,GATA6,RCC2,SYNGAP1,JTB,SQSTM1,SFN,NPM1,ATF7,NSF,KSR2,SRCIN1,DOK2,PRC1,DNAJA3,RHOQ,CD2,CD247,CD8A,CD28,TNFAIP3,TSKS,CDC25B,PIK3R5,HCLS1,NCKAP1L,CDKN1C,PDGFRB,CBLC,CHRNA7,CKS1B,PLEK,HSF1,TSACC,PICK1,WAS,GMFG,BCAR1,YWHAZ,CRK,FAM83H,IFNAR2,IBTK,PRKAR2B,LRRC14,FAM20A,SMCR8,MAML1,PTPN22,DAXX,PTAFR,PTEN,I…
GO: Molecular Function	GO:0042605	peptide antigen binding		4.156e-05	0.07422	0.005841	0.04711	10	34	CD209,TAPBP,HLA-B,HLA-DPA1,HLA-DPB1,HLA-E,HLA-F,MAML1,DHCR24,SLC7A5
GO: Molecular Function	GO:0004896	cytokine receptor activity		4.252e-05	0.07594	0.005841	0.04711	18	96	CCR2,ACKR4,CXCR6,IL1RL2,XCR1,CXCR3,CD74,CRLF1,CCR4,CCR5,CCR6,CMKLR1,IFNAR2,IFNGR2,CSF2RB,IL10RA,IL12RB1,CXCR4
GO: Molecular Function	GO:0033218	amide binding		6.362e-05	0.1136	0.008116	0.06546	57	515	ACACA,TLR6,CD209,CCR2,FCGR2B,FPR1,FPR2,APBA1,ACKR4,PEX5L,POM121C,MSR1,CXCR6,PNPLA3,FTCD,SSTR5,LILRB1,C1QA,TAPBP,CACNA1A,XCR1,CXCR3,GRIA3,OPRL1,GSTM3,CD1B,CD1C,CD1D,CD1E,TLR1,CD74,HLA-B,HLA-DPA1,HLA-DPB1,HLA-E,HLA-F,CHRNA7,DLGAP3,HRH2,CCR4,CCR5,CCR6,CMKLR1,LTB4R,TIMM22,TRHDE,PPIA,CTSB,MAML1,ITGB2,POM121,CXCR4,DHCR24,DHFR,ADIPOR2,SLC7A5,ENPEP
GO: Molecular Function	GO:0030884	exogenous lipid antigen binding		8.548e-05	0.1527	0.00898	0.07243	4	5	CD1B,CD1C,CD1D,CD1E
GO: Molecular Function	GO:0030883	endogenous lipid antigen binding		8.548e-05	0.1527	0.00898	0.07243	4	5	CD1B,CD1C,CD1D,CD1E
GO: Molecular Function	GO:0030882	lipid antigen binding		8.548e-05	0.1527	0.00898	0.07243	4	5	CD1B,CD1C,CD1D,CD1E
GO: Molecular Function	GO:0019763	immunoglobulin receptor activity		0.0001182	0.2111	0.01111	0.08961	5	9	FCER1A,FCGR1A,FCGR2B,FCGR3A,CD200R1
GO: Molecular Function	GO:0042608	T cell receptor binding		0.0001182	0.2111	0.01111	0.08961	5	9	FYN,CD1D,CD3G,HLA-E,DOCK2
GO: Molecular Function	GO:0005518	collagen binding		0.0001809	0.3231	0.01587	0.128	15	80	C1QTNF1,MMP12,PODN,GP5,DDR1,DDR2,SERPINH1,RELL2,TNXB,OSCAR,COL14A1,SRGN,CTSB,CTSS,ITGB1
GO: Molecular Function	GO:0019901	protein kinase binding		0.0001866	0.3333	0.01587	0.128	81	832	ACVRL1,CCL5,FOXO3,ADCY4,ANK2,ZBTB4,CDK5RAP3,CD226,LSM2,MYH6,BAD,GATA6,RCC2,SYNGAP1,JTB,SQSTM1,SFN,NPM1,ATF7,NSF,KSR2,SRCIN1,DOK2,PRC1,DNAJA3,RHOQ,CD2,CD247,CD8A,CD28,TSKS,CDC25B,HCLS1,NCKAP1L,CDKN1C,PDGFRB,CBLC,CHRNA7,CKS1B,PLEK,HSF1,TSACC,PICK1,WAS,GMFG,BCAR1,YWHAZ,CRK,FAM83H,IFNAR2,IBTK,PRKAR2B,FAM20A,SMCR8,MAML1,PTPN22,DAXX,PTAFR,PTEN,ITGAX,ITGB1,DCX,ITGB2,ITGB3,LAX1,LIME1,PTPRC,PTPRK,FAM83D,R…
GO: Molecular Function	GO:0031726	CCR1 chemokine receptor binding		0.0002429	0.4338	0.01972	0.159	4	6	CCL3,CCL4,CCL5,CCL7
GO: Molecular Function	GO:0019770	IgG receptor activity		0.0002975	0.5314	0.02281	0.184	3	3	FCGR1A,FCGR2B,FCGR3A
GO: Molecular Function	GO:0008009	chemokine activity		0.0003065	0.5474	0.02281	0.184	11	50	CCL3,CCL4,CCL5,CCL7,CCL8,CCL13,CCL17,CCL22,XCL1,CXCL12,C10orf99
GO: Molecular Function	GO:0016655	oxidoreductase activity, acting on NAD(P)H, quinone or similar compound as acceptor		0.0004961	0.8861	0.03544	0.2858	12	61	NDUFA2,NDUFA3,NDUFA6,NDUFB8,NDUFC2,NDUFS1,NDUFS3,DHRS4,NDUFS7,AKR1C1,NDUFAF2,NDUFA13
GO: Molecular Function	GO:0019865	immunoglobulin binding		0.0006537	1	0.0449	0.3622	8	31	FCAR,FCER1A,FCGR1A,FCGR2B,FCGR3A,CD200R1,LILRA2,FCGR2C
GO: Molecular Function	GO:0050136	NADH dehydrogenase (quinone) activity		0.000756	1	0.04501	0.363	10	47	NDUFA2,NDUFA3,NDUFA6,NDUFB8,NDUFC2,NDUFS1,NDUFS3,NDUFS7,NDUFAF2,NDUFA13
GO: Molecular Function	GO:0008137	NADH dehydrogenase (ubiquinone) activity		0.000756	1	0.04501	0.363	10	47	NDUFA2,NDUFA3,NDUFA6,NDUFB8,NDUFC2,NDUFS1,NDUFS3,NDUFS7,NDUFAF2,NDUFA13
GO: Molecular Function	GO:0048020	CCR chemokine receptor binding		0.000756	1	0.04501	0.363	10	47	CCR2,CCL3,CCL4,CCL5,CCL7,CCL8,CCL13,CCL17,CCL22,XCL1
GO: Molecular Function	GO:0003954	NADH dehydrogenase activity		0.000756	1	0.04501	0.363	10	47	NDUFA2,NDUFA3,NDUFA6,NDUFB8,NDUFC2,NDUFS1,NDUFS3,NDUFS7,NDUFAF2,NDUFA13
GO: Molecular Function	GO:0023023	MHC protein complex binding		0.0008371	1	0.04823	0.389	7	25	LILRB1,CD8A,CD74,HLA-DMA,HLA-DMB,HLA-DOA,YWHAE
GO: Biological Process	GO:0002682	regulation of immune system process		3.507e-26	2.923e-22	2.923e-22	2.808e-21	224	1776	PIK3AP1,ABR,FSTL3,TMEM176A,EVI2B,IKZF1,RPS27A,CD320,TLR6,ADGRE2,ADCY7,CD209,S100A1,CCR2,SLAMF6,FCER1A,FCGR1A,FCGR2B,FCGR3A,LRFN5,MICB,ZC3H12D,USP12,AIF1,CCL3,SLA2,CCL4,CCL5,CCL7,CCL8,CLEC10A,MMP12,XCL1,CXCL12,FOXF1,SELE,SELL,FOXO3,FOXN1,IKZF3,THEMIS,MUC15,FPR1,FPR2,BTLA,SLAMF1,CD200R1,KLF13,CD226,MYO1F,GPSM3,SLAMF7,FYN,CD300E,GABPA,PDCD1LG2,SPI1,CD244,SPN,TNFSF9,SIGLEC9,B2M,BAD,GATA3,FADD,GBP1,SA…
GO: Biological Process	GO:0001775	cell activation		5.565e-25	4.638e-21	2.319e-21	2.228e-20	202	1559	ABR,RPS6KA1,IKZF1,CD320,TLR6,ACVRL1,ADGRE2,CD209,EOMES,CCR2,S100A13,SAA1,SLAMF6,FCAR,FCER1A,FCGR2B,FCGR3A,LRFN5,MICB,ZC3H12D,AIF1,CCL3,SLA2,CCL5,C1QTNF1,ALDOA,XCL1,FKBP1B,CXCL12,FOXF1,SELL,SELPLG,FOXN1,IKZF3,THEMIS,ANXA2,FPR1,FPR2,TUBB,DOCK10,BTLA,SLAMF1,SBNO2,ZBTB32,CD226,MYO1F,FTL,SNAP25,SLAMF7,FYN,PDCD1LG2,SPI1,CD244,SPN,TNFSF9,DOCK11,SIGLEC9,B2M,BAD,CPLX2,GATA3,BAK1,FADD,SNAP23,NFASC,SIGLEC5,…
GO: Biological Process	GO:0050776	regulation of immune response		2.972e-24	2.477e-20	8.255e-21	7.929e-20	165	1170	PIK3AP1,ABR,RPS27A,TLR6,ADGRE2,ADCY7,CD209,S100A1,CCR2,SLAMF6,FCER1A,FCGR1A,FCGR2B,FCGR3A,MICB,USP12,SLA2,CCL5,CLEC10A,MMP12,XCL1,FOXF1,SELL,THEMIS,MUC15,FPR1,FPR2,BTLA,SLAMF1,CD200R1,CD226,MYO1F,SLAMF7,FYN,CD300E,SPN,SIGLEC9,B2M,GATA3,FADD,GBP1,SAMSN1,LILRB1,GFER,GFI1,FGL2,CD84,STXBP2,BTK,PLCL2,SERPING1,C1QA,C3AR1,C7,NLRC3,LILRB4,ICOSLG,LILRA1,LILRA2,RIPK3,FFAR3,GPS2,GPX2,NFKBIZ,MUC5B,HAVCR2,DNA…
GO: Biological Process	GO:0045321	leukocyte activation		6.253e-24	5.212e-20	1.303e-20	1.251e-19	184	1386	ABR,IKZF1,CD320,TLR6,ADGRE2,CD209,EOMES,CCR2,S100A13,SLAMF6,FCAR,FCER1A,FCGR2B,FCGR3A,LRFN5,MICB,ZC3H12D,AIF1,CCL3,SLA2,CCL5,ALDOA,XCL1,FKBP1B,CXCL12,FOXF1,SELL,SELPLG,FOXN1,IKZF3,THEMIS,ANXA2,FPR1,FPR2,TUBB,DOCK10,BTLA,SLAMF1,SBNO2,ZBTB32,CD226,MYO1F,FTL,SNAP25,SLAMF7,FYN,PDCD1LG2,SPI1,CD244,SPN,TNFSF9,DOCK11,SIGLEC9,B2M,BAD,CPLX2,GATA3,BAK1,FADD,SNAP23,NFASC,SIGLEC5,SAMSN1,IL1RL2,LILRB1,NDUFC2,…
GO: Biological Process	GO:0006952	defense response		2.563e-22	2.136e-18	4.272e-19	4.104e-18	220	1850	PIK3AP1,ABCF1,RPL39,ABR,NCF1,RPS27A,TLR6,ADGRE2,ADCY7,CD209,S100A1,CCR2,SAA1,SAA4,SLAMF6,FCER1A,FCGR1A,FCGR2B,IFITM3,LRFN5,MICB,CDC42EP2,AIF1,CCL3,CCL4,CCL5,CCL7,CCL8,CCL13,CCL17,CLEC10A,CCL22,MMP12,XCL1,ALOX5AP,CXCL12,FOXF1,SELE,FOXN1,MRC1,ABCC1,IPO7,MUC15,FPR1,FPR2,TUBB,SLAMF1,CD200R1,SBNO2,SIRT2,DUOXA1,POLR3E,CXCR6,CD226,MYO1F,GPSM3,SLAMF7,FYN,CD300E,MX2,CD244,SPN,B2M,GATA3,FADD,SNAP23,GBP1,NR…
GO: Biological Process	GO:0002684	positive regulation of immune system process		2.454e-21	2.045e-17	3.409e-18	3.275e-17	167	1268	PIK3AP1,EVI2B,IKZF1,RPS27A,CD320,TLR6,ADGRE2,CD209,S100A1,CCR2,SLAMF6,FCER1A,FCGR1A,FCGR2B,FCGR3A,MICB,USP12,AIF1,CCL3,SLA2,CCL4,CCL5,CCL7,CCL8,CLEC10A,MMP12,XCL1,CXCL12,FOXF1,SELE,SELL,FOXO3,THEMIS,MUC15,FPR1,FPR2,BTLA,SLAMF1,CD226,GPSM3,FYN,PDCD1LG2,CD244,SPN,TNFSF9,B2M,BAD,GATA3,FADD,GBP1,IL1RL2,LILRB1,GFI1,PRDM1,CD84,STXBP2,BTK,PLCL2,SERPING1,C1QA,C3AR1,C7,LILRB4,ICOSLG,LILRA2,FFAR3,GPS2,NFKB…
GO: Biological Process	GO:0051707	response to other organism		1.916e-20	1.596e-16	2.281e-17	2.191e-16	194	1604	PIK3AP1,IFI27L2,ABCA1,RPL39,ABR,NCF1,CARD16,RPS27A,TLR6,CD209,S100A1,SAA1,SLAMF6,FCGR1A,FCGR2B,FCGR3A,IFITM3,MICB,CDC42EP2,AIF1,CCL3,CCL4,CCL5,CCL7,CCL8,CCL13,CCL17,CLEC10A,CCL22,MMP12,XCL1,CXCL12,SELE,MRC1,IKZF3,IPO7,MUC15,FPR2,TUBB,PRPF8,FASLG,SLAMF1,SBNO2,SIRT2,POLR3E,CD226,MYO1F,SLAMF7,FYN,CD300E,MX2,PDCD1LG2,CD244,SPN,B2M,BAD,GATA3,BAK1,FADD,GBP1,NRROS,IL1RL2,C10orf99,LILRB1,GFER,GFI1,FGL2,P…
GO: Biological Process	GO:0043207	response to external biotic stimulus		2.207e-20	1.84e-16	2.3e-17	2.209e-16	194	1606	PIK3AP1,IFI27L2,ABCA1,RPL39,ABR,NCF1,CARD16,RPS27A,TLR6,CD209,S100A1,SAA1,SLAMF6,FCGR1A,FCGR2B,FCGR3A,IFITM3,MICB,CDC42EP2,AIF1,CCL3,CCL4,CCL5,CCL7,CCL8,CCL13,CCL17,CLEC10A,CCL22,MMP12,XCL1,CXCL12,SELE,MRC1,IKZF3,IPO7,MUC15,FPR2,TUBB,PRPF8,FASLG,SLAMF1,SBNO2,SIRT2,POLR3E,CD226,MYO1F,SLAMF7,FYN,CD300E,MX2,PDCD1LG2,CD244,SPN,B2M,BAD,GATA3,BAK1,FADD,GBP1,NRROS,IL1RL2,C10orf99,LILRB1,GFER,GFI1,FGL2,P…
GO: Biological Process	GO:0032101	regulation of response to external stimulus		1.033e-19	8.606e-16	9.562e-17	9.185e-16	157	1202	PIK3AP1,ABR,CARD16,RPS27A,TLR6,ADCY7,CD209,S100A1,CCR2,SAA1,SLAMF6,FCER1A,FCGR1A,FCGR2B,LRFN5,MICB,AIF1,CCL3,CCL4,CCL5,C1QTNF1,CCL7,CLEC10A,MMP12,XCL1,FKBP1B,ALOX5AP,CXCL12,FOXF1,SELE,SELL,ABCC1,MUC15,ANXA2,FPR2,SLAMF1,SEMA4G,CD200R1,SBNO2,SCARF1,SIRT2,DUOXA1,CD226,MYO1F,GPSM3,FYN,SPN,GATA3,FADD,IL1RL2,LILRB1,GFER,GFI1,FGL2,PRDM1,CD84,XYLT1,BTK,SERPING1,C3AR1,NLRC3,GP5,CXCR3,LILRA2,FFAR3,GPS2,GPX…
GO: Biological Process	GO:0009607	response to biotic stimulus		1.447e-19	1.206e-15	1.206e-16	1.158e-15	194	1633	PIK3AP1,IFI27L2,ABCA1,RPL39,ABR,NCF1,CARD16,RPS27A,TLR6,CD209,S100A1,SAA1,SLAMF6,FCGR1A,FCGR2B,FCGR3A,IFITM3,MICB,CDC42EP2,AIF1,CCL3,CCL4,CCL5,CCL7,CCL8,CCL13,CCL17,CLEC10A,CCL22,MMP12,XCL1,CXCL12,SELE,MRC1,IKZF3,IPO7,MUC15,FPR2,TUBB,PRPF8,FASLG,SLAMF1,SBNO2,SIRT2,POLR3E,CD226,MYO1F,SLAMF7,FYN,CD300E,MX2,PDCD1LG2,CD244,SPN,B2M,BAD,GATA3,BAK1,FADD,GBP1,NRROS,IL1RL2,C10orf99,LILRB1,GFER,GFI1,FGL2,P…
GO: Biological Process	GO:0045087	innate immune response		3.482e-18	2.902e-14	2.638e-15	2.534e-14	139	1045	PIK3AP1,RPL39,NCF1,RPS27A,TLR6,CD209,S100A1,SAA1,SLAMF6,FCGR1A,FCGR2B,IFITM3,MICB,CDC42EP2,AIF1,CCL3,CCL4,CCL5,CCL7,CCL8,CCL13,CCL17,CLEC10A,CCL22,MMP12,XCL1,MRC1,IPO7,MUC15,FPR2,TUBB,SLAMF1,SIRT2,POLR3E,CD226,MYO1F,SLAMF7,FYN,CD300E,MX2,CD244,B2M,GATA3,FADD,GBP1,NRROS,IL1RL2,LILRB1,GFER,GFI1,PRDM1,CD84,STXBP2,BTK,SERPING1,C1QA,C7,NLRC3,LILRA2,GPS2,MPEG1,MUC5B,ADAMTS13,HAVCR2,DNAJA3,CD1D,CD86,TLR…
GO: Biological Process	GO:0042110	T cell activation		9.899e-18	8.25e-14	6.875e-15	6.603e-14	89	537	IKZF1,CD209,EOMES,CCR2,SLAMF6,FCGR2B,MICB,ZC3H12D,AIF1,SLA2,CCL5,XCL1,FKBP1B,CXCL12,FOXN1,THEMIS,BTLA,SLAMF1,ZBTB32,FYN,PDCD1LG2,CD244,SPN,TNFSF9,B2M,BAD,GATA3,FADD,IL1RL2,LILRB1,FGL2,PRDM1,NLRC3,LILRB4,ICOSLG,RIPK3,NFKBIZ,RUNX3,HAVCR2,DNAJA3,CD1C,CD1D,CD2,CD3G,CD8A,TIGIT,CD28,CD86,TNFSF8,CRTAM,CD74,TNFRSF1B,NCKAP1L,DLG5,HLA-DMA,HLA-DMB,HLA-DOA,HLA-DPA1,HLA-DPB1,HLA-E,VSIG4,CLEC7A,CD83,CHRNA7,SAS…
GO: Biological Process	GO:0002252	immune effector process		1.153e-17	9.613e-14	7.395e-15	7.103e-14	163	1332	ABR,NCF1,ADGRE2,EOMES,CCR2,S100A13,SLAMF6,FCAR,FCER1A,FCGR1A,FCGR2B,FCGR3A,IFITM3,MICB,CCL3,SLA2,CCL5,MMP12,ALDOA,XCL1,FOXF1,SELL,ANXA2,FPR1,FPR2,TUBB,DOCK10,SLAMF1,SBNO2,POLR3E,CD226,MYO1F,FTL,SNAP25,SLAMF7,FYN,MX2,CD244,SPN,DOCK11,SIGLEC9,B2M,CPLX2,GATA3,FADD,SNAP23,GBP1,NFASC,SIGLEC5,LILRB1,NDUFC2,GFER,FGL2,CD84,RAB24,STXBP2,ADGRE3,SURF4,BTK,PLCL2,SERPING1,C1QA,C3AR1,C7,NME2,GNL1,ICOSLG,LILRA2…
GO: Biological Process	GO:0032943	mononuclear cell proliferation		1.423e-17	1.186e-13	8.354e-15	8.025e-14	65	322	CD320,CD209,CCR2,SLAMF6,FCGR2B,ZC3H12D,AIF1,CCL5,XCL1,FKBP1B,CXCL12,IKZF3,BTLA,SLAMF1,ZBTB32,FYN,PDCD1LG2,CD244,SPN,TNFSF9,FADD,LILRB1,PRDM1,BTK,PLCL2,ICOSLG,RIPK3,HAVCR2,DNAJA3,CD1D,CD28,CD86,TNFSF8,CRTAM,CD74,CD79A,TNFRSF1B,NCKAP1L,DLG5,HLA-DMB,HLA-DPA1,HLA-DPB1,HLA-E,VSIG4,SASH3,PIK3CG,SCGB1A1,VCAM1,CSF1,IL6,IL12RB1,INPP5D,GAPT,PTPN22,ITGAL,ITGAX,ITGB2,PTPRC,CXCR4,DHPS,RAC2,DOCK2,LST1,GPR183,C…
GO: Biological Process	GO:0070661	leukocyte proliferation		1.504e-17	1.253e-13	8.354e-15	8.025e-14	68	348	CD320,CD209,CCR2,SLAMF6,FCGR2B,ZC3H12D,AIF1,CCL5,CCL8,XCL1,FKBP1B,CXCL12,IKZF3,BTLA,SLAMF1,ZBTB32,FYN,PDCD1LG2,CD244,SPN,TNFSF9,FADD,LILRB1,PRDM1,BTK,PLCL2,ICOSLG,RIPK3,HAVCR2,DNAJA3,CD1D,CD28,CD86,TNFSF8,CRTAM,CD74,CD79A,TNFAIP3,TNFRSF1B,NCKAP1L,DLG5,HLA-DMB,HLA-DPA1,HLA-DPB1,HLA-E,VSIG4,SASH3,PIK3CG,SCGB1A1,VCAM1,CSF1,CSF1R,IL6,IL12RB1,INPP5D,GAPT,PTPN22,ITGAL,ITGAX,ITGB2,PTPRC,CXCR4,DHPS,RAC2,…
GO: Biological Process	GO:0050865	regulation of cell activation		1.644e-17	1.37e-13	8.561e-15	8.223e-14	104	690	ABR,RPS6KA1,IKZF1,CD320,TLR6,ADGRE2,CD209,CCR2,FCER1A,FCGR2B,LRFN5,ZC3H12D,AIF1,CCL3,SLA2,CCL5,C1QTNF1,XCL1,FOXF1,FOXN1,IKZF3,BTLA,SLAMF1,CD226,SLAMF7,FYN,PDCD1LG2,CD244,SPN,TNFSF9,BAD,GATA3,FADD,SAMSN1,IL1RL2,LILRB1,FGL2,PRDM1,CD84,STXBP2,BTK,LILRB4,GP5,ICOSLG,LILRA2,RIPK3,NFKBIZ,MUC5B,RUNX3,HAVCR2,DNAJA3,CD1D,CD2,TIGIT,CD28,CD86,TNFSF8,CD37,CD74,TNFAIP3,TNFRSF1B,UBASH3B,NCKAP1L,DLG5,HLA-DMA,HLA…
GO: Biological Process	GO:0031347	regulation of defense response		2.637e-17	2.197e-13	1.293e-14	1.242e-13	120	862	PIK3AP1,ABR,RPS27A,TLR6,ADCY7,CD209,S100A1,CCR2,SAA1,SLAMF6,FCER1A,FCGR1A,FCGR2B,LRFN5,MICB,CCL3,CCL5,CLEC10A,MMP12,XCL1,ALOX5AP,FOXF1,SELE,ABCC1,MUC15,FPR2,CD200R1,SBNO2,SIRT2,DUOXA1,CD226,MYO1F,GPSM3,FYN,SPN,GATA3,FADD,IL1RL2,LILRB1,GFER,GFI1,FGL2,BTK,SERPING1,NLRC3,LILRA2,FFAR3,GPS2,GPX2,NFKBIZ,MUC5B,HAVCR2,DNAJA3,CD1D,CD28,CD86,CD37,TLR1,CRTAM,CD74,TNFAIP3,TNFRSF1B,HCK,NAPEPLD,MFHAS1,CTSC,HLA…
GO: Biological Process	GO:0046651	lymphocyte proliferation		3.496e-17	2.914e-13	1.619e-14	1.555e-13	64	319	CD320,CD209,CCR2,SLAMF6,FCGR2B,ZC3H12D,AIF1,CCL5,XCL1,FKBP1B,CXCL12,IKZF3,BTLA,SLAMF1,ZBTB32,FYN,PDCD1LG2,CD244,SPN,TNFSF9,FADD,LILRB1,PRDM1,BTK,PLCL2,ICOSLG,RIPK3,HAVCR2,DNAJA3,CD1D,CD28,CD86,TNFSF8,CRTAM,CD74,CD79A,TNFRSF1B,NCKAP1L,DLG5,HLA-DMB,HLA-DPA1,HLA-DPB1,HLA-E,VSIG4,SASH3,PIK3CG,SCGB1A1,VCAM1,IL6,IL12RB1,INPP5D,GAPT,PTPN22,ITGAL,ITGAX,ITGB2,PTPRC,CXCR4,DHPS,RAC2,DOCK2,LST1,GPR183,CD180
GO: Biological Process	GO:0002831	regulation of response to biotic stimulus		9.27e-17	7.726e-13	4.066e-14	3.906e-13	89	556	PIK3AP1,CARD16,RPS27A,TLR6,CD209,S100A1,SLAMF6,FCGR2B,MICB,CCL5,CLEC10A,MMP12,MUC15,FPR2,SIRT2,CD226,MYO1F,FYN,SPN,FADD,LILRB1,GFER,GFI1,FGL2,PRDM1,CD84,BTK,SERPING1,NLRC3,LILRA2,GPS2,MUC5B,HAVCR2,DNAJA3,CD1D,CD86,CD37,TLR1,CRTAM,CD74,TNFAIP3,HCK,MFHAS1,HLA-E,HLA-F,VSIG4,CLEC7A,NLRC4,NCR3,ZBP1,SERPINB9,HRAS,LY86,PLSCR1,ICAM3,SAMHD1,CR1,NR1D1,IFIT1,CRK,IFNAR2,IFNGR2,OTUD4,LSM14A,LRRC14,CTSB,CTSS,S…
GO: Biological Process	GO:0098542	defense response to other organism		1.302e-16	1.085e-12	5.426e-14	5.211e-13	153	1250	PIK3AP1,RPL39,NCF1,RPS27A,TLR6,CD209,S100A1,SAA1,SLAMF6,FCGR1A,FCGR2B,IFITM3,MICB,CDC42EP2,AIF1,CCL3,CCL4,CCL5,CCL7,CCL8,CCL13,CCL17,CLEC10A,CCL22,MMP12,XCL1,MRC1,IPO7,MUC15,FPR2,TUBB,SLAMF1,SIRT2,POLR3E,CD226,MYO1F,SLAMF7,FYN,CD300E,MX2,CD244,SPN,B2M,GATA3,FADD,GBP1,NRROS,IL1RL2,C10orf99,LILRB1,GFER,GFI1,FGL2,PRDM1,CD84,STXBP2,BTK,SERPING1,C1QA,C7,NLRC3,LILRA2,GPS2,MPEG1,MUC5B,ADAMTS13,HAVCR2,DN…
GO: Biological Process	GO:0002694	regulation of leukocyte activation		1.476e-16	1.23e-12	5.856e-14	5.625e-13	97	640	ABR,IKZF1,CD320,TLR6,ADGRE2,CD209,CCR2,FCER1A,FCGR2B,LRFN5,ZC3H12D,AIF1,CCL3,SLA2,CCL5,XCL1,FOXF1,FOXN1,IKZF3,BTLA,SLAMF1,CD226,SLAMF7,FYN,PDCD1LG2,CD244,SPN,TNFSF9,BAD,GATA3,FADD,SAMSN1,IL1RL2,LILRB1,FGL2,PRDM1,CD84,STXBP2,BTK,LILRB4,ICOSLG,RIPK3,NFKBIZ,MUC5B,RUNX3,HAVCR2,DNAJA3,CD1D,CD2,TIGIT,CD28,CD86,TNFSF8,CD37,CD74,TNFAIP3,TNFRSF1B,NCKAP1L,DLG5,HLA-DMA,HLA-DMB,HLA-DOA,HLA-DPA1,MFHAS1,HLA-DP…
GO: Biological Process	GO:0046649	lymphocyte activation		4.241e-16	3.535e-12	1.607e-13	1.543e-12	113	818	IKZF1,CD320,CD209,EOMES,CCR2,SLAMF6,FCGR2B,MICB,ZC3H12D,AIF1,SLA2,CCL5,XCL1,FKBP1B,CXCL12,FOXN1,IKZF3,THEMIS,DOCK10,BTLA,SLAMF1,ZBTB32,SLAMF7,FYN,PDCD1LG2,SPI1,CD244,SPN,TNFSF9,DOCK11,B2M,BAD,GATA3,BAK1,FADD,SAMSN1,IL1RL2,LILRB1,FGL2,PRDM1,BTK,PLCL2,NLRC3,LILRB4,ICOSLG,RIPK3,GPS2,NFKBIZ,RUNX3,HAVCR2,DNAJA3,CD1C,CD1D,CD2,CD3G,CD8A,TIGIT,CD28,CD86,TNFSF8,CRTAM,CD74,CD79A,TNFAIP3,TNFRSF1B,NCKAP1L,DL…
GO: Biological Process	GO:0050778	positive regulation of immune response		1.079e-15	8.995e-12	3.911e-13	3.756e-12	123	938	PIK3AP1,RPS27A,TLR6,CD209,S100A1,CCR2,SLAMF6,FCER1A,FCGR1A,FCGR2B,FCGR3A,MICB,USP12,SLA2,CCL5,CLEC10A,MMP12,XCL1,THEMIS,MUC15,FPR1,FPR2,CD226,FYN,SPN,B2M,GATA3,FADD,GBP1,LILRB1,GFI1,STXBP2,BTK,PLCL2,SERPING1,C1QA,C3AR1,C7,LILRB4,ICOSLG,LILRA2,FFAR3,GPS2,NFKBIZ,MUC5B,HAVCR2,CD1B,CD1C,CD1D,CD1E,CD3G,CD247,CD28,CD86,TLR1,CRTAM,CD74,CD79A,TNFAIP3,HCK,NCKAP1L,PDE4B,HLA-B,HLA-DMA,HLA-DMB,HLA-DPA1,MFHAS…
GO: Biological Process	GO:0042098	T cell proliferation		1.201e-15	1.001e-11	4.17e-13	4.005e-12	50	224	CD209,CCR2,ZC3H12D,AIF1,CCL5,XCL1,FKBP1B,CXCL12,BTLA,SLAMF1,ZBTB32,FYN,PDCD1LG2,CD244,SPN,TNFSF9,FADD,LILRB1,ICOSLG,RIPK3,HAVCR2,DNAJA3,CD1D,CD28,CD86,TNFSF8,CRTAM,TNFRSF1B,NCKAP1L,DLG5,HLA-DMB,HLA-DPA1,HLA-DPB1,HLA-E,VSIG4,SASH3,PIK3CG,SCGB1A1,VCAM1,IL6,IL12RB1,PTPN22,ITGAL,ITGAX,ITGB2,PTPRC,CXCR4,DHPS,RAC2,DOCK2
GO: Biological Process	GO:0045088	regulation of innate immune response		1.892e-15	1.577e-11	6.307e-13	6.058e-12	78	475	PIK3AP1,RPS27A,TLR6,CD209,S100A1,SLAMF6,FCGR2B,MICB,CCL5,CLEC10A,MMP12,MUC15,FPR2,CD226,MYO1F,FYN,FADD,LILRB1,GFER,GFI1,BTK,SERPING1,NLRC3,LILRA2,GPS2,MUC5B,HAVCR2,DNAJA3,CD1D,CD86,TLR1,CRTAM,CD74,TNFAIP3,HCK,MFHAS1,HLA-E,HLA-F,VSIG4,CLEC7A,NLRC4,NCR3,ZBP1,SERPINB9,HRAS,PLSCR1,ICAM3,SAMHD1,CR1,NR1D1,CRK,IFNAR2,IFNGR2,OTUD4,LSM14A,LRRC14,CTSB,CTSS,SLAMF8,PSMA1,PSMA2,PSMB3,PSMB8,PSMB9,PSMC1,PSMC4,I…
GO: Biological Process	GO:0006954	inflammatory response		2.526e-15	2.105e-11	8.097e-13	7.777e-12	110	806	PIK3AP1,ABCF1,ABR,NCF1,TLR6,ADGRE2,ADCY7,CCR2,SAA1,SAA4,FCER1A,FCGR1A,FCGR2B,LRFN5,AIF1,CCL3,CCL4,CCL5,CCL7,CCL8,CCL13,CCL17,CCL22,XCL1,ALOX5AP,FOXF1,SELE,ABCC1,FPR1,FPR2,SLAMF1,CD200R1,SBNO2,DUOXA1,CXCR6,GPSM3,SPN,GATA3,SNAP23,NRROS,IL1RL2,NFATC4,BTK,C1QA,C3AR1,NLRC3,XCR1,CXCR3,FFAR3,GPS2,GPX2,NFKBIZ,OLR1,HAVCR2,CD28,TLR1,ADGRE5,TNFAIP3,TNFRSF1B,HCK,CDO1,NAPEPLD,MFHAS1,CTSC,HLA-E,CLEC7A,CHRNA7,N…
GO: Biological Process	GO:0002274	myeloid leukocyte activation		4.211e-15	3.51e-11	1.3e-12	1.249e-11	98	684	ABR,TLR6,ADGRE2,CCR2,S100A13,FCAR,FCER1A,FCGR2B,FCGR3A,LRFN5,AIF1,CCL3,CCL5,ALDOA,FOXF1,SELL,ANXA2,FPR1,FPR2,TUBB,SLAMF1,SBNO2,CD226,MYO1F,FTL,SNAP25,SPI1,CD244,TNFSF9,SIGLEC9,B2M,CPLX2,SNAP23,NFASC,SIGLEC5,NDUFC2,FGL2,CD84,RAB24,STXBP2,ADGRE3,SURF4,BTK,C1QA,C3AR1,NME2,LILRA2,MUC5B,OLR1,COMMD3,HAVCR2,CD1D,CD2,CD37,TLR1,CD74,ADGRE5,TNFRSF1B,NCKAP1L,MFHAS1,CTSC,VSIG4,OSCAR,HMOX2,PIK3CG,PLSCR1,GMFG,…
GO: Biological Process	GO:0019221	cytokine-mediated signaling pathway		5.034e-15	4.196e-11	1.463e-12	1.405e-11	110	814	CARD16,ACTN4,RPS27A,CCR2,SAA1,FCGR1A,IFITM3,CCL3,CCL4,CCL5,CCL7,CCL8,CCL13,CCL17,CCL22,MMP12,XCL1,CXCL12,FOXO3,ANXA2,FPR1,ACKR4,FASLG,CXCR6,SNRPA1,FYN,MX2,SPI1,TNFSF9,B2M,BAD,GATA3,FADD,GBP1,TNFRSF17,IL1RL2,GFI1,STAT4,SQSTM1,XCR1,CXCR3,CANX,GPS2,DNAJA3,CD86,TNFRSF8,TNFSF8,PALM3,CD74,TNFAIP3,TNFRSF1B,HCK,TRAF1,CRLF1,HLA-B,HLA-DPA1,HLA-DPB1,HLA-E,HLA-F,ZBP1,CCR4,CCR5,CCR6,CMKLR1,VCAM1,CDIP1,SAMHD1,…
GO: Biological Process	GO:0043900	regulation of multi-organism process		5.091e-15	4.243e-11	1.463e-12	1.405e-11	111	825	PIK3AP1,CARD16,RPS27A,TLR6,CD209,S100A1,SLAMF6,FCGR2B,IFITM3,MICB,CCL3,CCL4,CCL5,CCL8,CLEC10A,MMP12,MUC15,ANXA2,FPR2,SIRT2,CD226,MYO1F,SMARCB1,FYN,SPN,BAD,FADD,LILRB1,GFER,GFI1,FGL2,PRDM1,CD84,SUPT4H1,BTK,SERPING1,NODAL,NLRC3,LILRA2,GPS2,MUC5B,HAVCR2,DNAJA3,CD1D,CD28,CD86,CD37,TLR1,CRTAM,CD74,TNFAIP3,HCK,MFHAS1,HLA-E,HLA-F,VSIG4,CLEC7A,NLRC4,NCR3,ZBP1,SERPINB9,HPN,HRAS,POU2F3,LY86,PLSCR1,POLR2A,I…
GO: Biological Process	GO:0071345	cellular response to cytokine stimulus		5.837e-15	4.865e-11	1.622e-12	1.558e-11	143	1188	RPS2,CARD16,ACTN4,RPS27A,CCR2,TUBA1B,SAA1,FCGR1A,IFITM3,CDC42EP2,AIF1,CCL3,CCL4,CCL5,CCL7,CCL8,CCL13,CCL17,CCL22,MMP12,XCL1,CXCL12,FOXF1,SELPLG,FOXO3,MRC1,ANXA2,FPR1,PRPF8,ACKR4,FASLG,SBNO2,CXCR6,SNRPA1,FYN,MX2,SPI1,TNFSF9,B2M,BAD,GATA3,FADD,GBP1,TNFRSF17,IL1RL2,GFI1,STAT4,STXBP2,SQSTM1,KLF5,BTK,XCR1,CXCR3,YBX1,CANX,GPS2,ADAMTS13,TFPI,DNAJA3,CD86,TNFRSF8,TNFSF8,ENTPD2,PALM3,CD74,TNFAIP3,TNFRSF1B,…
GO: Biological Process	GO:0032103	positive regulation of response to external stimulus		6.74e-15	5.617e-11	1.812e-12	1.74e-11	98	689	PIK3AP1,RPS27A,TLR6,CD209,S100A1,CCR2,SLAMF6,FCER1A,FCGR1A,MICB,AIF1,CCL3,CCL4,CCL5,CCL7,CLEC10A,MMP12,XCL1,FKBP1B,ALOX5AP,CXCL12,SELL,ABCC1,MUC15,FPR2,SLAMF1,SCARF1,CD226,GPSM3,FYN,FADD,GFI1,BTK,C3AR1,CXCR3,LILRA2,FFAR3,GPS2,NFKBIZ,MUC5B,HAVCR2,CD1D,CD28,CD86,TLR1,CRTAM,CD74,TNFAIP3,HCK,NCKAP1L,NAPEPLD,PDGFRB,MFHAS1,CTSC,HLA-E,HLA-F,CLEC7A,NLRC4,NCR3,ZBP1,PIK3CG,HRAS,CCR4,CCR6,CMKLR1,LY86,PLSCR1…
GO: Biological Process	GO:0002703	regulation of leukocyte mediated immunity		1.612e-14	1.343e-10	4.195e-12	4.029e-11	49	230	ABR,ADGRE2,CCR2,SLAMF6,FCER1A,FCGR1A,FCGR2B,MICB,XCL1,FOXF1,SLAMF1,CD226,SPN,B2M,GATA3,FADD,LILRB1,GFER,CD84,STXBP2,BTK,RIPK3,HAVCR2,CD1B,CD1C,CD1D,CD1E,CD28,CRTAM,TNFRSF1B,HLA-B,HLA-E,HLA-F,NCR3,SERPINB9,SASH3,WAS,CR1,CRK,IL6,IL12RB1,PAGR1,PTAFR,ITGB2,PTPRC,DNASE1L3,RAC2,SH2D1A,CD96
GO: Biological Process	GO:0070663	regulation of leukocyte proliferation		1.661e-14	1.384e-10	4.195e-12	4.029e-11	52	255	CD320,CD209,CCR2,FCGR2B,ZC3H12D,AIF1,CCL5,CCL8,XCL1,IKZF3,BTLA,SLAMF1,PDCD1LG2,CD244,SPN,TNFSF9,FADD,LILRB1,PRDM1,BTK,ICOSLG,RIPK3,HAVCR2,DNAJA3,CD1D,CD28,CD86,TNFSF8,CD74,TNFAIP3,TNFRSF1B,NCKAP1L,DLG5,HLA-DMB,HLA-DPA1,HLA-DPB1,HLA-E,VSIG4,SASH3,SCGB1A1,VCAM1,CSF1,IL6,IL12RB1,INPP5D,PTPN22,ITGAL,PTPRC,DHPS,RAC2,LST1,GPR183
GO: Biological Process	GO:0034097	response to cytokine		1.777e-14	1.481e-10	4.355e-12	4.183e-11	150	1287	AANAT,RPS2,CARD16,ACTN4,RPS27A,CCR2,TUBA1B,SAA1,FCGR1A,TLE5,IFITM3,CDC42EP2,AIF1,CCL3,CCL4,CCL5,CCL7,CCL8,CCL13,CCL17,CCL22,MMP12,XCL1,CXCL12,FOXF1,SELE,SELPLG,FOXO3,MRC1,ANXA2,FPR1,PRPF8,SKIL,ACKR4,FASLG,SBNO2,CXCR6,SNRPA1,FYN,MX2,SPI1,TNFSF9,B2M,BAD,GATA3,FADD,GBP1,TNFRSF17,IL1RL2,GFI1,STAT4,STXBP2,SQSTM1,KLF5,BTK,XCR1,CXCR3,YBX1,CANX,GPS2,ADAMTS13,TFPI,DNAJA3,CD86,TNFRSF8,TNFSF8,ENTPD2,PALM3,C…
GO: Biological Process	GO:0016032	viral process		2.089e-14	1.741e-10	4.974e-12	4.778e-11	112	853	RPL21,RPL23A,RPL24,RPL26,RPL27A,RPL29,RPL39,RPS2,RPS3A,RPS9,RPS12,RPS15,RPS23,RPS25,RPS27A,RPS29,CD209,CCR2,FCGR2B,IFITM3,FDPS,MICB,CCL3,CCL4,CCL5,CCL8,CXCL12,SELPLG,MRC1,SET,IPO7,ANXA2,POM121C,SLAMF1,CD200R1,CXCR6,SMARCB1,EIF3F,FYN,B2M,BAD,BAK1,FADD,SRCAP,GFI1,RPL10A,SUPT4H1,C1QA,TAF4,NUP160,NPM1,ATF7,RIPK3,GPS2,CD247,CD28,CD86,CD74,RPL13A,PCBP1,HCK,HNRNPA1,ZBP1,HPN,PDCL3,RAB43,CCR5,POU2F3,PLSCR…
GO: Biological Process	GO:0032944	regulation of mononuclear cell proliferation		2.205e-14	1.837e-10	5.104e-12	4.902e-11	50	240	CD320,CD209,CCR2,FCGR2B,ZC3H12D,AIF1,CCL5,XCL1,IKZF3,BTLA,SLAMF1,PDCD1LG2,CD244,SPN,TNFSF9,FADD,LILRB1,PRDM1,BTK,ICOSLG,RIPK3,HAVCR2,DNAJA3,CD1D,CD28,CD86,TNFSF8,CD74,TNFRSF1B,NCKAP1L,DLG5,HLA-DMB,HLA-DPA1,HLA-DPB1,HLA-E,VSIG4,SASH3,SCGB1A1,VCAM1,CSF1,IL6,IL12RB1,INPP5D,PTPN22,ITGAL,PTPRC,DHPS,RAC2,LST1,GPR183
GO: Biological Process	GO:0050863	regulation of T cell activation		2.37e-14	1.976e-10	5.339e-12	5.129e-11	63	354	IKZF1,CD209,CCR2,FCGR2B,ZC3H12D,AIF1,CCL5,XCL1,FOXN1,BTLA,SLAMF1,FYN,PDCD1LG2,CD244,SPN,TNFSF9,BAD,GATA3,FADD,IL1RL2,LILRB1,FGL2,PRDM1,LILRB4,ICOSLG,RIPK3,NFKBIZ,RUNX3,HAVCR2,DNAJA3,CD1D,CD2,TIGIT,CD28,CD86,TNFSF8,CD74,TNFRSF1B,NCKAP1L,DLG5,HLA-DMA,HLA-DMB,HLA-DOA,HLA-DPA1,HLA-DPB1,HLA-E,VSIG4,CD83,SASH3,SCGB1A1,CCR6,VCAM1,CR1,IL6,IL12RB1,ZBTB16,IRF4,PTPN22,ITGAL,LAX1,PTPRC,DHPS,RAC2
GO: Biological Process	GO:0044419	interspecies interaction between organisms		3.444e-14	2.871e-10	7.554e-12	7.256e-11	121	960	RPL21,RPL23A,RPL24,RPL26,RPL27A,RPL29,RPL39,RPS2,RPS3A,NCF1,RPS9,RPS12,RPS15,RPS23,RPS25,RPS27A,RPS29,CD209,CCR2,FCGR2B,IFITM3,FDPS,MICB,CCL3,CCL4,CCL5,CCL8,CCL13,CXCL12,SELPLG,MRC1,SET,IPO7,ANXA2,POM121C,SLAMF1,CD200R1,CXCR6,SMARCB1,EIF3F,FYN,B2M,BAD,BAK1,FADD,SRCAP,GFI1,RPL10A,SUPT4H1,C1QA,TAF4,NUP160,NPM1,ATF7,RIPK3,GPS2,GPX2,MPEG1,CD247,CD28,CD86,CD74,RPL13A,PCBP1,HCK,NAPEPLD,CLEC7A,HMGN2,HNR…
GO: Biological Process	GO:0044403	symbiotic process		6.021e-14	5.018e-10	1.287e-11	1.236e-10	116	911	RPL21,RPL23A,RPL24,RPL26,RPL27A,RPL29,RPL39,RPS2,RPS3A,NCF1,RPS9,RPS12,RPS15,RPS23,RPS25,RPS27A,RPS29,CD209,CCR2,FCGR2B,IFITM3,FDPS,MICB,CCL3,CCL4,CCL5,CCL8,CXCL12,SELPLG,MRC1,SET,IPO7,ANXA2,POM121C,SLAMF1,CD200R1,CXCR6,SMARCB1,EIF3F,FYN,B2M,BAD,BAK1,FADD,SRCAP,GFI1,RPL10A,SUPT4H1,C1QA,TAF4,NUP160,NPM1,ATF7,RIPK3,GPS2,GPX2,CD247,CD28,CD86,CD74,RPL13A,PCBP1,HCK,NAPEPLD,HNRNPA1,ZBP1,SERPINB9,HPN,PD…
GO: Biological Process	GO:0050670	regulation of lymphocyte proliferation		6.486e-14	5.406e-10	1.351e-11	1.298e-10	49	238	CD320,CD209,CCR2,FCGR2B,ZC3H12D,AIF1,CCL5,XCL1,IKZF3,BTLA,SLAMF1,PDCD1LG2,CD244,SPN,TNFSF9,FADD,LILRB1,PRDM1,BTK,ICOSLG,RIPK3,HAVCR2,DNAJA3,CD1D,CD28,CD86,TNFSF8,CD74,TNFRSF1B,NCKAP1L,DLG5,HLA-DMB,HLA-DPA1,HLA-DPB1,HLA-E,VSIG4,SASH3,SCGB1A1,VCAM1,IL6,IL12RB1,INPP5D,PTPN22,ITGAL,PTPRC,DHPS,RAC2,LST1,GPR183
GO: Biological Process	GO:0002521	leukocyte differentiation		9.018e-14	7.515e-10	1.833e-11	1.761e-10	86	591	FSTL3,TMEM176A,EVI2B,IKZF1,EOMES,CCR2,SLAMF6,FCGR2B,CCL3,CCL5,FOXN1,IKZF3,THEMIS,ANXA2,DOCK10,SLAMF1,SBNO2,GAB3,SPI1,SPN,TNFSF9,DOCK11,B2M,BAD,GATA3,BAK1,FADD,NRROS,IL1RL2,LILRB1,BGLAP,FGL2,PRDM1,BTK,PLCL2,NME2,LILRB4,RIPK3,GPS2,NFKBIZ,RUNX3,DNAJA3,CD1D,CD2,CD3G,CD8A,CD28,CD86,TNFSF8,CD74,CD79A,TNFAIP3,UBASH3B,HCLS1,NCKAP1L,PDE1B,HLA-DMA,HLA-DOA,OSCAR,CD83,SASH3,CCR6,VCAM1,CR1,BCL11B,CSF1,CSF1R,I…
GO: Biological Process	GO:0002443	leukocyte mediated immunity		1.024e-13	8.536e-10	2.032e-11	1.952e-10	116	918	ABR,NCF1,ADGRE2,CCR2,S100A13,SLAMF6,FCAR,FCER1A,FCGR1A,FCGR2B,MICB,CCL3,SLA2,ALDOA,XCL1,FOXF1,SELL,ANXA2,FPR1,FPR2,TUBB,SLAMF1,CD226,MYO1F,FTL,SNAP25,SLAMF7,SPN,SIGLEC9,B2M,CPLX2,GATA3,FADD,SNAP23,NFASC,SIGLEC5,LILRB1,NDUFC2,GFER,FGL2,CD84,RAB24,STXBP2,ADGRE3,SURF4,BTK,SERPING1,C1QA,C3AR1,C7,NME2,GNL1,ICOSLG,RIPK3,OLR1,COMMD3,HAVCR2,CD1B,CD1C,CD1D,CD1E,CD8A,CD28,CRTAM,CD74,ADGRE5,TNFRSF1B,NCKAP1L…
GO: Biological Process	GO:0002706	regulation of lymphocyte mediated immunity		2.076e-13	1.73e-09	4.024e-11	3.865e-10	40	172	CCR2,SLAMF6,FCER1A,FCGR1A,FCGR2B,MICB,XCL1,SLAMF1,CD226,SPN,B2M,GATA3,FADD,LILRB1,GFER,BTK,RIPK3,HAVCR2,CD1B,CD1C,CD1D,CD1E,CD28,CRTAM,TNFRSF1B,HLA-B,HLA-E,HLA-F,NCR3,SERPINB9,SASH3,WAS,CR1,CRK,IL6,IL12RB1,PAGR1,PTPRC,SH2D1A,CD96
GO: Biological Process	GO:0007159	leukocyte cell-cell adhesion		2.464e-13	2.054e-09	4.667e-11	4.483e-10	63	372	IKZF1,CD209,CCR2,FCGR2B,ZC3H12D,AIF1,CCL5,XCL1,CXCL12,SELE,SELL,SELPLG,BTLA,SLAMF1,FYN,PDCD1LG2,CD244,SPN,TNFSF9,BAD,GATA3,FADD,IL1RL2,LILRB1,FGL2,LILRB4,ICOSLG,NFKBIZ,RUNX3,OLR1,HAVCR2,DNAJA3,CD1D,TIGIT,CD28,CD86,CD74,NCKAP1L,DLG5,HLA-DMA,HLA-DMB,HLA-DPA1,HLA-DPB1,HLA-E,VSIG4,CD83,TSTA3,SASH3,SCGB1A1,VCAM1,IL6,IL12RB1,ZBTB16,PTPN22,PTAFR,ITGAL,ITGB1,ITGB2,ITGB7,LAX1,PTPRC,DHPS,RAC2
GO: Biological Process	GO:0019083	viral transcription		2.725e-13	2.271e-09	5.047e-11	4.848e-10	43	197	RPL21,RPL23A,RPL24,RPL26,RPL27A,RPL29,RPL39,RPS2,RPS3A,RPS9,RPS12,RPS15,RPS23,RPS25,RPS27A,RPS29,IFITM3,CCL3,CCL4,CCL5,POM121C,SMARCB1,RPL10A,SUPT4H1,NUP160,RPL13A,HPN,POU2F3,POLR2A,POLR2I,POM121,NELFE,ATG16L1,RPSA,TRIM27,RPL5,RPL6,RPL7,RPL7A,RPL10,RPL15,RPL17,RPL18A
GO: Biological Process	GO:0002764	immune response-regulating signaling pathway		2.903e-13	2.42e-09	5.26e-11	5.053e-10	95	699	PIK3AP1,RPS27A,TLR6,CD209,S100A1,FCER1A,FCGR1A,FCGR2B,FCGR3A,MICB,USP12,SLA2,CLEC10A,THEMIS,MUC15,FPR1,FPR2,BTLA,CD200R1,CD226,FYN,SPN,GATA3,FADD,GBP1,LILRB1,GFI1,BTK,PLCL2,C3AR1,LILRB4,ICOSLG,LILRA2,GPS2,NFKBIZ,MUC5B,HAVCR2,CD3G,CD247,CD28,CD86,TLR1,CD79A,TNFAIP3,HCK,NCKAP1L,PDE4B,HLA-DPA1,MFHAS1,HLA-DPB1,OSCAR,CLEC7A,NCR3,HRAS,CMKLR1,PLSCR1,THEMIS2,WAS,WIPF1,ICAM3,BCAR1,CR1,NR1D1,CRK,OTUD4,LSM1…
GO: Biological Process	GO:0002366	leukocyte activation involved in immune response		3.026e-13	2.522e-09	5.365e-11	5.154e-10	98	732	ABR,ADGRE2,EOMES,CCR2,S100A13,SLAMF6,FCAR,FCER1A,FCGR2B,CCL3,ALDOA,FOXF1,SELL,ANXA2,FPR1,FPR2,TUBB,DOCK10,SLAMF1,SBNO2,MYO1F,FTL,SNAP25,CD244,SPN,DOCK11,SIGLEC9,B2M,CPLX2,GATA3,SNAP23,NFASC,SIGLEC5,LILRB1,NDUFC2,FGL2,CD84,RAB24,STXBP2,ADGRE3,SURF4,BTK,PLCL2,C3AR1,NME2,ICOSLG,LILRA2,NFKBIZ,OLR1,COMMD3,HAVCR2,CD1C,CD28,CD86,ADGRE5,TNFAIP3,TNFRSF1B,NCKAP1L,HLA-DMB,CTSC,HLA-F,OSCAR,HMOX2,PIK3CG,CCR6,…
GO: Biological Process	GO:0001909	leukocyte mediated cytotoxicity		3.687e-13	3.073e-09	6.402e-11	6.15e-10	33	123	NCF1,SLAMF6,FCGR1A,FCGR2B,MICB,XCL1,TUBB,CD226,SLAMF7,B2M,FADD,LILRB1,GFER,STXBP2,RIPK3,HAVCR2,CD1B,CD1C,CD1D,CD1E,CRTAM,HLA-B,CTSC,HLA-E,HLA-F,TSTA3,NCR3,SERPINB9,CRK,IL12RB1,PTPRC,DNASE1L3,SH2D1A
GO: Biological Process	GO:0002263	cell activation involved in immune response		4.222e-13	3.518e-09	7.18e-11	6.897e-10	98	736	ABR,ADGRE2,EOMES,CCR2,S100A13,SLAMF6,FCAR,FCER1A,FCGR2B,CCL3,ALDOA,FOXF1,SELL,ANXA2,FPR1,FPR2,TUBB,DOCK10,SLAMF1,SBNO2,MYO1F,FTL,SNAP25,CD244,SPN,DOCK11,SIGLEC9,B2M,CPLX2,GATA3,SNAP23,NFASC,SIGLEC5,LILRB1,NDUFC2,FGL2,CD84,RAB24,STXBP2,ADGRE3,SURF4,BTK,PLCL2,C3AR1,NME2,ICOSLG,LILRA2,NFKBIZ,OLR1,COMMD3,HAVCR2,CD1C,CD28,CD86,ADGRE5,TNFAIP3,TNFRSF1B,NCKAP1L,HLA-DMB,CTSC,HLA-F,OSCAR,HMOX2,PIK3CG,CCR6,…
GO: Biological Process	GO:0002683	negative regulation of immune system process		4.594e-13	3.829e-09	7.657e-11	7.355e-10	77	515	PIK3AP1,ABR,FSTL3,TMEM176A,TLR6,CCR2,FCGR2B,LRFN5,MICB,ZC3H12D,CCL3,SLA2,MMP12,XCL1,CXCL12,FOXF1,BTLA,SLAMF1,CD200R1,KLF13,GABPA,PDCD1LG2,SPN,FADD,GBP1,SAMSN1,LILRB1,GFER,FGL2,PRDM1,CD84,BTK,PLCL2,SERPING1,NME2,NLRC3,LILRB4,LILRA2,GPS2,GPX2,RUNX3,HAVCR2,DNAJA3,TIGIT,CD86,CD37,CD74,TNFAIP3,UBASH3B,DLG5,HLA-DOA,MFHAS1,HLA-E,HLA-F,VSIG4,HOXA9,SERPINB9,SCGB1A1,MMP28,SAMHD1,CR1,NR1D1,CRK,OTUD4,LRRC14,…
GO: Biological Process	GO:0019080	viral gene expression		7.766e-13	6.472e-09	1.269e-10	1.219e-09	44	211	RPL21,RPL23A,RPL24,RPL26,RPL27A,RPL29,RPL39,RPS2,RPS3A,RPS9,RPS12,RPS15,RPS23,RPS25,RPS27A,RPS29,IFITM3,CCL3,CCL4,CCL5,POM121C,SMARCB1,EIF3F,RPL10A,SUPT4H1,NUP160,RPL13A,HPN,POU2F3,POLR2A,POLR2I,POM121,NELFE,ATG16L1,RPSA,TRIM27,RPL5,RPL6,RPL7,RPL7A,RPL10,RPL15,RPL17,RPL18A
GO: Biological Process	GO:0007155	cell adhesion		8.215e-13	6.847e-09	1.317e-10	1.265e-09	163	1509	RPL29,FSTL3,CNTNAP3,IKZF1,ACTN4,ACVRL1,ADGRE2,CD209,CCR2,SAA1,DLC1,FCGR2B,LRFN5,ZC3H12D,AIF1,CCL4,CCL5,C1QTNF1,NLGN2,MMP12,XCL1,CXCL12,FOXF1,SELE,SELL,SELPLG,ANXA2,FPR2,CNTNAP1,APBA1,BTLA,SLAMF1,CD200R1,SCARF1,SPINT2,CD226,MYO1F,EGFLAM,SLAMF7,FYN,PDCD1LG2,CD244,SPN,TNFSF9,SIGLEC9,BAD,GATA3,FADD,GBP1,NFASC,SIGLEC5,IL1RL2,LILRB1,RCC2,PCDH17,BGLAP,FGL2,CD84,BAIAP2L1,PCDH11X,ROBO3,NME2,NODAL,LILRB4,G…
GO: Biological Process	GO:0080134	regulation of response to stress		8.474e-13	7.062e-09	1.332e-10	1.28e-09	176	1672	PIK3AP1,RPL26,ABR,NCF1,BFAR,RPS27A,TLR6,ADCY7,CD209,S100A1,CCR2,SAA1,SLAMF6,FCER1A,FCGR1A,FCGR2B,LRFN5,MICB,CCL3,CCL5,C1QTNF1,CLEC10A,MMP12,XCL1,FKBP1B,FKBP4,ALOX5AP,CXCL12,FOXF1,SELE,FOXO3,ABCC1,HYOU1,FGD2,MUC15,ANXA2,FPR2,CHORDC1,SKIL,POM121C,SLAMF1,ELL3,CD200R1,SBNO2,SCARF1,SIRT2,DUOXA1,CD226,MYO1F,GPSM3,FYN,SPN,B2M,BAD,GATA3,BAK1,FADD,IL1RL2,LILRB1,GFER,GFI1,FGL2,XYLT1,BMPR1A,MLC1,NRK,BTK,SER…
GO: Biological Process	GO:0022610	biological adhesion		1.206e-12	1.005e-08	1.861e-10	1.788e-09	163	1516	RPL29,FSTL3,CNTNAP3,IKZF1,ACTN4,ACVRL1,ADGRE2,CD209,CCR2,SAA1,DLC1,FCGR2B,LRFN5,ZC3H12D,AIF1,CCL4,CCL5,C1QTNF1,NLGN2,MMP12,XCL1,CXCL12,FOXF1,SELE,SELL,SELPLG,ANXA2,FPR2,CNTNAP1,APBA1,BTLA,SLAMF1,CD200R1,SCARF1,SPINT2,CD226,MYO1F,EGFLAM,SLAMF7,FYN,PDCD1LG2,CD244,SPN,TNFSF9,SIGLEC9,BAD,GATA3,FADD,GBP1,NFASC,SIGLEC5,IL1RL2,LILRB1,RCC2,PCDH17,BGLAP,FGL2,CD84,BAIAP2L1,PCDH11X,ROBO3,NME2,NODAL,LILRB4,G…
GO: Biological Process	GO:0002757	immune response-activating signal transduction		1.475e-12	1.229e-08	2.235e-10	2.147e-09	90	664	PIK3AP1,RPS27A,TLR6,CD209,S100A1,FCGR1A,FCGR2B,FCGR3A,MICB,USP12,SLA2,CLEC10A,THEMIS,MUC15,FPR1,FPR2,CD226,FYN,SPN,GATA3,FADD,GBP1,GFI1,BTK,PLCL2,C3AR1,LILRB4,ICOSLG,LILRA2,GPS2,NFKBIZ,MUC5B,HAVCR2,CD3G,CD247,CD28,CD86,TLR1,CD79A,TNFAIP3,HCK,NCKAP1L,PDE4B,HLA-DPA1,MFHAS1,HLA-DPB1,CLEC7A,NCR3,HRAS,CMKLR1,PLSCR1,THEMIS2,WAS,WIPF1,ICAM3,BCAR1,CR1,NR1D1,CRK,OTUD4,LSM14A,LRRC14,CTSB,CTSS,PSMA1,INPP5D,…
GO: Biological Process	GO:0051249	regulation of lymphocyte activation		1.618e-12	1.348e-08	2.408e-10	2.313e-09	78	538	IKZF1,CD320,CD209,CCR2,FCGR2B,ZC3H12D,AIF1,SLA2,CCL5,XCL1,FOXN1,IKZF3,BTLA,SLAMF1,SLAMF7,FYN,PDCD1LG2,CD244,SPN,TNFSF9,BAD,GATA3,FADD,SAMSN1,IL1RL2,LILRB1,FGL2,PRDM1,BTK,LILRB4,ICOSLG,RIPK3,NFKBIZ,RUNX3,HAVCR2,DNAJA3,CD1D,CD2,TIGIT,CD28,CD86,TNFSF8,CD74,TNFAIP3,TNFRSF1B,NCKAP1L,DLG5,HLA-DMA,HLA-DMB,HLA-DOA,HLA-DPA1,HLA-DPB1,HLA-E,HLA-F,VSIG4,CLEC7A,CD83,SASH3,SCGB1A1,CCR6,VCAM1,CR1,IL6,SLAMF8,IL1…
GO: Biological Process	GO:0042129	regulation of T cell proliferation		1.759e-12	1.466e-08	2.572e-10	2.471e-09	40	183	CD209,CCR2,ZC3H12D,AIF1,CCL5,XCL1,BTLA,SLAMF1,PDCD1LG2,CD244,SPN,TNFSF9,FADD,LILRB1,ICOSLG,RIPK3,HAVCR2,DNAJA3,CD1D,CD28,CD86,TNFSF8,TNFRSF1B,NCKAP1L,DLG5,HLA-DMB,HLA-DPA1,HLA-DPB1,HLA-E,VSIG4,SASH3,SCGB1A1,VCAM1,IL6,IL12RB1,PTPN22,ITGAL,PTPRC,DHPS,RAC2
GO: Biological Process	GO:0019884	antigen processing and presentation of exogenous antigen		2.116e-12	1.764e-08	3.041e-10	2.921e-09	40	184	NCF1,FCGR1A,FCGR2B,B2M,SNAP23,TAPBP,CANX,CD1B,CD1C,CD1D,CD1E,CD74,HLA-B,HLA-DMA,HLA-DMB,HLA-DOA,HLA-DPA1,HLA-DPB1,HLA-E,HLA-F,AP1S3,CD207,SEC22B,CTSS,CYBB,PSMA1,PSMA2,PSMB3,PSMB8,PSMB9,PSMC1,PSMC4,KIF4A,PSMD9,PSME1,PSME2,RILP,KIF15,DYNC1I2,KIF22
GO: Biological Process	GO:0019882	antigen processing and presentation		2.512e-12	2.094e-08	3.548e-10	3.408e-09	46	235	NCF1,CD209,FCGR1A,FCGR2B,B2M,SNAP23,FGL2,TAPBP,CANX,CD1B,CD1C,CD1D,CD1E,CD8A,CD74,HLA-B,HLA-DMA,HLA-DMB,HLA-DOA,HLA-DPA1,HLA-DPB1,HLA-E,HLA-F,RAB33A,WAS,AP1S3,CD207,SEC22B,CTSS,CYBB,PSMA1,PSMA2,PSMB3,PSMB8,PSMB9,PSMC1,PSMC4,KIF4A,PTPN22,PSMD9,PSME1,PSME2,RILP,KIF15,DYNC1I2,KIF22
GO: Biological Process	GO:0030098	lymphocyte differentiation		3.475e-12	2.896e-08	4.827e-10	4.637e-09	64	404	IKZF1,EOMES,CCR2,SLAMF6,FCGR2B,FOXN1,IKZF3,THEMIS,DOCK10,SLAMF1,SPI1,SPN,TNFSF9,DOCK11,B2M,BAD,GATA3,BAK1,FADD,IL1RL2,FGL2,PRDM1,BTK,PLCL2,LILRB4,RIPK3,GPS2,NFKBIZ,RUNX3,DNAJA3,CD1D,CD2,CD3G,CD8A,CD28,CD86,TNFSF8,CD74,CD79A,TNFAIP3,NCKAP1L,HLA-DMA,HLA-DOA,CD83,SASH3,CCR6,VCAM1,CR1,BCL11B,IL6,SLAMF8,IL12RB1,ZBTB16,TOX,INPP5D,IRF4,PTPN22,ITGB1,ITK,PTPRC,DOCK2,GPR183,DLL1,LY9
GO: Biological Process	GO:0002819	regulation of adaptive immune response		3.651e-12	3.043e-08	4.988e-10	4.791e-09	40	187	ADCY7,CCR2,FCER1A,FCGR1A,FCGR2B,XCL1,SLAMF1,CD226,SPN,B2M,GATA3,FADD,SAMSN1,LILRB1,BTK,RIPK3,NFKBIZ,HAVCR2,CD1B,CD1C,CD1D,CD1E,CD28,CD74,TNFAIP3,TNFRSF1B,HLA-B,HLA-DMA,HLA-E,HLA-F,SASH3,CCR6,WAS,CR1,IL6,IL12RB1,IRF7,PAGR1,PTPRC,TRIM27
GO: Biological Process	GO:0042102	positive regulation of T cell proliferation		4.523e-12	3.769e-08	6.08e-10	5.84e-09	30	112	CD209,CCR2,AIF1,CCL5,XCL1,SLAMF1,PDCD1LG2,CD244,SPN,TNFSF9,FADD,ICOSLG,HAVCR2,DNAJA3,CD1D,CD28,CD86,NCKAP1L,HLA-DMB,HLA-DPA1,HLA-DPB1,HLA-E,SASH3,VCAM1,IL6,IL12RB1,PTPN22,ITGAL,PTPRC,DHPS
GO: Biological Process	GO:0000184	nuclear-transcribed mRNA catabolic process, nonsense-mediated decay		5.636e-12	4.697e-08	7.456e-10	7.161e-09	31	120	RPL21,RPL23A,RPL24,RPL26,RPL27A,RPL29,RPL39,RPS2,RPS3A,RPS9,RPS12,RPS15,RPS23,RPS25,RPS27A,RPS29,PNRC2,SKIV2L,RPL10A,RPL13A,CTIF,UPF3A,RPSA,RPL5,RPL6,RPL7,RPL7A,RPL10,RPL15,RPL17,RPL18A
GO: Biological Process	GO:0002253	activation of immune response		8.764e-12	7.304e-08	1.141e-09	1.096e-08	96	752	PIK3AP1,RPS27A,TLR6,CD209,S100A1,FCGR1A,FCGR2B,FCGR3A,MICB,USP12,SLA2,CLEC10A,THEMIS,MUC15,FPR1,FPR2,CD226,FYN,SPN,GATA3,FADD,GBP1,GFI1,BTK,PLCL2,SERPING1,C1QA,C3AR1,C7,LILRB4,ICOSLG,LILRA2,GPS2,NFKBIZ,MUC5B,HAVCR2,CD3G,CD247,CD28,CD86,TLR1,CD79A,TNFAIP3,HCK,NCKAP1L,PDE4B,HLA-DPA1,MFHAS1,HLA-DPB1,VSIG4,CLEC7A,NLRC4,NCR3,HRAS,CMKLR1,PLSCR1,THEMIS2,WAS,WIPF1,ICAM3,BCAR1,CR1,NR1D1,CRK,OTUD4,LSM14A,L…
GO: Biological Process	GO:0050867	positive regulation of cell activation		9.291e-12	7.743e-08	1.191e-09	1.144e-08	67	443	RPS6KA1,IKZF1,CD320,TLR6,CD209,CCR2,FCER1A,AIF1,CCL3,CCL5,XCL1,BTLA,SLAMF1,CD226,FYN,PDCD1LG2,CD244,SPN,TNFSF9,BAD,GATA3,FADD,IL1RL2,LILRB1,PRDM1,STXBP2,BTK,LILRB4,ICOSLG,LILRA2,NFKBIZ,RUNX3,HAVCR2,DNAJA3,CD1D,CD2,CD28,CD86,CD74,NCKAP1L,HLA-DMA,HLA-DMB,PDGFRB,HLA-DPA1,HLA-DPB1,CTSC,HLA-E,HLA-F,CLEC7A,CD83,SASH3,PLEK,VCAM1,IL6,IL12RB1,ZBTB16,TOX,INPP5D,PTPN22,PAGR1,PTAFR,ITGAL,ITGB2,PTPRC,CD300LB,…
GO: Biological Process	GO:0001910	regulation of leukocyte mediated cytotoxicity		1.053e-11	8.775e-08	1.323e-09	1.271e-08	26	88	SLAMF6,FCGR2B,MICB,XCL1,CD226,B2M,FADD,LILRB1,GFER,RIPK3,HAVCR2,CD1B,CD1C,CD1D,CD1E,CRTAM,HLA-B,HLA-E,HLA-F,NCR3,SERPINB9,CRK,IL12RB1,PTPRC,DNASE1L3,SH2D1A
GO: Biological Process	GO:0030155	regulation of cell adhesion		1.064e-11	8.864e-08	1.323e-09	1.271e-08	98	777	FSTL3,IKZF1,ACTN4,ACVRL1,CD209,CCR2,SAA1,DLC1,FCGR2B,ZC3H12D,AIF1,CCL5,C1QTNF1,MMP12,XCL1,CXCL12,FOXF1,BTLA,SLAMF1,SPINT2,MYO1F,EGFLAM,FYN,PDCD1LG2,CD244,SPN,TNFSF9,BAD,GATA3,FADD,GBP1,IL1RL2,LILRB1,RCC2,FGL2,NODAL,LILRB4,DDR1,ICOSLG,CXCR3,DDR2,NFKBIZ,SRCIN1,RUNX3,HAVCR2,DNAJA3,CD1D,TIGIT,RELL2,CD28,CD86,CD74,TNFAIP3,UBASH3B,TNXB,NCKAP1L,DLG5,HLA-DMA,HLA-DMB,HLA-DPA1,HLA-DPB1,HLA-E,VSIG4,CD83,VIT…
GO: Biological Process	GO:0045089	positive regulation of innate immune response		1.269e-11	1.058e-07	1.555e-09	1.494e-08	62	396	PIK3AP1,RPS27A,TLR6,CD209,S100A1,SLAMF6,MICB,CCL5,CLEC10A,MMP12,MUC15,FPR2,CD226,FYN,FADD,GFI1,BTK,LILRA2,GPS2,MUC5B,HAVCR2,CD1D,CD86,TLR1,CRTAM,CD74,TNFAIP3,HCK,MFHAS1,HLA-E,HLA-F,CLEC7A,NLRC4,NCR3,ZBP1,HRAS,PLSCR1,ICAM3,NR1D1,OTUD4,LSM14A,LRRC14,CTSB,CTSS,PSMA1,PSMA2,PSMB3,PSMB8,PSMB9,PSMC1,PSMC4,IRF4,PTPN22,IRF7,PSMD9,PSME1,PSME2,PTAFR,ITGB2,MUC12,FLOT1,SH2D1A
GO: Biological Process	GO:0050870	positive regulation of T cell activation		1.443e-11	1.203e-07	1.743e-09	1.674e-08	44	229	IKZF1,CD209,CCR2,AIF1,CCL5,XCL1,BTLA,SLAMF1,FYN,PDCD1LG2,CD244,SPN,TNFSF9,BAD,GATA3,FADD,IL1RL2,LILRB1,LILRB4,ICOSLG,NFKBIZ,RUNX3,HAVCR2,DNAJA3,CD1D,CD28,CD86,CD74,NCKAP1L,HLA-DMA,HLA-DMB,HLA-DPA1,HLA-DPB1,HLA-E,CD83,SASH3,VCAM1,IL6,IL12RB1,ZBTB16,PTPN22,ITGAL,PTPRC,DHPS
GO: Biological Process	GO:1903039	positive regulation of leukocyte cell-cell adhesion		1.537e-11	1.281e-07	1.83e-09	1.758e-08	46	247	IKZF1,CD209,CCR2,AIF1,CCL5,XCL1,BTLA,SLAMF1,FYN,PDCD1LG2,CD244,SPN,TNFSF9,BAD,GATA3,FADD,IL1RL2,LILRB1,LILRB4,ICOSLG,NFKBIZ,RUNX3,HAVCR2,DNAJA3,CD1D,CD28,CD86,CD74,NCKAP1L,HLA-DMA,HLA-DMB,HLA-DPA1,HLA-DPB1,HLA-E,CD83,SASH3,VCAM1,IL6,IL12RB1,ZBTB16,PTPN22,PTAFR,ITGAL,ITGB2,PTPRC,DHPS
GO: Biological Process	GO:0002250	adaptive immune response		1.574e-11	1.311e-07	1.847e-09	1.774e-08	92	715	ADCY7,CD209,EOMES,CCR2,SLAMF6,FCER1A,FCGR1A,FCGR2B,MICB,SLA2,CLEC10A,XCL1,THEMIS,BTLA,SLAMF1,CD226,SLAMF7,FYN,PDCD1LG2,CD244,SPN,B2M,GATA3,FADD,SAMSN1,TNFRSF17,LILRB1,FGL2,PRDM1,CD84,BTK,SERPING1,C1QA,C3AR1,C7,GNL1,LILRB4,ICOSLG,LILRA1,RIPK3,NFKBIZ,HAVCR2,ORAI1,CD1B,CD1C,CD1D,CD1E,CD3G,CD247,CD8A,CD28,CD86,CRTAM,CD74,CD79A,TNFAIP3,TNFRSF1B,HLA-B,HLA-DMA,HLA-DMB,HLA-DOA,HLA-DPA1,HLA-DPB1,CTSC,HLA-…
GO: Biological Process	GO:0002833	positive regulation of response to biotic stimulus		1.769e-11	1.475e-07	2.048e-09	1.967e-08	64	419	PIK3AP1,RPS27A,TLR6,CD209,S100A1,SLAMF6,MICB,CCL5,CLEC10A,MMP12,MUC15,FPR2,CD226,FYN,FADD,GFI1,BTK,LILRA2,GPS2,MUC5B,HAVCR2,CD1D,CD86,TLR1,CRTAM,CD74,TNFAIP3,HCK,MFHAS1,HLA-E,HLA-F,CLEC7A,NLRC4,NCR3,ZBP1,HRAS,LY86,PLSCR1,ICAM3,NR1D1,OTUD4,LSM14A,LRRC14,CTSB,CTSS,PSMA1,PSMA2,PSMB3,PSMB8,PSMB9,PSMC1,PSMC4,IRF4,PTPN22,IRF7,PSMD9,PSME1,PSME2,PTAFR,ITGB2,MUC12,CD180,FLOT1,SH2D1A
GO: Biological Process	GO:0030097	hemopoiesis		2.08e-11	1.734e-07	2.375e-09	2.281e-08	118	1018	AGPAT5,FSTL3,TMEM176A,EVI2B,IKZF1,EOMES,CCR2,SLAMF6,FCGR2B,CCL3,CCL5,FOXO3,FOXN1,IKZF3,THEMIS,ANXA2,DOCK10,SLAMF1,SBNO2,ZBTB32,KLF13,EBP,GAB3,SLC37A4,GABPA,SPI1,SPN,TNFSF9,DOCK11,B2M,BAD,GATA3,BAK1,FADD,NRROS,IL1RL2,LILRB1,GFI1,BGLAP,FGL2,PRDM1,BTK,PLCL2,NME2,NOTCH4,LILRB4,TCEA1,RIPK3,GPS2,NFKBIZ,RUNX3,DNAJA3,CD1D,CD2,CD3G,CD8A,CD28,CD86,TNFSF8,H3-3A,CD74,CD79A,TNFAIP3,UBASH3B,HCLS1,RBFOX2,NCKAP1…
GO: Biological Process	GO:0002520	immune system development		2.286e-11	1.905e-07	2.575e-09	2.473e-08	127	1127	AGPAT5,FSTL3,TMEM176A,EVI2B,IKZF1,EOMES,CCR2,SLAMF6,FCGR2B,CCL3,CCL5,FOXO3,FOXN1,IKZF3,THEMIS,ANXA2,DOCK10,SLAMF1,SBNO2,ZBTB32,KLF13,EBP,GAB3,SLC37A4,GABPA,SPI1,SPN,TNFSF9,DOCK11,B2M,BAD,GATA3,BAK1,FADD,NRROS,IL1RL2,LILRB1,GFI1,BGLAP,FGL2,PRDM1,BTK,PLCL2,C3AR1,NME2,NOTCH4,LILRB4,TCEA1,CACNA1C,ICOSLG,RIPK3,GPS2,NFKBIZ,RUNX3,HAVCR2,DNAJA3,CD1D,CD2,CD3G,CD8A,CD28,CD86,TNFSF8,H3-3A,CD74,CD79A,TNFAIP3…
GO: Biological Process	GO:0006614	SRP-dependent cotranslational protein targeting to membrane		2.613e-11	2.178e-07	2.904e-09	2.789e-08	28	105	RPL21,RPL23A,RPL24,RPL26,RPL27A,RPL29,RPL39,RPS2,RPS3A,RPS9,RPS12,RPS15,RPS23,RPS25,RPS27A,RPS29,SRP9,RPL10A,RPL13A,RPSA,RPL5,RPL6,RPL7,RPL7A,RPL10,RPL15,RPL17,RPL18A
GO: Biological Process	GO:0045047	protein targeting to ER		3.029e-11	2.525e-07	3.322e-09	3.191e-08	30	120	RPL21,RPL23A,RPL24,RPL26,RPL27A,RPL29,RPL39,RPS2,RPS3A,RPS9,RPS12,RPS15,RPS23,RPS25,RPS27A,RPS29,SRP9,RPL10A,RPL13A,PMM1,SPCS2,RPSA,RPL5,RPL6,RPL7,RPL7A,RPL10,RPL15,RPL17,RPL18A
GO: Biological Process	GO:1903037	regulation of leukocyte cell-cell adhesion		3.235e-11	2.696e-07	3.501e-09	3.363e-08	55	336	IKZF1,CD209,CCR2,FCGR2B,ZC3H12D,AIF1,CCL5,XCL1,CXCL12,BTLA,SLAMF1,FYN,PDCD1LG2,CD244,SPN,TNFSF9,BAD,GATA3,FADD,IL1RL2,LILRB1,FGL2,LILRB4,ICOSLG,NFKBIZ,RUNX3,HAVCR2,DNAJA3,CD1D,TIGIT,CD28,CD86,CD74,NCKAP1L,DLG5,HLA-DMA,HLA-DMB,HLA-DPA1,HLA-DPB1,HLA-E,VSIG4,CD83,SASH3,SCGB1A1,VCAM1,IL6,IL12RB1,ZBTB16,PTPN22,PTAFR,ITGAL,ITGB2,LAX1,PTPRC,DHPS
GO: Biological Process	GO:0031349	positive regulation of defense response		4.054e-11	3.378e-07	4.331e-09	4.16e-08	76	552	PIK3AP1,RPS27A,TLR6,CD209,S100A1,CCR2,SLAMF6,FCER1A,FCGR1A,MICB,CCL3,CCL5,CLEC10A,MMP12,ALOX5AP,ABCC1,MUC15,FPR2,CD226,GPSM3,FYN,FADD,GFI1,BTK,LILRA2,FFAR3,GPS2,NFKBIZ,MUC5B,HAVCR2,CD1D,CD28,CD86,TLR1,CRTAM,CD74,TNFAIP3,HCK,NAPEPLD,MFHAS1,CTSC,HLA-E,HLA-F,CLEC7A,NLRC4,NCR3,ZBP1,PIK3CG,HRAS,PLSCR1,ICAM3,NR1D1,OTUD4,LSM14A,LRRC14,CTSB,CTSS,IL6,PSMA1,PSMA2,PSMB3,PSMB8,PSMB9,PSMC1,PSMC4,IRF4,PTPN22,I…
GO: Biological Process	GO:0032946	positive regulation of mononuclear cell proliferation		4.138e-11	3.449e-07	4.365e-09	4.193e-08	34	152	CD320,CD209,CCR2,AIF1,CCL5,XCL1,SLAMF1,PDCD1LG2,CD244,SPN,TNFSF9,FADD,ICOSLG,HAVCR2,DNAJA3,CD1D,CD28,CD86,CD74,NCKAP1L,HLA-DMB,HLA-DPA1,HLA-DPB1,HLA-E,SASH3,VCAM1,CSF1,IL6,IL12RB1,PTPN22,ITGAL,PTPRC,DHPS,GPR183
GO: Biological Process	GO:0043902	positive regulation of multi-organism process		5.875e-11	4.896e-07	6.121e-09	5.879e-08	77	567	PIK3AP1,RPS27A,TLR6,CD209,S100A1,SLAMF6,MICB,CCL5,CLEC10A,MMP12,MUC15,ANXA2,FPR2,SIRT2,CD226,SMARCB1,FYN,BAD,FADD,GFI1,SUPT4H1,BTK,LILRA2,GPS2,MUC5B,HAVCR2,CD1D,CD28,CD86,TLR1,CRTAM,CD74,TNFAIP3,HCK,MFHAS1,HLA-E,HLA-F,CLEC7A,NLRC4,NCR3,ZBP1,HPN,HRAS,LY86,PLSCR1,POLR2A,ICAM3,POLR2I,NR1D1,PPIA,IFIT1,CSF1R,OTUD4,LSM14A,LRRC14,CTSB,CTSS,PSMA1,PSMA2,PSMB3,PSMB8,PSMB9,PSMC1,PSMC4,IRF4,PTPN22,IRF7,PSMD9…
GO: Biological Process	GO:0006613	cotranslational protein targeting to membrane		6.872e-11	5.727e-07	7.07e-09	6.791e-08	28	109	RPL21,RPL23A,RPL24,RPL26,RPL27A,RPL29,RPL39,RPS2,RPS3A,RPS9,RPS12,RPS15,RPS23,RPS25,RPS27A,RPS29,SRP9,RPL10A,RPL13A,RPSA,RPL5,RPL6,RPL7,RPL7A,RPL10,RPL15,RPL17,RPL18A
GO: Biological Process	GO:0072599	establishment of protein localization to endoplasmic reticulum		7.326e-11	6.106e-07	7.446e-09	7.152e-08	30	124	RPL21,RPL23A,RPL24,RPL26,RPL27A,RPL29,RPL39,RPS2,RPS3A,RPS9,RPS12,RPS15,RPS23,RPS25,RPS27A,RPS29,SRP9,RPL10A,RPL13A,PMM1,SPCS2,RPSA,RPL5,RPL6,RPL7,RPL7A,RPL10,RPL15,RPL17,RPL18A
GO: Biological Process	GO:0002696	positive regulation of leukocyte activation		9.231e-11	7.694e-07	9.269e-09	8.903e-08	63	425	IKZF1,CD320,TLR6,CD209,CCR2,FCER1A,AIF1,CCL3,CCL5,XCL1,BTLA,SLAMF1,CD226,FYN,PDCD1LG2,CD244,SPN,TNFSF9,BAD,GATA3,FADD,IL1RL2,LILRB1,PRDM1,STXBP2,BTK,LILRB4,ICOSLG,NFKBIZ,RUNX3,HAVCR2,DNAJA3,CD1D,CD2,CD28,CD86,CD74,NCKAP1L,HLA-DMA,HLA-DMB,HLA-DPA1,HLA-DPB1,CTSC,HLA-E,HLA-F,CLEC7A,CD83,SASH3,VCAM1,IL6,IL12RB1,ZBTB16,TOX,INPP5D,PTPN22,PAGR1,PTAFR,ITGAL,ITGB2,PTPRC,CD300LB,DHPS,GPR183
GO: Biological Process	GO:0002768	immune response-regulating cell surface receptor signaling pathway		9.447e-11	7.873e-07	9.373e-09	9.003e-08	72	519	CD209,FCER1A,FCGR1A,FCGR2B,FCGR3A,MICB,USP12,SLA2,CLEC10A,THEMIS,MUC15,FPR1,FPR2,BTLA,CD200R1,CD226,FYN,SPN,GATA3,GBP1,LILRB1,BTK,PLCL2,C3AR1,LILRB4,ICOSLG,LILRA2,GPS2,NFKBIZ,MUC5B,CD3G,CD247,CD28,CD79A,HCK,NCKAP1L,PDE4B,HLA-DPA1,HLA-DPB1,OSCAR,NCR3,HRAS,CMKLR1,PLSCR1,THEMIS2,WAS,WIPF1,ICAM3,BCAR1,CR1,CRK,PSMA1,INPP5D,PSMA2,PSMB3,PSMB8,PSMB9,PSMC1,PSMC4,PTPN22,PSMD9,PSME1,PSME2,ELMO1,LAX1,ITK,LIM…
GO: Biological Process	GO:0022409	positive regulation of cell-cell adhesion		1.24e-10	1.034e-06	1.216e-08	1.168e-07	49	290	FSTL3,IKZF1,CD209,CCR2,AIF1,CCL5,XCL1,BTLA,SLAMF1,FYN,PDCD1LG2,CD244,SPN,TNFSF9,BAD,GATA3,FADD,IL1RL2,LILRB1,NODAL,LILRB4,ICOSLG,NFKBIZ,RUNX3,HAVCR2,DNAJA3,CD1D,CD28,CD86,CD74,NCKAP1L,HLA-DMA,HLA-DMB,HLA-DPA1,HLA-DPB1,HLA-E,CD83,SASH3,VCAM1,IL6,IL12RB1,ZBTB16,PTPN22,PTAFR,ITGAL,ITGB2,PTPRC,DHPS,FLOT1
GO: Biological Process	GO:0050671	positive regulation of lymphocyte proliferation		1.276e-10	1.063e-06	1.236e-08	1.187e-07	33	150	CD320,CD209,CCR2,AIF1,CCL5,XCL1,SLAMF1,PDCD1LG2,CD244,SPN,TNFSF9,FADD,ICOSLG,HAVCR2,DNAJA3,CD1D,CD28,CD86,CD74,NCKAP1L,HLA-DMB,HLA-DPA1,HLA-DPB1,HLA-E,SASH3,VCAM1,IL6,IL12RB1,PTPN22,ITGAL,PTPRC,DHPS,GPR183
GO: Biological Process	GO:0031341	regulation of cell killing		1.373e-10	1.144e-06	1.315e-08	1.263e-07	28	112	SLAMF6,FCGR2B,MICB,XCL1,CD226,B2M,BAD,FADD,LILRB1,GFER,RIPK3,HAVCR2,CD1B,CD1C,CD1D,CD1E,CRTAM,HLA-B,HLA-E,HLA-F,CLEC7A,NCR3,SERPINB9,CRK,IL12RB1,PTPRC,DNASE1L3,SH2D1A
GO: Biological Process	GO:0002697	regulation of immune effector process		1.504e-10	1.253e-06	1.424e-08	1.368e-07	70	503	ABR,ADGRE2,CCR2,SLAMF6,FCER1A,FCGR1A,FCGR2B,MICB,CCL5,MMP12,XCL1,FOXF1,SLAMF1,CD226,CD244,SPN,B2M,GATA3,FADD,LILRB1,GFER,FGL2,CD84,STXBP2,BTK,SERPING1,C1QA,C3AR1,C7,RIPK3,FFAR3,NFKBIZ,HAVCR2,CD1B,CD1C,CD1D,CD1E,CD28,CD86,CD37,CRTAM,CD74,TNFAIP3,TNFRSF1B,HLA-B,HLA-DMB,HLA-E,HLA-F,VSIG4,NCR3,SERPINB9,SASH3,CCR6,WAS,CR1,IFIT1,CRK,IL6,SLAMF8,IL12RB1,IRF4,PTPN22,PAGR1,PTAFR,ITGB2,PTPRC,DNASE1L3,RAC2,S…
GO: Biological Process	GO:0048534	hematopoietic or lymphoid organ development		1.758e-10	1.465e-06	1.646e-08	1.581e-07	119	1065	AGPAT5,FSTL3,TMEM176A,EVI2B,IKZF1,EOMES,CCR2,SLAMF6,FCGR2B,CCL3,CCL5,FOXO3,FOXN1,IKZF3,THEMIS,ANXA2,DOCK10,SLAMF1,SBNO2,ZBTB32,KLF13,EBP,GAB3,SLC37A4,GABPA,SPI1,SPN,TNFSF9,DOCK11,B2M,BAD,GATA3,BAK1,FADD,NRROS,IL1RL2,LILRB1,GFI1,BGLAP,FGL2,PRDM1,BTK,PLCL2,NME2,NOTCH4,LILRB4,TCEA1,RIPK3,GPS2,NFKBIZ,RUNX3,DNAJA3,CD1D,CD2,CD3G,CD8A,CD28,CD86,TNFSF8,H3-3A,CD74,CD79A,TNFAIP3,UBASH3B,HCLS1,RBFOX2,NCKAP1…
GO: Biological Process	GO:0002478	antigen processing and presentation of exogenous peptide antigen		1.96e-10	1.633e-06	1.815e-08	1.743e-07	36	177	NCF1,FCGR1A,FCGR2B,B2M,SNAP23,TAPBP,CANX,CD74,HLA-B,HLA-DMA,HLA-DMB,HLA-DOA,HLA-DPA1,HLA-DPB1,HLA-E,HLA-F,AP1S3,CD207,SEC22B,CTSS,CYBB,PSMA1,PSMA2,PSMB3,PSMB8,PSMB9,PSMC1,PSMC4,KIF4A,PSMD9,PSME1,PSME2,RILP,KIF15,DYNC1I2,KIF22
GO: Biological Process	GO:0002822	regulation of adaptive immune response based on somatic recombination of immune receptors built from immunoglobulin superfamily domains		2.461e-10	2.051e-06	2.254e-08	2.165e-07	35	170	CCR2,FCER1A,FCGR1A,FCGR2B,XCL1,SLAMF1,CD226,SPN,B2M,GATA3,FADD,LILRB1,BTK,RIPK3,NFKBIZ,HAVCR2,CD1B,CD1C,CD1D,CD1E,CD28,TNFAIP3,TNFRSF1B,HLA-B,HLA-DMA,HLA-E,HLA-F,SASH3,CCR6,WAS,CR1,IL6,IL12RB1,PAGR1,PTPRC
GO: Biological Process	GO:0070665	positive regulation of leukocyte proliferation		2.58e-10	2.15e-06	2.337e-08	2.245e-07	34	162	CD320,CD209,CCR2,AIF1,CCL5,XCL1,SLAMF1,PDCD1LG2,CD244,SPN,TNFSF9,FADD,ICOSLG,HAVCR2,DNAJA3,CD1D,CD28,CD86,CD74,NCKAP1L,HLA-DMB,HLA-DPA1,HLA-DPB1,HLA-E,SASH3,VCAM1,CSF1,IL6,IL12RB1,PTPN22,ITGAL,PTPRC,DHPS,GPR183
GO: Biological Process	GO:0002699	positive regulation of immune effector process		3.344e-10	2.787e-06	2.984e-08	2.866e-07	43	242	ADGRE2,CCR2,SLAMF6,FCER1A,FCGR1A,MICB,XCL1,FOXF1,CD226,CD244,B2M,GATA3,FADD,LILRB1,CD84,STXBP2,BTK,FFAR3,NFKBIZ,CD1B,CD1C,CD1D,CD1E,CD28,CD86,CD37,CRTAM,CD74,HLA-B,HLA-DMB,HLA-E,HLA-F,NCR3,SASH3,IL6,IL12RB1,PTPN22,PAGR1,PTAFR,ITGB2,PTPRC,RAC2,SH2D1A
GO: Biological Process	GO:0002449	lymphocyte mediated immunity		3.366e-10	2.805e-06	2.984e-08	2.866e-07	58	387	CCR2,SLAMF6,FCER1A,FCGR1A,FCGR2B,MICB,SLA2,XCL1,TUBB,SLAMF1,CD226,SLAMF7,SPN,B2M,GATA3,FADD,LILRB1,GFER,FGL2,BTK,SERPING1,C1QA,C7,GNL1,ICOSLG,RIPK3,HAVCR2,CD1B,CD1C,CD1D,CD1E,CD8A,CD28,CRTAM,CD74,TNFRSF1B,HLA-B,HLA-DMA,CTSC,HLA-E,HLA-F,TSTA3,NCR3,SERPINB9,SASH3,CCR6,WAS,CR1,CRK,IL6,IL12RB1,INPP5D,GAPT,IRF7,PAGR1,PTPRC,SH2D1A,CD96
GO: Biological Process	GO:0001906	cell killing		3.454e-10	2.879e-06	3.03e-08	2.91e-07	37	189	NCF1,SLAMF6,FCGR1A,FCGR2B,MICB,CCL13,XCL1,TUBB,CD226,SLAMF7,B2M,BAD,FADD,LILRB1,GFER,STXBP2,RIPK3,HAVCR2,CD1B,CD1C,CD1D,CD1E,CRTAM,HLA-B,CTSC,HLA-E,HLA-F,CLEC7A,HMGN2,TSTA3,NCR3,SERPINB9,CRK,IL12RB1,PTPRC,DNASE1L3,SH2D1A
GO: Biological Process	GO:0060326	cell chemotaxis		3.66e-10	3.05e-06	3.177e-08	3.052e-07	52	328	ADGRE2,CCR2,SAA1,SAA4,AIF1,CCL3,CCL4,CCL5,CCL7,CCL8,CCL13,CCL17,CCL22,XCL1,CXCL12,SELL,ABCC1,FPR2,ACKR4,SLAMF1,CXCR6,GPSM3,SLC37A4,C10orf99,C3AR1,XCR1,CXCR3,CD74,RPL13A,NCKAP1L,PDE4B,PDGFRB,PIK3CG,CCR4,CCR5,CCR6,CMKLR1,VCAM1,MMP28,BCAR1,CRK,CSF1,IL6,SLAMF8,ITGB2,PTPRO,CXCR4,SCG2,RAC2,EFCAB1,GPR183,LOX
GO: Biological Process	GO:0001816	cytokine production		3.836e-10	3.197e-06	3.296e-08	3.166e-07	102	875	ABCA1,CARD16,TLR6,ADCY7,EOMES,CCR2,S100A13,SAA1,SLAMF6,FCER1A,FCGR2B,AIF1,CCL3,CCL5,MMP12,XCL1,SLAMF1,CD200R1,ZBTB32,POLR3E,CD226,GPSM3,SLC37A4,PDCD1LG2,CD244,SPN,TNFSF9,B2M,GATA3,GATA6,FADD,GBP1,NRROS,IL1RL2,LILRB1,CD84,NFATC4,BTK,C3AR1,NODAL,NLRC3,ICOSLG,CXCR3,LILRA2,RIPK3,FFAR3,RUNX3,HAVCR2,CD1D,CD2,CD247,TIGIT,CD28,CD86,TNFRSF8,TLR1,CRTAM,CD74,TNFAIP3,TNFRSF1B,NCKAP1L,PDE4B,HLA-DPA1,HLA-DPB1,…
GO: Biological Process	GO:0032609	interferon-gamma production		4.623e-10	3.853e-06	3.932e-08	3.777e-07	30	133	EOMES,CCR2,SLAMF6,XCL1,SLAMF1,CD226,PDCD1LG2,CD244,SPN,TNFSF9,GATA3,FADD,LILRB1,RIPK3,RUNX3,HAVCR2,CD1D,CD2,PDE4B,HLA-DPA1,HLA-DPB1,CLEC7A,SASH3,SCGB1A1,HRAS,IL12RB1,PTPN22,ITK,TRIM27,CD96
GO: Biological Process	GO:0002429	immune response-activating cell surface receptor signaling pathway		5.139e-10	4.283e-06	4.296e-08	4.127e-07	67	485	CD209,FCGR1A,FCGR2B,FCGR3A,MICB,USP12,SLA2,CLEC10A,THEMIS,MUC15,FPR1,FPR2,CD226,FYN,SPN,GATA3,GBP1,BTK,PLCL2,C3AR1,LILRB4,ICOSLG,LILRA2,GPS2,NFKBIZ,MUC5B,CD3G,CD247,CD28,CD79A,HCK,NCKAP1L,PDE4B,HLA-DPA1,HLA-DPB1,NCR3,HRAS,CMKLR1,PLSCR1,THEMIS2,WAS,WIPF1,ICAM3,BCAR1,CR1,CRK,PSMA1,INPP5D,PSMA2,PSMB3,PSMB8,PSMB9,PSMC1,PSMC4,PTPN22,PSMD9,PSME1,PSME2,ELMO1,LAX1,ITK,LIME1,PTPRC,KLHL6,MUC12,LCP2,ARPC1B
GO: Biological Process	GO:0002709	regulation of T cell mediated immunity		5.155e-10	4.296e-06	4.296e-08	4.127e-07	23	82	CCR2,FCGR2B,XCL1,SLAMF1,SPN,B2M,GATA3,FADD,LILRB1,RIPK3,CD1B,CD1C,CD1D,CD1E,TNFRSF1B,HLA-B,HLA-E,HLA-F,SASH3,WAS,IL6,IL12RB1,PTPRC
GO: Biological Process	GO:0001913	T cell mediated cytotoxicity		6.407e-10	5.34e-06	5.287e-08	5.078e-07	19	57	FCGR2B,MICB,XCL1,B2M,FADD,LILRB1,RIPK3,CD1B,CD1C,CD1D,CD1E,CRTAM,HLA-B,CTSC,HLA-E,HLA-F,TSTA3,IL12RB1,PTPRC
GO: Biological Process	GO:0002456	T cell mediated immunity		6.609e-10	5.508e-06	5.4e-08	5.187e-07	29	127	CCR2,FCGR2B,MICB,XCL1,SLAMF1,SPN,B2M,GATA3,FADD,LILRB1,GNL1,RIPK3,CD1B,CD1C,CD1D,CD1E,CD8A,CRTAM,TNFRSF1B,HLA-B,CTSC,HLA-E,HLA-F,TSTA3,SASH3,WAS,IL6,IL12RB1,PTPRC
GO: Biological Process	GO:0048002	antigen processing and presentation of peptide antigen		7.452e-10	6.21e-06	6.03e-08	5.792e-07	37	194	NCF1,CD209,FCGR1A,FCGR2B,B2M,SNAP23,TAPBP,CANX,CD74,HLA-B,HLA-DMA,HLA-DMB,HLA-DOA,HLA-DPA1,HLA-DPB1,HLA-E,HLA-F,AP1S3,CD207,SEC22B,CTSS,CYBB,PSMA1,PSMA2,PSMB3,PSMB8,PSMB9,PSMC1,PSMC4,KIF4A,PSMD9,PSME1,PSME2,RILP,KIF15,DYNC1I2,KIF22
GO: Biological Process	GO:1902105	regulation of leukocyte differentiation		8.704e-10	7.254e-06	6.975e-08	6.7e-07	51	326	FSTL3,TMEM176A,EVI2B,IKZF1,CCR2,FCGR2B,CCL3,CCL5,FOXN1,IKZF3,TNFSF9,BAD,GATA3,FADD,IL1RL2,LILRB1,BGLAP,FGL2,PRDM1,BTK,NME2,LILRB4,NFKBIZ,RUNX3,CD1D,CD2,CD28,CD86,CD74,UBASH3B,HCLS1,NCKAP1L,HLA-DMA,HLA-DOA,CD83,SASH3,CCR6,CR1,CSF1,CSF1R,IL6,SLAMF8,IL12RB1,ZBTB16,TOX,INPP5D,IRF4,IRF7,ITGB3,PTPRC,LIF
GO: Biological Process	GO:0006402	mRNA catabolic process		9.53e-10	7.942e-06	7.564e-08	7.266e-07	56	377	RPL21,RPL23A,RPL24,RPL26,RPL27A,RPL29,RPL39,RPS2,RPS3A,RPS9,RPS12,RPS15,RPS23,RPS25,RPS27A,RPS29,ZC3H12D,SET,PNRC2,SKIV2L,LSM2,RPL10A,CNOT3,NPM1,YBX1,PKP3,RPL13A,HNRNPC,SCGB1A1,YWHAZ,SERBP1,PSMA1,PSMA2,PSMB3,PSMB8,PSMB9,PSMC1,PSMC4,PSMD9,CTIF,UPF3A,PSME1,PSME2,BTG2,DXO,RPSA,RNH1,RPL5,RPL6,RPL7,RPL7A,RPL10,RPL15,RPL17,HNRNPR,RPL18A
GO: Biological Process	GO:0030217	T cell differentiation		1.174e-09	9.782e-06	9.215e-08	8.851e-07	46	280	IKZF1,EOMES,CCR2,SLAMF6,FOXN1,THEMIS,SPN,TNFSF9,B2M,BAD,GATA3,FADD,IL1RL2,FGL2,PRDM1,LILRB4,RIPK3,NFKBIZ,RUNX3,DNAJA3,CD1D,CD2,CD3G,CD8A,CD28,CD86,TNFSF8,CD74,NCKAP1L,HLA-DMA,HLA-DOA,CD83,SASH3,CCR6,CR1,BCL11B,IL6,IL12RB1,ZBTB16,IRF4,PTPN22,ITK,PTPRC,DOCK2,GPR183,LY9
GO: Biological Process	GO:1903706	regulation of hemopoiesis		1.183e-09	9.86e-06	9.215e-08	8.851e-07	71	538	FSTL3,TMEM176A,EVI2B,IKZF1,CCR2,FCGR2B,CCL3,CCL5,FOXO3,FOXN1,IKZF3,KLF13,GABPA,SPI1,TNFSF9,B2M,BAD,GATA3,FADD,IL1RL2,LILRB1,BGLAP,FGL2,PRDM1,BTK,NME2,LILRB4,NFKBIZ,RUNX3,CD1D,CD2,CD28,CD86,H3-3A,CD74,UBASH3B,HCLS1,RBFOX2,NCKAP1L,HLA-DMA,HLA-DOA,CD83,HOXA9,SASH3,CCR6,CR1,CSF1,CSF1R,IL6,SLAMF8,IL12RB1,ZBTB16,TOX,PSMA1,INPP5D,PSMA2,PSMB3,PSMB8,PSMB9,PSMC1,PSMC4,IRF4,IRF7,PSMD9,PSME1,PSME2,ITGB3,PTPR…
GO: Biological Process	GO:0034655	nucleobase-containing compound catabolic process		1.393e-09	1.161e-05	1.075e-07	1.033e-06	73	562	RPL21,RPL23A,RPL24,RPL26,RPL27A,RPL29,RPL39,RPS2,RPS3A,NCF1,RPS9,RPS12,RPS15,RPS23,RPS25,RPS27A,RPS29,NT5C,ZC3H12D,SET,RNASEH2A,PNRC2,SKIV2L,LSM2,RPL10A,CNOT3,NPM1,YBX1,NUDT3,PKP3,ENTPD2,ENTPD3,TNFRSF1B,RPL13A,PDE4B,PDE4C,HNRNPC,DEDD2,SCGB1A1,HSF1,SAMHD1,YWHAZ,IL6,SERBP1,PSMA1,PSMA2,PSMB3,PSMB8,PSMB9,PSMC1,PSMC4,PSMD9,CTIF,UPF3A,PSME1,PSME2,BTG2,DNASE1L3,DXO,REXO4,RPSA,HDDC3,RNH1,ENDOG,RPL5,RPL6,…
GO: Biological Process	GO:0045785	positive regulation of cell adhesion		1.466e-09	1.222e-05	1.121e-07	1.077e-06	64	465	FSTL3,IKZF1,CD209,CCR2,SAA1,AIF1,CCL5,XCL1,CXCL12,FOXF1,BTLA,SLAMF1,EGFLAM,FYN,PDCD1LG2,CD244,SPN,TNFSF9,BAD,GATA3,FADD,IL1RL2,LILRB1,NODAL,LILRB4,ICOSLG,NFKBIZ,RUNX3,HAVCR2,DNAJA3,CD1D,RELL2,CD28,CD86,CD74,TNXB,NCKAP1L,HLA-DMA,HLA-DMB,HLA-DPA1,HLA-DPB1,HLA-E,CD83,VIT,SASH3,VCAM1,CRK,CSF1,IL6,IL12RB1,ZBTB16,PTPN22,PTAFR,ITGAL,ITGB1,ITGB2,ITGB3,PTPRC,DHPS,CASS4,NDNF,EDIL3,LIMS1,FLOT1
GO: Biological Process	GO:0098609	cell-cell adhesion		1.703e-09	1.419e-05	1.29e-07	1.239e-06	103	911	FSTL3,IKZF1,CD209,CCR2,FCGR2B,LRFN5,ZC3H12D,AIF1,CCL5,C1QTNF1,NLGN2,XCL1,CXCL12,FOXF1,SELE,SELL,SELPLG,ANXA2,BTLA,SLAMF1,CD200R1,SPINT2,FYN,PDCD1LG2,CD244,SPN,TNFSF9,BAD,GATA3,FADD,NFASC,IL1RL2,LILRB1,PCDH17,FGL2,CD84,BAIAP2L1,PCDH11X,ROBO3,NODAL,LILRB4,CNTN4,ICOSLG,NFKBIZ,RUNX3,OLR1,HAVCR2,DNAJA3,CD1D,CD2,TIGIT,CD28,CD86,PKP3,CD74,TNFAIP3,UBASH3B,CDH4,TNXB,NCKAP1L,DLG5,CEL,HLA-DMA,HLA-DMB,HLA-DP…
GO: Biological Process	GO:0046631	alpha-beta T cell activation		1.742e-09	1.452e-05	1.308e-07	1.257e-06	33	165	IKZF1,EOMES,CCR2,SLAMF6,XCL1,BTLA,CD244,SPN,GATA3,LILRB1,PRDM1,NFKBIZ,RUNX3,CD1D,CD28,CD86,TNFSF8,NCKAP1L,HLA-E,CD83,SASH3,CCR6,BCL11B,IL6,IL12RB1,ZBTB16,IRF4,PTPN22,ITK,PTPRC,DOCK2,GPR183,LY9
GO: Biological Process	GO:0001914	regulation of T cell mediated cytotoxicity		1.774e-09	1.478e-05	1.32e-07	1.268e-06	15	37	FCGR2B,XCL1,B2M,FADD,LILRB1,RIPK3,CD1B,CD1C,CD1D,CD1E,HLA-B,HLA-E,HLA-F,IL12RB1,PTPRC
GO: Biological Process	GO:0070972	protein localization to endoplasmic reticulum		1.975e-09	1.646e-05	1.456e-07	1.399e-06	31	149	RPL21,RPL23A,RPL24,RPL26,RPL27A,RPL29,RPL39,RPS2,RPS3A,RPS9,RPS12,RPS15,RPS23,RPS25,RPS27A,RPS29,ANK2,SRP9,RPL10A,RPL13A,PMM1,SPCS2,RPSA,RPL5,RPL6,RPL7,RPL7A,RPL10,RPL15,RPL17,RPL18A
GO: Biological Process	GO:0050900	leukocyte migration		2.07e-09	1.725e-05	1.513e-07	1.453e-06	70	534	ABR,ADGRE2,CCR2,SAA1,AIF1,CCL3,CCL4,CCL5,CCL7,CCL8,CCL13,CCL17,CCL22,XCL1,CXCL12,SELE,SELL,SELPLG,FPR2,SLAMF1,CD200R1,GPSM3,ATP1B3,FYN,SLC37A4,CD244,SPN,GATA3,FADD,C10orf99,CD84,C3AR1,CXCR3,RIPK3,DOK2,SLC7A7,OLR1,CD2,CD74,RPL13A,HCK,NCKAP1L,PDE4B,PIK3CG,CCR5,CCR6,CMKLR1,VCAM1,MMP28,PPIA,CRK,CSF1,IL6,SLAMF8,PRTN3,INPP5D,PTPN22,PTAFR,ITGAL,ITGAX,ITGB1,ITGB2,ITGB3,ITGB7,PTPRO,CXCR4,SCG2,RAC2,GPR183,…
GO: Biological Process	GO:0002444	myeloid leukocyte mediated immunity		2.223e-09	1.852e-05	1.611e-07	1.547e-06	73	568	ABR,NCF1,ADGRE2,CCR2,S100A13,FCAR,FCER1A,FCGR1A,FCGR2B,CCL3,ALDOA,FOXF1,SELL,ANXA2,FPR1,FPR2,TUBB,MYO1F,FTL,SNAP25,SIGLEC9,B2M,CPLX2,SNAP23,NFASC,SIGLEC5,NDUFC2,FGL2,CD84,RAB24,STXBP2,ADGRE3,SURF4,BTK,C3AR1,NME2,OLR1,COMMD3,ADGRE5,TNFRSF1B,NCKAP1L,CTSC,HLA-E,OSCAR,HMOX2,SERPINB9,PIK3CG,GMFG,CR1,PPIA,YWHAZ,CTSB,CTSS,IL6,CYBB,PRTN3,PSMA2,PTAFR,ITGAL,ITGAX,ITGB2,TMEM179B,CFD,PTPRC,PTX3,CD300LB,DNASE…
GO: Biological Process	GO:0006401	RNA catabolic process		2.262e-09	1.885e-05	1.625e-07	1.561e-06	59	417	RPL21,RPL23A,RPL24,RPL26,RPL27A,RPL29,RPL39,RPS2,RPS3A,RPS9,RPS12,RPS15,RPS23,RPS25,RPS27A,RPS29,ZC3H12D,SET,RNASEH2A,PNRC2,SKIV2L,LSM2,RPL10A,CNOT3,NPM1,YBX1,PKP3,TNFRSF1B,RPL13A,HNRNPC,DEDD2,SCGB1A1,YWHAZ,SERBP1,PSMA1,PSMA2,PSMB3,PSMB8,PSMB9,PSMC1,PSMC4,PSMD9,CTIF,UPF3A,PSME1,PSME2,BTG2,DXO,RPSA,RNH1,RPL5,RPL6,RPL7,RPL7A,RPL10,RPL15,RPL17,HNRNPR,RPL18A
GO: Biological Process	GO:0022407	regulation of cell-cell adhesion		2.545e-09	2.121e-05	1.813e-07	1.741e-06	62	450	FSTL3,IKZF1,CD209,CCR2,FCGR2B,ZC3H12D,AIF1,CCL5,C1QTNF1,XCL1,CXCL12,BTLA,SLAMF1,SPINT2,FYN,PDCD1LG2,CD244,SPN,TNFSF9,BAD,GATA3,FADD,IL1RL2,LILRB1,FGL2,NODAL,LILRB4,ICOSLG,NFKBIZ,RUNX3,HAVCR2,DNAJA3,CD1D,TIGIT,CD28,CD86,CD74,TNFAIP3,UBASH3B,NCKAP1L,DLG5,HLA-DMA,HLA-DMB,HLA-DPA1,HLA-DPB1,HLA-E,VSIG4,CD83,SASH3,SCGB1A1,VCAM1,IL6,IL12RB1,ZBTB16,PTPN22,PTAFR,ITGAL,ITGB2,LAX1,PTPRC,DHPS,FLOT1
GO: Biological Process	GO:0046700	heterocycle catabolic process		2.838e-09	2.365e-05	2.004e-07	1.925e-06	77	616	RPL21,RPL23A,RPL24,RPL26,RPL27A,RPL29,RPL39,RPS2,RPS3A,NCF1,RPS9,RPS12,RPS15,RPS23,RPS25,RPS27A,RPS29,NT5C,ZC3H12D,SET,RNASEH2A,PNRC2,SKIV2L,LSM2,FTCD,RPL10A,CNOT3,NPM1,YBX1,NUDT3,PKP3,ENTPD2,ENTPD3,TNFRSF1B,RPL13A,PDE4B,PDE4C,HMOX2,HNRNPC,DEDD2,SCGB1A1,HSF1,SAMHD1,YWHAZ,IL6,SERBP1,PSMA1,PSMA2,PSMB3,PSMB8,PSMB9,PSMC1,PSMC4,PSMD9,CTIF,UPF3A,PSME1,PSME2,BTG2,PDXP,DNASE1L3,DXO,DPYSL2,REXO4,RPSA,HDDC…
GO: Biological Process	GO:0002479	antigen processing and presentation of exogenous peptide antigen via MHC class I, TAP-dependent		3.004e-09	2.504e-05	2.104e-07	2.021e-06	21	75	NCF1,FCGR1A,B2M,SNAP23,TAPBP,HLA-B,HLA-E,HLA-F,CD207,SEC22B,CYBB,PSMA1,PSMA2,PSMB3,PSMB8,PSMB9,PSMC1,PSMC4,PSMD9,PSME1,PSME2
GO: Biological Process	GO:0044270	cellular nitrogen compound catabolic process		3.053e-09	2.544e-05	2.12e-07	2.036e-06	77	617	RPL21,RPL23A,RPL24,RPL26,RPL27A,RPL29,RPL39,RPS2,RPS3A,NCF1,RPS9,RPS12,RPS15,RPS23,RPS25,RPS27A,RPS29,NT5C,ZC3H12D,SET,RNASEH2A,PNRC2,SKIV2L,LSM2,FTCD,RPL10A,CNOT3,NPM1,YBX1,NUDT3,PKP3,ENTPD2,ENTPD3,TNFRSF1B,RPL13A,PDE4B,PDE4C,HMOX2,HNRNPC,DEDD2,SCGB1A1,HSF1,SAMHD1,YWHAZ,IL6,SERBP1,PSMA1,PSMA2,PSMB3,PSMB8,PSMB9,PSMC1,PSMC4,PSMD9,CTIF,UPF3A,PSME1,PSME2,BTG2,PDXP,DNASE1L3,DXO,DPYSL2,REXO4,RPSA,HDDC…
GO: Biological Process	GO:0002460	adaptive immune response based on somatic recombination of immune receptors built from immunoglobulin superfamily domains		3.563e-09	2.97e-05	2.454e-07	2.358e-06	57	401	CCR2,SLAMF6,FCER1A,FCGR1A,FCGR2B,MICB,SLA2,XCL1,SLAMF1,CD226,SPN,B2M,GATA3,FADD,LILRB1,FGL2,BTK,SERPING1,C1QA,C3AR1,C7,GNL1,ICOSLG,RIPK3,NFKBIZ,HAVCR2,CD1B,CD1C,CD1D,CD1E,CD8A,CD28,CRTAM,CD74,TNFAIP3,TNFRSF1B,HLA-B,HLA-DMA,CTSC,HLA-E,HLA-F,TSTA3,SASH3,HRAS,CCR6,WAS,CR1,IL6,IL12RB1,INPP5D,GAPT,IRF4,IRF7,PAGR1,PTPRC,KLHL6,LY9
GO: Biological Process	GO:0071346	cellular response to interferon-gamma		4.79e-09	3.992e-05	3.27e-07	3.141e-06	35	189	FCGR1A,CDC42EP2,AIF1,CCL3,CCL4,CCL5,CCL7,CCL8,CCL13,CCL17,CCL22,XCL1,MRC1,B2M,GBP1,STXBP2,ADAMTS13,DNAJA3,RPL13A,HCK,HLA-B,HLA-DPA1,HLA-DPB1,HLA-E,HLA-F,RAB43,VCAM1,WAS,IFNGR2,IL12RB1,TRIM26,IRF4,IRF7,PTAFR,ZYX
GO: Biological Process	GO:0006413	translational initiation		4.827e-09	4.023e-05	3.27e-07	3.141e-06	36	198	RPL21,RPL23A,RPL24,RPL26,RPL27A,RPL29,ABCF1,RPL39,RPS2,RPS3A,RPS9,RPS12,RPS15,RPS23,RPS25,RPS27A,RPS29,CCL5,EIF4EBP3,EIF3F,RPL10A,EIF2S2,EIF3K,NPM1,RPL13A,CTIF,RPSA,EIF1AX,RPL5,RPL6,RPL7,RPL7A,RPL10,RPL15,RPL17,RPL18A
GO: Biological Process	GO:0072676	lymphocyte migration		6.27e-09	5.226e-05	4.214e-07	4.048e-06	26	115	CCR2,SAA1,AIF1,CCL3,CCL4,CCL5,CCL7,CCL8,CCL13,CCL17,CCL22,XCL1,CXCL12,CD200R1,SPN,GATA3,FADD,C10orf99,CXCR3,RIPK3,PIK3CG,CCR6,CRK,ITGB3,ITGB7,GPR183
GO: Biological Process	GO:0002708	positive regulation of lymphocyte mediated immunity		9.217e-09	7.682e-05	6.145e-07	5.903e-06	26	117	SLAMF6,FCER1A,FCGR1A,MICB,XCL1,CD226,B2M,GATA3,FADD,BTK,CD1B,CD1C,CD1D,CD1E,CD28,CRTAM,HLA-B,HLA-E,HLA-F,NCR3,SASH3,IL6,IL12RB1,PAGR1,PTPRC,SH2D1A
GO: Biological Process	GO:0043368	positive T cell selection		9.498e-09	7.915e-05	6.282e-07	6.034e-06	15	41	SLAMF6,FOXN1,THEMIS,SPN,CD1D,CD3G,CD74,HLA-DMA,BCL11B,IL6,IL12RB1,IRF4,PTPRC,DOCK2,LY9
GO: Biological Process	GO:1901361	organic cyclic compound catabolic process		9.838e-09	8.199e-05	6.456e-07	6.201e-06	80	668	RPL21,RPL23A,RPL24,RPL26,RPL27A,RPL29,RPL39,RPS2,RPS3A,NCF1,RPS9,RPS12,RPS15,RPS23,RPS25,RPS27A,RPS29,NT5C,ZC3H12D,SET,RNASEH2A,PNRC2,SKIV2L,SCARF1,LSM2,FTCD,RPL10A,CNOT3,NPM1,YBX1,NUDT3,PKP3,ENTPD2,ENTPD3,TNFRSF1B,RPL13A,PDE4B,PDE4C,CEL,HMOX2,HNRNPC,DEDD2,SCGB1A1,HSD11B1,HSF1,SAMHD1,YWHAZ,IL6,SERBP1,PSMA1,PSMA2,PSMB3,PSMB8,PSMB9,PSMC1,PSMC4,PSMD9,CTIF,UPF3A,PSME1,PSME2,BTG2,PDXP,DNASE1L3,DXO,DPY…
GO: Biological Process	GO:0051251	positive regulation of lymphocyte activation		1.061e-08	8.839e-05	6.893e-07	6.621e-06	53	371	IKZF1,CD320,CD209,CCR2,AIF1,CCL5,XCL1,BTLA,SLAMF1,FYN,PDCD1LG2,CD244,SPN,TNFSF9,BAD,GATA3,FADD,IL1RL2,LILRB1,PRDM1,BTK,LILRB4,ICOSLG,NFKBIZ,RUNX3,HAVCR2,DNAJA3,CD1D,CD28,CD86,CD74,NCKAP1L,HLA-DMA,HLA-DMB,HLA-DPA1,HLA-DPB1,HLA-E,HLA-F,CLEC7A,CD83,SASH3,VCAM1,IL6,IL12RB1,ZBTB16,TOX,INPP5D,PTPN22,PAGR1,ITGAL,PTPRC,DHPS,GPR183
GO: Biological Process	GO:0042590	antigen processing and presentation of exogenous peptide antigen via MHC class I		1.071e-08	8.926e-05	6.893e-07	6.621e-06	21	80	NCF1,FCGR1A,B2M,SNAP23,TAPBP,HLA-B,HLA-E,HLA-F,CD207,SEC22B,CYBB,PSMA1,PSMA2,PSMB3,PSMB8,PSMB9,PSMC1,PSMC4,PSMD9,PSME1,PSME2
GO: Biological Process	GO:0032623	interleukin-2 production		1.075e-08	8.961e-05	6.893e-07	6.621e-06	20	73	CCR2,XCL1,GATA3,GBP1,HAVCR2,CD1D,CD247,CD28,CD86,TNFAIP3,PDE4B,VSIG4,OSCAR,CLEC7A,CD83,SASH3,HOMER3,IRF4,PTPRC,TRIM27
GO: Biological Process	GO:0002704	negative regulation of leukocyte mediated immunity		1.209e-08	0.0001008	7.604e-07	7.304e-06	18	60	ABR,CCR2,FCGR2B,XCL1,FOXF1,SLAMF1,SPN,LILRB1,GFER,CD84,HAVCR2,HLA-E,HLA-F,SERPINB9,CR1,CRK,PTPRC,CD96
GO: Biological Process	GO:0002275	myeloid cell activation involved in immune response		1.212e-08	0.000101	7.604e-07	7.304e-06	70	557	ABR,ADGRE2,CCR2,S100A13,FCAR,FCER1A,CCL3,ALDOA,FOXF1,SELL,ANXA2,FPR1,FPR2,TUBB,SLAMF1,SBNO2,MYO1F,FTL,SNAP25,SIGLEC9,B2M,CPLX2,SNAP23,NFASC,SIGLEC5,NDUFC2,FGL2,CD84,RAB24,STXBP2,ADGRE3,SURF4,BTK,C3AR1,NME2,LILRA2,OLR1,COMMD3,HAVCR2,ADGRE5,TNFRSF1B,NCKAP1L,CTSC,OSCAR,HMOX2,PIK3CG,GMFG,CR1,PPIA,YWHAZ,CTSB,CTSS,CYBB,PRTN3,PSMA2,PTAFR,ITGAL,ITGAX,ITGB2,TMEM179B,CFD,PTPRC,PTX3,DNASE1L3,RAC2,DOCK2,RAP1…
GO: Biological Process	GO:0050852	T cell receptor signaling pathway		1.213e-08	0.0001011	7.604e-07	7.304e-06	37	214	USP12,THEMIS,CD226,FYN,SPN,GATA3,GBP1,BTK,LILRB4,ICOSLG,NFKBIZ,CD3G,CD247,CD28,PDE4B,HLA-DPA1,HLA-DPB1,HRAS,THEMIS2,WAS,BCAR1,PSMA1,INPP5D,PSMA2,PSMB3,PSMB8,PSMB9,PSMC1,PSMC4,PTPN22,PSMD9,PSME1,PSME2,ITK,LIME1,PTPRC,LCP2
GO: Biological Process	GO:0001817	regulation of cytokine production		1.25e-08	0.0001041	7.772e-07	7.465e-06	90	789	CARD16,TLR6,ADCY7,CCR2,SAA1,SLAMF6,FCER1A,FCGR2B,AIF1,CCL3,CCL5,MMP12,XCL1,SLAMF1,CD200R1,ZBTB32,POLR3E,CD226,GPSM3,SLC37A4,PDCD1LG2,CD244,SPN,TNFSF9,B2M,GATA3,GATA6,FADD,GBP1,IL1RL2,LILRB1,CD84,NFATC4,BTK,C3AR1,NODAL,NLRC3,ICOSLG,LILRA2,RIPK3,FFAR3,HAVCR2,CD1D,CD2,TIGIT,CD28,CD86,TNFRSF8,TLR1,CRTAM,CD74,TNFAIP3,TNFRSF1B,NCKAP1L,PDE4B,HLA-DPA1,HLA-DPB1,HLA-E,HLA-F,VSIG4,CLEC7A,CD83,CHRNA7,ZBP1,SA…
GO: Biological Process	GO:0030595	leukocyte chemotaxis		1.329e-08	0.0001108	8.207e-07	7.883e-06	40	243	ADGRE2,CCR2,SAA1,AIF1,CCL3,CCL4,CCL5,CCL7,CCL8,CCL13,CCL17,CCL22,XCL1,CXCL12,SELL,FPR2,SLAMF1,GPSM3,SLC37A4,C10orf99,C3AR1,CXCR3,CD74,RPL13A,NCKAP1L,PDE4B,PIK3CG,CCR5,CCR6,CMKLR1,MMP28,CSF1,IL6,SLAMF8,ITGB2,PTPRO,CXCR4,SCG2,RAC2,GPR183
GO: Biological Process	GO:0050777	negative regulation of immune response		1.44e-08	0.00012	8.826e-07	8.478e-06	32	170	ABR,CCR2,FCGR2B,MMP12,XCL1,FOXF1,SLAMF1,SPN,SAMSN1,LILRB1,GFER,FGL2,CD84,SERPING1,NLRC3,GPX2,HAVCR2,DNAJA3,TNFAIP3,HLA-E,HLA-F,VSIG4,SERPINB9,SAMHD1,CR1,CRK,SLAMF8,PSMA1,INPP5D,PTPRC,TRIM27,CD96
GO: Biological Process	GO:0019439	aromatic compound catabolic process		1.485e-08	0.0001237	9.032e-07	8.676e-06	76	628	RPL21,RPL23A,RPL24,RPL26,RPL27A,RPL29,RPL39,RPS2,RPS3A,NCF1,RPS9,RPS12,RPS15,RPS23,RPS25,RPS27A,RPS29,NT5C,ZC3H12D,SET,RNASEH2A,PNRC2,SKIV2L,LSM2,FTCD,RPL10A,CNOT3,NPM1,YBX1,NUDT3,PKP3,ENTPD2,ENTPD3,TNFRSF1B,RPL13A,PDE4B,PDE4C,HMOX2,HNRNPC,DEDD2,SCGB1A1,HSF1,SAMHD1,YWHAZ,IL6,SERBP1,PSMA1,PSMA2,PSMB3,PSMB8,PSMB9,PSMC1,PSMC4,PSMD9,CTIF,UPF3A,PSME1,PSME2,BTG2,PDXP,DNASE1L3,DXO,REXO4,RPSA,HDDC3,RNH1,…
GO: Biological Process	GO:0031343	positive regulation of cell killing		1.784e-08	0.0001487	1.077e-06	1.035e-05	20	75	SLAMF6,MICB,XCL1,CD226,B2M,BAD,FADD,CD1B,CD1C,CD1D,CD1E,CRTAM,HLA-B,HLA-E,HLA-F,CLEC7A,NCR3,IL12RB1,PTPRC,SH2D1A
GO: Biological Process	GO:0034341	response to interferon-gamma		1.852e-08	0.0001544	1.108e-06	1.064e-05	36	208	FCGR1A,IFITM3,CDC42EP2,AIF1,CCL3,CCL4,CCL5,CCL7,CCL8,CCL13,CCL17,CCL22,XCL1,MRC1,B2M,GBP1,STXBP2,ADAMTS13,DNAJA3,RPL13A,HCK,HLA-B,HLA-DPA1,HLA-DPB1,HLA-E,HLA-F,RAB43,VCAM1,WAS,IFNGR2,IL12RB1,TRIM26,IRF4,IRF7,PTAFR,ZYX
GO: Biological Process	GO:0045058	T cell selection		1.862e-08	0.0001552	1.108e-06	1.064e-05	17	55	SLAMF6,FOXN1,THEMIS,SPN,GATA3,CD1D,CD3G,CD28,CD74,HLA-DMA,BCL11B,IL6,IL12RB1,IRF4,PTPRC,DOCK2,LY9
GO: Biological Process	GO:0001912	positive regulation of leukocyte mediated cytotoxicity		2.147e-08	0.0001789	1.269e-06	1.219e-05	18	62	SLAMF6,MICB,XCL1,CD226,B2M,FADD,CD1B,CD1C,CD1D,CD1E,CRTAM,HLA-B,HLA-E,HLA-F,NCR3,IL12RB1,PTPRC,SH2D1A
GO: Biological Process	GO:0002705	positive regulation of leukocyte mediated immunity		2.294e-08	0.0001912	1.347e-06	1.293e-05	29	147	SLAMF6,FCER1A,FCGR1A,MICB,XCL1,CD226,B2M,GATA3,FADD,STXBP2,BTK,CD1B,CD1C,CD1D,CD1E,CD28,CRTAM,HLA-B,HLA-E,HLA-F,NCR3,SASH3,IL6,IL12RB1,PAGR1,PTAFR,ITGB2,PTPRC,SH2D1A
GO: Biological Process	GO:0043299	leukocyte degranulation		2.813e-08	0.0002344	1.639e-06	1.575e-05	68	546	ABR,ADGRE2,CCR2,S100A13,FCAR,FCER1A,FCGR2B,CCL3,ALDOA,FOXF1,SELL,ANXA2,FPR1,FPR2,TUBB,MYO1F,FTL,SNAP25,SIGLEC9,B2M,CPLX2,SNAP23,NFASC,SIGLEC5,NDUFC2,FGL2,CD84,RAB24,STXBP2,ADGRE3,SURF4,BTK,C3AR1,NME2,OLR1,COMMD3,ADGRE5,TNFRSF1B,HCK,NCKAP1L,CTSC,HLA-F,OSCAR,HMOX2,PIK3CG,GMFG,CR1,PPIA,YWHAZ,CTSB,CTSS,CYBB,PRTN3,PSMA2,PTAFR,ITGAL,ITGAX,ITGB2,TMEM179B,CFD,PTPRC,PTX3,RAC2,DOCK2,RAP1B,LAIR1,EEF1A1,GSDMD
GO: Biological Process	GO:0032663	regulation of interleukin-2 production		2.833e-08	0.0002361	1.639e-06	1.575e-05	18	63	CCR2,XCL1,GATA3,GBP1,HAVCR2,CD1D,CD28,CD86,TNFAIP3,PDE4B,VSIG4,CLEC7A,CD83,SASH3,HOMER3,IRF4,PTPRC,TRIM27
GO: Biological Process	GO:0002758	innate immune response-activating signal transduction		3.089e-08	0.0002575	1.776e-06	1.705e-05	46	310	PIK3AP1,RPS27A,TLR6,CD209,S100A1,CLEC10A,MUC15,FYN,FADD,GFI1,BTK,LILRA2,GPS2,MUC5B,HAVCR2,CD86,TLR1,TNFAIP3,HCK,MFHAS1,CLEC7A,HRAS,ICAM3,NR1D1,OTUD4,LSM14A,LRRC14,CTSB,CTSS,PSMA1,PSMA2,PSMB3,PSMB8,PSMB9,PSMC1,PSMC4,IRF4,PTPN22,IRF7,PSMD9,PSME1,PSME2,PTAFR,ITGB2,MUC12,FLOT1
GO: Biological Process	GO:0050866	negative regulation of cell activation		3.733e-08	0.0003111	2.131e-06	2.047e-05	37	223	ABR,CCR2,FCGR2B,LRFN5,ZC3H12D,SLA2,C1QTNF1,XCL1,FOXF1,BTLA,PDCD1LG2,SPN,SAMSN1,LILRB1,FGL2,PRDM1,CD84,BTK,GP5,RUNX3,HAVCR2,TIGIT,CD86,CD37,CD74,TNFAIP3,UBASH3B,DLG5,HLA-F,VSIG4,SCGB1A1,NR1D1,INPP5D,PTPN22,LAX1,PTPRC,LST1
GO: Biological Process	GO:0048585	negative regulation of response to stimulus		3.803e-08	0.000317	2.156e-06	2.071e-05	177	1928	PIK3AP1,GGNBP2,ABR,FSTL3,STUB1,MAZ,CARD16,BFAR,RPS27A,TLR6,ADCY7,SOCS7,TAX1BP3,CCR2,SAA1,DLC1,FBP1,FCGR2B,TLE5,ATXN7,LRFN5,PLIN5,MICB,AIF1,SLA2,CCL5,C1QTNF1,MMP12,XCL1,FKBP1B,CXCL12,FOXF1,FOXO3,TRABD2A,ADCY4,PTPMT1,HYOU1,ANXA2,VASN,FPR2,SKIL,FASLG,SLAMF1,ELL3,SEMA4G,CD200R1,SIRT2,CDK5RAP3,FAM72A,FYN,GABBR1,SPN,ARRDC1,GATA3,FADD,GBP1,BCL2A1,SAMSN1,NRROS,SSTR5,LILRB1,GFER,NDUFS3,FGL2,PRDM1,SYNGAP1,…
GO: Biological Process	GO:0002695	negative regulation of leukocyte activation		4.317e-08	0.0003598	2.431e-06	2.335e-05	34	196	ABR,CCR2,FCGR2B,LRFN5,ZC3H12D,SLA2,XCL1,FOXF1,BTLA,PDCD1LG2,SPN,SAMSN1,LILRB1,FGL2,PRDM1,CD84,BTK,RUNX3,HAVCR2,TIGIT,CD86,CD37,CD74,TNFAIP3,DLG5,HLA-F,VSIG4,SCGB1A1,NR1D1,INPP5D,PTPN22,LAX1,PTPRC,LST1
GO: Biological Process	GO:1902107	positive regulation of leukocyte differentiation		4.504e-08	0.0003754	2.519e-06	2.42e-05	32	178	EVI2B,IKZF1,CCR2,CCL5,TNFSF9,BAD,GATA3,FADD,IL1RL2,PRDM1,BTK,LILRB4,NFKBIZ,RUNX3,CD1D,CD86,CD74,HCLS1,NCKAP1L,HLA-DMA,CD83,SASH3,CSF1,CSF1R,IL6,IL12RB1,ZBTB16,TOX,INPP5D,ITGB3,PTPRC,LIF
GO: Biological Process	GO:0032649	regulation of interferon-gamma production		4.858e-08	0.0004049	2.699e-06	2.593e-05	25	118	CCR2,SLAMF6,XCL1,SLAMF1,CD226,PDCD1LG2,CD244,TNFSF9,GATA3,FADD,LILRB1,RIPK3,HAVCR2,CD1D,CD2,PDE4B,HLA-DPA1,HLA-DPB1,CLEC7A,SASH3,SCGB1A1,HRAS,IL12RB1,PTPN22,CD96
GO: Biological Process	GO:0001916	positive regulation of T cell mediated cytotoxicity		5.814e-08	0.0004845	3.209e-06	3.082e-05	12	29	XCL1,B2M,FADD,CD1B,CD1C,CD1D,CD1E,HLA-B,HLA-E,HLA-F,IL12RB1,PTPRC
GO: Biological Process	GO:0072657	protein localization to membrane		6.667e-08	0.0005557	3.656e-06	3.511e-05	79	686	RPL21,RPL23A,ABHD17A,RPL24,RPL26,RPL27A,RPL29,RPL39,RPS2,RPS3A,NCF1,RPS9,RPS12,RPS15,RPS23,RPS25,RPS27A,RPS29,CRB3,NLGN2,ANK2,ANXA2,GET4,RANGRF,KCNIP4,SNAP25,ATP1B3,FYN,LHFPL4,BAD,CPLX1,SNAP23,BBS1,SRP9,GBP1,NFASC,SYNGAP1,RPL10A,LIN7B,SQSTM1,FAM126A,SFN,CACNA1A,NSF,DNAJA3,RHOQ,PKP3,RPL13A,PDZK1,HRAS,TIMM22,MTCH2,PICK1,TCAF2,NECAB2,YWHAE,YWHAZ,SYNE3,NKD2,PRKG2,TCAF1,ITGAL,ITGB1,ITGB2,ITGB7,KCNJ11,…
GO: Biological Process	GO:0002237	response to molecule of bacterial origin		7.109e-08	0.0005925	3.872e-06	3.72e-05	51	371	ABCA1,ABR,CARD16,TLR6,FCGR2B,FCGR3A,CCL3,CCL5,SELE,MRC1,PRPF8,FASLG,SBNO2,SIRT2,PDCD1LG2,B2M,LILRB1,GFI1,PRDM1,CD84,NFKBIB,NLRC3,LILRA2,ADAMTS13,TFAP2A,TFPI,HAVCR2,CD86,TLR1,PALM3,TNFAIP3,TNFRSF1B,RPL13A,HCK,PDE4B,SCGB1A1,CCR5,HSF1,LY86,VCAM1,NR1D1,CSF2RB,IL6,IL10RA,PTPN22,PTAFR,PTGER2,PTGIR,CD300LB,CD180,CD96
GO: Biological Process	GO:0002218	activation of innate immune response		7.874e-08	0.0006562	4.261e-06	4.093e-05	47	330	PIK3AP1,RPS27A,TLR6,CD209,S100A1,CLEC10A,MUC15,FYN,FADD,GFI1,BTK,LILRA2,GPS2,MUC5B,HAVCR2,CD86,TLR1,TNFAIP3,HCK,MFHAS1,CLEC7A,NLRC4,HRAS,ICAM3,NR1D1,OTUD4,LSM14A,LRRC14,CTSB,CTSS,PSMA1,PSMA2,PSMB3,PSMB8,PSMB9,PSMC1,PSMC4,IRF4,PTPN22,IRF7,PSMD9,PSME1,PSME2,PTAFR,ITGB2,MUC12,FLOT1
GO: Biological Process	GO:0002821	positive regulation of adaptive immune response		8.184e-08	0.0006821	4.401e-06	4.227e-05	25	121	CCR2,FCER1A,FCGR1A,XCL1,CD226,B2M,GATA3,FADD,BTK,NFKBIZ,CD1B,CD1C,CD1D,CD1E,CD28,CD74,HLA-B,HLA-DMA,HLA-E,HLA-F,SASH3,IL6,IL12RB1,PAGR1,PTPRC
GO: Biological Process	GO:0046634	regulation of alpha-beta T cell activation		8.53e-08	0.0007109	4.528e-06	4.349e-05	24	113	IKZF1,CCR2,XCL1,BTLA,CD244,GATA3,LILRB1,PRDM1,NFKBIZ,RUNX3,CD1D,CD28,CD86,NCKAP1L,HLA-E,CD83,SASH3,CCR6,IL6,IL12RB1,ZBTB16,IRF4,PTPN22,PTPRC
GO: Biological Process	GO:0002824	positive regulation of adaptive immune response based on somatic recombination of immune receptors built from immunoglobulin superfamily domains		8.53e-08	0.0007109	4.528e-06	4.349e-05	24	113	CCR2,FCER1A,FCGR1A,XCL1,CD226,B2M,GATA3,FADD,BTK,NFKBIZ,CD1B,CD1C,CD1D,CD1E,CD28,HLA-B,HLA-DMA,HLA-E,HLA-F,SASH3,IL6,IL12RB1,PAGR1,PTPRC
GO: Biological Process	GO:0002832	negative regulation of response to biotic stimulus		8.665e-08	0.0007222	4.571e-06	4.39e-05	23	105	CARD16,MICB,MMP12,SIRT2,LILRB1,GFER,FGL2,PRDM1,SERPING1,NLRC3,LILRA2,HAVCR2,DNAJA3,TNFAIP3,HLA-E,HLA-F,VSIG4,SERPINB9,SAMHD1,CR1,CRK,SLAMF8,CD96
GO: Biological Process	GO:0006612	protein targeting to membrane		9.831e-08	0.0008193	5.121e-06	4.918e-05	35	212	RPL21,RPL23A,RPL24,RPL26,RPL27A,RPL29,RPL39,RPS2,RPS3A,NCF1,RPS9,RPS12,RPS15,RPS23,RPS25,RPS27A,RPS29,FYN,SRP9,RPL10A,RPL13A,PDZK1,HRAS,TCAF2,TCAF1,ITGB2,RPSA,RPL5,RPL6,RPL7,RPL7A,RPL10,RPL15,RPL17,RPL18A
GO: Biological Process	GO:0000956	nuclear-transcribed mRNA catabolic process		9.831e-08	0.0008193	5.121e-06	4.918e-05	35	212	RPL21,RPL23A,RPL24,RPL26,RPL27A,RPL29,RPL39,RPS2,RPS3A,RPS9,RPS12,RPS15,RPS23,RPS25,RPS27A,RPS29,PNRC2,SKIV2L,LSM2,RPL10A,CNOT3,RPL13A,CTIF,UPF3A,BTG2,DXO,RPSA,RPL5,RPL6,RPL7,RPL7A,RPL10,RPL15,RPL17,RPL18A
GO: Biological Process	GO:0045619	regulation of lymphocyte differentiation		1.044e-07	0.0008703	5.406e-06	5.192e-05	34	203	IKZF1,CCR2,FOXN1,IKZF3,TNFSF9,BAD,GATA3,IL1RL2,FGL2,PRDM1,BTK,LILRB4,NFKBIZ,RUNX3,CD1D,CD2,CD28,CD86,CD74,NCKAP1L,HLA-DMA,HLA-DOA,CD83,SASH3,CCR6,CR1,IL6,SLAMF8,IL12RB1,ZBTB16,TOX,INPP5D,IRF4,PTPRC
GO: Biological Process	GO:0001819	positive regulation of cytokine production		1.066e-07	0.0008887	5.486e-06	5.269e-05	63	508	TLR6,CCR2,SAA1,SLAMF6,FCER1A,AIF1,CCL3,CCL5,MMP12,XCL1,SLAMF1,POLR3E,CD226,GPSM3,CD244,SPN,TNFSF9,B2M,GATA3,FADD,IL1RL2,LILRB1,CD84,NFATC4,C3AR1,NODAL,ICOSLG,LILRA2,FFAR3,HAVCR2,CD1D,CD2,TIGIT,CD28,CD86,TNFRSF8,TLR1,CRTAM,CD74,PDE4B,HLA-DPA1,HLA-DPB1,HLA-E,HLA-F,CLEC7A,CD83,ZBP1,SASH3,HRAS,CSF1R,LSM14A,IL6,CYBB,IL12RB1,IRF4,PTPN22,IRF7,PTAFR,PTPRC,GSDMD,LTB,LY9,FLOT1
GO: Biological Process	GO:0090150	establishment of protein localization to membrane		1.127e-07	0.000939	5.761e-06	5.534e-05	49	355	RPL21,RPL23A,RPL24,RPL26,RPL27A,RPL29,RPL39,RPS2,RPS3A,NCF1,RPS9,RPS12,RPS15,RPS23,RPS25,RPS27A,RPS29,GET4,SNAP25,FYN,BAD,CPLX1,SNAP23,BBS1,SRP9,RPL10A,SFN,NSF,RPL13A,PDZK1,HRAS,TIMM22,MTCH2,TCAF2,YWHAE,YWHAZ,SYNE3,TCAF1,ITGB2,RPSA,NDUFA13,RPL5,RPL6,RPL7,RPL7A,RPL10,RPL15,RPL17,RPL18A
GO: Biological Process	GO:0002474	antigen processing and presentation of peptide antigen via MHC class I		1.256e-07	0.001047	6.382e-06	6.13e-05	22	99	NCF1,FCGR1A,B2M,SNAP23,TAPBP,CANX,HLA-B,HLA-E,HLA-F,CD207,SEC22B,CYBB,PSMA1,PSMA2,PSMB3,PSMB8,PSMB9,PSMC1,PSMC4,PSMD9,PSME1,PSME2
GO: Biological Process	GO:0031348	negative regulation of defense response		1.373e-07	0.001144	6.936e-06	6.663e-05	40	264	ABR,ADCY7,SAA1,FCGR2B,LRFN5,MICB,MMP12,FOXF1,FPR2,CD200R1,SIRT2,SPN,GATA3,LILRB1,GFER,FGL2,SERPING1,NLRC3,GPS2,GPX2,HAVCR2,DNAJA3,TNFAIP3,TNFRSF1B,MFHAS1,HLA-E,HLA-F,VSIG4,CHRNA7,SERPINB9,SAMHD1,CR1,NR1D1,CRK,SLAMF8,METRNL,PSMA1,PTGIS,PTPRC,CD96
GO: Biological Process	GO:0045621	positive regulation of lymphocyte differentiation		1.439e-07	0.001199	7.226e-06	6.941e-05	24	116	IKZF1,CCR2,TNFSF9,BAD,GATA3,IL1RL2,PRDM1,BTK,LILRB4,NFKBIZ,RUNX3,CD1D,CD86,CD74,NCKAP1L,HLA-DMA,CD83,SASH3,IL6,IL12RB1,ZBTB16,TOX,INPP5D,PTPRC
GO: Biological Process	GO:0072678	T cell migration		1.678e-07	0.001398	8.373e-06	8.042e-05	18	70	CCR2,AIF1,CCL3,CCL5,XCL1,CXCL12,CD200R1,SPN,FADD,C10orf99,CXCR3,RIPK3,PIK3CG,CCR6,CRK,ITGB3,ITGB7,GPR183
GO: Biological Process	GO:0002285	lymphocyte activation involved in immune response		1.803e-07	0.001503	8.946e-06	8.593e-05	33	198	EOMES,CCR2,SLAMF6,FCGR2B,DOCK10,CD244,SPN,DOCK11,GATA3,LILRB1,FGL2,PLCL2,ICOSLG,NFKBIZ,HAVCR2,CD1C,CD28,CD86,TNFAIP3,HLA-DMB,HLA-F,CCR6,IL6,IL12RB1,GAPT,IRF4,PAGR1,ITGAL,PTPRC,GPR183,DLL1,LY9,CD180
GO: Biological Process	GO:0071219	cellular response to molecule of bacterial origin		1.826e-07	0.001522	9.004e-06	8.648e-05	36	227	ABCA1,CARD16,TLR6,FCGR2B,FCGR3A,CCL3,CCL5,MRC1,PRPF8,SBNO2,SIRT2,PDCD1LG2,LILRB1,GFI1,PRDM1,CD84,NFKBIB,LILRA2,ADAMTS13,TFPI,HAVCR2,CD86,TLR1,TNFAIP3,TNFRSF1B,HCK,PDE4B,CCR5,HSF1,LY86,NR1D1,IL6,PTPN22,PTAFR,CD300LB,CD180
GO: Biological Process	GO:0140352	export from cell		2.018e-07	0.001682	9.893e-06	9.503e-05	159	1731	ABCA1,ABR,CARD16,ACTN4,TLR6,ADGRE2,CCR2,S100A13,SAA1,FCAR,FCER1A,FCGR2B,AIF1,CCL3,FAM3C,CCL5,C1QTNF1,CCL8,NLGN2,TAGLN2,MMP12,ALDOA,FKBP1B,CXCL12,FOXF1,DOC2A,SELL,ABCC1,PTPMT1,ANXA2,FPR1,FPR2,TUBB,APBA1,PPFIA3,PEX5L,SLAMF1,CD200R1,SLC18A2,MYO1F,FTL,SNAP25,ATP12A,ATP1B3,GABBR1,GLS2,CD244,SIGLEC9,B2M,BAD,CPLX2,CPLX1,GATA3,SNAP23,GBP1,NFASC,SIGLEC5,SSTR5,LILRB1,NDUFC2,FGL2,CD84,LIN7B,RAB24,STXBP2,ADG…
GO: Biological Process	GO:0045123	cellular extravasation		2.119e-07	0.001766	1.032e-05	9.915e-05	18	71	ABR,CCR2,CCL5,CXCL12,SELE,SELL,SELPLG,SPN,FADD,RIPK3,PIK3CG,VCAM1,CRK,PRTN3,PTAFR,ITGB1,ITGB2,ITGB7
GO: Biological Process	GO:0042116	macrophage activation		2.13e-07	0.001775	1.032e-05	9.915e-05	23	110	TLR6,FCGR2B,LRFN5,AIF1,CCL3,FPR2,SBNO2,CD84,C1QA,MUC5B,HAVCR2,CD1D,TLR1,CD74,MFHAS1,CTSC,VSIG4,NR1D1,IFNGR2,IL6,ITGB2,PTPRC,NAMPT
GO: Biological Process	GO:0050727	regulation of inflammatory response		2.167e-07	0.001806	1.044e-05	0.0001003	54	417	PIK3AP1,ABR,TLR6,ADCY7,CCR2,SAA1,FCER1A,FCGR1A,FCGR2B,LRFN5,CCL3,CCL5,XCL1,ALOX5AP,FOXF1,SELE,ABCC1,FPR2,CD200R1,SBNO2,DUOXA1,GPSM3,SPN,GATA3,IL1RL2,BTK,NLRC3,FFAR3,GPS2,GPX2,NFKBIZ,CD28,TNFAIP3,TNFRSF1B,HCK,NAPEPLD,MFHAS1,CTSC,HLA-E,CLEC7A,CHRNA7,PIK3CG,SCGB1A1,NR1D1,CTSS,IL6,SLAMF8,METRNL,PSMA1,PTGIS,ZYX,PTPRC,DNASE1L3,ADAMTS12
GO: Biological Process	GO:0019883	antigen processing and presentation of endogenous antigen		2.594e-07	0.002162	1.242e-05	0.0001193	10	22	B2M,TAPBP,CD1B,CD1C,CD1D,CD1E,CD74,HLA-B,HLA-E,HLA-F
GO: Biological Process	GO:0046632	alpha-beta T cell differentiation		2.803e-07	0.002336	1.335e-05	0.0001282	24	120	IKZF1,EOMES,CCR2,SLAMF6,SPN,GATA3,PRDM1,NFKBIZ,RUNX3,CD1D,CD86,TNFSF8,NCKAP1L,CD83,SASH3,CCR6,BCL11B,IL6,IL12RB1,ZBTB16,IRF4,ITK,GPR183,LY9
GO: Biological Process	GO:0002685	regulation of leukocyte migration		3.115e-07	0.002596	1.475e-05	0.0001417	35	222	ABR,CCR2,AIF1,CCL3,CCL4,CCL5,CCL7,CCL8,XCL1,CXCL12,SELE,SELL,FPR2,SLAMF1,CD200R1,GPSM3,SPN,FADD,C10orf99,C3AR1,CXCR3,RIPK3,CD74,NCKAP1L,CCR6,CMKLR1,MMP28,CRK,CSF1,IL6,SLAMF8,PTPN22,PTAFR,ITGB3,RAC2
GO: Biological Process	GO:0046635	positive regulation of alpha-beta T cell activation		3.331e-07	0.002776	1.569e-05	0.0001507	18	73	IKZF1,CCR2,XCL1,CD244,NFKBIZ,RUNX3,CD1D,CD28,CD86,NCKAP1L,HLA-E,CD83,SASH3,IL6,IL12RB1,ZBTB16,PTPN22,PTPRC
GO: Biological Process	GO:0045824	negative regulation of innate immune response		3.587e-07	0.002989	1.679e-05	0.0001613	17	66	MMP12,LILRB1,GFER,SERPING1,NLRC3,HAVCR2,DNAJA3,TNFAIP3,HLA-E,HLA-F,VSIG4,SERPINB9,SAMHD1,CR1,CRK,SLAMF8,CD96
GO: Biological Process	GO:0070098	chemokine-mediated signaling pathway		3.836e-07	0.003197	1.786e-05	0.0001716	20	89	CCR2,CCL3,CCL4,CCL5,CCL7,CCL8,CCL13,CCL17,CCL22,XCL1,CXCL12,ACKR4,CXCR6,XCR1,CXCR3,CCR4,CCR5,CCR6,CMKLR1,CXCR4
GO: Biological Process	GO:0071216	cellular response to biotic stimulus		3.895e-07	0.003246	1.803e-05	0.0001732	38	254	ABCA1,CARD16,TLR6,FCGR2B,FCGR3A,CCL3,CCL5,MRC1,PRPF8,SBNO2,SIRT2,PDCD1LG2,LILRB1,GFI1,PRDM1,CD84,BTK,NFKBIB,LILRA2,ADAMTS13,TFPI,HAVCR2,CD86,TLR1,TNFAIP3,TNFRSF1B,HCK,PDE4B,CLEC7A,CCR5,HSF1,LY86,NR1D1,IL6,PTPN22,PTAFR,CD300LB,CD180
GO: Biological Process	GO:0045580	regulation of T cell differentiation		4.076e-07	0.003397	1.877e-05	0.0001803	29	167	IKZF1,CCR2,FOXN1,TNFSF9,BAD,GATA3,IL1RL2,FGL2,PRDM1,LILRB4,NFKBIZ,RUNX3,CD1D,CD2,CD28,CD86,CD74,NCKAP1L,HLA-DMA,HLA-DOA,CD83,SASH3,CCR6,CR1,IL6,IL12RB1,ZBTB16,IRF4,PTPRC
GO: Biological Process	GO:0050851	antigen receptor-mediated signaling pathway		4.38e-07	0.003651	2.006e-05	0.0001927	45	328	FCGR2B,USP12,SLA2,THEMIS,CD226,FYN,SPN,GATA3,GBP1,BTK,PLCL2,LILRB4,ICOSLG,GPS2,NFKBIZ,CD3G,CD247,CD28,CD79A,NCKAP1L,PDE4B,HLA-DPA1,HLA-DPB1,HRAS,THEMIS2,WAS,BCAR1,PSMA1,INPP5D,PSMA2,PSMB3,PSMB8,PSMB9,PSMC1,PSMC4,PTPN22,PSMD9,PSME1,PSME2,LAX1,ITK,LIME1,PTPRC,KLHL6,LCP2
GO: Biological Process	GO:0002711	positive regulation of T cell mediated immunity		4.629e-07	0.003858	2.108e-05	0.0002025	15	53	XCL1,B2M,GATA3,FADD,CD1B,CD1C,CD1D,CD1E,HLA-B,HLA-E,HLA-F,SASH3,IL6,IL12RB1,PTPRC
GO: Biological Process	GO:0071356	cellular response to tumor necrosis factor		5.58e-07	0.00465	2.527e-05	0.0002428	42	299	CARD16,ACTN4,CCL3,CCL4,CCL5,CCL7,CCL8,CCL13,CCL17,CCL22,XCL1,FOXO3,PRPF8,TNFSF9,GATA3,GBP1,TNFRSF17,GPS2,ADAMTS13,TNFRSF8,TNFSF8,TNFAIP3,TNFRSF1B,TRAF1,VCAM1,CDIP1,NR1D1,IL6,PSMA1,PSMA2,PSMB3,PSMB8,PSMB9,PSMC1,PSMC4,PSMD9,PSME1,PSME2,KCNJ11,ADAMTS12,LIMS1,LTB
GO: Biological Process	GO:0034612	response to tumor necrosis factor		6.56e-07	0.005467	2.938e-05	0.0002822	44	322	CARD16,ACTN4,CCL3,CCL4,CCL5,CCL7,CCL8,CCL13,CCL17,CCL22,XCL1,SELE,FOXO3,PRPF8,TNFSF9,GATA3,GBP1,TNFRSF17,GPS2,ADAMTS13,TNFRSF8,TNFSF8,TNFAIP3,TNFRSF1B,TRAF1,VCAM1,CDIP1,NR1D1,IL6,PSMA1,PSMA2,PSMB3,PSMB8,PSMB9,PSMC1,PSMC4,PSMD9,PSME1,PSME2,KCNJ11,ADAMTS12,LIMS1,LTB,ENDOG
GO: Biological Process	GO:1990868	response to chemokine		6.592e-07	0.005494	2.938e-05	0.0002822	21	100	CCR2,CCL3,CCL4,CCL5,CCL7,CCL8,CCL13,CCL17,CCL22,XCL1,CXCL12,ACKR4,CXCR6,XCR1,CXCR3,CCR4,CCR5,CCR6,CMKLR1,CXCR4,LOX
GO: Biological Process	GO:1990869	cellular response to chemokine		6.592e-07	0.005494	2.938e-05	0.0002822	21	100	CCR2,CCL3,CCL4,CCL5,CCL7,CCL8,CCL13,CCL17,CCL22,XCL1,CXCL12,ACKR4,CXCR6,XCR1,CXCR3,CCR4,CCR5,CCR6,CMKLR1,CXCR4,LOX
GO: Biological Process	GO:0043901	negative regulation of multi-organism process		8.117e-07	0.006765	3.598e-05	0.0003456	36	241	CARD16,IFITM3,MICB,CCL3,CCL4,CCL5,CCL8,MMP12,ANXA2,SIRT2,LILRB1,GFER,FGL2,PRDM1,SERPING1,NODAL,NLRC3,LILRA2,HAVCR2,DNAJA3,TNFAIP3,HLA-E,HLA-F,VSIG4,SERPINB9,POU2F3,PLSCR1,SAMHD1,CR1,IFIT1,CRK,SLAMF8,TRIM26,PTX3,TRIM27,CD96
GO: Biological Process	GO:0032102	negative regulation of response to external stimulus		9.649e-07	0.008042	4.255e-05	0.0004087	54	437	ABR,CARD16,ADCY7,SAA1,FCGR2B,LRFN5,MICB,AIF1,C1QTNF1,MMP12,FOXF1,ANXA2,FPR2,SEMA4G,CD200R1,SIRT2,SPN,GATA3,LILRB1,GFER,FGL2,PRDM1,XYLT1,SERPING1,NLRC3,GP5,LILRA2,GPS2,GPX2,TFPI,HAVCR2,DNAJA3,TNFAIP3,TNFRSF1B,UBASH3B,MFHAS1,HLA-E,HLA-F,VSIG4,CHRNA7,SERPINB9,MMP28,SAMHD1,CR1,NR1D1,CRK,SLAMF8,METRNL,PSMA1,PTEN,PTGIS,PTPRC,PTPRO,CD96
GO: Biological Process	GO:0002707	negative regulation of lymphocyte mediated immunity		9.823e-07	0.008187	4.309e-05	0.0004139	14	49	FCGR2B,XCL1,SLAMF1,SPN,LILRB1,GFER,HAVCR2,HLA-E,HLA-F,SERPINB9,CR1,CRK,PTPRC,CD96
GO: Biological Process	GO:0036230	granulocyte activation		1.122e-06	0.009348	4.894e-05	0.0004701	60	508	ABR,CCR2,FCAR,FCGR2B,FCGR3A,CCL3,CCL5,ALDOA,SELL,ANXA2,FPR1,FPR2,TUBB,MYO1F,FTL,SNAP25,SIGLEC9,B2M,SNAP23,NFASC,SIGLEC5,NDUFC2,FGL2,RAB24,STXBP2,ADGRE3,SURF4,C3AR1,NME2,LILRA2,OLR1,COMMD3,ADGRE5,TNFRSF1B,NCKAP1L,CTSC,OSCAR,HMOX2,GMFG,CR1,PPIA,CTSB,CTSS,CYBB,PRTN3,PSMA2,PTAFR,ITGAL,ITGAX,ITGB2,TMEM179B,CFD,PTPRC,PTX3,DNASE1L3,DOCK2,RAP1B,LAIR1,EEF1A1,GSDMD
GO: Biological Process	GO:0032729	positive regulation of interferon-gamma production		1.17e-06	0.009753	5.053e-05	0.0004854	18	79	CCR2,SLAMF6,SLAMF1,CD226,CD244,TNFSF9,FADD,HAVCR2,CD1D,CD2,PDE4B,HLA-DPA1,HLA-DPB1,CLEC7A,SASH3,HRAS,IL12RB1,PTPN22
GO: Biological Process	GO:0042108	positive regulation of cytokine biosynthetic process		1.17e-06	0.009753	5.053e-05	0.0004854	18	79	TLR6,CCR2,FCER1A,SPN,ICOSLG,CD1D,CD28,CD86,TNFRSF8,TLR1,CD74,CLEC7A,IL6,CYBB,IRF4,PTAFR,PTPRC,LTB
GO: Biological Process	GO:0097529	myeloid leukocyte migration		1.233e-06	0.01027	5.295e-05	0.0005086	35	235	ADGRE2,CCR2,SAA1,AIF1,CCL3,CCL4,CCL5,CCL7,CCL8,CCL13,CCL17,CCL22,XCL1,CXCL12,SELL,FPR2,SLAMF1,CD200R1,SLC37A4,C3AR1,CD74,RPL13A,NCKAP1L,PDE4B,PIK3CG,CMKLR1,MMP28,CSF1,IL6,SLAMF8,PRTN3,ITGB2,PTPRO,SCG2,RAC2
GO: Biological Process	GO:0032673	regulation of interleukin-4 production		1.309e-06	0.01091	5.596e-05	0.0005375	11	31	GATA3,ICOSLG,HAVCR2,CD1D,CD28,CD86,HLA-E,CD83,SASH3,SCGB1A1,IRF4
GO: Biological Process	GO:0002690	positive regulation of leukocyte chemotaxis		1.381e-06	0.01151	5.874e-05	0.0005642	20	96	CCR2,AIF1,CCL3,CCL4,CCL5,CCL7,XCL1,CXCL12,SELL,FPR2,SLAMF1,GPSM3,C3AR1,CD74,NCKAP1L,CCR6,CMKLR1,CSF1,IL6,RAC2
GO: Biological Process	GO:2001187	positive regulation of CD8-positive, alpha-beta T cell activation		1.397e-06	0.01164	5.91e-05	0.0005677	6	8	XCL1,CD244,RUNX3,NCKAP1L,HLA-E,PTPN22
GO: Biological Process	GO:0032940	secretion by cell		1.684e-06	0.01403	7.086e-05	0.0006807	151	1683	ABCA1,ABR,CARD16,ACTN4,TLR6,ADGRE2,CCR2,S100A13,SAA1,FCAR,FCER1A,FCGR2B,AIF1,CCL3,FAM3C,CCL5,C1QTNF1,CCL8,NLGN2,TAGLN2,MMP12,ALDOA,FKBP1B,CXCL12,FOXF1,DOC2A,SELL,PTPMT1,ANXA2,FPR1,FPR2,TUBB,APBA1,PPFIA3,PEX5L,SLAMF1,CD200R1,SLC18A2,MYO1F,FTL,SNAP25,GABBR1,GLS2,CD244,SIGLEC9,B2M,BAD,CPLX2,CPLX1,GATA3,SNAP23,GBP1,NFASC,SIGLEC5,SSTR5,LILRB1,NDUFC2,FGL2,CD84,LIN7B,RAB24,STXBP2,ADGRE3,SURF4,BTK,SERPIN…
GO: Biological Process	GO:0045061	thymic T cell selection		1.696e-06	0.01413	7.102e-05	0.0006822	10	26	FOXN1,SPN,GATA3,CD1D,CD3G,CD28,CD74,HLA-DMA,PTPRC,DOCK2
GO: Biological Process	GO:0002475	antigen processing and presentation via MHC class Ib		1.733e-06	0.01445	7.223e-05	0.0006938	8	16	B2M,CD1B,CD1C,CD1D,CD1E,HLA-B,HLA-E,HLA-F
GO: Biological Process	GO:0032496	response to lipopolysaccharide		1.799e-06	0.01499	7.46e-05	0.0007166	46	356	ABCA1,ABR,CARD16,FCGR3A,CCL3,CCL5,SELE,MRC1,PRPF8,FASLG,SBNO2,PDCD1LG2,LILRB1,GFI1,PRDM1,CD84,NFKBIB,NLRC3,LILRA2,ADAMTS13,TFAP2A,TFPI,HAVCR2,CD86,PALM3,TNFAIP3,TNFRSF1B,RPL13A,HCK,PDE4B,SCGB1A1,CCR5,HSF1,LY86,VCAM1,NR1D1,CSF2RB,IL6,IL10RA,PTPN22,PTAFR,PTGER2,PTGIR,CD300LB,CD180,CD96
GO: Biological Process	GO:0071674	mononuclear cell migration		1.942e-06	0.01619	8.013e-05	0.0007697	20	98	CCR2,AIF1,CCL3,CCL4,CCL5,CCL7,CCL8,CCL13,CCL17,CCL22,XCL1,CXCL12,FPR2,SLAMF1,C3AR1,CMKLR1,CSF1,IL6,SLAMF8,PTPRO
GO: Biological Process	GO:0002687	positive regulation of leukocyte migration		2.14e-06	0.01784	8.787e-05	0.000844	26	152	CCR2,AIF1,CCL3,CCL4,CCL5,CCL7,CCL8,XCL1,CXCL12,SELE,SELL,FPR2,SLAMF1,GPSM3,SPN,FADD,C3AR1,CD74,NCKAP1L,CCR6,CMKLR1,CSF1,IL6,PTAFR,ITGB3,RAC2
GO: Biological Process	GO:0002715	regulation of natural killer cell mediated immunity		2.16e-06	0.01801	8.826e-05	0.0008478	14	52	SLAMF6,MICB,CD226,LILRB1,GFER,HAVCR2,CRTAM,HLA-E,HLA-F,NCR3,SERPINB9,CRK,SH2D1A,CD96
GO: Biological Process	GO:0042330	taxis		2.345e-06	0.01954	9.532e-05	0.0009156	75	700	RPL24,ADGRE2,CCR2,SAA1,SAA4,AIF1,CCL3,CCL4,CCL5,CCL7,CCL8,NLGN2,CCL13,CCL17,CCL22,XCL1,CXCL12,SELL,ABCC1,FPR1,FPR2,ACKR4,SLAMF1,SEMA4G,CXCR6,GPSM3,FYN,SLC37A4,SPN,GATA3,NFASC,C10orf99,C3AR1,ROBO3,CNTN4,XCR1,CXCR3,DOK2,RUNX3,CD74,RPL13A,CDH4,NCKAP1L,PDE4B,PDGFRB,PIK3CG,HRAS,CCR4,CCR5,CCR6,FLRT2,CMKLR1,VCAM1,MMP28,BCAR1,CRK,BCL11B,CSF1,CSF1R,IL6,SLAMF8,PTAFR,ITGB2,ITGB3,PTPRO,CXCR4,SCG2,RAC2,DOCK2,…
GO: Biological Process	GO:0045055	regulated exocytosis		2.382e-06	0.01985	9.638e-05	0.0009257	86	837	ABR,ACTN4,ADGRE2,CCR2,S100A13,FCAR,FCER1A,FCGR2B,CCL3,FAM3C,TAGLN2,ALDOA,FOXF1,DOC2A,SELL,ANXA2,FPR1,FPR2,TUBB,APBA1,PPFIA3,PEX5L,MYO1F,FTL,SNAP25,SIGLEC9,B2M,CPLX2,CPLX1,SNAP23,NFASC,SIGLEC5,NDUFC2,FGL2,CD84,RAB24,STXBP2,ADGRE3,SURF4,BTK,SERPING1,C3AR1,NME2,CACNA1A,CACNA1C,OLR1,COMMD3,ADGRE5,TNFRSF1B,HCK,NCKAP1L,CTSC,HLA-F,OSCAR,HMOX2,CHRNA7,PIK3CG,PLEK,HTR7,GMFG,POU5F1,CR1,PPIA,YWHAZ,SRGN,CTSB,…
GO: Biological Process	GO:0032633	interleukin-4 production		2.457e-06	0.02047	9.891e-05	0.0009501	12	39	GATA3,ICOSLG,HAVCR2,CD1D,CD28,CD86,HLA-E,CD83,SASH3,SCGB1A1,IRF4,ITK
GO: Biological Process	GO:0016071	mRNA metabolic process		2.478e-06	0.02065	9.927e-05	0.0009535	91	901	RPL21,RPL23A,RPL24,RPL26,RPL27A,RPL29,RPL39,RPS2,RPS3A,RPS9,RPS12,RPS15,RPS23,RPS25,RPS27A,RPS29,ZNRD1,ARL6IP4,ZC3H12D,SET,PUF60,PHRF1,WDR83,PNRC2,PRPF8,SKIV2L,RBM20,FRG1,PABPC1L,LSM2,SNRPA1,CMTR2,SNRPE,SNRPG,SNRPN,RPL10A,CNOT3,NPM1,YBX1,RUNX3,PKP3,CELF3,CDK11B,RPL13A,PCBP1,RBFOX2,CDK7,U2AF1L4,HNRNPA1,HNRNPC,HNRNPL,U2AF1,SCGB1A1,TSEN34,HSF1,POLR2A,POLR2I,POU5F1,YWHAZ,PRPF31,SERBP1,PSMA1,PSMA2,PSM…
GO: Biological Process	GO:1903708	positive regulation of hemopoiesis		2.839e-06	0.02366	0.0001132	0.001088	33	223	EVI2B,IKZF1,CCR2,CCL5,FOXO3,TNFSF9,BAD,GATA3,FADD,IL1RL2,PRDM1,BTK,LILRB4,NFKBIZ,RUNX3,CD1D,CD86,CD74,HCLS1,NCKAP1L,HLA-DMA,CD83,SASH3,CSF1,CSF1R,IL6,IL12RB1,ZBTB16,TOX,INPP5D,ITGB3,PTPRC,LIF
GO: Biological Process	GO:0002548	monocyte chemotaxis		2.902e-06	0.02418	0.0001142	0.001097	16	68	CCR2,AIF1,CCL3,CCL4,CCL5,CCL7,CCL8,CCL13,CCL17,CCL22,XCL1,CXCL12,FPR2,IL6,SLAMF8,PTPRO
GO: Biological Process	GO:2000401	regulation of lymphocyte migration		2.902e-06	0.02418	0.0001142	0.001097	16	68	CCR2,AIF1,CCL3,CCL4,CCL5,CCL7,XCL1,CXCL12,CD200R1,SPN,FADD,C10orf99,RIPK3,CCR6,CRK,ITGB3
GO: Biological Process	GO:0009617	response to bacterium		2.906e-06	0.02422	0.0001142	0.001097	80	766	ABCA1,RPL39,ABR,NCF1,CARD16,TLR6,FCGR1A,FCGR2B,FCGR3A,CCL3,CCL5,SELE,MRC1,IKZF3,FPR2,PRPF8,FASLG,SBNO2,SIRT2,MYO1F,PDCD1LG2,SPN,B2M,C10orf99,LILRB1,GFI1,PRDM1,CD84,BAIAP2L1,NFKBIB,NLRC3,LILRA2,GAS2L3,GPX2,MPEG1,MUC5B,ADAMTS13,TFAP2A,TFPI,HAVCR2,CD1D,CD86,TNFSF8,TLR1,PALM3,TNFAIP3,TNFRSF1B,RPL13A,HCK,PDE4B,HLA-E,NLRC4,SERPINB9,SCGB1A1,CCR4,CCR5,HSF1,LY86,VCAM1,NR1D1,CSF2RB,FAM20A,IL6,SLAMF8,IL10RA…
GO: Biological Process	GO:0071347	cellular response to interleukin-1		3.153e-06	0.02628	0.0001234	0.001185	29	184	RPS27A,CCL3,CCL4,CCL5,CCL7,CCL8,CCL13,CCL17,CCL22,XCL1,GBP1,IL1RL2,SQSTM1,TFPI,NR1D1,OTUD4,IL6,PSMA1,PSMA2,PSMB3,PSMB8,PSMB9,PSMC1,PSMC4,PSMD9,PSME1,PSME2,PTGIS,ADAMTS12
GO: Biological Process	GO:0042119	neutrophil activation		3.389e-06	0.02825	0.000132	0.001268	58	502	ABR,FCAR,FCGR2B,FCGR3A,CCL5,ALDOA,SELL,ANXA2,FPR1,FPR2,TUBB,MYO1F,FTL,SNAP25,SIGLEC9,B2M,SNAP23,NFASC,SIGLEC5,NDUFC2,FGL2,RAB24,STXBP2,ADGRE3,SURF4,C3AR1,NME2,LILRA2,OLR1,COMMD3,ADGRE5,TNFRSF1B,NCKAP1L,CTSC,OSCAR,HMOX2,GMFG,CR1,PPIA,CTSB,CTSS,CYBB,PRTN3,PSMA2,PTAFR,ITGAL,ITGAX,ITGB2,TMEM179B,CFD,PTPRC,PTX3,DNASE1L3,DOCK2,RAP1B,LAIR1,EEF1A1,GSDMD
GO: Biological Process	GO:0045576	mast cell activation		3.66e-06	0.0305	0.0001419	0.001363	17	77	ADGRE2,S100A13,FCER1A,FCGR2B,FOXF1,CD226,CPLX2,SNAP23,CD84,STXBP2,BTK,PIK3CG,PLSCR1,YWHAZ,CD300LB,RAC2,LCP2
GO: Biological Process	GO:0045582	positive regulation of T cell differentiation		3.724e-06	0.03104	0.0001436	0.001379	20	102	IKZF1,CCR2,TNFSF9,BAD,GATA3,IL1RL2,LILRB4,NFKBIZ,RUNX3,CD1D,CD86,CD74,NCKAP1L,HLA-DMA,CD83,SASH3,IL6,IL12RB1,ZBTB16,PTPRC
GO: Biological Process	GO:0050901	leukocyte tethering or rolling		3.738e-06	0.03116	0.0001436	0.001379	10	28	CCR2,CXCL12,SELE,SELL,SELPLG,SPN,VCAM1,PTAFR,ITGB1,ITGB7
GO: Biological Process	GO:0006935	chemotaxis		3.813e-06	0.03178	0.0001458	0.0014	74	697	RPL24,ADGRE2,CCR2,SAA1,SAA4,AIF1,CCL3,CCL4,CCL5,CCL7,CCL8,CCL13,CCL17,CCL22,XCL1,CXCL12,SELL,ABCC1,FPR1,FPR2,ACKR4,SLAMF1,SEMA4G,CXCR6,GPSM3,FYN,SLC37A4,SPN,GATA3,NFASC,C10orf99,C3AR1,ROBO3,CNTN4,XCR1,CXCR3,DOK2,RUNX3,CD74,RPL13A,CDH4,NCKAP1L,PDE4B,PDGFRB,PIK3CG,HRAS,CCR4,CCR5,CCR6,FLRT2,CMKLR1,VCAM1,MMP28,BCAR1,CRK,BCL11B,CSF1,CSF1R,IL6,SLAMF8,PTAFR,ITGB2,ITGB3,PTPRO,CXCR4,SCG2,RAC2,DOCK2,DPYSL2…
GO: Biological Process	GO:0071621	granulocyte chemotaxis		3.867e-06	0.03223	0.0001471	0.001413	24	138	ADGRE2,SAA1,CCL3,CCL4,CCL5,CCL7,CCL8,CCL13,CCL17,CCL22,XCL1,SELL,SLAMF1,SLC37A4,C3AR1,CD74,NCKAP1L,PDE4B,PIK3CG,CMKLR1,CSF1,ITGB2,SCG2,RAC2
GO: Biological Process	GO:0002524	hypersensitivity		4.221e-06	0.03518	0.0001599	0.001536	7	13	FCER1A,FCGR1A,FCGR2B,SPN,GATA3,BTK,HLA-E
GO: Biological Process	GO:0061025	membrane fusion		4.256e-06	0.03547	0.0001605	0.001541	106	1107	ABR,ACTN4,ADGRE2,CCR2,S100A13,FCAR,FCER1A,FCGR2B,CCL3,FAM3C,CCL5,CCL8,TAGLN2,ALDOA,CXCL12,FOXF1,DOC2A,SELL,ANXA2,FPR1,FPR2,TUBB,APBA1,PPFIA3,PEX5L,SLAMF1,SBNO2,MYO1F,FTL,SNAP25,MX2,SIGLEC9,B2M,CPLX2,CPLX1,ADGRB3,SNAP23,NFASC,SIGLEC5,NDUFC2,FGL2,CD84,LIN7B,RAB24,STXBP2,ADGRE3,SURF4,BTK,SERPING1,C3AR1,NME2,TAPBP,CACNA1A,CACNA1C,NSF,SRCIN1,OLR1,COMMD3,DYRK1B,ADGRE5,TNFRSF1B,SYTL1,HCK,NCKAP1L,CTSC,HL…
GO: Biological Process	GO:0002698	negative regulation of immune effector process		4.404e-06	0.0367	0.0001653	0.001588	24	139	ABR,CCR2,FCGR2B,MICB,XCL1,FOXF1,SLAMF1,SPN,LILRB1,GFER,FGL2,CD84,SERPING1,HAVCR2,TNFAIP3,HLA-E,HLA-F,VSIG4,SERPINB9,CR1,CRK,SLAMF8,PTPRC,CD96
GO: Biological Process	GO:0140029	exocytic process		4.563e-06	0.03803	0.000169	0.001624	94	953	ABR,ACTN4,ADGRE2,CCR2,S100A13,FCAR,FCER1A,FCGR2B,CCL3,FAM3C,CCL5,CCL8,TAGLN2,ALDOA,FOXF1,DOC2A,SELL,ANXA2,FPR1,FPR2,TUBB,APBA1,PPFIA3,PEX5L,MYO1F,FTL,SNAP25,SIGLEC9,B2M,CPLX2,CPLX1,SNAP23,NFASC,SIGLEC5,NDUFC2,FGL2,CD84,LIN7B,RAB24,STXBP2,ADGRE3,SURF4,BTK,SERPING1,C3AR1,NME2,CACNA1A,CACNA1C,NSF,SRCIN1,OLR1,COMMD3,ADGRE5,TNFRSF1B,SYTL1,HCK,NCKAP1L,CTSC,HLA-F,OSCAR,HMOX2,CHRNA7,PIK3CG,PLEK,HTR7,GMFG…
GO: Biological Process	GO:0099500	vesicle fusion to plasma membrane		4.563e-06	0.03803	0.000169	0.001624	94	953	ABR,ACTN4,ADGRE2,CCR2,S100A13,FCAR,FCER1A,FCGR2B,CCL3,FAM3C,CCL5,CCL8,TAGLN2,ALDOA,FOXF1,DOC2A,SELL,ANXA2,FPR1,FPR2,TUBB,APBA1,PPFIA3,PEX5L,MYO1F,FTL,SNAP25,SIGLEC9,B2M,CPLX2,CPLX1,SNAP23,NFASC,SIGLEC5,NDUFC2,FGL2,CD84,LIN7B,RAB24,STXBP2,ADGRE3,SURF4,BTK,SERPING1,C3AR1,NME2,CACNA1A,CACNA1C,NSF,SRCIN1,OLR1,COMMD3,ADGRE5,TNFRSF1B,SYTL1,HCK,NCKAP1L,CTSC,HLA-F,OSCAR,HMOX2,CHRNA7,PIK3CG,PLEK,HTR7,GMFG…
GO: Biological Process	GO:0006887	exocytosis		4.563e-06	0.03803	0.000169	0.001624	94	953	ABR,ACTN4,ADGRE2,CCR2,S100A13,FCAR,FCER1A,FCGR2B,CCL3,FAM3C,CCL5,CCL8,TAGLN2,ALDOA,FOXF1,DOC2A,SELL,ANXA2,FPR1,FPR2,TUBB,APBA1,PPFIA3,PEX5L,MYO1F,FTL,SNAP25,SIGLEC9,B2M,CPLX2,CPLX1,SNAP23,NFASC,SIGLEC5,NDUFC2,FGL2,CD84,LIN7B,RAB24,STXBP2,ADGRE3,SURF4,BTK,SERPING1,C3AR1,NME2,CACNA1A,CACNA1C,NSF,SRCIN1,OLR1,COMMD3,ADGRE5,TNFRSF1B,SYTL1,HCK,NCKAP1L,CTSC,HLA-F,OSCAR,HMOX2,CHRNA7,PIK3CG,PLEK,HTR7,GMFG…
GO: Biological Process	GO:0001911	negative regulation of leukocyte mediated cytotoxicity		4.796e-06	0.03997	0.0001769	0.001699	9	23	FCGR2B,LILRB1,GFER,HAVCR2,HLA-E,HLA-F,SERPINB9,CRK,PTPRC
GO: Biological Process	GO:0002886	regulation of myeloid leukocyte mediated immunity		5.039e-06	0.042	0.000185	0.001777	15	63	ABR,ADGRE2,CCR2,FCER1A,FCGR1A,FCGR2B,FOXF1,CD84,STXBP2,BTK,HLA-E,PTAFR,ITGB2,DNASE1L3,RAC2
GO: Biological Process	GO:2000503	positive regulation of natural killer cell chemotaxis		5.137e-06	0.04281	0.0001878	0.001804	5	6	CCL3,CCL4,CCL5,CCL7,XCL1
GO: Biological Process	GO:2000404	regulation of T cell migration		5.945e-06	0.04955	0.0002164	0.002078	13	49	CCR2,AIF1,CCL5,XCL1,CXCL12,CD200R1,SPN,FADD,C10orf99,RIPK3,CCR6,CRK,ITGB3
GO: Biological Process	GO:0002688	regulation of leukocyte chemotaxis		6.046e-06	0.05039	0.0002191	0.002104	22	123	CCR2,AIF1,CCL3,CCL4,CCL5,CCL7,XCL1,CXCL12,SELL,FPR2,SLAMF1,GPSM3,C3AR1,CD74,NCKAP1L,CCR6,CMKLR1,MMP28,CSF1,IL6,SLAMF8,RAC2
GO: Biological Process	GO:0050921	positive regulation of chemotaxis		6.088e-06	0.05074	0.0002196	0.00211	25	151	CCR2,AIF1,CCL3,CCL4,CCL5,CCL7,XCL1,CXCL12,SELL,FPR2,SLAMF1,GPSM3,C3AR1,CXCR3,CD74,NCKAP1L,PDGFRB,CCR4,CCR6,CMKLR1,CSF1,IL6,CXCR4,SCG2,RAC2
GO: Biological Process	GO:0009615	response to virus		6.155e-06	0.0513	0.0002211	0.002124	44	350	IFI27L2,IFITM3,MICB,CCL4,CCL5,CCL8,CCL22,MMP12,XCL1,CXCL12,POLR3E,MX2,SPN,BAD,GATA3,FADD,GBP1,LILRB1,FGL2,PIM2,CD8A,CD86,CD37,TNFAIP3,ZBP1,PLSCR1,CD207,SAMHD1,IFI27,IFIT1,IFNAR2,IFNGR2,LSM14A,SLFN11,IL6,IL12RB1,PSMA2,PTPN22,IRF7,ITGAX,PTPRC,CXCR4,ABCC9,RNASE1
GO: Biological Process	GO:0071222	cellular response to lipopolysaccharide		6.366e-06	0.05306	0.0002277	0.002187	32	221	ABCA1,CARD16,FCGR3A,CCL3,CCL5,MRC1,PRPF8,SBNO2,PDCD1LG2,LILRB1,GFI1,PRDM1,CD84,NFKBIB,LILRA2,ADAMTS13,TFPI,HAVCR2,CD86,TNFAIP3,TNFRSF1B,HCK,PDE4B,CCR5,HSF1,LY86,NR1D1,IL6,PTPN22,PTAFR,CD300LB,CD180
GO: Biological Process	GO:0046903	secretion		6.542e-06	0.05452	0.000233	0.002238	159	1835	ABCA1,ABR,CARD16,ACTN4,TLR6,ADGRE2,CCR2,S100A13,SAA1,FCAR,FCER1A,FCGR2B,AIF1,CCL3,FAM3C,CCL5,C1QTNF1,CCL8,NLGN2,TAGLN2,MMP12,ALDOA,FKBP1B,CXCL12,FOXF1,DOC2A,SELL,PTPMT1,ANXA2,FPR1,FPR2,TUBB,APBA1,PPFIA3,PEX5L,SLAMF1,AQP5,CD200R1,SLC18A2,MYO1F,FTL,SNAP25,GABBR1,GLS2,CD244,SIGLEC9,B2M,BAD,CPLX2,CPLX1,GATA3,SNAP23,GBP1,NFASC,SIGLEC5,SSTR5,LILRB1,NDUFC2,FGL2,CD84,LIN7B,RAB24,STXBP2,ADGRE3,SURF4,BTK,S…
GO: Biological Process	GO:0070555	response to interleukin-1		7.208e-06	0.06007	0.0002556	0.002455	31	212	RPS27A,TLE5,CCL3,CCL4,CCL5,CCL7,CCL8,CCL13,CCL17,CCL22,XCL1,SELE,GBP1,IL1RL2,SQSTM1,TFPI,NR1D1,OTUD4,IL6,PSMA1,PSMA2,PSMB3,PSMB8,PSMB9,PSMC1,PSMC4,PSMD9,PSME1,PSME2,PTGIS,ADAMTS12
GO: Biological Process	GO:0006906	vesicle fusion		7.334e-06	0.06112	0.000259	0.002488	97	1003	ABR,ACTN4,ADGRE2,CCR2,S100A13,FCAR,FCER1A,FCGR2B,CCL3,FAM3C,CCL5,CCL8,TAGLN2,ALDOA,FOXF1,DOC2A,SELL,ANXA2,FPR1,FPR2,TUBB,APBA1,PPFIA3,PEX5L,SLAMF1,MYO1F,FTL,SNAP25,SIGLEC9,B2M,CPLX2,CPLX1,SNAP23,NFASC,SIGLEC5,NDUFC2,FGL2,CD84,LIN7B,RAB24,STXBP2,ADGRE3,SURF4,BTK,SERPING1,C3AR1,NME2,TAPBP,CACNA1A,CACNA1C,NSF,SRCIN1,OLR1,COMMD3,ADGRE5,TNFRSF1B,SYTL1,HCK,NCKAP1L,CTSC,HLA-F,OSCAR,HMOX2,CHRNA7,PIK3CG,P…
GO: Biological Process	GO:0042269	regulation of natural killer cell mediated cytotoxicity		7.582e-06	0.06319	0.0002666	0.002561	13	50	SLAMF6,MICB,CD226,LILRB1,GFER,HAVCR2,CRTAM,HLA-E,HLA-F,NCR3,SERPINB9,CRK,SH2D1A
GO: Biological Process	GO:0043030	regulation of macrophage activation		7.613e-06	0.06345	0.0002666	0.002561	15	65	TLR6,FCGR2B,LRFN5,CCL3,CD84,MUC5B,HAVCR2,CD1D,CD74,MFHAS1,CTSC,VSIG4,NR1D1,IL6,PTPRC
GO: Biological Process	GO:0002228	natural killer cell mediated immunity		7.765e-06	0.06472	0.0002708	0.002601	16	73	SLAMF6,MICB,TUBB,CD226,SLAMF7,LILRB1,GFER,HAVCR2,CRTAM,HLA-E,HLA-F,NCR3,SERPINB9,CRK,SH2D1A,CD96
GO: Biological Process	GO:0022904	respiratory electron transport chain		7.922e-06	0.06602	0.0002751	0.002642	22	125	ETFB,SDHA,UQCC3,UQCRQ,NDUFA2,NDUFA3,NDUFA6,NDUFB8,NDUFC2,NDUFS1,NDUFS3,UQCR11,UQCRFS1,MTCH2,D2HGDH,COX8A,NDUFA11,NDUFS7,COA6,SLC25A18,NDUFAF2,NDUFA13
GO: Biological Process	GO:0097530	granulocyte migration		8.032e-06	0.06694	0.0002778	0.002668	26	163	ADGRE2,SAA1,CCL3,CCL4,CCL5,CCL7,CCL8,CCL13,CCL17,CCL22,XCL1,SELL,SLAMF1,SLC37A4,C3AR1,CD74,NCKAP1L,PDE4B,PIK3CG,CMKLR1,CSF1,SLAMF8,PRTN3,ITGB2,SCG2,RAC2
GO: Biological Process	GO:0070664	negative regulation of leukocyte proliferation		8.425e-06	0.07021	0.0002889	0.002775	18	90	FCGR2B,ZC3H12D,CCL8,XCL1,BTLA,PDCD1LG2,SPN,LILRB1,PRDM1,BTK,HAVCR2,CD86,TNFAIP3,DLG5,VSIG4,SCGB1A1,INPP5D,LST1
GO: Biological Process	GO:0033238	regulation of cellular amine metabolic process		8.425e-06	0.07021	0.0002889	0.002775	18	90	OAZ3,CACNA1A,NR4A2,SLC7A7,PDE1B,CHRNA7,PNKD,PSMA1,PSMA2,PSMB3,PSMB8,PSMB9,PSMC1,PSMC4,PSMD9,PSME1,PSME2,ITGB2
GO: Biological Process	GO:0002716	negative regulation of natural killer cell mediated immunity		8.609e-06	0.07175	0.0002941	0.002824	8	19	LILRB1,GFER,HAVCR2,HLA-E,HLA-F,SERPINB9,CRK,CD96
GO: Biological Process	GO:0002446	neutrophil mediated immunity		8.85e-06	0.07375	0.000301	0.002892	57	506	ABR,NCF1,FCAR,ALDOA,SELL,ANXA2,FPR1,FPR2,TUBB,MYO1F,FTL,SNAP25,SIGLEC9,B2M,SNAP23,NFASC,SIGLEC5,NDUFC2,FGL2,RAB24,STXBP2,ADGRE3,SURF4,C3AR1,NME2,OLR1,COMMD3,ADGRE5,TNFRSF1B,NCKAP1L,CTSC,OSCAR,HMOX2,GMFG,CR1,PPIA,CTSB,CTSS,IL6,CYBB,PRTN3,PSMA2,PTAFR,ITGAL,ITGAX,ITGB2,TMEM179B,CFD,PTPRC,PTX3,CD300LB,DNASE1L3,DOCK2,RAP1B,LAIR1,EEF1A1,GSDMD
GO: Biological Process	GO:0051250	negative regulation of lymphocyte activation		8.993e-06	0.07495	0.0003047	0.002926	26	164	FCGR2B,ZC3H12D,SLA2,XCL1,BTLA,PDCD1LG2,SPN,SAMSN1,LILRB1,FGL2,PRDM1,BTK,RUNX3,HAVCR2,TIGIT,CD86,CD74,TNFAIP3,DLG5,HLA-F,VSIG4,SCGB1A1,INPP5D,PTPN22,LAX1,LST1
GO: Biological Process	GO:0048247	lymphocyte chemotaxis		9.293e-06	0.07745	0.0003136	0.003012	15	66	CCR2,SAA1,CCL3,CCL4,CCL5,CCL7,CCL8,CCL13,CCL17,CCL22,XCL1,C10orf99,CXCR3,PIK3CG,GPR183
GO: Biological Process	GO:0090174	organelle membrane fusion		9.377e-06	0.07814	0.0003151	0.003027	97	1009	ABR,ACTN4,ADGRE2,CCR2,S100A13,FCAR,FCER1A,FCGR2B,CCL3,FAM3C,CCL5,CCL8,TAGLN2,ALDOA,FOXF1,DOC2A,SELL,ANXA2,FPR1,FPR2,TUBB,APBA1,PPFIA3,PEX5L,SLAMF1,MYO1F,FTL,SNAP25,SIGLEC9,B2M,CPLX2,CPLX1,SNAP23,NFASC,SIGLEC5,NDUFC2,FGL2,CD84,LIN7B,RAB24,STXBP2,ADGRE3,SURF4,BTK,SERPING1,C3AR1,NME2,TAPBP,CACNA1A,CACNA1C,NSF,SRCIN1,OLR1,COMMD3,ADGRE5,TNFRSF1B,SYTL1,HCK,NCKAP1L,CTSC,HLA-F,OSCAR,HMOX2,CHRNA7,PIK3CG,P…
GO: Biological Process	GO:0032703	negative regulation of interleukin-2 production		1.071e-05	0.08926	0.0003585	0.003443	9	25	XCL1,GATA3,GBP1,HAVCR2,TNFAIP3,VSIG4,HOMER3,PTPRC,TRIM27
GO: Biological Process	GO:0016050	vesicle organization		1.14e-05	0.09501	0.00038	0.003651	154	1784	ABCA1,ABR,ACTN4,CNPY2,ADGRE2,CD209,CCR2,S100A13,SAA1,FCAR,FCER1A,FCGR1A,FCGR2B,AIF1,CCL3,FAM3C,CCL5,CCL8,NLGN2,TAGLN2,CLEC10A,ALDOA,ARHGAP21,FOXF1,DOC2A,SELE,SELL,MRC1,HYOU1,ANK2,ANXA2,FPR1,FPR2,TUBB,APBA1,PPFIA3,ACKR4,PEX5L,FASLG,RUFY1,SLAMF1,MSR1,SCARF1,SIRT2,MAPK15,MYO1F,FTL,SNAP25,MTMR9,SPINK2,SIGLEC9,B2M,CPLX2,CPLX1,SNAP23,NFASC,SIGLEC5,BLOC1S1,APOBR,LILRB1,NDUFC2,FGL2,CD84,APOM,LIN7B,RAB24,…
GO: Biological Process	GO:0016477	cell migration		1.165e-05	0.09711	0.0003869	0.003716	152	1757	ABR,MAZ,ACTN4,ACVRL1,ADGRE2,SOCS7,CCR2,SAA1,SAA4,DLC1,SCNN1G,AIF1,CCL3,CCL4,CCL5,CCL7,CCL8,CCL13,CCL17,CCL22,MMP12,ALDOA,XCL1,CXCL12,FOXF1,SELE,SELL,SELPLG,FOXO3,FOXN1,ABCC1,FPR2,DOCK10,MIEN1,ACKR4,SLAMF1,SEMA4G,CD200R1,MSX2,MAPK15,CXCR6,MYO1F,GPSM3,PODN,EGFLAM,ATP1B3,FYN,SLC37A4,PDXDC1,CD244,SPN,GATA3,FADD,BBS1,C10orf99,RCC2,ST14,CD84,BMPR1A,C3AR1,ROBO3,NODAL,DDR1,XCR1,CXCR3,RIPK3,DDR2,NR4A2,SRC…
GO: Biological Process	GO:0048284	organelle fusion		1.394e-05	0.1162	0.000461	0.004428	98	1032	ABR,ACTN4,ADGRE2,CCR2,S100A13,FCAR,FCER1A,FCGR2B,CCL3,FAM3C,CCL5,CCL8,TAGLN2,ALDOA,FOXF1,DOC2A,SELL,ANXA2,FPR1,FPR2,TUBB,APBA1,PPFIA3,PEX5L,SLAMF1,MYO1F,FTL,SNAP25,SIGLEC9,B2M,CPLX2,CPLX1,BAK1,SNAP23,NFASC,SIGLEC5,NDUFC2,FGL2,CD84,LIN7B,RAB24,STXBP2,ADGRE3,SURF4,BTK,SERPING1,C3AR1,NME2,TAPBP,CACNA1A,CACNA1C,NSF,SRCIN1,OLR1,COMMD3,ADGRE5,TNFRSF1B,SYTL1,HCK,NCKAP1L,CTSC,HLA-F,OSCAR,HMOX2,CHRNA7,PIK…
GO: Biological Process	GO:0045059	positive thymic T cell selection		1.418e-05	0.1182	0.000467	0.004486	7	15	FOXN1,CD1D,CD3G,CD74,HLA-DMA,PTPRC,DOCK2
GO: Biological Process	GO:0002283	neutrophil activation involved in immune response		1.489e-05	0.1241	0.0004884	0.004691	55	491	ABR,FCAR,ALDOA,SELL,ANXA2,FPR1,FPR2,TUBB,MYO1F,FTL,SNAP25,SIGLEC9,B2M,SNAP23,NFASC,SIGLEC5,NDUFC2,FGL2,RAB24,STXBP2,ADGRE3,SURF4,C3AR1,NME2,LILRA2,OLR1,COMMD3,ADGRE5,TNFRSF1B,NCKAP1L,CTSC,OSCAR,HMOX2,GMFG,CR1,PPIA,CTSB,CTSS,CYBB,PRTN3,PSMA2,PTAFR,ITGAL,ITGAX,ITGB2,TMEM179B,CFD,PTPRC,PTX3,DNASE1L3,DOCK2,RAP1B,LAIR1,EEF1A1,GSDMD
GO: Biological Process	GO:0009308	amine metabolic process		1.495e-05	0.1246	0.0004887	0.004694	24	149	AANAT,OAZ3,SULT1A1,CACNA1A,NR4A2,SLC7A7,NAPEPLD,PDE1B,CHRNA7,VCAM1,PNKD,PSMA1,PSMA2,PSMB3,PSMB8,PSMB9,PSMC1,PSMC4,PSMD9,PSME1,PSME2,ITGB2,DHPS,HDAC10
GO: Biological Process	GO:0002407	dendritic cell chemotaxis		1.548e-05	0.129	0.0005014	0.004816	9	26	CCR2,CCL5,SLAMF1,PIK3CG,CCR5,CCR6,SLAMF8,CXCR4,GPR183
GO: Biological Process	GO:0032753	positive regulation of interleukin-4 production		1.548e-05	0.129	0.0005014	0.004816	9	26	GATA3,ICOSLG,HAVCR2,CD1D,CD28,CD86,HLA-E,SASH3,IRF4
GO: Biological Process	GO:0045404	positive regulation of interleukin-4 biosynthetic process		1.564e-05	0.1304	0.0005014	0.004816	4	4	ICOSLG,CD1D,CD86,IRF4
GO: Biological Process	GO:0035697	CD8-positive, alpha-beta T cell extravasation		1.564e-05	0.1304	0.0005014	0.004816	4	4	CCR2,CCL5,FADD,RIPK3
GO: Biological Process	GO:2000566	positive regulation of CD8-positive, alpha-beta T cell proliferation		1.564e-05	0.1304	0.0005014	0.004816	4	4	XCL1,CD244,HLA-E,PTPN22
GO: Biological Process	GO:0046637	regulation of alpha-beta T cell differentiation		1.593e-05	0.1328	0.0005088	0.004887	16	77	IKZF1,CCR2,GATA3,PRDM1,NFKBIZ,RUNX3,CD1D,CD86,NCKAP1L,CD83,SASH3,CCR6,IL6,IL12RB1,ZBTB16,IRF4
GO: Biological Process	GO:0042267	natural killer cell mediated cytotoxicity		1.648e-05	0.1373	0.0005242	0.005035	15	69	SLAMF6,MICB,TUBB,CD226,SLAMF7,LILRB1,GFER,HAVCR2,CRTAM,HLA-E,HLA-F,NCR3,SERPINB9,CRK,SH2D1A
GO: Biological Process	GO:0033993	response to lipid		1.79e-05	0.1492	0.0005672	0.005448	95	999	AANAT,ABCA1,ABR,ACACA,ESRRB,CARD16,RXRB,SCGB2A1,FCGR3A,MICB,AIF1,CCL3,CCL5,FKBP4,SELE,FOXO3,MRC1,PRPF8,FASLG,SBNO2,MSX2,MAPK15,PDCD1LG2,BAD,SSTR5,LILRB1,GFI1,BGLAP,PRDM1,CD84,NFATC4,MLC1,NFKBIB,NME2,NODAL,NLRC3,LILRA2,FFAR3,SOX30,NR4A2,ADAMTS13,TFAP2A,TFPI,OPRL1,HAVCR2,CD86,MAP4K1,PALM3,TNFAIP3,TNFRSF1B,RPL13A,HCK,PCK2,RBFOX2,CDK7,CDO1,PDE4B,PDGFRB,GNG2,WNT5B,CLK2,SCGB1A1,CCR5,HSF1,LY86,VCAM1,HTR…
GO: Biological Process	GO:0035747	natural killer cell chemotaxis		1.96e-05	0.1633	0.0006164	0.005921	6	11	CCL3,CCL4,CCL5,CCL7,XCL1,PIK3CG
GO: Biological Process	GO:0002883	regulation of hypersensitivity		1.96e-05	0.1633	0.0006164	0.005921	6	11	FCER1A,FCGR1A,FCGR2B,SPN,BTK,HLA-E
GO: Biological Process	GO:0022900	electron transport chain		2.004e-05	0.167	0.0006278	0.00603	29	202	NCF1,ETFB,SDHA,UQCC3,UQCRQ,NDUFA2,NDUFA3,NDUFA6,NDUFB8,NDUFC2,NDUFS1,NDUFS3,DHDH,SURF1,UQCR11,GPX2,TSTA3,UQCRFS1,MTCH2,D2HGDH,COX8A,NDUFA11,CYBB,CHCHD10,NDUFS7,COA6,SLC25A18,NDUFAF2,NDUFA13
GO: Biological Process	GO:0031342	negative regulation of cell killing		2.195e-05	0.1829	0.0006826	0.006557	9	27	FCGR2B,LILRB1,GFER,HAVCR2,HLA-E,HLA-F,SERPINB9,CRK,PTPRC
GO: Biological Process	GO:0036037	CD8-positive, alpha-beta T cell activation		2.195e-05	0.1829	0.0006826	0.006557	9	27	EOMES,XCL1,CD244,LILRB1,RUNX3,TNFSF8,NCKAP1L,HLA-E,PTPN22
GO: Biological Process	GO:0001774	microglial cell activation		2.322e-05	0.1935	0.0007166	0.006883	13	55	TLR6,AIF1,CCL3,FPR2,C1QA,TLR1,CTSC,NR1D1,IFNGR2,IL6,ITGB2,PTPRC,NAMPT
GO: Biological Process	GO:0002269	leukocyte activation involved in inflammatory response		2.322e-05	0.1935	0.0007166	0.006883	13	55	TLR6,AIF1,CCL3,FPR2,C1QA,TLR1,CTSC,NR1D1,IFNGR2,IL6,ITGB2,PTPRC,NAMPT
GO: Biological Process	GO:0019220	regulation of phosphate metabolic process		2.557e-05	0.2131	0.0007864	0.007554	167	1994	PIK3AP1,GGNBP2,ESRRB,NCF1,WDR81,RPS27A,TLR6,ACVRL1,ADCY7,SOCS7,SAA1,DLC1,FBP1,FCER1A,FCGR1A,FCGR2B,ATXN7,AIF1,CCL3,SLA2,CCL4,CCL5,C1QTNF1,CCL7,CCL8,CCL13,CCL17,CCL22,XCL1,FKBP1B,ADCY4,SET,IPO7,FGD2,ANXA2,SLC25A33,FPR1,FPR2,CHORDC1,POM121C,SLAMF1,PPP4R4,SIRT2,CDK5RAP3,MAPK15,FAM72A,STYXL1,FYN,OAZ3,MTMR9,CD244,SPN,BAD,BAK1,GBP1,SAMSN1,SYNGAP1,CD84,BMPR1A,JTB,SQSTM1,NRK,PLCL2,PCDH11X,PPP1R35,NODAL,N…
GO: Biological Process	GO:1903555	regulation of tumor necrosis factor superfamily cytokine production		2.575e-05	0.2146	0.0007891	0.00758	27	184	TLR6,CCR2,CCL3,SLAMF1,SPN,FADD,LILRB1,CD84,NFATC4,NLRC3,LILRA2,HAVCR2,CD2,CD86,TNFRSF8,TLR1,TNFAIP3,HLA-E,CLEC7A,CHRNA7,SASH3,HSF1,CYBB,PTPN22,PTAFR,PTPRC,TRIM27
GO: Biological Process	GO:0002224	toll-like receptor signaling pathway		2.624e-05	0.2187	0.0007994	0.007678	24	154	PIK3AP1,RPS27A,TLR6,S100A1,FADD,GFI1,BTK,LILRA2,GPS2,HAVCR2,CD86,TLR1,TNFAIP3,MFHAS1,NR1D1,OTUD4,LRRC14,CTSB,CTSS,IRF4,PTPN22,IRF7,ITGB2,FLOT1
GO: Biological Process	GO:0051174	regulation of phosphorus metabolic process		2.628e-05	0.219	0.0007994	0.007678	167	1995	PIK3AP1,GGNBP2,ESRRB,NCF1,WDR81,RPS27A,TLR6,ACVRL1,ADCY7,SOCS7,SAA1,DLC1,FBP1,FCER1A,FCGR1A,FCGR2B,ATXN7,AIF1,CCL3,SLA2,CCL4,CCL5,C1QTNF1,CCL7,CCL8,CCL13,CCL17,CCL22,XCL1,FKBP1B,ADCY4,SET,IPO7,FGD2,ANXA2,SLC25A33,FPR1,FPR2,CHORDC1,POM121C,SLAMF1,PPP4R4,SIRT2,CDK5RAP3,MAPK15,FAM72A,STYXL1,FYN,OAZ3,MTMR9,CD244,SPN,BAD,BAK1,GBP1,SAMSN1,SYNGAP1,CD84,BMPR1A,JTB,SQSTM1,NRK,PLCL2,PCDH11X,PPP1R35,NODAL,N…
GO: Biological Process	GO:0006412	translation		2.835e-05	0.2362	0.0008559	0.008222	76	764	RPL21,RPL23A,MRPL23,RPL24,RPL26,MTG1,RPL27A,RPL29,ABCF1,RPL39,MRPL12,MRPS12,RPS2,RPS3A,RPS6KA1,RPS9,RPS12,RPS15,RPS23,RPS25,RPS27A,RPS29,ZC3H12D,CCL5,FOXO3,MRPS18B,EIF4EBP3,EIF3F,SRP9,RPL10A,PDF,EIF2S2,EIF3K,CNOT3,NOTCH4,NPM1,CARS1,CD28,PKP3,RPL13A,PCBP1,HNRNPL,EEF2K,VARS1,EEFSEC,MRPS24,MRPL41,LSM14A,MRPL38,IL6,JMJD4,CTIF,UPF3A,PTAFR,BTG2,DHFR,DHPS,MRPL53,RPSA,VARS2,EEF1A1,EEF1B2,EIF5AL1,EEF1D,MR…
GO: Biological Process	GO:0006414	translational elongation		2.835e-05	0.2362	0.0008559	0.008222	76	764	RPL21,RPL23A,MRPL23,RPL24,RPL26,MTG1,RPL27A,RPL29,ABCF1,RPL39,MRPL12,MRPS12,RPS2,RPS3A,RPS6KA1,RPS9,RPS12,RPS15,RPS23,RPS25,RPS27A,RPS29,ZC3H12D,CCL5,FOXO3,MRPS18B,EIF4EBP3,EIF3F,SRP9,RPL10A,PDF,EIF2S2,EIF3K,CNOT3,NOTCH4,NPM1,CARS1,CD28,PKP3,RPL13A,PCBP1,HNRNPL,EEF2K,VARS1,EEFSEC,MRPS24,MRPL41,LSM14A,MRPL38,IL6,JMJD4,CTIF,UPF3A,PTAFR,BTG2,DHFR,DHPS,MRPL53,RPSA,VARS2,EEF1A1,EEF1B2,EIF5AL1,EEF1D,MR…
GO: Biological Process	GO:0048872	homeostasis of number of cells		2.884e-05	0.2403	0.0008676	0.008333	39	315	IKZF1,CCR2,FOXO3,FOXN1,DOCK10,SKIL,KLF13,SLC37A4,SPI1,DOCK11,B2M,GATA3,BAK1,FADD,TNFRSF17,TCEA1,RIPK3,DNAJA3,CD74,TNFAIP3,HCLS1,RBFOX2,NCKAP1L,PDE4B,NAPEPLD,MFHAS1,HOXB6,SASH3,COL14A1,CCR4,MTCH2,SLC39A3,CSF1,RRN3,IL6,INPP5D,GAPT,AKT3,GPR183
GO: Biological Process	GO:0048245	eosinophil chemotaxis		3.081e-05	0.2568	0.0009238	0.008873	8	22	CCL3,CCL4,CCL5,CCL7,CCL8,CCL13,CCL22,SCG2
GO: Biological Process	GO:0043085	positive regulation of catalytic activity		3.25e-05	0.2708	0.0009678	0.009296	139	1611	RALGAPA1,ABR,STUB1,RPS2,NCF1,PIDD1,RPS27A,TLR6,ADCY7,S100A1,TAX1BP3,SAA1,DLC1,FCER1A,FCGR1A,PLIN5,CDC42EP2,CCL3,CCL4,CCL5,CCL7,CCL8,CCL13,CCL17,CCL22,XCL1,AGAP4,ARHGAP21,ALOX5AP,SELE,ADCY4,FGD2,ARHGAP23,FPR1,FPR2,DOCK10,FASLG,TBC1D3B,PREX2,MAPK15,TNKS,GRHL3,ATP1B3,FYN,SLC37A4,MTMR9,DOCK11,PSENEN,BAD,ADGRB3,BAK1,FADD,SSBP1,RCC2,SYNGAP1,JTB,NRK,P2RY10,UBE2S,C3AR1,SGSM3,NODAL,PSRC1,NPM1,TCEA1,CACNA1…
GO: Biological Process	GO:0002700	regulation of production of molecular mediator of immune response		3.258e-05	0.2715	0.0009678	0.009296	24	156	CCR2,FCGR2B,XCL1,SLAMF1,CD226,CD244,B2M,GATA3,LILRB1,BTK,FFAR3,CD28,CD37,CD74,TNFAIP3,TNFRSF1B,HLA-E,HLA-F,SASH3,IL6,PTPN22,PAGR1,PTPRC,CD96
GO: Biological Process	GO:1903531	negative regulation of secretion by cell		3.263e-05	0.2719	0.0009678	0.009296	34	261	ABR,CARD16,TLR6,CCR2,FCGR2B,FKBP1B,FOXF1,PTPMT1,SLAMF1,CD200R1,GABBR1,GBP1,LILRB1,CD84,SRCIN1,ENHO,TNFAIP3,TNFRSF1B,PDE1C,PDE4C,HLA-F,HTR7,POU5F1,PNKD,SRGN,IL6,RAB11FIP3,PTPN22,PSMD9,KCNJ11,RAP1B,NDUFAF2,TRIM27,LIF
GO: Biological Process	GO:0006605	protein targeting		3.326e-05	0.2772	0.0009829	0.009441	51	457	RPL21,RPL23A,RPL24,RPL26,RPL27A,RPL29,RPL39,RPS2,RPS3A,NCF1,RPS9,RPS12,RPS15,RPS23,RPS25,RPS27A,RPS29,TOMM5,PEX5L,FYN,SRP9,RPL10A,DHRS4,RPL13A,PDZK1,GABARAP,HRAS,TIMM22,HOMER3,PICK1,PMM1,TCAF2,AP1S3,CRAT,YWHAE,YWHAZ,DECR2,TCAF1,SPCS2,ITGB2,RAC2,RPSA,NDUFA13,RPL5,RPL6,RPL7,RPL7A,RPL10,RPL15,RPL17,RPL18A
GO: Biological Process	GO:0051048	negative regulation of secretion		3.456e-05	0.288	0.001018	0.009775	37	295	ABR,CARD16,TLR6,CCR2,FCGR2B,FKBP1B,FOXF1,PTPMT1,SLAMF1,CD200R1,GABBR1,GBP1,LILRB1,CD84,SRCIN1,ENHO,CD74,TNFAIP3,TNFRSF1B,PDE1C,PDE4C,HLA-F,HRH2,HTR7,POU5F1,PNKD,SRGN,IL6,RAB11FIP3,TIFAB,PTPN22,PSMD9,KCNJ11,RAP1B,NDUFAF2,TRIM27,LIF
GO: Biological Process	GO:2000403	positive regulation of lymphocyte migration		3.524e-05	0.2937	0.001034	0.009934	11	42	CCR2,AIF1,CCL3,CCL4,CCL5,CCL7,XCL1,CXCL12,SPN,FADD,ITGB3
GO: Biological Process	GO:0002286	T cell activation involved in immune response		3.555e-05	0.2963	0.00104	0.009987	20	118	EOMES,CCR2,SLAMF6,FCGR2B,SPN,GATA3,LILRB1,FGL2,NFKBIZ,HAVCR2,CD1C,CD86,HLA-DMB,CCR6,IL6,IL12RB1,IRF4,ITGAL,GPR183,LY9
GO: Biological Process	GO:0001776	leukocyte homeostasis		3.707e-05	0.3089	0.00108	0.01038	19	109	CCR2,FOXN1,DOCK10,SKIL,SLC37A4,DOCK11,BAK1,FADD,TNFRSF17,RIPK3,DNAJA3,CD74,TNFAIP3,NCKAP1L,PDE4B,SLC39A3,IL6,GAPT,GPR183
GO: Biological Process	GO:2001185	regulation of CD8-positive, alpha-beta T cell activation		3.839e-05	0.3199	0.001115	0.01071	7	17	XCL1,CD244,LILRB1,RUNX3,NCKAP1L,HLA-E,PTPN22
GO: Biological Process	GO:0034121	regulation of toll-like receptor signaling pathway		3.962e-05	0.3302	0.001147	0.01101	15	74	PIK3AP1,TLR6,GFI1,LILRA2,GPS2,TLR1,TNFAIP3,MFHAS1,NR1D1,OTUD4,LRRC14,IRF4,PTPN22,IRF7,FLOT1
GO: Biological Process	GO:0010648	negative regulation of cell communication		4.015e-05	0.3346	0.001158	0.01112	140	1632	PIK3AP1,GGNBP2,FSTL3,STUB1,MAZ,CARD16,BFAR,RPS27A,TLR6,ADCY7,SOCS7,TAX1BP3,DLC1,FBP1,FCGR2B,TLE5,ATXN7,PLIN5,SLA2,CCL5,MMP12,FKBP1B,CXCL12,FOXO3,TRABD2A,ADCY4,PTPMT1,HYOU1,VASN,FPR2,SKIL,FASLG,SLAMF1,ELL3,CDK5RAP3,FAM72A,FYN,GABBR1,ARRDC1,GATA3,FADD,GBP1,BCL2A1,NRROS,SSTR5,NDUFS3,PCDH17,PRDM1,SYNGAP1,NFATC4,GLIS2,PLCL2,NODAL,NLRC3,NOTCH4,LILRB4,LILRA2,YBX1,FFAR3,GPS2,NR4A2,DOK2,TFAP2A,OPRL1,DNAJA…
GO: Biological Process	GO:0071706	tumor necrosis factor superfamily cytokine production		4.17e-05	0.3475	0.001198	0.01151	27	189	TLR6,CCR2,CCL3,SLAMF1,SPN,FADD,LILRB1,CD84,NFATC4,NLRC3,LILRA2,HAVCR2,CD2,CD86,TNFRSF8,TLR1,TNFAIP3,HLA-E,CLEC7A,CHRNA7,SASH3,HSF1,CYBB,PTPN22,PTAFR,PTPRC,TRIM27
GO: Biological Process	GO:0002448	mast cell mediated immunity		4.245e-05	0.3538	0.001216	0.01168	13	58	ADGRE2,S100A13,FCER1A,FOXF1,CPLX2,SNAP23,CD84,STXBP2,BTK,SERPINB9,PIK3CG,YWHAZ,RAC2
GO: Biological Process	GO:0035701	hematopoietic stem cell migration		4.312e-05	0.3594	0.001231	0.01182	5	8	CCR2,MTCH2,BCL11B,PTPRC,CXCR4
GO: Biological Process	GO:1903557	positive regulation of tumor necrosis factor superfamily cytokine production		4.345e-05	0.3621	0.001232	0.01183	18	101	CCR2,CCL3,SPN,FADD,CD84,NFATC4,LILRA2,HAVCR2,CD2,CD86,TNFRSF8,TLR1,HLA-E,CLEC7A,SASH3,CYBB,PTAFR,PTPRC
GO: Biological Process	GO:0042773	ATP synthesis coupled electron transport		4.345e-05	0.3621	0.001232	0.01183	18	101	SDHA,UQCC3,UQCRQ,NDUFA2,NDUFA3,NDUFA6,NDUFB8,NDUFC2,NDUFS1,NDUFS3,UQCR11,UQCRFS1,MTCH2,COX8A,NDUFA11,NDUFS7,COA6,NDUFA13
GO: Biological Process	GO:0023057	negative regulation of signaling		4.513e-05	0.3761	0.001275	0.01225	140	1636	PIK3AP1,GGNBP2,FSTL3,STUB1,MAZ,CARD16,BFAR,RPS27A,TLR6,ADCY7,SOCS7,TAX1BP3,DLC1,FBP1,FCGR2B,TLE5,ATXN7,PLIN5,SLA2,CCL5,MMP12,FKBP1B,CXCL12,FOXO3,TRABD2A,ADCY4,PTPMT1,HYOU1,VASN,FPR2,SKIL,FASLG,SLAMF1,ELL3,CDK5RAP3,FAM72A,FYN,GABBR1,ARRDC1,GATA3,FADD,GBP1,BCL2A1,NRROS,SSTR5,NDUFS3,PCDH17,PRDM1,SYNGAP1,NFATC4,GLIS2,PLCL2,NODAL,NLRC3,NOTCH4,LILRB4,LILRA2,YBX1,FFAR3,GPS2,NR4A2,DOK2,TFAP2A,OPRL1,DNAJA…
GO: Biological Process	GO:0051674	localization of cell		4.722e-05	0.3936	0.001325	0.01273	161	1932	ABR,MAZ,ACTN4,ACVRL1,ADGRE2,NME8,SOCS7,CCR2,SAA1,SAA4,DLC1,SCNN1G,AIF1,CCL3,CCL4,CCL5,CCL7,CCL8,CCL13,CCL17,CCL22,MMP12,ALDOA,XCL1,CXCL12,FOXF1,SELE,SELL,SELPLG,FOXO3,FOXN1,ABCC1,FPR2,DOCK10,MIEN1,ACKR4,SLAMF1,SEMA4G,CD200R1,MSX2,MAPK15,SPINT2,CXCR6,MYO1F,GPSM3,PODN,EGFLAM,ATP1B3,FYN,SLC37A4,PDXDC1,CD244,SPN,GATA3,FADD,BBS1,C10orf99,RCC2,ST14,CD84,BMPR1A,C3AR1,ROBO3,NODAL,DDR1,XCR1,CXCR3,RIPK3,DD…
GO: Biological Process	GO:0048870	cell motility		4.722e-05	0.3936	0.001325	0.01273	161	1932	ABR,MAZ,ACTN4,ACVRL1,ADGRE2,NME8,SOCS7,CCR2,SAA1,SAA4,DLC1,SCNN1G,AIF1,CCL3,CCL4,CCL5,CCL7,CCL8,CCL13,CCL17,CCL22,MMP12,ALDOA,XCL1,CXCL12,FOXF1,SELE,SELL,SELPLG,FOXO3,FOXN1,ABCC1,FPR2,DOCK10,MIEN1,ACKR4,SLAMF1,SEMA4G,CD200R1,MSX2,MAPK15,SPINT2,CXCR6,MYO1F,GPSM3,PODN,EGFLAM,ATP1B3,FYN,SLC37A4,PDXDC1,CD244,SPN,GATA3,FADD,BBS1,C10orf99,RCC2,ST14,CD84,BMPR1A,C3AR1,ROBO3,NODAL,DDR1,XCR1,CXCR3,RIPK3,DD…
GO: Biological Process	GO:0043312	neutrophil degranulation		4.895e-05	0.408	0.001369	0.01315	53	488	ABR,FCAR,ALDOA,SELL,ANXA2,FPR1,FPR2,TUBB,MYO1F,FTL,SNAP25,SIGLEC9,B2M,SNAP23,NFASC,SIGLEC5,NDUFC2,FGL2,RAB24,STXBP2,ADGRE3,SURF4,C3AR1,NME2,OLR1,COMMD3,ADGRE5,TNFRSF1B,NCKAP1L,CTSC,OSCAR,HMOX2,GMFG,CR1,PPIA,CTSB,CTSS,CYBB,PRTN3,PSMA2,PTAFR,ITGAL,ITGAX,ITGB2,TMEM179B,CFD,PTPRC,PTX3,DOCK2,RAP1B,LAIR1,EEF1A1,GSDMD
GO: Biological Process	GO:0044106	cellular amine metabolic process		4.925e-05	0.4104	0.001373	0.01318	22	140	AANAT,OAZ3,CACNA1A,NR4A2,SLC7A7,NAPEPLD,PDE1B,CHRNA7,PNKD,PSMA1,PSMA2,PSMB3,PSMB8,PSMB9,PSMC1,PSMC4,PSMD9,PSME1,PSME2,ITGB2,DHPS,HDAC10
GO: Biological Process	GO:0002181	cytoplasmic translation		4.975e-05	0.4146	0.001382	0.01328	18	102	RPL24,RPL26,RPL29,RPL39,RPS2,RPS23,RPS29,EIF3F,RPL10A,EIF2S2,EIF3K,RPL13A,RPSA,RPL26L1,RPL6,RPL15,RPL17,RPL18A
GO: Biological Process	GO:0044265	cellular macromolecule catabolic process		5.128e-05	0.4274	0.001418	0.01362	108	1201	RPL21,RPL23A,RPL24,RPL26,RPL27A,RPL29,RPL39,STUB1,FBXL8,RPS2,RPS3A,RPS9,RPS12,RPS15,WDR81,BFAR,RPS23,RPS25,RPS27A,RPS29,RNF187,ZC3H12D,USP12,MMP12,SET,RNASEH2A,ANXA2,PNRC2,SKIV2L,SIRT2,CDK5RAP3,GET4,CDC26,SUMO2,DCAF11,LSM2,ASB2,ZFAND2A,ARRDC1,NRROS,RPL10A,SQSTM1,UBE2S,HERC2,CNOT3,SPSB3,TLK2,NPM1,YBX1,RNF175,RYBP,PKP3,TNFAIP3,TNFRSF1B,RPL13A,CTSC,CBLC,HNRNPC,ANAPC1,DEDD2,UCHL3,PDCL3,SCGB1A1,HSF1,F…
GO: Biological Process	GO:0050798	activated T cell proliferation		5.139e-05	0.4283	0.001418	0.01362	13	59	SLAMF1,FYN,PDCD1LG2,TNFSF9,FADD,ICOSLG,RIPK3,CD86,CRTAM,IL12RB1,ITGAL,ITGAX,ITGB2
GO: Biological Process	GO:0032680	regulation of tumor necrosis factor production		5.222e-05	0.4352	0.001436	0.0138	26	181	TLR6,CCR2,CCL3,SLAMF1,SPN,FADD,LILRB1,CD84,NFATC4,NLRC3,LILRA2,HAVCR2,CD2,TNFRSF8,TLR1,TNFAIP3,HLA-E,CLEC7A,CHRNA7,SASH3,HSF1,CYBB,PTPN22,PTAFR,PTPRC,TRIM27
GO: Biological Process	GO:0008284	positive regulation of cell population proliferation		5.622e-05	0.4685	0.001541	0.0148	100	1096	RPS3A,MAZ,RPS9,CD320,ACVRL1,RNF187,CD209,CCR2,S100A13,AIF1,CCL5,NLGN2,MMP12,XCL1,CXCL12,FOXF1,ANXA2,SLC25A33,FASLG,SLAMF1,ELL3,MAPK15,POLD4,PDCD1LG2,CD244,SPN,TNFSF9,BAD,GATA6,FADD,BMPR1A,PDF,KLF5,C3AR1,NME2,GNG5,NODAL,NPM1,DDR1,ICOSLG,CXCR3,YBX1,DDR2,PRC1,HAVCR2,DNAJA3,CD1D,CD28,CD86,CD74,TNFAIP3,CDC25B,HCK,HCLS1,NCKAP1L,CRLF1,HLA-DMB,PDGFRB,HLA-DPA1,HLA-DPB1,HLA-E,CLEC7A,S1PR2,CHRNA7,SASH3,HPN,…
GO: Biological Process	GO:0036336	dendritic cell migration		5.66e-05	0.4717	0.001542	0.01481	9	30	CCR2,CCL5,SLAMF1,PIK3CG,CCR5,CCR6,SLAMF8,CXCR4,GPR183
GO: Biological Process	GO:0002861	regulation of inflammatory response to antigenic stimulus		5.66e-05	0.4717	0.001542	0.01481	9	30	FCER1A,FCGR1A,FCGR2B,SPN,BTK,GPX2,CD28,HLA-E,PSMA1
GO: Biological Process	GO:0050672	negative regulation of lymphocyte proliferation		5.746e-05	0.4789	0.001555	0.01494	16	85	FCGR2B,ZC3H12D,XCL1,BTLA,PDCD1LG2,SPN,LILRB1,PRDM1,BTK,HAVCR2,CD86,DLG5,VSIG4,SCGB1A1,INPP5D,LST1
GO: Biological Process	GO:0032945	negative regulation of mononuclear cell proliferation		5.746e-05	0.4789	0.001555	0.01494	16	85	FCGR2B,ZC3H12D,XCL1,BTLA,PDCD1LG2,SPN,LILRB1,PRDM1,BTK,HAVCR2,CD86,DLG5,VSIG4,SCGB1A1,INPP5D,LST1
GO: Biological Process	GO:0045953	negative regulation of natural killer cell mediated cytotoxicity		5.947e-05	0.4956	0.001599	0.01536	7	18	LILRB1,GFER,HAVCR2,HLA-E,HLA-F,SERPINB9,CRK
GO: Biological Process	GO:1900119	positive regulation of execution phase of apoptosis		5.947e-05	0.4956	0.001599	0.01536	7	18	DLC1,SIRT2,CXCR3,HSF1,IL6,PTGIS,ENDOG
GO: Biological Process	GO:0042035	regulation of cytokine biosynthetic process		6.027e-05	0.5022	0.001612	0.01548	21	132	TLR6,CCR2,FCER1A,SPN,GATA3,LILRB1,ICOSLG,CD1D,CD28,CD86,TNFRSF8,TLR1,CD74,CLEC7A,IL6,CYBB,INPP5D,IRF4,PTAFR,PTPRC,LTB
GO: Biological Process	GO:1901701	cellular response to oxygen-containing compound		6.035e-05	0.5029	0.001612	0.01548	115	1301	AANAT,ABCA1,ACACA,NCF1,CARD16,TLR6,RXRB,ADCY7,NME8,SOCS7,FCGR2B,FCGR3A,AIF1,CCL3,SLA2,CCL5,CCL7,FKBP1B,FOXO3,MRC1,ADCY4,PTPMT1,SLC25A33,FPR2,PRPF8,SBNO2,MSX2,SIRT2,SMARCB1,FYN,GABPA,PDCD1LG2,SPI1,BAD,LILRB1,GFI1,BGLAP,PRDM1,CD84,BAIAP2L1,EHMT2,NFATC4,MLC1,KLF5,BTK,NFKBIB,NME2,CACNA1A,LILRA2,RIPK3,YBX1,FFAR3,NR4A2,ADAMTS13,TFPI,HAVCR2,RHOQ,ENHO,CD86,MAP4K1,TNFAIP3,TNFRSF1B,HCK,PCK2,PDE1C,PDE4B,PDE…
GO: Biological Process	GO:0043301	negative regulation of leukocyte degranulation		6.536e-05	0.5447	0.00174	0.01672	6	13	ABR,CCR2,FCGR2B,FOXF1,CD84,HLA-F
GO: Biological Process	GO:0032640	tumor necrosis factor production		6.919e-05	0.5766	0.001828	0.01756	26	184	TLR6,CCR2,CCL3,SLAMF1,SPN,FADD,LILRB1,CD84,NFATC4,NLRC3,LILRA2,HAVCR2,CD2,TNFRSF8,TLR1,TNFAIP3,HLA-E,CLEC7A,CHRNA7,SASH3,HSF1,CYBB,PTPN22,PTAFR,PTPRC,TRIM27
GO: Biological Process	GO:0042097	interleukin-4 biosynthetic process		6.952e-05	0.5794	0.001828	0.01756	4	5	ICOSLG,CD1D,CD86,IRF4
GO: Biological Process	GO:0048006	antigen processing and presentation, endogenous lipid antigen via MHC class Ib		6.952e-05	0.5794	0.001828	0.01756	4	5	CD1B,CD1C,CD1D,CD1E
GO: Biological Process	GO:0045402	regulation of interleukin-4 biosynthetic process		6.952e-05	0.5794	0.001828	0.01756	4	5	ICOSLG,CD1D,CD86,IRF4
GO: Biological Process	GO:0030593	neutrophil chemotaxis		6.999e-05	0.5833	0.001834	0.01762	19	114	SAA1,CCL3,CCL4,CCL5,CCL7,CCL8,CCL13,CCL17,CCL22,XCL1,SELL,SLC37A4,C3AR1,CD74,NCKAP1L,PDE4B,PIK3CG,ITGB2,RAC2
GO: Biological Process	GO:0009968	negative regulation of signal transduction		7.18e-05	0.5984	0.001876	0.01802	130	1513	PIK3AP1,GGNBP2,FSTL3,STUB1,MAZ,CARD16,BFAR,RPS27A,TLR6,ADCY7,SOCS7,TAX1BP3,DLC1,FBP1,FCGR2B,TLE5,ATXN7,PLIN5,SLA2,CCL5,MMP12,FKBP1B,CXCL12,FOXO3,TRABD2A,ADCY4,HYOU1,VASN,FPR2,SKIL,FASLG,SLAMF1,ELL3,CDK5RAP3,FAM72A,FYN,GABBR1,ARRDC1,GATA3,FADD,GBP1,BCL2A1,NRROS,SSTR5,NDUFS3,PRDM1,SYNGAP1,NFATC4,GLIS2,PLCL2,NODAL,NLRC3,NOTCH4,LILRB4,LILRA2,YBX1,FFAR3,GPS2,NR4A2,DOK2,TFAP2A,OPRL1,DNAJA3,ENHO,DUSP16,…
GO: Biological Process	GO:0042127	regulation of cell population proliferation		7.462e-05	0.6219	0.001944	0.01867	159	1921	GGNBP2,RPS3A,MAZ,RPS9,CD320,ACVRL1,RNF187,CD209,TAX1BP3,CCR2,S100A13,DLC1,FCGR2B,TAFA1,ZC3H12D,AIF1,CCL5,CCL8,NLGN2,MMP12,XCL1,CXCL12,FOXF1,FOXO3,IKZF3,ANXA2,SLC25A33,BTLA,FASLG,SLAMF1,ELL3,MSX2,SIRT2,MAPK15,SPINT2,KLF13,SMARCB1,SIX5,PODN,POLD4,GABBR1,PDCD1LG2,CD244,SPN,TNFSF9,B2M,BAD,GATA3,BAK1,GATA6,FADD,SSTR5,LILRB1,STAT4,PRDM1,BMPR1A,PDF,JTB,KLF5,NRK,BTK,C3AR1,NME2,GNG5,NODAL,NLRC3,SFN,NPM1,D…
GO: Biological Process	GO:0042089	cytokine biosynthetic process		7.603e-05	0.6336	0.001974	0.01896	22	144	TLR6,CCR2,FCER1A,SPN,GATA3,LILRB1,ICOSLG,CD1D,CD28,CD86,TNFRSF8,TLR1,CD74,CLEC7A,IL6,CYBB,INPP5D,IRF4,IRF7,PTAFR,PTPRC,LTB
GO: Biological Process	GO:0032743	positive regulation of interleukin-2 production		7.63e-05	0.6359	0.001975	0.01897	10	38	CCR2,CD1D,CD28,CD86,PDE4B,CLEC7A,CD83,SASH3,IRF4,PTPRC
GO: Biological Process	GO:0051607	defense response to virus		7.662e-05	0.6386	0.001977	0.01899	33	261	IFITM3,MICB,CCL5,MMP12,POLR3E,MX2,SPN,FADD,GBP1,LILRB1,FGL2,CD8A,CD86,CD37,TNFAIP3,ZBP1,PLSCR1,CD207,SAMHD1,IFI27,IFIT1,IFNAR2,IFNGR2,LSM14A,SLFN11,IL6,IL12RB1,PTPN22,IRF7,ITGAX,PTPRC,ABCC9,RNASE1
GO: Biological Process	GO:0042325	regulation of phosphorylation		7.708e-05	0.6424	0.001983	0.01904	149	1781	PIK3AP1,GGNBP2,ESRRB,NCF1,WDR81,RPS27A,TLR6,ACVRL1,ADCY7,SOCS7,SAA1,FBP1,FCER1A,FCGR1A,FCGR2B,ATXN7,AIF1,CCL3,SLA2,CCL4,CCL5,C1QTNF1,CCL7,CCL8,CCL13,CCL17,CCL22,XCL1,ADCY4,IPO7,FGD2,ANXA2,SLC25A33,FPR1,FPR2,CHORDC1,POM121C,SLAMF1,SIRT2,CDK5RAP3,MAPK15,FAM72A,FYN,SPN,BAD,BAK1,GBP1,SAMSN1,SYNGAP1,CD84,BMPR1A,JTB,SQSTM1,NRK,PLCL2,NODAL,NUP160,PSRC1,SFN,NPM1,RIPK3,DDR2,GPS2,KSR2,SRCIN1,DOK2,PKMYT1,HA…
GO: Biological Process	GO:0002573	myeloid leukocyte differentiation		7.744e-05	0.6454	0.001986	0.01908	31	239	FSTL3,EVI2B,IKZF1,CCL3,CCL5,ANXA2,SBNO2,GAB3,SPI1,TNFSF9,GATA3,FADD,NRROS,LILRB1,BGLAP,NME2,LILRB4,CD74,UBASH3B,HCLS1,PDE1B,OSCAR,CSF1,CSF1R,PRTN3,INPP5D,IRF4,IRF7,ITGB3,GPR183,LIF
GO: Biological Process	GO:1990266	neutrophil migration		8.419e-05	0.7016	0.002152	0.02067	21	135	SAA1,CCL3,CCL4,CCL5,CCL7,CCL8,CCL13,CCL17,CCL22,XCL1,SELL,SLC37A4,C3AR1,CD74,NCKAP1L,PDE4B,PIK3CG,SLAMF8,PRTN3,ITGB2,RAC2
GO: Biological Process	GO:0043367	CD4-positive, alpha-beta T cell differentiation		8.876e-05	0.7397	0.002261	0.02172	16	88	CCR2,SLAMF6,SPN,GATA3,NFKBIZ,RUNX3,CD86,NCKAP1L,CD83,SASH3,CCR6,IL6,IL12RB1,IRF4,GPR183,LY9
GO: Biological Process	GO:0043043	peptide biosynthetic process		8.898e-05	0.7416	0.002261	0.02172	76	791	RPL21,RPL23A,MRPL23,RPL24,RPL26,MTG1,RPL27A,RPL29,ABCF1,RPL39,MRPL12,MRPS12,RPS2,RPS3A,RPS6KA1,RPS9,RPS12,RPS15,RPS23,RPS25,RPS27A,RPS29,ZC3H12D,CCL5,FOXO3,MRPS18B,EIF4EBP3,EIF3F,SRP9,RPL10A,PDF,EIF2S2,EIF3K,CNOT3,NOTCH4,NPM1,CARS1,CD28,PKP3,RPL13A,PCBP1,HNRNPL,EEF2K,VARS1,EEFSEC,MRPS24,MRPL41,LSM14A,MRPL38,IL6,JMJD4,CTIF,UPF3A,PTAFR,BTG2,DHFR,DHPS,MRPL53,RPSA,VARS2,EEF1A1,EEF1B2,EIF5AL1,EEF1D,MR…
GO: Biological Process	GO:0002673	regulation of acute inflammatory response		9.089e-05	0.7574	0.002295	0.02205	12	54	FCER1A,FCGR1A,FCGR2B,CCL5,ALOX5AP,SPN,BTK,FFAR3,HLA-E,PIK3CG,IL6,DNASE1L3
GO: Biological Process	GO:0043300	regulation of leukocyte degranulation		9.089e-05	0.7574	0.002295	0.02205	12	54	ABR,ADGRE2,CCR2,FCER1A,FCGR2B,FOXF1,CD84,STXBP2,HLA-F,PTAFR,ITGB2,RAC2
GO: Biological Process	GO:2000501	regulation of natural killer cell chemotaxis		9.206e-05	0.7672	0.002318	0.02226	5	9	CCL3,CCL4,CCL5,CCL7,XCL1
GO: Biological Process	GO:0042107	cytokine metabolic process		9.376e-05	0.7814	0.002354	0.02261	22	146	TLR6,CCR2,FCER1A,SPN,GATA3,LILRB1,ICOSLG,CD1D,CD28,CD86,TNFRSF8,TLR1,CD74,CLEC7A,IL6,CYBB,INPP5D,IRF4,IRF7,PTAFR,PTPRC,LTB
GO: Biological Process	GO:0042273	ribosomal large subunit biogenesis		9.752e-05	0.8127	0.002441	0.02344	14	71	RPL23A,RPL24,RPL26,RPL10A,SURF6,NPM1,ZNHIT3,RPL7L1,RPL26L1,RPL5,RPL6,RPL7,RPL7A,RPL10
GO: Biological Process	GO:0002220	innate immune response activating cell surface receptor signaling pathway		0.0001003	0.8363	0.002504	0.02405	19	117	CD209,CLEC10A,MUC15,FYN,LILRA2,MUC5B,HRAS,ICAM3,PSMA1,PSMA2,PSMB3,PSMB8,PSMB9,PSMC1,PSMC4,PSMD9,PSME1,PSME2,MUC12
GO: Biological Process	GO:0034113	heterotypic cell-cell adhesion		0.0001055	0.8795	0.002625	0.02522	13	63	CD200R1,NFASC,CD1D,CD2,TNFAIP3,VCAM1,ITGAX,ITGB1,ITGB2,ITGB3,ITGB7,PTPRC,FLOT1
GO: Biological Process	GO:0061756	leukocyte adhesion to vascular endothelial cell		0.0001078	0.8985	0.002674	0.02568	11	47	CCR2,CXCL12,SELE,SELL,SELPLG,SPN,VCAM1,PTAFR,ITGB1,ITGB2,ITGB7
GO: Biological Process	GO:0071396	cellular response to lipid		0.000109	0.9081	0.002695	0.02588	65	654	ABCA1,ACACA,ESRRB,CARD16,RXRB,SCGB2A1,FCGR3A,CCL3,CCL5,FKBP4,FOXO3,MRC1,PRPF8,SBNO2,MSX2,PDCD1LG2,BAD,SSTR5,LILRB1,GFI1,BGLAP,PRDM1,CD84,NFATC4,MLC1,NFKBIB,NME2,NODAL,LILRA2,FFAR3,NR4A2,ADAMTS13,TFPI,HAVCR2,CD86,MAP4K1,TNFAIP3,TNFRSF1B,HCK,PCK2,RBFOX2,CDK7,PDE4B,GNG2,WNT5B,CCR5,HSF1,LY86,ID3,NR1D1,IL6,PTPN22,DAXX,PAGR1,PTAFR,PTGER2,PTK6,CD300LB,NR1I3,RAN,PHC1,NDUFA13,LRP6,LTK,CD180
GO: Biological Process	GO:0046638	positive regulation of alpha-beta T cell differentiation		0.0001098	0.9148	0.002707	0.026	12	55	IKZF1,CCR2,NFKBIZ,RUNX3,CD1D,CD86,NCKAP1L,CD83,SASH3,IL6,IL12RB1,ZBTB16
GO: Biological Process	GO:0032760	positive regulation of tumor necrosis factor production		0.0001134	0.9451	0.002788	0.02678	17	99	CCR2,CCL3,SPN,FADD,CD84,NFATC4,LILRA2,HAVCR2,CD2,TNFRSF8,TLR1,HLA-E,CLEC7A,SASH3,CYBB,PTAFR,PTPRC
GO: Biological Process	GO:0007162	negative regulation of cell adhesion		0.0001163	0.9695	0.002852	0.02739	38	324	ACTN4,ACVRL1,DLC1,FCGR2B,ZC3H12D,C1QTNF1,MMP12,XCL1,CXCL12,BTLA,SPINT2,MYO1F,PDCD1LG2,SPN,GBP1,LILRB1,RCC2,FGL2,SRCIN1,RUNX3,HAVCR2,TIGIT,CD86,CD74,TNFAIP3,UBASH3B,DLG5,VSIG4,SCGB1A1,CLDN7,BCAR1,PTPN22,PTEN,LAX1,PTPRC,PTPRO,PLXNC1,TACSTD2
GO: Biological Process	GO:0072677	eosinophil migration		0.0001205	1	0.002946	0.0283	8	26	CCL3,CCL4,CCL5,CCL7,CCL8,CCL13,CCL22,SCG2
GO: Biological Process	GO:0010941	regulation of cell death		0.0001231	1	0.003001	0.02882	161	1969	RPL26,ABR,RPS3A,RPS6KA1,MAZ,PIDD1,EVI2B,CARD16,ACTN4,BFAR,RPS27A,RPS29,TLR6,DLC1,FCGR2B,TLE5,AIF1,CCL3,CCL5,CXCL12,SELL,FOXO3,ABCC1,SET,IKZF3,PTPMT1,HYOU1,ANK2,FGD2,MIEN1,SKIL,FASLG,ELL3,CD200R1,MSX2,SIRT2,NRBP2,FAM72A,STYXL1,FYN,GLS2,SPINK2,TNFSF9,PSENEN,BAD,GATA3,BAK1,GATA6,FADD,BCL2A1,LILRB1,GFER,NDUFS3,SYNGAP1,BMPR1A,NFATC4,SQSTM1,BTK,C1QA,NME2,NODAL,SFN,NPM1,CACNA1A,HNF1B,CXCR3,RIPK3,PIM2,YB…
GO: Biological Process	GO:0006811	ion transport		0.0001271	1	0.003087	0.02965	160	1956	ABCA1,ACACA,TMC7,PIDD1,ACTN4,SLC15A3,S100A1,CCR2,FCER1A,SCNN1G,GPR89A,CCL3,MLLT6,CCL4,CCL5,CCL8,NLGN2,XCL1,FKBP1B,FKBP4,CXCL12,SDHA,LRRC8E,GPR89B,ABCC1,ANK2,ANXA2,SLC25A33,APBA1,SLC39A4,HBP1,TMC4,FLVCR2,PPFIA3,PEX5L,FASLG,SLC5A3,MAPK15,UQCC3,RANGRF,SLC18A2,KCNIP4,FTL,UQCRQ,SNAP25,ATP12A,ATP1B3,FYN,OAZ3,SLC37A4,GABBR1,GLS2,B2M,CPLX1,BAK1,SNAP23,NDUFA2,SLC25A26,NDUFA3,NDUFA6,NDUFB8,LILRB1,GEM,NDUFC…
GO: Biological Process	GO:0042775	mitochondrial ATP synthesis coupled electron transport		0.0001289	1	0.003115	0.02992	17	100	SDHA,UQCC3,UQCRQ,NDUFA2,NDUFA3,NDUFA6,NDUFB8,NDUFC2,NDUFS1,NDUFS3,UQCR11,UQCRFS1,MTCH2,COX8A,NDUFA11,NDUFS7,NDUFA13
GO: Biological Process	GO:0001773	myeloid dendritic cell activation		0.0001289	1	0.003115	0.02992	9	33	SLAMF1,SPI1,CD244,TNFSF9,HAVCR2,CD2,CD37,IRF4,DOCK2
GO: Biological Process	GO:0033209	tumor necrosis factor-mediated signaling pathway		0.0001313	1	0.003163	0.03038	24	170	CARD16,ACTN4,FOXO3,TNFSF9,TNFRSF17,GPS2,TNFRSF8,TNFSF8,TNFAIP3,TNFRSF1B,TRAF1,CDIP1,PSMA1,PSMA2,PSMB3,PSMB8,PSMB9,PSMC1,PSMC4,PSMD9,PSME1,PSME2,LIMS1,LTB
GO: Biological Process	GO:0043303	mast cell degranulation		0.0001319	1	0.003169	0.03043	12	56	ADGRE2,S100A13,FCER1A,FOXF1,CPLX2,SNAP23,CD84,STXBP2,BTK,PIK3CG,YWHAZ,RAC2
GO: Biological Process	GO:0033077	T cell differentiation in thymus		0.0001341	1	0.003211	0.03084	16	91	FOXN1,SPN,B2M,GATA3,FADD,RIPK3,DNAJA3,CD1D,CD3G,CD28,CD74,HLA-DMA,CCR6,BCL11B,PTPRC,DOCK2
GO: Biological Process	GO:0150076	neuroinflammatory response		0.000136	1	0.003248	0.03119	15	82	TLR6,AIF1,CCL3,FPR2,CD200R1,C1QA,TLR1,TNFRSF1B,CTSC,NR1D1,IFNGR2,IL6,ITGB2,PTPRC,NAMPT
GO: Biological Process	GO:0050920	regulation of chemotaxis		0.0001445	1	0.00344	0.03305	30	236	CCR2,AIF1,CCL3,CCL4,CCL5,CCL7,XCL1,CXCL12,SELL,FPR2,SLAMF1,SEMA4G,GPSM3,C3AR1,CXCR3,CD74,NCKAP1L,PDGFRB,CCR4,CCR6,CMKLR1,MMP28,CSF1,IL6,SLAMF8,PTPRO,CXCR4,SCG2,RAC2,GPR183
GO: Biological Process	GO:0006521	regulation of cellular amino acid metabolic process		0.0001475	1	0.003503	0.03365	13	65	OAZ3,CACNA1A,SLC7A7,PSMA1,PSMA2,PSMB3,PSMB8,PSMB9,PSMC1,PSMC4,PSMD9,PSME1,PSME2
GO: Biological Process	GO:0060333	interferon-gamma-mediated signaling pathway		0.0001531	1	0.003625	0.03482	16	92	FCGR1A,B2M,GBP1,DNAJA3,HCK,HLA-B,HLA-DPA1,HLA-DPB1,HLA-E,HLA-F,VCAM1,IFNGR2,TRIM26,IRF4,IRF7,PTAFR
GO: Biological Process	GO:0006968	cellular defense response		0.0001578	1	0.003715	0.03568	12	57	NCF1,CCR2,CCL17,SPN,B2M,IL1RL2,FCMR,CCR5,CCR6,ITGB1,ITK,SH2D1A
GO: Biological Process	GO:0002279	mast cell activation involved in immune response		0.0001578	1	0.003715	0.03568	12	57	ADGRE2,S100A13,FCER1A,FOXF1,CPLX2,SNAP23,CD84,STXBP2,BTK,PIK3CG,YWHAZ,RAC2
GO: Biological Process	GO:0009967	positive regulation of signal transduction		0.0001603	1	0.003764	0.03615	150	1823	PIK3AP1,RPL26,MAZ,NCF1,CARD16,ACTN4,RPS27A,TLR6,ACVRL1,CCR2,S100A13,SAA1,FCER1A,FCGR2B,USP12,GPR89A,CCL3,SLA2,CCL4,CCL5,C1QTNF1,CCL7,CCL8,NLGN2,CCL13,CCL17,CCL22,MMP12,XCL1,FGD2,FPR1,FPR2,CNTNAP1,PLEKHA4,SKIL,FASLG,SLAMF1,MSX2,CDK5RAP3,CD226,SMARCB1,STYXL1,TNKS,FYN,BAD,GATA3,BAK1,GATA6,FADD,GFI1,CD84,BMPR1A,NFATC4,NRK,P2RY10,NODAL,NOTCH4,SFN,RIPK3,PIM2,GPS2,KSR2,DOK2,RUNX3,HAVCR2,CD3G,CD8A,ENHO,R…
GO: Biological Process	GO:1903306	negative regulation of regulated secretory pathway		0.000162	1	0.003793	0.03644	8	27	ABR,CCR2,FCGR2B,FOXF1,CD84,HLA-F,POU5F1,RAP1B
GO: Biological Process	GO:0006518	peptide metabolic process		0.00017	1	0.003961	0.03804	86	940	RPL21,RPL23A,MRPL23,RPL24,RPL26,MTG1,RPL27A,RPL29,ABCF1,RPL39,MRPL12,MRPS12,RPS2,RPS3A,RPS6KA1,RPS9,RPS12,RPS15,RPS23,RPS25,RPS27A,RPS29,ZC3H12D,CCL5,FOXO3,MRPS18B,EIF4EBP3,EIF3F,PSENEN,SRP9,RPL10A,PDF,EIF2S2,EIF3K,TAPBP,CNOT3,NOTCH4,NPM1,GPX3,CARS1,ADAMTS13,GSTM3,GSTM5,CD28,PKP3,RPL13A,PCBP1,CHRNA7,HNRNPL,EEF2K,VARS1,TRHDE,EEFSEC,MRPS24,MRPL41,LSM14A,MRPL38,IL6,SPCS2,JMJD4,CTIF,UPF3A,PTAFR,BTG2,…
GO: Biological Process	GO:0009144	purine nucleoside triphosphate metabolic process		0.0001701	1	0.003961	0.03804	28	216	ALDOA,SDHA,SLC25A33,UQCC3,UQCRQ,NDUFA2,NDUFA3,NDUFA6,NDUFB8,NDUFC2,NDUFS1,NDUFS3,SURF1,UQCR11,NME2,NME3,RHOQ,UQCRFS1,MTCH2,COX8A,SAMHD1,NDUFA11,CHCHD10,NDUFS7,COA6,RAN,NDUFA13,MLXIPL
GO: Biological Process	GO:0043383	negative T cell selection		0.0001712	1	0.003974	0.03817	6	15	THEMIS,SPN,CD28,CD74,PTPRC,DOCK2
GO: Biological Process	GO:0061900	glial cell activation		0.0001734	1	0.004015	0.03857	13	66	TLR6,AIF1,CCL3,FPR2,C1QA,TLR1,CTSC,NR1D1,IFNGR2,IL6,ITGB2,PTPRC,NAMPT
GO: Biological Process	GO:0002718	regulation of cytokine production involved in immune response		0.0001745	1	0.004022	0.03863	16	93	CCR2,XCL1,SLAMF1,CD226,B2M,GATA3,LILRB1,BTK,FFAR3,CD74,TNFRSF1B,HLA-E,HLA-F,SASH3,IL6,CD96
GO: Biological Process	GO:0002291	T cell activation via T cell receptor contact with antigen bound to MHC molecule on antigen presenting cell		0.0001747	1	0.004022	0.03863	5	10	LILRB1,FGL2,HAVCR2,HLA-DMB,ITGAL
GO: Biological Process	GO:0009205	purine ribonucleoside triphosphate metabolic process		0.0001837	1	0.004217	0.04051	27	206	ALDOA,SDHA,SLC25A33,UQCC3,UQCRQ,NDUFA2,NDUFA3,NDUFA6,NDUFB8,NDUFC2,NDUFS1,NDUFS3,SURF1,UQCR11,NME2,NME3,RHOQ,UQCRFS1,MTCH2,COX8A,NDUFA11,CHCHD10,NDUFS7,COA6,RAN,NDUFA13,MLXIPL
GO: Biological Process	GO:0043370	regulation of CD4-positive, alpha-beta T cell differentiation		0.0001879	1	0.004287	0.04118	12	58	CCR2,GATA3,NFKBIZ,RUNX3,CD86,NCKAP1L,CD83,SASH3,CCR6,IL6,IL12RB1,IRF4
GO: Biological Process	GO:0032653	regulation of interleukin-10 production		0.0001879	1	0.004287	0.04118	12	58	FCGR2B,XCL1,PDCD1LG2,LILRB1,CD84,TIGIT,CD28,CLEC7A,CD83,SASH3,IRF4,DLL1
GO: Biological Process	GO:0006119	oxidative phosphorylation		0.0001883	1	0.004287	0.04118	22	153	SDHA,SLC25A33,UQCC3,UQCRQ,NDUFA2,NDUFA3,NDUFA6,NDUFB8,NDUFC2,NDUFS1,NDUFS3,SURF1,UQCR11,UQCRFS1,MTCH2,COX8A,NDUFA11,CHCHD10,NDUFS7,COA6,NDUFA13,MLXIPL
GO: Biological Process	GO:0055085	transmembrane transport		0.0001915	1	0.004348	0.04176	150	1830	ABCA1,ABCF1,ACACA,TMC7,PIDD1,ACTN4,RPS27A,CD320,SLC15A3,S100A1,CCR2,SCNN1G,GPR89A,CCL3,NLGN2,XCL1,FKBP1B,SDHA,LRRC8E,GPR89B,ABCC1,ANK2,ANXA2,SLC25A33,SLC39A4,TMC4,FLVCR2,PEX5L,FASLG,AQP5,SLC5A3,UQCC3,RANGRF,SLC18A2,EBP,KCNIP4,UQCRQ,SNAP25,ATP12A,ATP1B3,FYN,OAZ3,SLC37A4,CPLX1,BAK1,NDUFA2,SLC25A26,NDUFA3,NDUFA6,NDUFB8,GEM,NDUFC2,NDUFS1,NDUFS3,MLC1,SURF1,LRRC26,EIF2S2,NIPA1,UQCR11,TAPBP,CACNA1A,CACN…
GO: Biological Process	GO:0002223	stimulatory C-type lectin receptor signaling pathway		0.0001944	1	0.004403	0.04229	18	113	CD209,CLEC10A,MUC15,FYN,MUC5B,HRAS,ICAM3,PSMA1,PSMA2,PSMB3,PSMB8,PSMB9,PSMC1,PSMC4,PSMD9,PSME1,PSME2,MUC12
GO: Biological Process	GO:0009057	macromolecule catabolic process		0.00021	1	0.004743	0.04556	123	1453	RPL21,RPL23A,ABHD17A,RPL24,RPL26,RPL27A,RPL29,RPL39,STUB1,FBXL8,RPS2,RPS3A,RPS9,RPS12,RPS15,WDR81,BFAR,RPS23,RPS25,RPS27A,RPS29,RNF187,ZC3H12D,USP12,MMP12,SET,RNASEH2A,ANXA2,PNRC2,SKIV2L,SIRT2,CDK5RAP3,GET4,MAPK15,CDC26,SUMO2,DCAF11,LSM2,ASB2,FYN,OAZ3,ZFAND2A,ARRDC1,NRROS,RPL10A,SQSTM1,UBE2S,SGSM3,HERC2,CNOT3,SPSB3,TLK2,NPM1,YBX1,NSF,RNF175,RYBP,PKP3,TNFAIP3,TNFRSF1B,RPL13A,HEXA,CTSC,CBLC,CHI3L2,…
GO: Biological Process	GO:0002724	regulation of T cell cytokine production		0.000211	1	0.004753	0.04565	9	35	CCR2,XCL1,SLAMF1,B2M,GATA3,TNFRSF1B,HLA-F,SASH3,IL6
GO: Biological Process	GO:0002335	mature B cell differentiation		0.0002146	1	0.004821	0.04631	8	28	FCGR2B,DOCK10,DOCK11,PLCL2,TNFAIP3,SLAMF8,GPR183,DLL1
GO: Biological Process	GO:0071357	cellular response to type I interferon		0.0002251	1	0.005026	0.04828	16	95	IFITM3,MMP12,MX2,FADD,HLA-B,HLA-E,HLA-F,ZBP1,SAMHD1,IFI27,IFIT1,IFNAR2,LSM14A,PSMB8,IRF4,IRF7
GO: Biological Process	GO:0060337	type I interferon signaling pathway		0.0002251	1	0.005026	0.04828	16	95	IFITM3,MMP12,MX2,FADD,HLA-B,HLA-E,HLA-F,ZBP1,SAMHD1,IFI27,IFIT1,IFNAR2,LSM14A,PSMB8,IRF4,IRF7
GO: Biological Process	GO:0038093	Fc receptor signaling pathway		0.0002256	1	0.005026	0.04828	30	242	FCER1A,FCGR1A,FCGR2B,FCGR3A,CD200R1,FYN,BTK,CD3G,CD247,HCK,NCKAP1L,OSCAR,WAS,WIPF1,CRK,PSMA1,PSMA2,PSMB3,PSMB8,PSMB9,PSMC1,PSMC4,PSMD9,PSME1,PSME2,ELMO1,ITK,PTPRC,LCP2,ARPC1B
GO: Biological Process	GO:0002221	pattern recognition receptor signaling pathway		0.0002332	1	0.00517	0.04966	27	209	PIK3AP1,RPS27A,TLR6,S100A1,FADD,GFI1,BTK,LILRA2,GPS2,HAVCR2,CD86,TLR1,TNFAIP3,MFHAS1,CLEC7A,NR1D1,OTUD4,LSM14A,LRRC14,CTSB,CTSS,IRF4,PTPN22,IRF7,PTAFR,ITGB2,FLOT1
GO: Biological Process	GO:0034122	negative regulation of toll-like receptor signaling pathway		0.0002332	1	0.00517	0.04966	10	43	PIK3AP1,TLR6,LILRA2,GPS2,TNFAIP3,MFHAS1,NR1D1,OTUD4,LRRC14,IRF4
GO: Biological Process	GO:0015986	ATP synthesis coupled proton transport		0.0002497	1	0.005505	0.05287	22	156	SDHA,SLC25A33,UQCC3,UQCRQ,NDUFA2,NDUFA3,NDUFA6,NDUFB8,NDUFC2,NDUFS1,NDUFS3,SURF1,UQCR11,UQCRFS1,MTCH2,COX8A,NDUFA11,CHCHD10,NDUFS7,COA6,NDUFA13,MLXIPL
GO: Biological Process	GO:0015985	energy coupled proton transport, down electrochemical gradient		0.0002497	1	0.005505	0.05287	22	156	SDHA,SLC25A33,UQCC3,UQCRQ,NDUFA2,NDUFA3,NDUFA6,NDUFB8,NDUFC2,NDUFS1,NDUFS3,SURF1,UQCR11,UQCRFS1,MTCH2,COX8A,NDUFA11,CHCHD10,NDUFS7,COA6,NDUFA13,MLXIPL
GO: Biological Process	GO:0071661	regulation of granzyme B production		0.0002533	1	0.005512	0.05294	3	3	XCL1,CD244,PTPN22
GO: Biological Process	GO:0071613	granzyme B production		0.0002533	1	0.005512	0.05294	3	3	XCL1,CD244,PTPN22
GO: Biological Process	GO:2000449	regulation of CD8-positive, alpha-beta T cell extravasation		0.0002533	1	0.005512	0.05294	3	3	CCR2,FADD,RIPK3
GO: Biological Process	GO:0071663	positive regulation of granzyme B production		0.0002533	1	0.005512	0.05294	3	3	XCL1,CD244,PTPN22
GO: Biological Process	GO:0001788	antibody-dependent cellular cytotoxicity		0.0002533	1	0.005512	0.05294	3	3	FCGR1A,FCGR2B,HLA-E
GO: Biological Process	GO:0045086	positive regulation of interleukin-2 biosynthetic process		0.0002596	1	0.005619	0.05397	6	16	CD1D,CD28,CD86,CLEC7A,IRF4,PTPRC
GO: Biological Process	GO:0002864	regulation of acute inflammatory response to antigenic stimulus		0.0002596	1	0.005619	0.05397	6	16	FCER1A,FCGR1A,FCGR2B,SPN,BTK,HLA-E
GO: Biological Process	GO:0002702	positive regulation of production of molecular mediator of immune response		0.0002665	1	0.005755	0.05528	17	106	XCL1,CD226,CD244,B2M,GATA3,LILRB1,FFAR3,CD28,CD37,CD74,HLA-E,HLA-F,SASH3,IL6,PTPN22,PAGR1,PTPRC
GO: Biological Process	GO:0051345	positive regulation of hydrolase activity		0.0002675	1	0.00576	0.05532	81	886	RALGAPA1,ABR,PIDD1,TAX1BP3,DLC1,PLIN5,CDC42EP2,CCL3,CCL4,CCL5,CCL7,CCL8,CCL13,CCL17,CCL22,XCL1,AGAP4,ARHGAP21,SELE,ARHGAP23,FPR1,FPR2,DOCK10,FASLG,TBC1D3B,PREX2,GRHL3,ATP1B3,FYN,MTMR9,DOCK11,BAD,ADGRB3,BAK1,FADD,SSBP1,RCC2,SYNGAP1,P2RY10,C3AR1,SGSM3,NODAL,TCEA1,ADAP1,RIPK3,OPRL1,DNAJA3,NCKAP1L,PDGFRB,CTSC,CLEC7A,ARHGAP30,NLRC4,HRAS,PLCB2,CMKLR1,LTB4R,PLEK,HSF1,MTCH2,PLSCR1,COL4A3,HSPE1,CR1,CRK,PR…
GO: Biological Process	GO:0002260	lymphocyte homeostasis		0.0002767	1	0.005943	0.05709	14	78	FOXN1,DOCK10,SKIL,DOCK11,BAK1,FADD,TNFRSF17,RIPK3,DNAJA3,CD74,TNFAIP3,NCKAP1L,SLC39A3,GAPT
GO: Biological Process	GO:0002887	negative regulation of myeloid leukocyte mediated immunity		0.000304	1	0.00649	0.06233	5	11	ABR,CCR2,FCGR2B,FOXF1,CD84
GO: Biological Process	GO:0001865	NK T cell differentiation		0.000304	1	0.00649	0.06233	5	11	IKZF1,PRDM1,CD1D,ZBTB16,ITK
GO: Biological Process	GO:0048871	multicellular organismal homeostasis		0.0003045	1	0.00649	0.06233	54	537	ACACA,ESRRB,ADCY7,CCR2,FCGR3A,SCNN1G,CCL5,ADCY4,GRHL3,B2M,BBS1,BGLAP,PLCL2,CNOT3,SFN,KSR2,GPX2,TNFAIP3,UBASH3B,NAPEPLD,PDGFRB,OSCAR,POTEE,SASH3,COL14A1,PLCL1,CMKLR1,HSF1,COL9A1,ZG16B,IRX3,CPT2,NR1D1,CSF1,CSF1R,PRKAR2B,CTSS,IL6,METRNL,INPP5D,IRF4,ITGB1,ITGB3,PLEKHM1,CXCR4,USH1G,ADIPOR2,RAC2,AKT3,DLL1,RHEB,MLXIPL,LRP6,BSCL2
GO: Biological Process	GO:1905517	macrophage migration		0.0003092	1	0.006573	0.06313	12	61	CCR2,SAA1,CCL3,CCL5,SLAMF1,CD200R1,C3AR1,RPL13A,CMKLR1,MMP28,CSF1,SLAMF8
GO: Biological Process	GO:0002292	T cell differentiation involved in immune response		0.0003174	1	0.006719	0.06454	14	79	EOMES,CCR2,SLAMF6,SPN,GATA3,FGL2,NFKBIZ,CD86,CCR6,IL6,IL12RB1,IRF4,GPR183,LY9
GO: Biological Process	GO:0009199	ribonucleoside triphosphate metabolic process		0.0003176	1	0.006719	0.06454	27	213	ALDOA,SDHA,SLC25A33,UQCC3,UQCRQ,NDUFA2,NDUFA3,NDUFA6,NDUFB8,NDUFC2,NDUFS1,NDUFS3,SURF1,UQCR11,NME2,NME3,RHOQ,UQCRFS1,MTCH2,COX8A,NDUFA11,CHCHD10,NDUFS7,COA6,RAN,NDUFA13,MLXIPL
GO: Biological Process	GO:0002675	positive regulation of acute inflammatory response		0.0003324	1	0.007014	0.06737	9	37	FCER1A,FCGR1A,CCL5,ALOX5AP,BTK,FFAR3,HLA-E,PIK3CG,IL6
GO: Biological Process	GO:0035710	CD4-positive, alpha-beta T cell activation		0.0003347	1	0.00704	0.06762	17	108	CCR2,SLAMF6,XCL1,SPN,GATA3,NFKBIZ,RUNX3,CD86,NCKAP1L,CD83,SASH3,CCR6,IL6,IL12RB1,IRF4,GPR183,LY9
GO: Biological Process	GO:0045124	regulation of bone resorption		0.0003353	1	0.00704	0.06762	11	53	FCGR3A,BGLAP,TNFAIP3,UBASH3B,OSCAR,CSF1R,IL6,INPP5D,ITGB3,PLEKHM1,LRP6
GO: Biological Process	GO:1901700	response to oxygen-containing compound		0.0003395	1	0.007109	0.06828	149	1839	AANAT,ABCA1,ABR,ACACA,NCF1,CARD16,TLR6,RXRB,ADCY7,NME8,SOCS7,FCGR2B,FCGR3A,MICB,AIF1,CCL3,SLA2,CCL5,CCL7,MMP12,MMP19,FKBP1B,CXCL12,SELE,SELL,FOXO3,MRC1,ADCY4,PTPMT1,SLC25A33,FPR2,PRPF8,FASLG,SBNO2,MSX2,SIRT2,MAPK15,SMARCB1,FYN,GABPA,PDCD1LG2,SPI1,BAD,GATA3,BAK1,FADD,LILRB1,GFI1,STAT4,BGLAP,PRDM1,CD84,RPL10A,APOM,BAIAP2L1,EHMT2,NFATC4,MLC1,KLF5,BTK,NFKBIB,NME2,NLRC3,CACNA1A,HNF1B,LILRA2,RIPK3,YBX1…
GO: Biological Process	GO:0030183	B cell differentiation		0.0003446	1	0.007197	0.06913	21	149	IKZF1,FCGR2B,IKZF3,DOCK10,DOCK11,BAD,BAK1,PRDM1,BTK,PLCL2,GPS2,CD79A,TNFAIP3,NCKAP1L,VCAM1,SLAMF8,INPP5D,ITGB1,PTPRC,GPR183,DLL1
GO: Biological Process	GO:0008360	regulation of cell shape		0.0003586	1	0.00747	0.07176	22	160	ERMN,S100A13,DLC1,CDC42EP2,CCL3,CCL7,CCL13,ALDOA,FGD2,FYN,CDC42EP5,ARHGEF18,RHOQ,HCK,HPN,CRK,SYNE3,CSF1R,IL6,ITGB2,LST1,PLXNC1
GO: Biological Process	GO:0050690	regulation of defense response to virus by virus		0.0003618	1	0.00752	0.07223	8	30	FYN,B2M,CD247,CD28,HCK,AP1S3,ELMO1,DOCK2
GO: Biological Process	GO:0002312	B cell activation involved in immune response		0.0003632	1	0.00753	0.07233	14	80	FCGR2B,DOCK10,DOCK11,PLCL2,ICOSLG,CD28,TNFAIP3,CCR6,GAPT,PAGR1,PTPRC,GPR183,DLL1,CD180
GO: Biological Process	GO:0034340	response to type I interferon		0.0003654	1	0.007556	0.07258	16	99	IFITM3,MMP12,MX2,FADD,HLA-B,HLA-E,HLA-F,ZBP1,SAMHD1,IFI27,IFIT1,IFNAR2,LSM14A,PSMB8,IRF4,IRF7
GO: Biological Process	GO:0046718	viral entry into host cell		0.0003691	1	0.007615	0.07314	19	129	CD209,IFITM3,SELPLG,MRC1,SLAMF1,CD86,CD74,CCR5,CR1,PPIA,CTSB,TRIM26,ITGB1,ITGB3,ITGB7,CXCR4,PTX3,SLC52A2,RPSA
GO: Biological Process	GO:0009206	purine ribonucleoside triphosphate biosynthetic process		0.0003748	1	0.007713	0.07409	25	193	ALDOA,SDHA,SLC25A33,UQCC3,UQCRQ,NDUFA2,NDUFA3,NDUFA6,NDUFB8,NDUFC2,NDUFS1,NDUFS3,SURF1,UQCR11,NME2,NME3,UQCRFS1,MTCH2,COX8A,NDUFA11,CHCHD10,NDUFS7,COA6,NDUFA13,MLXIPL
GO: Biological Process	GO:0006469	negative regulation of protein kinase activity		0.0003821	1	0.007844	0.07534	31	261	GGNBP2,IPO7,CHORDC1,CDK5RAP3,FAM72A,SFN,NPM1,GPS2,SRCIN1,DNAJA3,DUSP16,TNFAIP3,UBASH3B,CDKN1C,CBLC,TSACC,GMFG,AIDA,IBTK,PRKAR2B,SMCR8,IL6,PTPN22,PTEN,LAX1,PTK6,PTPRC,DUSP8,TRIM27,LRP6,SPRED1
GO: Biological Process	GO:0036294	cellular response to decreased oxygen levels		0.00039	1	0.007985	0.0767	28	227	STUB1,CARD16,RPS27A,FOXO3,HYOU1,VASN,SIRT2,BAD,GATA6,EEF2K,PICK1,CYBB,PSMA1,PSMA2,PSMB3,PSMB8,PSMB9,PSMC1,PSMC4,PSMD9,PSME1,PSME2,PTEN,PTGIS,NDNF,NAMPT,CHCHD2,ENDOG
GO: Biological Process	GO:0043549	regulation of kinase activity		0.0003919	1	0.008005	0.07689	87	978	GGNBP2,NCF1,WDR81,RPS27A,TLR6,ADCY7,SOCS7,SAA1,FCER1A,FCGR1A,SLA2,CCL5,ADCY4,IPO7,FGD2,FPR1,FPR2,CHORDC1,CDK5RAP3,FAM72A,FYN,BAD,JTB,NRK,PSRC1,SFN,NPM1,RIPK3,DDR2,GPS2,SRCIN1,PKMYT1,DNAJA3,MAP4K1,TLR1,DUSP16,CD74,TNFAIP3,UBASH3B,CDC25B,TNXB,PIK3R5,CDK7,NCKAP1L,CDKN1C,PDGFRB,CBLC,S1PR2,CHRNA7,CKS1B,PIK3CG,HRAS,EEF2K,TSACC,PICK1,NRBF2,GMFG,AIDA,CRK,IBTK,CSF1,CSF1R,PRKAR2B,FAM20A,SMCR8,IL6,SLAMF8,DG…
GO: Biological Process	GO:0002820	negative regulation of adaptive immune response		0.0003979	1	0.008107	0.07787	11	54	FCGR2B,XCL1,SLAMF1,SPN,SAMSN1,LILRB1,HAVCR2,HLA-F,CR1,PTPRC,TRIM27
GO: Biological Process	GO:0002792	negative regulation of peptide secretion		0.0004049	1	0.008204	0.0788	24	183	CARD16,TLR6,FCGR2B,FKBP1B,PTPMT1,SLAMF1,CD200R1,GBP1,LILRB1,CD84,SRCIN1,ENHO,CD74,TNFAIP3,PDE1C,PDE4C,SRGN,IL6,RAB11FIP3,PTPN22,PSMD9,KCNJ11,NDUFAF2,TRIM27
GO: Biological Process	GO:0051336	regulation of hydrolase activity		0.0004054	1	0.008204	0.0788	120	1435	RALGAPA1,ABR,RPS6KA1,WDR81,PIDD1,CARD16,TAX1BP3,DLC1,PLIN5,CDC42EP2,CCL3,CCL4,CCL5,CCL7,CCL8,CCL13,CCL17,CCL22,XCL1,AGAP4,FKBP1B,ARHGAP21,SELE,SET,FGD2,ARHGAP23,FPR1,FPR2,DOCK10,FASLG,TBC1D3B,PREX2,PPP4R4,CDK5RAP3,SPINT2,STYXL1,GRHL3,ATP1B3,FYN,OAZ3,MTMR9,MYH6,SPINK2,DOCK11,BAD,ADGRB3,BAK1,FADD,GCHFR,SSBP1,RCC2,SYNGAP1,PCDH11X,SERPING1,P2RY10,C3AR1,PPP1R35,SGSM3,NODAL,SFN,NPM1,TCEA1,ADAP1,RIPK3,G…
GO: Biological Process	GO:0009145	purine nucleoside triphosphate biosynthetic process		0.0004056	1	0.008204	0.0788	25	194	ALDOA,SDHA,SLC25A33,UQCC3,UQCRQ,NDUFA2,NDUFA3,NDUFA6,NDUFB8,NDUFC2,NDUFS1,NDUFS3,SURF1,UQCR11,NME2,NME3,UQCRFS1,MTCH2,COX8A,NDUFA11,CHCHD10,NDUFS7,COA6,NDUFA13,MLXIPL
GO: Biological Process	GO:0019058	viral life cycle		0.0004148	1	0.008358	0.08028	38	345	RPS27A,CD209,IFITM3,CCL5,CCL8,SELPLG,MRC1,ANXA2,POM121C,SLAMF1,CXCR6,SMARCB1,NUP160,CD28,CD86,CD74,PCBP1,RAB43,CCR5,PLSCR1,CR1,IFI27,PPIA,IFIT1,CTSB,TRIM26,ITGB1,ITGB3,ITGB7,POM121,CXCR4,PTX3,SLC52A2,RAN,ATG16L1,RPSA,TRIM27,VPS28
GO: Biological Process	GO:0019932	second-messenger-mediated signaling		0.0004152	1	0.008358	0.08028	61	634	ABCA1,ADGRE2,ADCY7,CCR2,FCER1A,CCL3,SLA2,CCL4,FKBP1B,SELE,ADCY4,ANK2,FPR1,FPR2,ACKR4,PEX5L,CXCR6,GABBR1,ADGRB3,GBP1,SSTR5,NFATC4,ADGRE3,BTK,P2RY10,C3AR1,NME2,CACNA1C,XCR1,CXCR3,CALML3,FFAR3,KSR2,OPRL1,CD8A,ADGRE5,DDAH2,PDE4B,GNG2,HRH2,CCR4,PLCB2,CCR5,CCR6,CMKLR1,LTB4R,PLEK,HOMER3,VCAM1,HTR7,PRKAR2B,ITGAL,PTGER2,ITGB3,PTGIR,PTPRC,CXCR4,NDNF,RGS1,S1PR3,ADGRE1
GO: Biological Process	GO:0051338	regulation of transferase activity		0.0004168	1	0.008369	0.08039	95	1089	GGNBP2,STUB1,RPS2,NCF1,WDR81,RPS27A,TLR6,ADCY7,SOCS7,SAA1,FCER1A,FCGR1A,SLA2,CCL5,ADCY4,IPO7,FGD2,FPR1,FPR2,CHORDC1,CDK5RAP3,MAPK15,FAM72A,TNKS,FYN,BAD,JTB,NRK,UBE2S,PSRC1,SFN,NPM1,RIPK3,DDR2,GPS2,SRCIN1,PKMYT1,DNAJA3,MAP4K1,TLR1,DUSP16,CD74,TNFAIP3,UBASH3B,CDC25B,TNXB,PIK3R5,CDK7,NCKAP1L,CDKN1C,PDGFRB,CBLC,S1PR2,CHRNA7,CKS1B,PIK3CG,HRAS,EEF2K,TSACC,PICK1,NRBF2,GMFG,AIDA,CRK,IBTK,CSF1,CSF1R,PRKAR…
GO: Biological Process	GO:0048246	macrophage chemotaxis		0.0004187	1	0.008388	0.08057	10	46	SAA1,CCL3,CCL5,SLAMF1,C3AR1,RPL13A,CMKLR1,MMP28,CSF1,SLAMF8
GO: Biological Process	GO:0032613	interleukin-10 production		0.0004224	1	0.008442	0.08109	12	63	FCGR2B,XCL1,PDCD1LG2,LILRB1,CD84,TIGIT,CD28,CLEC7A,CD83,SASH3,IRF4,DLL1
GO: Biological Process	GO:0002293	alpha-beta T cell differentiation involved in immune response		0.000426	1	0.008473	0.08139	13	72	EOMES,CCR2,SLAMF6,SPN,GATA3,NFKBIZ,CD86,CCR6,IL6,IL12RB1,IRF4,GPR183,LY9
GO: Biological Process	GO:0002287	alpha-beta T cell activation involved in immune response		0.000426	1	0.008473	0.08139	13	72	EOMES,CCR2,SLAMF6,SPN,GATA3,NFKBIZ,CD86,CCR6,IL6,IL12RB1,IRF4,GPR183,LY9
GO: Biological Process	GO:0050709	negative regulation of protein secretion		0.0004353	1	0.008638	0.08297	23	173	CARD16,TLR6,FCGR2B,FKBP1B,PTPMT1,SLAMF1,CD200R1,GBP1,LILRB1,CD84,SRCIN1,ENHO,TNFAIP3,PDE1C,PDE4C,SRGN,IL6,RAB11FIP3,PTPN22,PSMD9,KCNJ11,NDUFAF2,TRIM27
GO: Biological Process	GO:0048003	antigen processing and presentation of lipid antigen via MHC class Ib		0.0004395	1	0.00868	0.08338	4	7	CD1B,CD1C,CD1D,CD1E
GO: Biological Process	GO:0048007	antigen processing and presentation, exogenous lipid antigen via MHC class Ib		0.0004395	1	0.00868	0.08338	4	7	CD1B,CD1C,CD1D,CD1E
GO: Biological Process	GO:0046641	positive regulation of alpha-beta T cell proliferation		0.0004658	1	0.009157	0.08795	7	24	CCR2,XCL1,CD244,CD28,HLA-E,PTPN22,PTPRC
GO: Biological Process	GO:0002710	negative regulation of T cell mediated immunity		0.0004658	1	0.009157	0.08795	7	24	FCGR2B,XCL1,SLAMF1,SPN,LILRB1,HLA-F,PTPRC
GO: Biological Process	GO:0009141	nucleoside triphosphate metabolic process		0.0004685	1	0.009186	0.08824	29	241	ALDOA,SDHA,SLC25A33,UQCC3,UQCRQ,NDUFA2,NDUFA3,NDUFA6,NDUFB8,NDUFC2,NDUFS1,NDUFS3,SURF1,UQCR11,NME2,NME3,RHOQ,ENTPD3,UQCRFS1,MTCH2,COX8A,SAMHD1,NDUFA11,CHCHD10,NDUFS7,COA6,RAN,NDUFA13,MLXIPL
GO: Biological Process	GO:0031145	anaphase-promoting complex-dependent catabolic process		0.0004718	1	0.009226	0.08861	14	82	RPS27A,CDC26,UBE2S,ANAPC1,PSMA1,PSMA2,PSMB3,PSMB8,PSMB9,PSMC1,PSMC4,PSMD9,PSME1,PSME2
GO: Biological Process	GO:0002790	peptide secretion		0.0004732	1	0.009226	0.08861	68	729	ABCA1,CARD16,TLR6,S100A13,SAA1,FCGR2B,AIF1,CCL3,CCL5,NLGN2,MMP12,FKBP1B,PTPMT1,PEX5L,SLAMF1,CD200R1,SLC18A2,SNAP25,GABBR1,CD244,BAD,CPLX1,GATA3,GBP1,SSTR5,LILRB1,CD84,CACNA1A,CACNA1C,HNF1B,LILRA2,FFAR3,CANX,SRCIN1,HAVCR2,CD2,ENHO,TLR1,CRTAM,CD74,TNFAIP3,TNFRSF1B,PCK2,PDE1C,PDE4C,HLA-E,NLRC4,PLEK,MPC2,NR1D1,PPIA,CBLN4,CSF1R,SRGN,IL6,RAB11FIP3,PTPN22,PSMD9,LAX1,PTPRN,SCG2,KCNJ11,NDUFAF2,TVP23B,LCP2…
GO: Biological Process	GO:0034220	ion transmembrane transport		0.0004738	1	0.009226	0.08861	122	1469	ABCA1,ACACA,TMC7,PIDD1,ACTN4,SLC15A3,S100A1,CCR2,SCNN1G,GPR89A,CCL3,NLGN2,XCL1,FKBP1B,SDHA,LRRC8E,GPR89B,ABCC1,ANK2,ANXA2,SLC25A33,SLC39A4,TMC4,PEX5L,FASLG,SLC5A3,UQCC3,RANGRF,SLC18A2,KCNIP4,UQCRQ,SNAP25,ATP12A,ATP1B3,FYN,OAZ3,SLC37A4,BAK1,NDUFA2,NDUFA3,NDUFA6,NDUFB8,GEM,NDUFC2,NDUFS1,NDUFS3,MLC1,SURF1,LRRC26,NIPA1,UQCR11,CACNA1A,CACNA1C,XCR1,CXCR3,SLC35D2,GRIA3,GRIK4,SLC7A7,OPRL1,ORAI1,SLC16A6,S…
GO: Biological Process	GO:0051247	positive regulation of protein metabolic process		0.0004766	1	0.009259	0.08893	151	1882	RPL26,ABCF1,STUB1,RPS2,RPS3A,NCF1,RPS9,PIDD1,RPS27A,CNPY2,TLR6,ACVRL1,ADCY7,CCR2,SAA1,DLC1,FCER1A,FCGR1A,FCGR2B,AIF1,CCL3,CCL4,CCL5,C1QTNF1,CCL7,CCL8,CCL13,CCL17,CCL22,XCL1,TRABD2A,ADCY4,FGD2,ANXA2,FPR1,FPR2,FASLG,SLAMF1,SIRT2,CDK5RAP3,MAPK15,SMARCB1,SUMO2,FYN,OAZ3,ZFAND2A,SPN,BAD,GATA3,BAK1,FADD,CD84,BMPR1A,JTB,SQSTM1,NRK,UBE2S,SGSM3,NODAL,PSRC1,NPM1,ICOSLG,RIPK3,NSF,DDR2,KSR2,SRCIN1,HAVCR2,DNAJ…
GO: Biological Process	GO:0001932	regulation of protein phosphorylation		0.0004786	1	0.009276	0.0891	133	1625	PIK3AP1,GGNBP2,NCF1,RPS27A,TLR6,ACVRL1,ADCY7,SAA1,FCER1A,FCGR1A,FCGR2B,AIF1,CCL3,CCL4,CCL5,C1QTNF1,CCL7,CCL8,CCL13,CCL17,CCL22,XCL1,ADCY4,IPO7,FGD2,ANXA2,FPR1,FPR2,CHORDC1,SLAMF1,SIRT2,CDK5RAP3,MAPK15,FAM72A,FYN,SPN,BAK1,GBP1,SAMSN1,SYNGAP1,CD84,BMPR1A,JTB,SQSTM1,NRK,PLCL2,NODAL,PSRC1,SFN,NPM1,RIPK3,DDR2,GPS2,KSR2,SRCIN1,DOK2,PKMYT1,HAVCR2,DNAJA3,RELL2,MAP4K1,TLR1,DUSP16,CD74,TNFAIP3,UBASH3B,CDC2…
GO: Biological Process	GO:0043604	amide biosynthetic process		0.0004799	1	0.00928	0.08914	83	930	RPL21,RPL23A,MRPL23,RPL24,RPL26,MTG1,RPL27A,RPL29,AANAT,ABCF1,RPL39,ACACA,MRPL12,MRPS12,RPS2,RPS3A,RPS6KA1,RPS9,RPS12,NMRAL1,RPS15,RPS23,RPS25,RPS27A,RPS29,ZC3H12D,CCL5,FOXO3,MRPS18B,ST6GALNAC3,EIF4EBP3,EIF3F,SRP9,RPL10A,PDF,EIF2S2,EIF3K,CNOT3,NOTCH4,NPM1,CARS1,CD28,PKP3,RPL13A,PCBP1,HNRNPL,EEF2K,VARS1,EEFSEC,MPC2,MTHFD1L,MRPS24,MRPL41,LSM14A,MRPL38,IL6,JMJD4,CTIF,UPF3A,PTAFR,BTG2,DHFR,DHPS,ST8SI…
GO: Biological Process	GO:2000514	regulation of CD4-positive, alpha-beta T cell activation		0.0004894	1	0.009441	0.09069	13	73	CCR2,XCL1,GATA3,NFKBIZ,RUNX3,CD86,NCKAP1L,CD83,SASH3,CCR6,IL6,IL12RB1,IRF4
GO: Biological Process	GO:0031663	lipopolysaccharide-mediated signaling pathway		0.000491	1	0.009451	0.09078	12	64	CARD16,CCL3,CCL5,PRDM1,CD84,LILRA2,TNFAIP3,HCK,LY86,PTPN22,PTAFR,CD180
GO: Biological Process	GO:0032418	lysosome localization		0.0005358	1	0.01029	0.09882	14	83	ADGRE2,S100A13,FCER1A,FOXF1,CPLX2,SNAP23,BLOC1S1,CD84,STXBP2,BTK,PIK3CG,YWHAZ,PLEKHM1,RAC2
GO: Biological Process	GO:0042113	B cell activation		0.0005516	1	0.01055	0.1014	37	338	IKZF1,CD320,FCGR2B,SLA2,IKZF3,DOCK10,BTLA,DOCK11,BAD,BAK1,SAMSN1,PRDM1,BTK,PLCL2,ICOSLG,GPS2,CD28,CD86,CD74,CD79A,TNFAIP3,NCKAP1L,CHRNA7,SASH3,CCR6,VCAM1,IL6,SLAMF8,INPP5D,GAPT,PAGR1,ITGB1,LAX1,PTPRC,GPR183,DLL1,CD180
GO: Biological Process	GO:0019722	calcium-mediated signaling		0.0005523	1	0.01055	0.1014	30	255	CCR2,FCER1A,CCL3,SLA2,CCL4,FKBP1B,SELE,ANK2,FPR2,ACKR4,CXCR6,GBP1,NFATC4,BTK,CACNA1C,XCR1,CXCR3,CALML3,KSR2,CD8A,CCR4,CCR5,CCR6,CMKLR1,PLEK,HOMER3,VCAM1,ITGAL,PTPRC,CXCR4
GO: Biological Process	GO:0001818	negative regulation of cytokine production		0.0005534	1	0.01055	0.1014	36	326	CARD16,TLR6,ADCY7,FCGR2B,XCL1,SLAMF1,CD200R1,SLC37A4,PDCD1LG2,GATA3,GATA6,GBP1,LILRB1,CD84,BTK,NLRC3,HAVCR2,TIGIT,TNFAIP3,NCKAP1L,HLA-F,VSIG4,CD83,CHRNA7,SCGB1A1,CMKLR1,HSF1,HOMER3,SRGN,IL6,INPP5D,PTPN22,PTPRC,DLL1,TRIM27,CD96
GO: Biological Process	GO:0046782	regulation of viral transcription		0.0005688	1	0.01082	0.104	12	65	IFITM3,CCL3,CCL4,CCL5,SMARCB1,SUPT4H1,HPN,POU2F3,POLR2A,POLR2I,NELFE,TRIM27
GO: Biological Process	GO:0042100	B cell proliferation		0.0005753	1	0.01092	0.1049	16	103	CD320,FCGR2B,IKZF3,BTLA,PRDM1,BTK,PLCL2,CD74,CD79A,NCKAP1L,SASH3,INPP5D,GAPT,PTPRC,GPR183,CD180
GO: Biological Process	GO:0045954	positive regulation of natural killer cell mediated cytotoxicity		0.0005822	1	0.01103	0.1059	8	32	SLAMF6,MICB,CD226,CRTAM,HLA-E,HLA-F,NCR3,SH2D1A
GO: Biological Process	GO:0042254	ribosome biogenesis		0.0005847	1	0.01105	0.1061	34	303	RPL23A,RPL24,RPL26,FBL,RPS2,MRM1,RPS9,RPS15,RPS25,FRG1,RPL10A,SURF6,NPM1,DDX52,WDR46,ZNHIT3,RPL7L1,RRN3,METTL15,SENP3,PTEN,DDX24,RAN,REXO4,RPSA,MRPS2,RPL26L1,AATF,IMP3,RPL5,RPL6,RPL7,RPL7A,RPL10
GO: Biological Process	GO:0009201	ribonucleoside triphosphate biosynthetic process		0.0005947	1	0.01121	0.1077	25	199	ALDOA,SDHA,SLC25A33,UQCC3,UQCRQ,NDUFA2,NDUFA3,NDUFA6,NDUFB8,NDUFC2,NDUFS1,NDUFS3,SURF1,UQCR11,NME2,NME3,UQCRFS1,MTCH2,COX8A,NDUFA11,CHCHD10,NDUFS7,COA6,NDUFA13,MLXIPL
GO: Biological Process	GO:0070374	positive regulation of ERK1 and ERK2 cascade		0.0006553	1	0.01233	0.1184	29	246	CCL3,CCL4,CCL5,CCL7,CCL8,CCL13,CCL17,CCL22,XCL1,FPR2,SLAMF1,NODAL,HAVCR2,CD74,PDGFRB,MFHAS1,CHRNA7,HRAS,NECAB2,CSF1R,IL6,NDRG4,PTPN22,PTEN,ITGB3,PTPRC,NELFE,RAP1B,GPR183
GO: Biological Process	GO:0042255	ribosome assembly		0.0006567	1	0.01233	0.1184	12	66	RPL23A,RPL24,RPS2,RPS15,RPS25,SURF6,NPM1,RPSA,MRPS2,RPL5,RPL6,RPL10
GO: Biological Process	GO:0002526	acute inflammatory response		0.0006853	1	0.01283	0.1233	18	125	SAA1,SAA4,FCER1A,FCGR1A,FCGR2B,CCL5,ALOX5AP,SPN,GATA3,BTK,FFAR3,HLA-E,PIK3CG,HPR,PLSCR1,VCAM1,IL6,DNASE1L3
GO: Biological Process	GO:0030101	natural killer cell activation		0.0007143	1	0.01335	0.1282	16	105	IKZF1,SLAMF6,MICB,SLAMF1,SLAMF7,CD244,PRDM1,HAVCR2,CD2,HLA-E,HLA-F,NCR3,TOX,PTPN22,ITGB2,PTPRC
GO: Biological Process	GO:0071692	protein localization to extracellular region		0.0007364	1	0.01373	0.1319	64	688	ABCA1,CARD16,TLR6,S100A13,SAA1,FCGR2B,AIF1,CCL3,CCL5,NLGN2,MMP12,FKBP1B,PTPMT1,SLAMF1,CD200R1,SLC18A2,SNAP25,CD244,BAD,CPLX1,GATA3,GBP1,NRROS,SSTR5,LILRB1,CD84,CACNA1A,CACNA1C,HNF1B,LILRA2,CANX,SRCIN1,HAVCR2,CD2,ENHO,TLR1,CRTAM,TNFAIP3,TNFRSF1B,PCK2,PDE1C,PDE4C,HLA-E,NLRC4,PLEK,MPC2,NR1D1,PPIA,CBLN4,CSF1R,SRGN,IL6,RAB11FIP3,PTPN22,PSMD9,LAX1,PTPRN,SCG2,KCNJ11,NDUFAF2,TVP23B,LCP2,TRIM27,GSDMD
GO: Biological Process	GO:0050868	negative regulation of T cell activation		0.0007542	1	0.01396	0.1341	18	126	FCGR2B,ZC3H12D,XCL1,BTLA,PDCD1LG2,SPN,LILRB1,FGL2,RUNX3,HAVCR2,TIGIT,CD86,CD74,DLG5,VSIG4,SCGB1A1,PTPN22,LAX1
GO: Biological Process	GO:0002889	regulation of immunoglobulin mediated immune response		0.0007543	1	0.01396	0.1341	11	58	FCER1A,FCGR1A,FCGR2B,XCL1,CD226,BTK,CD28,HLA-E,CR1,PAGR1,PTPRC
GO: Biological Process	GO:0002712	regulation of B cell mediated immunity		0.0007543	1	0.01396	0.1341	11	58	FCER1A,FCGR1A,FCGR2B,XCL1,CD226,BTK,CD28,HLA-E,CR1,PAGR1,PTPRC
GO: Biological Process	GO:0030888	regulation of B cell proliferation		0.0007556	1	0.01396	0.1341	12	67	CD320,FCGR2B,IKZF3,BTLA,PRDM1,BTK,CD74,NCKAP1L,SASH3,INPP5D,PTPRC,GPR183
GO: Biological Process	GO:0072683	T cell extravasation		0.0007628	1	0.014	0.1345	5	13	CCR2,CCL5,FADD,RIPK3,CRK
GO: Biological Process	GO:0060340	positive regulation of type I interferon-mediated signaling pathway		0.0007628	1	0.014	0.1345	5	13	MMP12,FADD,ZBP1,LSM14A,IRF7
GO: Biological Process	GO:0002430	complement receptor mediated signaling pathway		0.0007628	1	0.014	0.1345	5	13	FPR1,FPR2,C3AR1,CMKLR1,CR1
GO: Biological Process	GO:0050663	cytokine secretion		0.0007718	1	0.01414	0.1358	31	272	ABCA1,CARD16,TLR6,S100A13,SAA1,FCGR2B,AIF1,CCL3,MMP12,SLAMF1,CD200R1,CD244,GATA3,GBP1,LILRB1,CD84,LILRA2,HAVCR2,CD2,TLR1,CRTAM,TNFAIP3,TNFRSF1B,NLRC4,CSF1R,SRGN,IL6,PTPN22,LCP2,TRIM27,GSDMD
GO: Biological Process	GO:0072593	reactive oxygen species metabolic process		0.0007794	1	0.01424	0.1368	35	320	NCF1,TLR6,PLIN5,AIF1,FOXO3,SLC25A33,FPR2,HBP1,SIRT2,DUOXA1,SLC18A2,FYN,GLS2,GCHFR,NRROS,NDUFS1,NDUFS3,RIPK3,GPX3,TFAP2A,DDAH2,PDGFRB,MPV17L,CLEC7A,IL6,CYBB,ITGB2,PTGIS,PTX3,DHFR,RAC2,NDUFAF2,EEF1A1,NDUFA13,AATF
GO: Biological Process	GO:0006754	ATP biosynthetic process		0.0008246	1	0.01504	0.1444	23	181	ALDOA,SDHA,SLC25A33,UQCC3,UQCRQ,NDUFA2,NDUFA3,NDUFA6,NDUFB8,NDUFC2,NDUFS1,NDUFS3,SURF1,UQCR11,UQCRFS1,MTCH2,COX8A,NDUFA11,CHCHD10,NDUFS7,COA6,NDUFA13,MLXIPL
GO: Biological Process	GO:0002885	positive regulation of hypersensitivity		0.000836	1	0.01505	0.1445	4	8	FCER1A,FCGR1A,BTK,HLA-E
GO: Biological Process	GO:0009438	methylglyoxal metabolic process		0.000836	1	0.01505	0.1445	4	8	ALDOA,HAGHL,TPI1,PNKD
GO: Biological Process	GO:0035740	CD8-positive, alpha-beta T cell proliferation		0.000836	1	0.01505	0.1445	4	8	XCL1,CD244,HLA-E,PTPN22
GO: Biological Process	GO:0051136	regulation of NK T cell differentiation		0.000836	1	0.01505	0.1445	4	8	IKZF1,PRDM1,CD1D,ZBTB16
GO: Biological Process	GO:1902075	cellular response to salt		0.000836	1	0.01505	0.1445	4	8	HNRNPA1,HSF1,DAXX,LMNB1
GO: Biological Process	GO:2000564	regulation of CD8-positive, alpha-beta T cell proliferation		0.000836	1	0.01505	0.1445	4	8	XCL1,CD244,HLA-E,PTPN22
GO: Biological Process	GO:0043603	cellular amide metabolic process		0.0008669	1	0.01557	0.1496	103	1225	RPL21,RPL23A,MRPL23,RPL24,RPL26,MTG1,RPL27A,RPL29,AANAT,ABCF1,RPL39,ACACA,MRPL12,MRPS12,RPS2,RPS3A,RPS6KA1,RPS9,RPS12,NMRAL1,RPS15,RPS23,RPS25,RPS27A,RPS29,ZC3H12D,CCL5,FOXO3,MRPS18B,ACOT1,ST6GALNAC3,EIF4EBP3,EIF3F,PSENEN,SRP9,FTCD,RPL10A,PDF,EIF2S2,EIF3K,TAPBP,CNOT3,NOTCH4,NPM1,GPX3,CARS1,ADAMTS13,GSTM3,GSTM5,CD28,PKP3,RPL13A,PCBP1,HEXA,NAPEPLD,CEL,CHRNA7,HNRNPL,SLC25A32,EEF2K,HSD11B1,VARS1,TRHD…
GO: Biological Process	GO:0042981	regulation of apoptotic process		0.0008742	1	0.01567	0.1505	142	1779	RPL26,ABR,RPS3A,RPS6KA1,MAZ,PIDD1,EVI2B,CARD16,ACTN4,BFAR,RPS27A,RPS29,DLC1,TLE5,AIF1,CCL3,CCL5,CXCL12,SELL,FOXO3,SET,IKZF3,PTPMT1,HYOU1,ANK2,FGD2,MIEN1,SKIL,FASLG,ELL3,MSX2,SIRT2,NRBP2,FAM72A,STYXL1,FYN,GLS2,SPINK2,TNFSF9,PSENEN,BAD,GATA3,BAK1,GATA6,FADD,BCL2A1,LILRB1,GFER,NDUFS3,SYNGAP1,BMPR1A,NFATC4,SQSTM1,BTK,NME2,NODAL,SFN,NPM1,CACNA1A,HNF1B,CXCR3,RIPK3,PIM2,YBX1,NR4A2,ARHGEF18,RUNX3,TFAP2A,…
GO: Biological Process	GO:0002720	positive regulation of cytokine production involved in immune response		0.0008762	1	0.01567	0.1505	11	59	XCL1,CD226,B2M,GATA3,LILRB1,FFAR3,CD74,HLA-E,HLA-F,SASH3,IL6
GO: Biological Process	GO:0006812	cation transport		0.0008925	1	0.01576	0.1513	117	1423	ACTN4,SLC15A3,S100A1,CCR2,FCER1A,SCNN1G,CCL3,MLLT6,CCL4,CCL5,CCL8,NLGN2,XCL1,FKBP1B,FKBP4,CXCL12,SDHA,ANK2,ANXA2,SLC25A33,SLC39A4,HBP1,FLVCR2,PEX5L,FASLG,SLC5A3,MAPK15,UQCC3,RANGRF,SLC18A2,KCNIP4,FTL,UQCRQ,SNAP25,ATP12A,ATP1B3,FYN,OAZ3,GABBR1,B2M,BAK1,SNAP23,NDUFA2,NDUFA3,NDUFA6,NDUFB8,LILRB1,GEM,NDUFC2,NDUFS1,NDUFS3,CD84,SURF1,BTK,LRRC26,NIPA1,UQCR11,CACNA1A,CACNA1C,XCR1,CXCR3,LILRA2,NSF,GRIA3,G…
GO: Biological Process	GO:0009306	protein secretion		0.0008939	1	0.01576	0.1513	63	680	ABCA1,CARD16,TLR6,S100A13,SAA1,FCGR2B,AIF1,CCL3,CCL5,NLGN2,MMP12,FKBP1B,PTPMT1,SLAMF1,CD200R1,SLC18A2,SNAP25,CD244,BAD,CPLX1,GATA3,GBP1,SSTR5,LILRB1,CD84,CACNA1A,CACNA1C,HNF1B,LILRA2,CANX,SRCIN1,HAVCR2,CD2,ENHO,TLR1,CRTAM,TNFAIP3,TNFRSF1B,PCK2,PDE1C,PDE4C,HLA-E,NLRC4,PLEK,MPC2,NR1D1,PPIA,CBLN4,CSF1R,SRGN,IL6,RAB11FIP3,PTPN22,PSMD9,LAX1,PTPRN,SCG2,KCNJ11,NDUFAF2,TVP23B,LCP2,TRIM27,GSDMD
GO: Biological Process	GO:0017144	drug metabolic process		0.0008967	1	0.01576	0.1513	69	760	AANAT,NCF1,CD320,TLR6,ADH1C,AIF1,ALDOA,SDHA,ABCC1,AMT,FMO3,SLC25A33,DUOXA1,UQCC3,UQCRQ,FYN,GCHFR,NDUFA2,NDUFA3,FTCD,NDUFA6,SULT1C4,NDUFB8,BDH1,NDUFC2,NDUFS1,GFI1,NDUFS3,SULT1A1,SURF1,UQCR11,GPX3,NR4A2,SLC25A19,PCK2,NPL,DDAH2,PDE1B,MPV17L,CLEC7A,CHI3L2,CHRNA7,SLC25A32,VKORC1,BHMT2,UQCRFS1,MTCH2,MTHFD1L,COX8A,PNKD,NDUFA11,IL6,CYBB,CYP2A7,CHCHD10,NDUFS7,ITGB2,PTGIS,AKR1C1,COA6,PTX3,DHFR,PDXP,PYCR1,S…
GO: Biological Process	GO:0031589	cell-substrate adhesion		0.0008989	1	0.01576	0.1513	40	384	RPL29,ACTN4,ACVRL1,DLC1,MMP12,FOXF1,EGFLAM,GBP1,RCC2,GP5,OTOA,DDR1,DDR2,SRCIN1,ADAMTS13,RELL2,TNXB,VIT,VCAM1,BCAR1,CRK,CSF1,PTEN,ITGAL,ITGB1,ITGB2,ITGB3,ZYX,ITGB7,PTPRK,PTPRO,RAC2,CASS4,NDNF,EDIL3,ADAMTS12,LIMS1,BCAM,TACSTD2,CD96
GO: Biological Process	GO:0002714	positive regulation of B cell mediated immunity		0.0009013	1	0.01576	0.1513	9	42	FCER1A,FCGR1A,XCL1,CD226,BTK,CD28,HLA-E,PAGR1,PTPRC
GO: Biological Process	GO:0002891	positive regulation of immunoglobulin mediated immune response		0.0009013	1	0.01576	0.1513	9	42	FCER1A,FCGR1A,XCL1,CD226,BTK,CD28,HLA-E,PAGR1,PTPRC
GO: Biological Process	GO:2000516	positive regulation of CD4-positive, alpha-beta T cell activation		0.0009013	1	0.01576	0.1513	9	42	CCR2,XCL1,NFKBIZ,CD86,NCKAP1L,CD83,SASH3,IL6,IL12RB1
GO: Biological Process	GO:0001810	regulation of type I hypersensitivity		0.0009037	1	0.01576	0.1513	3	4	FCER1A,FCGR2B,BTK
GO: Biological Process	GO:0016068	type I hypersensitivity		0.0009037	1	0.01576	0.1513	3	4	FCER1A,FCGR2B,BTK
GO: Biological Process	GO:0045658	regulation of neutrophil differentiation		0.0009037	1	0.01576	0.1513	3	4	EVI2B,IKZF1,INPP5D
GO: Biological Process	GO:0061218	negative regulation of mesonephros development		0.0009037	1	0.01576	0.1513	3	4	GATA3,HNF1B,TACSTD2
GO: Biological Process	GO:0002477	antigen processing and presentation of exogenous peptide antigen via MHC class Ib		0.0009037	1	0.01576	0.1513	3	4	B2M,HLA-E,HLA-F
GO: Biological Process	GO:0035592	establishment of protein localization to extracellular region		0.0009274	1	0.01614	0.155	63	681	ABCA1,CARD16,TLR6,S100A13,SAA1,FCGR2B,AIF1,CCL3,CCL5,NLGN2,MMP12,FKBP1B,PTPMT1,SLAMF1,CD200R1,SLC18A2,SNAP25,CD244,BAD,CPLX1,GATA3,GBP1,SSTR5,LILRB1,CD84,CACNA1A,CACNA1C,HNF1B,LILRA2,CANX,SRCIN1,HAVCR2,CD2,ENHO,TLR1,CRTAM,TNFAIP3,TNFRSF1B,PCK2,PDE1C,PDE4C,HLA-E,NLRC4,PLEK,MPC2,NR1D1,PPIA,CBLN4,CSF1R,SRGN,IL6,RAB11FIP3,PTPN22,PSMD9,LAX1,PTPRN,SCG2,KCNJ11,NDUFAF2,TVP23B,LCP2,TRIM27,GSDMD
GO: Biological Process	GO:0045453	bone resorption		0.0009392	1	0.01631	0.1566	13	78	FCGR3A,BGLAP,TNFAIP3,UBASH3B,OSCAR,CSF1R,CTSS,IL6,INPP5D,ITGB3,PLEKHM1,RAC2,LRP6
GO: Biological Process	GO:0002761	regulation of myeloid leukocyte differentiation		0.0009439	1	0.01635	0.1571	19	139	FSTL3,EVI2B,IKZF1,CCL3,CCL5,FADD,LILRB1,BGLAP,NME2,LILRB4,CD74,UBASH3B,HCLS1,CSF1,CSF1R,INPP5D,IRF7,ITGB3,LIF
GO: Biological Process	GO:0051702	interaction with symbiont		0.0009772	1	0.0169	0.1623	14	88	NCF1,CCL3,CCL4,CCL5,CCL8,ANXA2,SMARCB1,GPX2,NAPEPLD,HPN,POU2F3,IFI27,CSF1R,PTX3
GO: Biological Process	GO:0042093	T-helper cell differentiation		0.0009911	1	0.0171	0.1643	12	69	CCR2,SLAMF6,SPN,GATA3,NFKBIZ,CD86,CCR6,IL6,IL12RB1,IRF4,GPR183,LY9
GO: Biological Process	GO:0002295	T-helper cell lineage commitment		0.001014	1	0.01745	0.1676	6	20	SLAMF6,SPN,IL6,IL12RB1,IRF4,LY9
GO: Biological Process	GO:0002438	acute inflammatory response to antigenic stimulus		0.001015	1	0.01745	0.1676	7	27	FCER1A,FCGR1A,FCGR2B,SPN,GATA3,BTK,HLA-E
GO: Biological Process	GO:0045597	positive regulation of cell differentiation		0.001075	1	0.01844	0.1771	99	1177	RPS6KA1,EVI2B,IKZF1,ACVRL1,CCR2,FDPS,CCL3,CCL5,NLGN2,FKBP1B,CXCL12,FOXO3,FOXN1,ANXA2,SKIL,ELL3,MSR1,SCARF1,MSX2,SIRT2,DUOXA1,STYXL1,FYN,SOX5,TNFSF9,BAD,GATA3,GATA6,FADD,IL1RL2,GFI1,PRDM1,BMPR1A,KLF5,BTK,NME2,SFN,LILRB4,DDR2,NFKBIZ,RUNX3,CD1D,CD86,CD74,TNFRSF1B,CDH4,HCLS1,NCKAP1L,DLG5,NAPEPLD,HLA-DMA,GDF6,CLEC7A,S1PR2,CD83,WNT5B,CPNE6,CLIC1,SASH3,UCHL3,ASPM,EEF2K,CMKLR1,HTR7,IRX3,CRK,CSF1,CSF1R,RR…
GO: Biological Process	GO:0046633	alpha-beta T cell proliferation		0.001078	1	0.01845	0.1772	9	43	CCR2,XCL1,BTLA,CD244,CD28,HLA-E,PTPN22,PTPRC,DOCK2
GO: Biological Process	GO:0019886	antigen processing and presentation of exogenous peptide antigen via MHC class II		0.001098	1	0.01876	0.1802	15	99	FCGR2B,CANX,CD74,HLA-DMA,HLA-DMB,HLA-DOA,HLA-DPA1,HLA-DPB1,AP1S3,CTSS,KIF4A,RILP,KIF15,DYNC1I2,KIF22
GO: Biological Process	GO:0002717	positive regulation of natural killer cell mediated immunity		0.001104	1	0.01882	0.1807	8	35	SLAMF6,MICB,CD226,CRTAM,HLA-E,HLA-F,NCR3,SH2D1A
GO: Biological Process	GO:1900025	negative regulation of substrate adhesion-dependent cell spreading		0.001126	1	0.01908	0.1833	5	14	ACTN4,GBP1,RCC2,BCAR1,TACSTD2
GO: Biological Process	GO:0001787	natural killer cell proliferation		0.001126	1	0.01908	0.1833	5	14	SLAMF6,SLAMF1,CD244,HLA-E,PTPN22
GO: Biological Process	GO:0045060	negative thymic T cell selection		0.001126	1	0.01908	0.1833	5	14	SPN,CD28,CD74,PTPRC,DOCK2
GO: Biological Process	GO:0045859	regulation of protein kinase activity		0.001154	1	0.01951	0.1874	79	903	GGNBP2,NCF1,RPS27A,TLR6,ADCY7,SAA1,FCER1A,FCGR1A,CCL5,ADCY4,IPO7,FGD2,FPR1,CHORDC1,CDK5RAP3,FAM72A,FYN,JTB,NRK,PSRC1,SFN,NPM1,RIPK3,DDR2,GPS2,SRCIN1,PKMYT1,DNAJA3,MAP4K1,TLR1,DUSP16,CD74,TNFAIP3,UBASH3B,CDC25B,TNXB,PIK3R5,CDK7,NCKAP1L,CDKN1C,PDGFRB,CBLC,S1PR2,CHRNA7,CKS1B,PIK3CG,HRAS,EEF2K,TSACC,PICK1,GMFG,AIDA,CRK,IBTK,CSF1,CSF1R,PRKAR2B,FAM20A,SMCR8,IL6,DGKB,DGKG,PTPN22,DAXX,PTEN,ITGB3,ZEB2,LAX…
GO: Biological Process	GO:0045333	cellular respiration		0.001214	1	0.02048	0.1967	25	209	ETFB,SDHA,UQCC3,UQCRQ,BLOC1S1,NDUFA2,NDUFA3,NDUFA6,NDUFB8,NDUFC2,NDUFS1,NDUFS3,NFATC4,SURF1,UQCR11,UQCRFS1,MTCH2,D2HGDH,COX8A,NDUFA11,NDUFS7,COA6,SLC25A18,NDUFAF2,NDUFA13
GO: Biological Process	GO:0071453	cellular response to oxygen levels		0.001219	1	0.02051	0.197	28	244	STUB1,CARD16,RPS27A,FOXO3,HYOU1,VASN,SIRT2,BAD,GATA6,EEF2K,PICK1,CYBB,PSMA1,PSMA2,PSMB3,PSMB8,PSMB9,PSMC1,PSMC4,PSMD9,PSME1,PSME2,PTEN,PTGIS,NDNF,NAMPT,CHCHD2,ENDOG
GO: Biological Process	GO:0030260	entry into host cell		0.001223	1	0.02051	0.197	19	142	CD209,IFITM3,SELPLG,MRC1,SLAMF1,CD86,CD74,CCR5,CR1,PPIA,CTSB,TRIM26,ITGB1,ITGB3,ITGB7,CXCR4,PTX3,SLC52A2,RPSA
GO: Biological Process	GO:0044409	entry into host		0.001223	1	0.02051	0.197	19	142	CD209,IFITM3,SELPLG,MRC1,SLAMF1,CD86,CD74,CCR5,CR1,PPIA,CTSB,TRIM26,ITGB1,ITGB3,ITGB7,CXCR4,PTX3,SLC52A2,RPSA
GO: Biological Process	GO:0031664	regulation of lipopolysaccharide-mediated signaling pathway		0.001282	1	0.02141	0.2057	7	28	CARD16,PRDM1,CD84,LILRA2,TNFAIP3,LY86,CD180
GO: Biological Process	GO:0072643	interferon-gamma secretion		0.001282	1	0.02141	0.2057	7	28	SLAMF1,CD244,GATA3,LILRB1,CD2,PTPN22,TRIM27
GO: Biological Process	GO:0002294	CD4-positive, alpha-beta T cell differentiation involved in immune response		0.001285	1	0.02141	0.2057	12	71	CCR2,SLAMF6,SPN,GATA3,NFKBIZ,CD86,CCR6,IL6,IL12RB1,IRF4,GPR183,LY9
GO: Biological Process	GO:0043067	regulation of programmed cell death		0.001292	1	0.0215	0.2065	143	1811	RPL26,ABR,RPS3A,RPS6KA1,MAZ,PIDD1,EVI2B,CARD16,ACTN4,BFAR,RPS27A,RPS29,DLC1,TLE5,AIF1,CCL3,CCL5,CXCL12,SELL,FOXO3,SET,IKZF3,PTPMT1,HYOU1,ANK2,FGD2,MIEN1,SKIL,FASLG,ELL3,MSX2,SIRT2,NRBP2,FAM72A,STYXL1,FYN,GLS2,SPINK2,TNFSF9,PSENEN,BAD,GATA3,BAK1,GATA6,FADD,BCL2A1,LILRB1,GFER,NDUFS3,SYNGAP1,BMPR1A,NFATC4,SQSTM1,BTK,NME2,NODAL,SFN,NPM1,CACNA1A,HNF1B,CXCR3,RIPK3,PIM2,YBX1,NR4A2,ARHGEF18,RUNX3,TFAP2A,…
GO: Biological Process	GO:0009142	nucleoside triphosphate biosynthetic process		0.001299	1	0.02157	0.2071	25	210	ALDOA,SDHA,SLC25A33,UQCC3,UQCRQ,NDUFA2,NDUFA3,NDUFA6,NDUFB8,NDUFC2,NDUFS1,NDUFS3,SURF1,UQCR11,NME2,NME3,UQCRFS1,MTCH2,COX8A,NDUFA11,CHCHD10,NDUFS7,COA6,NDUFA13,MLXIPL
GO: Biological Process	GO:0051050	positive regulation of transport		0.001335	1	0.02209	0.2122	97	1157	ABCA1,ABR,ACTN4,S100A1,CCR2,SAA1,FCER1A,FCGR1A,FCGR2B,AIF1,CCL3,MLLT6,CCL4,CCL5,C1QTNF1,NLGN2,MMP12,XCL1,CXCL12,SELE,ANK2,ANXA2,FPR2,HBP1,PEX5L,SLAMF1,SNAP25,ATP1B3,FYN,OAZ3,GABBR1,CD244,B2M,BAD,GATA3,BAK1,CD84,STXBP2,MLC1,LRRC26,SFN,CACNA1C,CXCR3,LILRA2,GPS2,OPRL1,HAVCR2,RHOQ,ORAI1,CD2,TLR1,CRTAM,PCK2,HCLS1,NCKAP1L,PDGFRB,PDZK1,HLA-E,HLA-F,CLEC7A,HRAS,EEF2K,FXYD1,PICK1,TCAF2,MPC2,WIPF1,PPIA,YWHA…
GO: Biological Process	GO:0043372	positive regulation of CD4-positive, alpha-beta T cell differentiation		0.001344	1	0.02209	0.2122	8	36	CCR2,NFKBIZ,CD86,NCKAP1L,CD83,SASH3,IL6,IL12RB1
GO: Biological Process	GO:2000406	positive regulation of T cell migration		0.001344	1	0.02209	0.2122	8	36	CCR2,AIF1,CCL5,XCL1,CXCL12,SPN,FADD,ITGB3
GO: Biological Process	GO:0042535	positive regulation of tumor necrosis factor biosynthetic process		0.001346	1	0.02209	0.2122	6	21	CCR2,SPN,TNFRSF8,TLR1,CLEC7A,CYBB
GO: Biological Process	GO:0002313	mature B cell differentiation involved in immune response		0.001346	1	0.02209	0.2122	6	21	FCGR2B,DOCK10,DOCK11,TNFAIP3,GPR183,DLL1
GO: Biological Process	GO:0043373	CD4-positive, alpha-beta T cell lineage commitment		0.001346	1	0.02209	0.2122	6	21	SLAMF6,SPN,IL6,IL12RB1,IRF4,LY9
GO: Biological Process	GO:0071675	regulation of mononuclear cell migration		0.001351	1	0.0221	0.2123	10	53	CCR2,AIF1,CCL5,CXCL12,FPR2,SLAMF1,C3AR1,CMKLR1,CSF1,SLAMF8
GO: Biological Process	GO:0070498	interleukin-1-mediated signaling pathway		0.001352	1	0.0221	0.2123	15	101	RPS27A,IL1RL2,SQSTM1,OTUD4,IL6,PSMA1,PSMA2,PSMB3,PSMB8,PSMB9,PSMC1,PSMC4,PSMD9,PSME1,PSME2
GO: Biological Process	GO:0072594	establishment of protein localization to organelle		0.001362	1	0.02222	0.2134	57	612	RPL21,RPL23A,RPL24,RPL26,RPL27A,RPL29,RPL39,RPS2,RPS3A,RPS9,RPS12,RPS15,RPS23,RPS25,RPS27A,RPS29,TOMM5,MMP12,IPO7,PEX5L,POM121C,SIRT2,SNAP25,BAD,SRP9,RPL10A,DHRS4,SFN,TNFAIP3,RPL13A,HCLS1,TIMM22,MTCH2,PICK1,PMM1,CRAT,YWHAE,YWHAZ,DECR2,IL10RA,SPCS2,PTPN22,ITGB3,POM121,RAC2,RAN,RPSA,NDUFA13,VPS28,RPL5,RPL6,RPL7,RPL7A,RPL10,RPL15,RPL17,RPL18A
GO: Biological Process	GO:1901615	organic hydroxy compound metabolic process		0.00138	1	0.02246	0.2158	55	586	ABCA1,ACACA,RDH13,ADH1C,FDPS,HSD17B7,HAGHL,SLC5A3,SCARF1,DUOXA1,EBP,SLC37A4,CD244,GATA3,SULT1C4,APOBR,GFI1,DHRS4,SULT1A1,PLCL2,NR4A2,NUDT3,PCK2,TPI1,NAPEPLD,CEL,PDE1B,HPN,PLCB2,PLCL1,PGP,PLEK,MTCH2,D2HGDH,PNMT,PNKD,NR1D1,NUS1,INPP5D,INSM1,PTAFR,PTEN,ITGB2,AKR1C1,ZEB2,ITPK1,DHCR24,DHFR,PDXP,RAN,RDH10,LDHB,PNPO,LY6E,ASAH2B
GO: Biological Process	GO:0050728	negative regulation of inflammatory response		0.001384	1	0.02248	0.2159	23	188	ABR,ADCY7,SAA1,FCGR2B,LRFN5,FOXF1,FPR2,CD200R1,SPN,GATA3,NLRC3,GPS2,GPX2,TNFAIP3,TNFRSF1B,MFHAS1,CHRNA7,NR1D1,SLAMF8,METRNL,PSMA1,PTGIS,PTPRC
GO: Biological Process	GO:0043066	negative regulation of apoptotic process		0.00143	1	0.02302	0.2212	89	1048	RPS3A,RPS6KA1,MAZ,PIDD1,EVI2B,CARD16,BFAR,RPS27A,AIF1,CCL5,CXCL12,SET,HYOU1,MIEN1,FASLG,ELL3,MSX2,SIRT2,NRBP2,FYN,BAD,GATA3,GATA6,FADD,BCL2A1,LILRB1,GFER,NDUFS3,SYNGAP1,NFATC4,SQSTM1,NME2,SFN,NPM1,CACNA1A,HNF1B,CXCR3,PIM2,YBX1,NR4A2,TFAP2A,DNAJA3,CD28,CD74,TNFAIP3,CDK11B,HCK,HCLS1,FCMR,NCKAP1L,DDAH2,CRLF1,PDGFRB,MPV17L,SERPINB9,HYPK,PIK3CG,HPN,HRAS,EEF2K,CCR5,HSF1,VDAC2,CHST11,CLDN7,YWHAE,YWHAZ,B…
GO: Biological Process	GO:0002370	natural killer cell cytokine production		0.001431	1	0.02302	0.2212	4	9	CD226,HLA-E,HLA-F,CD96
GO: Biological Process	GO:0002428	antigen processing and presentation of peptide antigen via MHC class Ib		0.001431	1	0.02302	0.2212	4	9	B2M,HLA-B,HLA-E,HLA-F
GO: Biological Process	GO:0002727	regulation of natural killer cell cytokine production		0.001431	1	0.02302	0.2212	4	9	CD226,HLA-E,HLA-F,CD96
GO: Biological Process	GO:0002480	antigen processing and presentation of exogenous peptide antigen via MHC class I, TAP-independent		0.001431	1	0.02302	0.2212	4	9	B2M,HLA-B,HLA-E,HLA-F
GO: Biological Process	GO:1903038	negative regulation of leukocyte cell-cell adhesion		0.001446	1	0.02322	0.223	19	144	FCGR2B,ZC3H12D,XCL1,CXCL12,BTLA,PDCD1LG2,SPN,LILRB1,FGL2,RUNX3,HAVCR2,TIGIT,CD86,CD74,DLG5,VSIG4,SCGB1A1,PTPN22,LAX1
GO: Biological Process	GO:0045637	regulation of myeloid cell differentiation		0.001474	1	0.02362	0.2269	31	283	FSTL3,EVI2B,IKZF1,CCL3,CCL5,FOXO3,KLF13,GABPA,SPI1,B2M,FADD,LILRB1,BGLAP,NME2,LILRB4,H3-3A,CD74,UBASH3B,HCLS1,RBFOX2,NCKAP1L,HOXA9,CSF1,CSF1R,ZBTB16,INPP5D,IRF7,ITGB3,DLL1,LIF,LOX
GO: Biological Process	GO:0051851	modification by host of symbiont morphology or physiology		0.001512	1	0.02418	0.2323	13	82	NCF1,CCL3,CCL4,CCL5,CCL8,ANXA2,SMARCB1,NAPEPLD,HPN,POU2F3,IFI27,CSF1R,PTX3
GO: Biological Process	GO:0043086	negative regulation of catalytic activity		0.001517	1	0.02422	0.2327	83	967	GGNBP2,RPS6KA1,WDR81,CARD16,ADCY7,CCR2,PLIN5,FKBP1B,ADCY4,SET,IPO7,ANXA2,FPR2,CHORDC1,PPP4R4,CDK5RAP3,SPINT2,FAM72A,STYXL1,OAZ3,GABBR1,SPINK2,GCHFR,SSTR5,GFI1,RCC2,PCDH11X,SERPING1,PPP1R35,SFN,NPM1,FFAR3,GPS2,SRCIN1,SERPINH1,TFPI,OPRL1,PKMYT1,DNAJA3,DUSP16,TNFAIP3,UBASH3B,TSKS,FCMR,NCKAP1L,CDKN1C,CBLC,HNRNPC,SERPINB9,HPN,SCGB1A1,HRAS,PLEK,TSACC,COL4A3,GMFG,AIDA,CR1,IFIT1,YWHAE,IBTK,PRKAR2B,SMCR8,…
GO: Biological Process	GO:0046850	regulation of bone remodeling		0.001538	1	0.0245	0.2353	11	63	FCGR3A,BGLAP,TNFAIP3,UBASH3B,OSCAR,CSF1R,IL6,INPP5D,ITGB3,PLEKHM1,LRP6
GO: Biological Process	GO:0033673	negative regulation of kinase activity		0.001559	1	0.0248	0.2382	31	284	GGNBP2,IPO7,CHORDC1,CDK5RAP3,FAM72A,SFN,NPM1,GPS2,SRCIN1,DNAJA3,DUSP16,TNFAIP3,UBASH3B,CDKN1C,CBLC,TSACC,GMFG,AIDA,IBTK,PRKAR2B,SMCR8,IL6,PTPN22,PTEN,LAX1,PTK6,PTPRC,DUSP8,TRIM27,LRP6,SPRED1
GO: Biological Process	GO:0071622	regulation of granulocyte chemotaxis		0.001568	1	0.02489	0.239	10	54	CCL5,XCL1,SELL,SLAMF1,C3AR1,CD74,NCKAP1L,CMKLR1,CSF1,RAC2
GO: Biological Process	GO:0002863	positive regulation of inflammatory response to antigenic stimulus		0.001604	1	0.02517	0.2417	5	15	FCER1A,FCGR1A,BTK,CD28,HLA-E
GO: Biological Process	GO:0098543	detection of other organism		0.001604	1	0.02517	0.2417	5	15	TLR6,CD1D,TLR1,CLEC7A,NLRC4
GO: Biological Process	GO:0002483	antigen processing and presentation of endogenous peptide antigen		0.001604	1	0.02517	0.2417	5	15	B2M,TAPBP,HLA-B,HLA-E,HLA-F
GO: Biological Process	GO:0072540	T-helper 17 cell lineage commitment		0.001604	1	0.02517	0.2417	5	15	SLAMF6,IL6,IL12RB1,IRF4,LY9
GO: Biological Process	GO:0019885	antigen processing and presentation of endogenous peptide antigen via MHC class I		0.001604	1	0.02517	0.2417	5	15	B2M,TAPBP,HLA-B,HLA-E,HLA-F
GO: Biological Process	GO:0038065	collagen-activated signaling pathway		0.001604	1	0.02517	0.2417	5	15	DDR1,DDR2,UBASH3B,OSCAR,COL4A3
GO: Biological Process	GO:0060548	negative regulation of cell death		0.001607	1	0.02517	0.2417	99	1192	RPS3A,RPS6KA1,MAZ,PIDD1,EVI2B,CARD16,BFAR,RPS27A,AIF1,CCL5,CXCL12,ABCC1,SET,HYOU1,MIEN1,FASLG,ELL3,CD200R1,MSX2,SIRT2,NRBP2,FYN,BAD,GATA3,GATA6,FADD,BCL2A1,LILRB1,GFER,NDUFS3,SYNGAP1,NFATC4,SQSTM1,NME2,SFN,NPM1,CACNA1A,HNF1B,CXCR3,PIM2,YBX1,NR4A2,TFAP2A,DNAJA3,CD28,CD74,TNFAIP3,CDK11B,TNFRSF1B,HCK,HCLS1,FCMR,NCKAP1L,DDAH2,CRLF1,PDGFRB,MPV17L,HLA-F,SERPINB9,HYPK,PIK3CG,HPN,HRAS,EEF2K,CCR5,HSF1,PIC…
GO: Biological Process	GO:0050869	negative regulation of B cell activation		0.001622	1	0.02532	0.2432	8	37	FCGR2B,SLA2,BTLA,SAMSN1,PRDM1,BTK,TNFAIP3,INPP5D
GO: Biological Process	GO:0045920	negative regulation of exocytosis		0.001622	1	0.02532	0.2432	8	37	ABR,CCR2,FCGR2B,FOXF1,CD84,HLA-F,POU5F1,RAP1B
GO: Biological Process	GO:0050707	regulation of cytokine secretion		0.001641	1	0.02557	0.2456	27	237	CARD16,TLR6,SAA1,FCGR2B,AIF1,CCL3,MMP12,SLAMF1,CD200R1,CD244,GATA3,GBP1,LILRB1,CD84,LILRA2,HAVCR2,CD2,TLR1,CRTAM,TNFAIP3,TNFRSF1B,CSF1R,SRGN,IL6,PTPN22,TRIM27,GSDMD
GO: Biological Process	GO:0002495	antigen processing and presentation of peptide antigen via MHC class II		0.001654	1	0.02571	0.247	15	103	FCGR2B,CANX,CD74,HLA-DMA,HLA-DMB,HLA-DOA,HLA-DPA1,HLA-DPB1,AP1S3,CTSS,KIF4A,RILP,KIF15,DYNC1I2,KIF22
GO: Biological Process	GO:1905330	regulation of morphogenesis of an epithelium		0.001708	1	0.02651	0.2546	23	191	PLEKHA4,BTBD7,FKBPL,GRHL3,GATA3,HNF1B,PSMA1,PSMA2,PSMB3,PSMB8,PSMB9,PSMC1,PSMC4,PSMD9,PSME1,PSME2,PTEN,ITGAX,GPC6,ADAMTS12,LIF,LRP6,TACSTD2
GO: Biological Process	GO:0002367	cytokine production involved in immune response		0.001747	1	0.02699	0.2592	16	114	CCR2,XCL1,SLAMF1,CD226,B2M,GATA3,LILRB1,BTK,FFAR3,CD74,TNFRSF1B,HLA-E,HLA-F,SASH3,IL6,CD96
GO: Biological Process	GO:0002577	regulation of antigen processing and presentation		0.001755	1	0.02699	0.2592	6	22	FCGR2B,FGL2,CD74,HLA-DOA,WAS,PTPN22
GO: Biological Process	GO:0006089	lactate metabolic process		0.001755	1	0.02699	0.2592	6	22	HAGHL,SLC37A4,MTCH2,D2HGDH,PNKD,LDHB
GO: Biological Process	GO:0000470	maturation of LSU-rRNA		0.001755	1	0.02699	0.2592	6	22	RPL10A,NPM1,ZNHIT3,RPL7L1,RPL7,RPL7A
GO: Biological Process	GO:0140131	positive regulation of lymphocyte chemotaxis		0.001755	1	0.02699	0.2592	6	22	CCR2,CCL3,CCL4,CCL5,CCL7,XCL1
GO: Biological Process	GO:1905521	regulation of macrophage migration		0.001783	1	0.02731	0.2624	9	46	CCL3,CCL5,SLAMF1,CD200R1,C3AR1,CMKLR1,MMP28,CSF1,SLAMF8
GO: Biological Process	GO:0002369	T cell cytokine production		0.001783	1	0.02731	0.2624	9	46	CCR2,XCL1,SLAMF1,B2M,GATA3,TNFRSF1B,HLA-F,SASH3,IL6
GO: Biological Process	GO:0002504	antigen processing and presentation of peptide or polysaccharide antigen via MHC class II		0.001824	1	0.0279	0.2679	15	104	FCGR2B,CANX,CD74,HLA-DMA,HLA-DMB,HLA-DOA,HLA-DPA1,HLA-DPB1,AP1S3,CTSS,KIF4A,RILP,KIF15,DYNC1I2,KIF22
GO: Biological Process	GO:1903409	reactive oxygen species biosynthetic process		0.001844	1	0.02815	0.2704	19	147	NCF1,TLR6,AIF1,FOXO3,SLC25A33,HBP1,DUOXA1,SLC18A2,FYN,GCHFR,DDAH2,MPV17L,CLEC7A,IL6,CYBB,ITGB2,PTGIS,PTX3,EEF1A1
GO: Biological Process	GO:0001959	regulation of cytokine-mediated signaling pathway		0.001889	1	0.02878	0.2764	22	181	CARD16,CCL5,MMP12,FADD,GFI1,GPS2,DNAJA3,PALM3,CD74,TNFAIP3,TRAF1,ZBP1,SAMHD1,IFNAR2,IFNGR2,CSF1,OTUD4,LSM14A,IL6,IRF7,PTPRC,CXCR4
GO: Biological Process	GO:0071456	cellular response to hypoxia		0.001925	1	0.02928	0.2812	25	216	STUB1,CARD16,RPS27A,FOXO3,HYOU1,VASN,SIRT2,BAD,GATA6,CYBB,PSMA1,PSMA2,PSMB3,PSMB8,PSMB9,PSMC1,PSMC4,PSMD9,PSME1,PSME2,PTEN,PTGIS,NDNF,CHCHD2,ENDOG
GO: Biological Process	GO:0051480	regulation of cytosolic calcium ion concentration		0.001953	1	0.02964	0.2847	41	413	CCR2,SAA1,CCL3,C1QTNF1,XCL1,FKBP1B,ANK2,ANXA2,FPR1,FPR2,ACKR4,FASLG,CXCR6,FYN,BAK1,P2RY10,C3AR1,CACNA1A,CACNA1C,XCR1,CXCR3,CALB2,OPRL1,UBASH3B,PIK3CG,CCR4,PLCB2,CCR5,CCR6,CMKLR1,FXYD1,YWHAE,IBTK,PTGER2,ITGB3,PTGIR,LIME1,PTPRC,CXCR4,S1PR3,LRP6
GO: Biological Process	GO:0010818	T cell chemotaxis		0.001978	1	0.02997	0.2879	7	30	CCR2,CCL3,CCL5,XCL1,CXCR3,PIK3CG,GPR183
GO: Biological Process	GO:0010257	NADH dehydrogenase complex assembly		0.001996	1	0.03014	0.2895	11	65	NDUFA2,NDUFA3,NDUFA6,NDUFB8,NDUFC2,NDUFS1,NDUFS3,NDUFA11,NDUFS7,NDUFAF2,NDUFA13
GO: Biological Process	GO:0032981	mitochondrial respiratory chain complex I assembly		0.001996	1	0.03014	0.2895	11	65	NDUFA2,NDUFA3,NDUFA6,NDUFB8,NDUFC2,NDUFS1,NDUFS3,NDUFA11,NDUFS7,NDUFAF2,NDUFA13
GO: Biological Process	GO:0007204	positive regulation of cytosolic calcium ion concentration		0.002011	1	0.0303	0.2911	37	363	CCR2,SAA1,CCL3,C1QTNF1,XCL1,FKBP1B,ANK2,FPR1,FPR2,ACKR4,FASLG,CXCR6,FYN,BAK1,P2RY10,C3AR1,CACNA1A,CACNA1C,XCR1,CXCR3,OPRL1,UBASH3B,PIK3CG,CCR4,PLCB2,CCR5,CCR6,CMKLR1,IBTK,PTGER2,ITGB3,PTGIR,LIME1,PTPRC,CXCR4,S1PR3,LRP6
GO: Biological Process	GO:0006120	mitochondrial electron transport, NADH to ubiquinone		0.002085	1	0.03137	0.3013	10	56	NDUFA2,NDUFA3,NDUFA6,NDUFB8,NDUFC2,NDUFS1,NDUFS3,NDUFA11,NDUFS7,NDUFA13
GO: Biological Process	GO:0060759	regulation of response to cytokine stimulus		0.002096	1	0.03147	0.3023	23	194	CARD16,TLE5,CCL5,MMP12,FADD,GFI1,GPS2,DNAJA3,PALM3,CD74,TNFAIP3,TRAF1,ZBP1,SAMHD1,IFNAR2,IFNGR2,CSF1,OTUD4,LSM14A,IL6,IRF7,PTPRC,CXCR4
GO: Biological Process	GO:0002445	type II hypersensitivity		0.002152	1	0.03186	0.3061	3	5	FCGR1A,FCGR2B,HLA-E
GO: Biological Process	GO:0001796	regulation of type IIa hypersensitivity		0.002152	1	0.03186	0.3061	3	5	FCGR1A,FCGR2B,HLA-E
GO: Biological Process	GO:0001794	type IIa hypersensitivity		0.002152	1	0.03186	0.3061	3	5	FCGR1A,FCGR2B,HLA-E
GO: Biological Process	GO:0002892	regulation of type II hypersensitivity		0.002152	1	0.03186	0.3061	3	5	FCGR1A,FCGR2B,HLA-E
GO: Biological Process	GO:2000609	regulation of thyroid hormone generation		0.002152	1	0.03186	0.3061	3	5	DUOXA1,GATA3,HPN
GO: Biological Process	GO:0031580	membrane raft distribution		0.002152	1	0.03186	0.3061	3	5	CD2,PTPRC,DOCK2
GO: Biological Process	GO:1903936	cellular response to sodium arsenite		0.002152	1	0.03186	0.3061	3	5	HNRNPA1,HSF1,DAXX
GO: Biological Process	GO:0001878	response to yeast		0.002152	1	0.03186	0.3061	3	5	NCF1,CRK,PTX3
GO: Biological Process	GO:0002791	regulation of peptide secretion		0.002181	1	0.03222	0.3095	54	585	CARD16,TLR6,SAA1,FCGR2B,AIF1,CCL3,CCL5,NLGN2,MMP12,FKBP1B,PTPMT1,PEX5L,SLAMF1,CD200R1,SNAP25,GABBR1,CD244,BAD,GATA3,GBP1,SSTR5,LILRB1,CD84,CACNA1A,CACNA1C,LILRA2,FFAR3,SRCIN1,HAVCR2,CD2,ENHO,TLR1,CRTAM,CD74,TNFAIP3,TNFRSF1B,PCK2,PDE1C,PDE4C,HLA-E,MPC2,NR1D1,PPIA,CSF1R,SRGN,IL6,RAB11FIP3,PTPN22,PSMD9,KCNJ11,NDUFAF2,TRIM27,LIF,GSDMD
GO: Biological Process	GO:0061179	negative regulation of insulin secretion involved in cellular response to glucose stimulus		0.002215	1	0.03262	0.3133	5	16	FKBP1B,PTPMT1,PDE1C,PDE4C,NDUFAF2
GO: Biological Process	GO:0071361	cellular response to ethanol		0.002215	1	0.03262	0.3133	5	16	ADCY7,CCL7,SPI1,CYBB,PTEN
GO: Biological Process	GO:0045076	regulation of interleukin-2 biosynthetic process		0.002252	1	0.03298	0.3168	6	23	CD1D,CD28,CD86,CLEC7A,IRF4,PTPRC
GO: Biological Process	GO:0002363	alpha-beta T cell lineage commitment		0.002252	1	0.03298	0.3168	6	23	SLAMF6,SPN,IL6,IL12RB1,IRF4,LY9
GO: Biological Process	GO:0034143	regulation of toll-like receptor 4 signaling pathway		0.002252	1	0.03298	0.3168	6	23	LILRA2,TNFAIP3,MFHAS1,NR1D1,PTPN22,FLOT1
GO: Biological Process	GO:0002866	positive regulation of acute inflammatory response to antigenic stimulus		0.002269	1	0.03305	0.3175	4	10	FCER1A,FCGR1A,BTK,HLA-E
GO: Biological Process	GO:0034144	negative regulation of toll-like receptor 4 signaling pathway		0.002269	1	0.03305	0.3175	4	10	LILRA2,TNFAIP3,MFHAS1,NR1D1
GO: Biological Process	GO:0002315	marginal zone B cell differentiation		0.002269	1	0.03305	0.3175	4	10	DOCK10,DOCK11,TNFAIP3,DLL1
GO: Biological Process	GO:1903530	regulation of secretion by cell		0.002273	1	0.03306	0.3175	77	898	ABR,CARD16,TLR6,ADGRE2,CCR2,SAA1,FCER1A,FCGR2B,AIF1,CCL3,CCL5,C1QTNF1,NLGN2,MMP12,FKBP1B,CXCL12,FOXF1,DOC2A,PTPMT1,APBA1,PEX5L,SLAMF1,CD200R1,SNAP25,GABBR1,CD244,BAD,CPLX2,CPLX1,GATA3,SNAP23,GBP1,SSTR5,LILRB1,CD84,STXBP2,CACNA1A,CACNA1C,LILRA2,NSF,FFAR3,SRCIN1,HAVCR2,CD2,ENHO,TLR1,CRTAM,TNFAIP3,TNFRSF1B,PCK2,PDE1C,PDE4C,HLA-E,HLA-F,CHRNA7,MPC2,HTR7,POU5F1,PNKD,NR1D1,PPIA,CSF1R,SRGN,IL6,RAB11FIP3,…
GO: Biological Process	GO:0046640	regulation of alpha-beta T cell proliferation		0.002317	1	0.03352	0.322	8	39	CCR2,XCL1,BTLA,CD244,CD28,HLA-E,PTPN22,PTPRC
GO: Biological Process	GO:0032689	negative regulation of interferon-gamma production		0.002317	1	0.03352	0.322	8	39	XCL1,SLAMF1,PDCD1LG2,GATA3,LILRB1,HAVCR2,SCGB1A1,CD96
GO: Biological Process	GO:0045730	respiratory burst		0.002317	1	0.03352	0.322	8	39	NCF1,SLC37A4,HCK,CLEC7A,PIK3CG,CYBB,SLAMF8,RAC2
GO: Biological Process	GO:0051348	negative regulation of transferase activity		0.002323	1	0.03356	0.3223	33	316	GGNBP2,IPO7,CHORDC1,CDK5RAP3,FAM72A,SFN,NPM1,GPS2,SRCIN1,DNAJA3,DUSP16,TNFAIP3,UBASH3B,CDKN1C,CBLC,TSACC,GMFG,AIDA,IBTK,PRKAR2B,SMCR8,IL6,PTPN22,PTEN,LAX1,PTK6,PTPRC,PINX1,DUSP8,TRIM27,LRP6,SPRED1,RPL5
GO: Biological Process	GO:0002437	inflammatory response to antigenic stimulus		0.002392	1	0.03439	0.3303	10	57	FCER1A,FCGR1A,FCGR2B,SPN,GATA3,BTK,GPX2,CD28,HLA-E,PSMA1
GO: Biological Process	GO:0001825	blastocyst formation		0.002392	1	0.03439	0.3303	10	57	ESRRB,EOMES,SKIL,GABPA,NODAL,CNOT3,HNF1B,TJP1,RPL7L1,POU5F1
GO: Biological Process	GO:0048015	phosphatidylinositol-mediated signaling		0.002393	1	0.03439	0.3303	23	196	PIK3AP1,MAZ,NCF1,PIP4K2B,CCL5,PREX2,SIRT2,FYN,GATA3,NLRC3,CA8,CD28,PIK3R5,HCLS1,PDGFRB,PIK3CG,PLCB2,CSF1R,PTAFR,PTEN,LIME1,RGL2,LTK
GO: Biological Process	GO:0002360	T cell lineage commitment		0.00242	1	0.03472	0.3335	7	31	SLAMF6,FOXN1,SPN,IL6,IL12RB1,IRF4,LY9
GO: Biological Process	GO:0033108	mitochondrial respiratory chain complex assembly		0.002535	1	0.0363	0.3487	14	97	SLC25A33,UQCC3,NDUFA2,NDUFA3,NDUFA6,NDUFB8,NDUFC2,NDUFS1,NDUFS3,SURF1,NDUFA11,NDUFS7,NDUFAF2,NDUFA13
GO: Biological Process	GO:0071887	leukocyte apoptotic process		0.002541	1	0.03632	0.3489	17	129	CCL5,CXCL12,FASLG,BAK1,FADD,LILRB1,BTK,RIPK3,DNAJA3,CD3G,CD74,HCLS1,FCMR,CCR5,IL6,IRF7,PTEN
GO: Biological Process	GO:0050710	negative regulation of cytokine secretion		0.002607	1	0.0372	0.3573	13	87	CARD16,TLR6,FCGR2B,SLAMF1,CD200R1,GBP1,LILRB1,CD84,TNFAIP3,SRGN,IL6,PTPN22,TRIM27
GO: Biological Process	GO:0061418	regulation of transcription from RNA polymerase II promoter in response to hypoxia		0.002623	1	0.03737	0.3589	12	77	RPS27A,SIRT2,PSMA1,PSMA2,PSMB3,PSMB8,PSMB9,PSMC1,PSMC4,PSMD9,PSME1,PSME2
GO: Biological Process	GO:0006874	cellular calcium ion homeostasis		0.002635	1	0.03748	0.36	49	524	CCR2,SAA1,CCL3,CCL5,C1QTNF1,CCL7,CCL8,CCL13,XCL1,FKBP1B,CXCL12,ANK2,ANXA2,FPR1,FPR2,ACKR4,FASLG,CXCR6,FYN,SLC37A4,BAK1,P2RY10,C3AR1,CACNA1A,CACNA1C,XCR1,CXCR3,CALB2,OPRL1,UBASH3B,CHRNA7,PIK3CG,CCR4,PLCB2,CCR5,CCR6,CMKLR1,FXYD1,YWHAE,IBTK,SMDT1,PTGER2,ITGB3,PTGIR,LIME1,PTPRC,CXCR4,S1PR3,LRP6
GO: Biological Process	GO:0043069	negative regulation of programmed cell death		0.002677	1	0.03801	0.3651	89	1071	RPS3A,RPS6KA1,MAZ,PIDD1,EVI2B,CARD16,BFAR,RPS27A,AIF1,CCL5,CXCL12,SET,HYOU1,MIEN1,FASLG,ELL3,MSX2,SIRT2,NRBP2,FYN,BAD,GATA3,GATA6,FADD,BCL2A1,LILRB1,GFER,NDUFS3,SYNGAP1,NFATC4,SQSTM1,NME2,SFN,NPM1,CACNA1A,HNF1B,CXCR3,PIM2,YBX1,NR4A2,TFAP2A,DNAJA3,CD28,CD74,TNFAIP3,CDK11B,HCK,HCLS1,FCMR,NCKAP1L,DDAH2,CRLF1,PDGFRB,MPV17L,SERPINB9,HYPK,PIK3CG,HPN,HRAS,EEF2K,CCR5,HSF1,VDAC2,CHST11,CLDN7,YWHAE,YWHAZ,B…
GO: Biological Process	GO:1904645	response to amyloid-beta		0.002733	1	0.03873	0.372	10	58	TLR6,FCGR2B,MMP12,FOXO3,FPR2,FYN,CACNA1A,CHRNA7,VCAM1,NAMPT
GO: Biological Process	GO:0034142	toll-like receptor 4 signaling pathway		0.002741	1	0.03879	0.3726	8	40	PIK3AP1,LILRA2,TNFAIP3,MFHAS1,NR1D1,PTPN22,ITGB2,FLOT1
GO: Biological Process	GO:0022613	ribonucleoprotein complex biogenesis		0.002754	1	0.03891	0.3737	48	512	RPL23A,RPL24,RPL26,FBL,RPS2,MRM1,RPS9,RPS15,RPS23,RPS25,PRPF8,FRG1,STYXL1,EIF3F,LSM2,SNRPE,SNRPG,RPL10A,SURF6,EIF2S2,EIF3K,NPM1,DDX52,CELF3,RPL13A,WDR46,ZNHIT3,RPL7L1,RRN3,LSM14A,METTL15,PRPF31,SENP3,PTEN,YTHDC1,DDX24,RAN,REXO4,RPSA,MRPS2,RPL26L1,AATF,IMP3,RPL5,RPL6,RPL7,RPL7A,RPL10
GO: Biological Process	GO:0010972	negative regulation of G2/M transition of mitotic cell cycle		0.002793	1	0.03939	0.3783	14	98	CDK5RAP3,GPR132,PSMA1,PSMA2,PSMB3,PSMB8,PSMB9,PSMC1,PSMC4,PSMD9,PSME1,PSME2,PINX1,RAD17
GO: Biological Process	GO:0002823	negative regulation of adaptive immune response based on somatic recombination of immune receptors built from immunoglobulin superfamily domains		0.002815	1	0.03963	0.3807	9	49	FCGR2B,XCL1,SLAMF1,SPN,LILRB1,HAVCR2,HLA-F,CR1,PTPRC
GO: Biological Process	GO:0034138	toll-like receptor 3 signaling pathway		0.002847	1	0.04001	0.3843	6	24	FADD,HAVCR2,CD86,TNFAIP3,PTPN22,FLOT1
GO: Biological Process	GO:0030099	myeloid cell differentiation		0.002899	1	0.04067	0.3906	45	474	FSTL3,EVI2B,IKZF1,CCL3,CCL5,FOXO3,ANXA2,SBNO2,KLF13,GAB3,GABPA,SPI1,TNFSF9,B2M,GATA3,FADD,NRROS,LILRB1,BGLAP,NME2,LILRB4,TCEA1,H3-3A,CD74,UBASH3B,HCLS1,RBFOX2,NCKAP1L,CDKN1C,PDE1B,MFHAS1,OSCAR,HOXA9,CSF1,CSF1R,ZBTB16,PRTN3,INPP5D,IRF4,IRF7,ITGB3,GPR183,DLL1,LIF,LOX
GO: Biological Process	GO:0048017	inositol lipid-mediated signaling		0.002907	1	0.04072	0.3911	23	199	PIK3AP1,MAZ,NCF1,PIP4K2B,CCL5,PREX2,SIRT2,FYN,GATA3,NLRC3,CA8,CD28,PIK3R5,HCLS1,PDGFRB,PIK3CG,PLCB2,CSF1R,PTAFR,PTEN,LIME1,RGL2,LTK
GO: Biological Process	GO:0061099	negative regulation of protein tyrosine kinase activity		0.002935	1	0.0409	0.3929	7	32	GGNBP2,FAM72A,SRCIN1,CBLC,IBTK,PTK6,PTPRC
GO: Biological Process	GO:0010758	regulation of macrophage chemotaxis		0.002935	1	0.0409	0.3929	7	32	CCL5,SLAMF1,C3AR1,CMKLR1,MMP28,CSF1,SLAMF8
GO: Biological Process	GO:0072539	T-helper 17 cell differentiation		0.002935	1	0.0409	0.3929	7	32	SLAMF6,NFKBIZ,CCR6,IL6,IL12RB1,IRF4,LY9
GO: Biological Process	GO:1902749	regulation of cell cycle G2/M phase transition		0.002966	1	0.04127	0.3964	25	223	TUBB,CDK5RAP3,RCC2,NPM1,CDC25B,GPR132,YWHAE,PRKAR2B,NDE1,PSMA1,PSMA2,PSMB3,PSMB8,PSMB9,PSMC1,PSMC4,PSMD9,PAGR1,PSME1,PSME2,TUBA1A,PINX1,DYNC1I2,RAD17,LMNB1
GO: Biological Process	GO:0002830	positive regulation of type 2 immune response		0.00298	1	0.04139	0.3975	5	17	XCL1,GATA3,CD86,CD74,IL6
GO: Biological Process	GO:0051094	positive regulation of developmental process		0.002996	1	0.04154	0.3991	128	1633	RPS6KA1,ESRRB,EVI2B,IKZF1,ACVRL1,S100A1,CCR2,FDPS,CCL3,CCL5,NLGN2,FKBP1B,CXCL12,FOXO3,FOXN1,ANXA2,LINGO2,SKIL,ELL3,MSR1,SCARF1,MSX2,SIRT2,DUOXA1,STYXL1,FYN,SOX5,TNFSF9,B2M,BAD,GATA3,ADGRB3,GATA6,FADD,IL1RL2,GFI1,PRDM1,BMPR1A,KLF5,BTK,C3AR1,NME2,NODAL,NOTCH4,SFN,LILRB4,CXCR3,DDR2,NFKBIZ,RUNX3,TFAP2A,CD1D,CD28,CD86,CD74,ADGRE5,TNFAIP3,TNFRSF1B,CDH4,HCLS1,TPBG,NCKAP1L,DLG5,NAPEPLD,HLA-DMA,PDGFRB,GDF…
GO: Biological Process	GO:0055074	calcium ion homeostasis		0.003038	1	0.04206	0.404	50	541	CCR2,SAA1,CCL3,CCL5,C1QTNF1,CCL7,CCL8,CCL13,XCL1,FKBP1B,CXCL12,ANK2,ANXA2,FPR1,FPR2,ACKR4,FASLG,CXCR6,FYN,SLC37A4,BAK1,P2RY10,C3AR1,CACNA1A,CACNA1C,XCR1,CXCR3,CALB2,OPRL1,UBASH3B,CHRNA7,PIK3CG,CCR4,PLCB2,CCR5,CCR6,CMKLR1,FXYD1,YWHAE,IBTK,FAM20A,SMDT1,PTGER2,ITGB3,PTGIR,LIME1,PTPRC,CXCR4,S1PR3,LRP6
GO: Biological Process	GO:0051046	regulation of secretion		0.003058	1	0.04221	0.4054	81	964	ABR,CARD16,TLR6,ADGRE2,CCR2,SAA1,FCER1A,FCGR2B,AIF1,CCL3,CCL5,C1QTNF1,NLGN2,MMP12,FKBP1B,CXCL12,FOXF1,DOC2A,PTPMT1,APBA1,PEX5L,SLAMF1,CD200R1,SNAP25,GABBR1,CD244,BAD,CPLX2,CPLX1,GATA3,SNAP23,GBP1,SSTR5,LILRB1,CD84,STXBP2,CACNA1A,CACNA1C,LILRA2,NSF,FFAR3,SRCIN1,OPRL1,HAVCR2,CD2,ENHO,TLR1,CRTAM,CD74,TNFAIP3,TNFRSF1B,PCK2,PDE1C,PDE4C,HLA-E,HLA-F,CHRNA7,HRH2,MPC2,HTR7,POU5F1,PNKD,NR1D1,PPIA,CSF1R,SRG…
GO: Biological Process	GO:0000165	MAPK cascade		0.003059	1	0.04221	0.4054	87	1048	PIK3AP1,NCF1,RPS27A,TLR6,SAA1,FCER1A,FCGR2B,CCL3,CCL4,CCL5,C1QTNF1,CCL7,CCL8,CCL13,CCL17,CCL22,XCL1,FGD2,FPR1,FPR2,WDR83,SLAMF1,CDK5RAP3,MAPK15,FYN,GBP1,SYNGAP1,CD84,NRK,CDC42EP5,NODAL,GPS2,KSR2,DOK2,HAVCR2,RELL2,MAP4K1,DUSP16,CD74,TNXB,PIK3R5,PDGFRB,MFHAS1,GDF6,CBLC,S1PR2,CHRNA7,PIK3CG,HRAS,CCR5,HSF1,NECAB2,AIDA,YWHAE,CRK,CSF1R,CSF2RB,IL6,NDRG4,PSMA1,PSMA2,PSMB3,PSMB8,PSMB9,PSMC1,PSMC4,PTPN22,DA…
GO: Biological Process	GO:0010507	negative regulation of autophagy		0.003196	1	0.04403	0.4229	13	89	SIRT2,NRBP2,MTMR9,EHMT2,TLK2,TNFAIP3,SEC22B,SMCR8,IL10RA,UBQLN4,PTPN22,NAMPT,RNF5
GO: Biological Process	GO:0001961	positive regulation of cytokine-mediated signaling pathway		0.003248	1	0.04467	0.4291	9	50	MMP12,FADD,GFI1,CD74,ZBP1,CSF1,LSM14A,IRF7,CXCR4
GO: Biological Process	GO:0035821	modification of morphology or physiology of other organism		0.003388	1	0.04633	0.445	21	178	NCF1,CD209,CCL3,CCL4,CCL5,CCL8,CCL13,ANXA2,SMARCB1,BAD,MPEG1,NAPEPLD,CLEC7A,HMGN2,SERPINB9,HPN,POU2F3,IFI27,CSF1R,PTX3,GSDMD
GO: Biological Process	GO:1902563	regulation of neutrophil activation		0.003391	1	0.04633	0.445	4	11	ABR,FCGR2B,PTAFR,ITGB2
GO: Biological Process	GO:1900122	positive regulation of receptor binding		0.003391	1	0.04633	0.445	4	11	ANXA2,B2M,PLCL2,PLCL1
GO: Biological Process	GO:0038063	collagen-activated tyrosine kinase receptor signaling pathway		0.003391	1	0.04633	0.445	4	11	DDR1,DDR2,UBASH3B,COL4A3
GO: Biological Process	GO:0045761	regulation of adenylate cyclase activity		0.0035	1	0.04774	0.4586	27	250	ABCA1,ADGRE2,ADCY7,CCR2,ADCY4,FPR1,FPR2,GABBR1,ADGRB3,SSTR5,ADGRE3,NME2,CACNA1C,CXCR3,FFAR3,OPRL1,ORAI1,ADGRE5,PDE4B,GNG2,HTR7,PTGER2,ITGB3,PTGIR,RGS1,S1PR3,ADGRE1
GO: Biological Process	GO:0009595	detection of biotic stimulus		0.003553	1	0.0483	0.4639	6	25	TLR6,CD1D,TLR1,CRTAM,CLEC7A,NLRC4
GO: Biological Process	GO:0043369	CD4-positive or CD8-positive, alpha-beta T cell lineage commitment		0.003553	1	0.0483	0.4639	6	25	SLAMF6,SPN,IL6,IL12RB1,IRF4,LY9
GO: Biological Process	GO:0072503	cellular divalent inorganic cation homeostasis		0.003603	1	0.04891	0.4698	51	559	CCR2,SAA1,CCL3,CCL5,C1QTNF1,CCL7,CCL8,CCL13,XCL1,FKBP1B,CXCL12,ANK2,ANXA2,FPR1,FPR2,SLC39A4,ACKR4,FASLG,CXCR6,FYN,SLC37A4,BAK1,P2RY10,C3AR1,CACNA1A,CACNA1C,XCR1,CXCR3,CALB2,OPRL1,UBASH3B,CHRNA7,PIK3CG,CCR4,PLCB2,CCR5,CCR6,CMKLR1,FXYD1,YWHAE,IBTK,SMDT1,PTGER2,ITGB3,PTGIR,LIME1,PTPRC,CXCR4,SLC39A7,S1PR3,LRP6
GO: Biological Process	GO:0042130	negative regulation of T cell proliferation		0.003642	1	0.04935	0.474	11	70	ZC3H12D,XCL1,BTLA,PDCD1LG2,SPN,LILRB1,HAVCR2,CD86,DLG5,VSIG4,SCGB1A1
GO: Cellular Component	GO:0045121	membrane raft		1.189e-12	1.171e-09	6.572e-10	4.91e-09	64	396	ABCA1,TLR6,TUBA1B,DLC1,FCER1A,FCGR1A,SELE,SELPLG,ANK2,ANXA2,TUBB,FASLG,CD226,RANGRF,SNAP25,ATP1B3,FYN,GABBR1,FADD,BMPR1A,MLC1,BTK,CACNA1C,SERPINH1,OLR1,TFPI,RHOQ,ORAI1,CD2,CD8A,CD28,TLR1,CD79A,TNFRSF1B,HCK,CEL,PDZK1,CBLC,CHRNA7,LTB4R,FXYD1,PLSCR1,VDAC2,CRK,PRKAR2B,CTSB,PRTN3,INPP5D,ITGB1,ITGB2,PTGIS,LAX1,KCNA3,PTPRC,TUBA1A,RAP1B,LCP2,DLL1,LDHB,MAL2,PLLP,LRP6,SPRED1,FLOT1
GO: Cellular Component	GO:0098857	membrane microdomain		1.335e-12	1.314e-09	6.572e-10	4.91e-09	64	397	ABCA1,TLR6,TUBA1B,DLC1,FCER1A,FCGR1A,SELE,SELPLG,ANK2,ANXA2,TUBB,FASLG,CD226,RANGRF,SNAP25,ATP1B3,FYN,GABBR1,FADD,BMPR1A,MLC1,BTK,CACNA1C,SERPINH1,OLR1,TFPI,RHOQ,ORAI1,CD2,CD8A,CD28,TLR1,CD79A,TNFRSF1B,HCK,CEL,PDZK1,CBLC,CHRNA7,LTB4R,FXYD1,PLSCR1,VDAC2,CRK,PRKAR2B,CTSB,PRTN3,INPP5D,ITGB1,ITGB2,PTGIS,LAX1,KCNA3,PTPRC,TUBA1A,RAP1B,LCP2,DLL1,LDHB,MAL2,PLLP,LRP6,SPRED1,FLOT1
GO: Cellular Component	GO:0097478	leaflet of membrane bilayer		2.784e-12	2.742e-09	6.855e-10	5.121e-09	89	663	ABCA1,RPS29,CD209,CCR2,FCER1A,FCGR1A,FCGR2B,FCGR3A,MICB,SCNN1G,CXCL12,SELL,PLEKHA4,MIEN1,BTLA,ACKR4,FASLG,SLAMF1,CD200R1,CXCR6,CD226,SNAP25,SLAMF7,FYN,PDCD1LG2,CD244,SPN,B2M,LILRB1,GEM,BDH1,BMPR1A,CD163L1,GNG5,TAPBP,ICOSLG,XCR1,CXCR3,CANX,CD1B,CD1C,CD1D,CD1E,CD2,CD3G,CD8A,CD28,CD86,CD69,CD74,CD79A,HCK,FCMR,CRLF1,HLA-B,HLA-DPA1,HLA-DPB1,GNG2,HLA-E,HLA-F,CD83,CHRNA7,CCR4,CCR5,CCR6,D2HGDH,VCAM1,CDIP…
GO: Cellular Component	GO:0098552	side of membrane		2.784e-12	2.742e-09	6.855e-10	5.121e-09	89	663	ABCA1,RPS29,CD209,CCR2,FCER1A,FCGR1A,FCGR2B,FCGR3A,MICB,SCNN1G,CXCL12,SELL,PLEKHA4,MIEN1,BTLA,ACKR4,FASLG,SLAMF1,CD200R1,CXCR6,CD226,SNAP25,SLAMF7,FYN,PDCD1LG2,CD244,SPN,B2M,LILRB1,GEM,BDH1,BMPR1A,CD163L1,GNG5,TAPBP,ICOSLG,XCR1,CXCR3,CANX,CD1B,CD1C,CD1D,CD1E,CD2,CD3G,CD8A,CD28,CD86,CD69,CD74,CD79A,HCK,FCMR,CRLF1,HLA-B,HLA-DPA1,HLA-DPB1,GNG2,HLA-E,HLA-F,CD83,CHRNA7,CCR4,CCR5,CCR6,D2HGDH,VCAM1,CDIP…
GO: Cellular Component	GO:0098589	membrane region		6.414e-12	6.318e-09	1.264e-09	9.44e-09	64	411	ABCA1,TLR6,TUBA1B,DLC1,FCER1A,FCGR1A,SELE,SELPLG,ANK2,ANXA2,TUBB,FASLG,CD226,RANGRF,SNAP25,ATP1B3,FYN,GABBR1,FADD,BMPR1A,MLC1,BTK,CACNA1C,SERPINH1,OLR1,TFPI,RHOQ,ORAI1,CD2,CD8A,CD28,TLR1,CD79A,TNFRSF1B,HCK,CEL,PDZK1,CBLC,CHRNA7,LTB4R,FXYD1,PLSCR1,VDAC2,CRK,PRKAR2B,CTSB,PRTN3,INPP5D,ITGB1,ITGB2,PTGIS,LAX1,KCNA3,PTPRC,TUBA1A,RAP1B,LCP2,DLL1,LDHB,MAL2,PLLP,LRP6,SPRED1,FLOT1
GO: Cellular Component	GO:0005887	integral component of plasma membrane		8.247e-12	8.123e-09	1.354e-09	1.011e-08	175	1710	ABCA1,IGSF6,TMC7,NCF1,EVI2B,BFAR,CD320,TLR6,ACVRL1,ADGRE2,ADCY7,CCR2,SLAMF6,LRFN2,FCAR,FCER1A,FCGR2B,LRFN5,SCNN1G,C1QTNF1,NLGN2,SELE,SELL,LRRC8E,SELPLG,MRC1,ABCC1,TRABD2A,ADCY4,ANK2,CNTNAP1,SLC39A4,BTLA,TMC4,ACKR4,FASLG,AQP5,SEMA4G,SLC5A3,MSR1,CXCR6,CD226,SLC18A2,EBP,KCNIP4,SNAP25,ATP12A,ATP1B3,GABBR1,SPN,PSENEN,SIGLEC9,ADGRB3,NFASC,SSTR5,IL1RL2,ST14,PCDH17,CD84,BMPR1A,JTB,ADGRE3,LRRC26,PCDH11X,P…
GO: Cellular Component	GO:0031226	intrinsic component of plasma membrane		1.754e-11	1.728e-08	2.374e-09	1.773e-08	180	1790	ABHD17A,ABCA1,IGSF6,TMC7,NCF1,EVI2B,BFAR,CD320,TLR6,ACVRL1,ADGRE2,ADCY7,CCR2,SLAMF6,LRFN2,FCAR,FCER1A,FCGR2B,LRFN5,SCNN1G,C1QTNF1,NLGN2,SELE,SELL,LRRC8E,SELPLG,MRC1,ABCC1,TRABD2A,ADCY4,ANK2,CNTNAP1,MIEN1,SLC39A4,BTLA,TMC4,ACKR4,FASLG,AQP5,SEMA4G,SLC5A3,MSR1,CXCR6,CD226,SLC18A2,EBP,KCNIP4,SNAP25,ATP12A,ATP1B3,GABBR1,SPN,PSENEN,SIGLEC9,PRSS22,ADGRB3,NFASC,SSTR5,IL1RL2,ST14,PCDH17,CD84,BMPR1A,JTB,AD…
GO: Cellular Component	GO:0044391	ribosomal subunit		2.135e-11	2.103e-08	2.374e-09	1.773e-08	42	215	RPL21,RPL23A,MRPL23,RPL24,RPL26,RPL27A,RPL29,RPL39,MRPL12,MRPS12,RPS2,RPS3A,RPS9,RPS12,RPS15,RPS23,RPS25,RPS27A,RPS29,MRPS18B,EIF3F,RPL10A,SURF6,EIF3K,NPM1,RPL13A,RPL7L1,MRPS24,MRPL41,MRPL38,MRPL53,RPSA,MRPS2,RPL26L1,RPL5,RPL6,RPL7,RPL7A,RPL10,RPL15,RPL17,RPL18A
GO: Cellular Component	GO:0022626	cytosolic ribosome		2.249e-11	2.215e-08	2.374e-09	1.773e-08	32	134	RPL21,RPL23A,RPL24,RPL26,RPL27A,RPL29,RPL39,RPS2,RPS3A,RPS9,RPS12,RPS15,RPS23,RPS25,RPS27A,RPS29,EIF3F,RPL10A,SURF6,EIF3K,RPL13A,RPL7L1,RPSA,RPL26L1,RPL5,RPL6,RPL7,RPL7A,RPL10,RPL15,RPL17,RPL18A
GO: Cellular Component	GO:0009897	external side of plasma membrane		2.41e-11	2.374e-08	2.374e-09	1.773e-08	67	454	ABCA1,CD209,CCR2,FCER1A,FCGR1A,FCGR2B,FCGR3A,MICB,SCNN1G,CXCL12,SELL,BTLA,ACKR4,FASLG,SLAMF1,CD200R1,CXCR6,CD226,SLAMF7,PDCD1LG2,CD244,SPN,B2M,LILRB1,BMPR1A,CD163L1,ICOSLG,XCR1,CXCR3,CD1B,CD1C,CD1D,CD1E,CD2,CD3G,CD8A,CD28,CD86,CD69,CD74,CD79A,FCMR,CRLF1,HLA-B,HLA-E,HLA-F,CD83,CHRNA7,CCR4,CCR5,CCR6,VCAM1,CTSB,IL6,IL12RB1,ITGAL,ITGAX,ITGB1,ITGB2,ITGB3,PTPRC,CXCR4,KCNJ3,BCAM,ADGRE1,FLOT1,ENPEP
GO: Cellular Component	GO:0022625	cytosolic large ribosomal subunit		1.466e-10	1.444e-07	1.312e-08	9.804e-08	21	65	RPL21,RPL23A,RPL24,RPL26,RPL27A,RPL29,RPL39,RPS12,RPL10A,SURF6,RPL13A,RPL7L1,RPL26L1,RPL5,RPL6,RPL7,RPL7A,RPL10,RPL15,RPL17,RPL18A
GO: Cellular Component	GO:0098805	whole membrane		5.035e-10	4.959e-07	4.133e-08	3.087e-07	172	1760	ABHD17A,ABCA1,AGPAT5,WDR81,RPS27A,CD320,TLR6,SLC15A3,TOMM5,CLVS1,TUBA1B,DLC1,FCAR,FCER1A,FCGR1A,IFITM3,GPR89A,SLA2,DOC2A,SELE,SELL,SELPLG,FOXO3,MRC1,ABCC1,ANK2,FGD2,ANXA2,VASN,MYO19,FPR1,FPR2,TUBB,WDR83,SLC39A4,PEX5L,FASLG,RUFY1,MSR1,SCARF1,CD226,RANGRF,SLC18A2,SNAP25,ATP1B3,FYN,GABBR1,PSENEN,SIGLEC9,B2M,BAD,BAK1,FADD,SNAP23,NFASC,SIGLEC5,BCL2A1,BLOC1S1,NDUFC2,RCC2,BMPR1A,DHRS4,RAB24,STXBP2,MLC1,…
GO: Cellular Component	GO:0009986	cell surface		6.674e-09	6.574e-06	5.057e-07	3.778e-06	111	1036	ABCA1,ACVRL1,CD209,CCR2,LRFN2,FCER1A,FCGR1A,FCGR2B,FCGR3A,LRFN5,MICB,SCNN1G,NLGN2,CXCL12,SELL,MRC1,ANXA2,VASN,BTLA,ACKR4,FASLG,SLAMF1,CD200R1,CXCR6,CD226,EGFLAM,SLAMF7,PDCD1LG2,CD244,SPN,B2M,NRROS,LILRB1,BMPR1A,CD163L1,ADGRE3,ADAMTS15,NOTCH4,GP5,OTOA,CACNA1C,ICOSLG,XCR1,CXCR3,ADAMTS13,TFPI,HAVCR2,CD1B,CD1C,CD1D,CD1E,CD2,CD3G,CD8A,TIGIT,TJP1,CD28,CD86,ENTPD2,CD69,CD74,CD79A,CDH4,TPBG,FCMR,CRLF1,CE…
GO: Cellular Component	GO:0015934	large ribosomal subunit		8.491e-09	8.363e-06	5.974e-07	4.463e-06	27	125	RPL21,RPL23A,MRPL23,RPL24,RPL26,RPL27A,RPL29,RPL39,MRPL12,RPS12,RPL10A,SURF6,NPM1,RPL13A,RPL7L1,MRPL41,MRPL38,MRPL53,RPL26L1,RPL5,RPL6,RPL7,RPL7A,RPL10,RPL15,RPL17,RPL18A
GO: Cellular Component	GO:0005840	ribosome		2.281e-08	2.247e-05	1.498e-06	1.119e-05	45	298	RPL21,RPL23A,MRPL23,RPL24,RPL26,MTG1,RPL27A,RPL29,ABCF1,RPL39,MRPL12,MRPS12,RPS2,RPS3A,RPS9,RPS12,RPS15,RPS23,RPS25,RPS27A,RPS29,MRPS18B,EIF3F,RPL10A,SURF6,EIF3K,NPM1,CANX,RPL13A,RPL7L1,MRPS24,MRPL41,MRPL38,MRPL53,RPSA,MRPS2,RPL26L1,RPL5,RPL6,RPL7,RPL7A,RPL10,RPL15,RPL17,RPL18A
GO: Cellular Component	GO:0042611	MHC protein complex		1.636e-06	0.001611	0.0001007	0.0007524	10	26	B2M,CD74,HLA-B,HLA-DMA,HLA-DMB,HLA-DOA,HLA-DPA1,HLA-DPB1,HLA-E,HLA-F
GO: Cellular Component	GO:0044853	plasma membrane raft		4.859e-06	0.004786	0.0002815	0.002103	23	131	DLC1,SELE,SELPLG,FASLG,RANGRF,ATP1B3,BMPR1A,MLC1,CACNA1C,TFPI,ORAI1,CD8A,HCK,CHRNA7,FXYD1,CTSB,PRTN3,ITGB2,PTGIS,LCP2,LRP6,SPRED1,FLOT1
GO: Cellular Component	GO:0042788	polysomal ribosome		3.395e-05	0.03344	0.001858	0.01388	10	35	RPL24,RPL29,ABCF1,RPL39,RPS23,RPS29,RPL10A,RPL6,RPL7A,RPL18A
GO: Cellular Component	GO:0005912	adherens junction		4.053e-05	0.03992	0.002101	0.01569	59	560	RPS2,RPS3A,RPS9,RPS15,ACTN4,RPS29,ATAT1,DLC1,HYOU1,ANXA2,B2M,SNAP23,NFASC,RPL10A,LIN7B,BAIAP2L1,NME2,NPM1,DDR2,SRCIN1,TJP1,PKP3,ADGRE5,RPL13A,ALKBH6,CDH4,HCK,TPM4,DLG5,PDGFRB,FLRT2,PRICKLE4,BCAR1,PPIA,YWHAE,YWHAZ,MDC1,CTNND2,STARD8,ITGB1,ITGB2,ITGB3,ZYX,ITGB7,TWF1,PTPRC,PTPRK,RAC2,CASS4,DLL1,ARPC1B,LIMS1,PIANP,FLOT1,RPL5,RPL6,CD96,RPL7,RPL7A
GO: Cellular Component	GO:0030666	endocytic vesicle membrane		4.576e-05	0.04507	0.002148	0.01605	25	170	RPS27A,TLR6,FCGR1A,MSR1,SCARF1,B2M,SNAP23,TAPBP,GRIA3,TLR1,CD74,NOSTRIN,HLA-B,HLA-DPA1,HLA-DPB1,HLA-E,HLA-F,WNT5B,RAB43,PICK1,CD207,SEC22B,CYBB,RILP,RAC2
GO: Cellular Component	GO:0030054	cell junction		4.58e-05	0.04512	0.002148	0.01605	119	1352	ABHD17A,RPS2,RPS3A,RPS9,RPS15,ACTN4,RPS29,ATAT1,LRFN2,DLC1,CRB3,NLGN2,ARHGAP21,DOC2A,THEMIS,HYOU1,ANK2,PUF60,MRPS18B,ANXA2,CNTNAP1,RABAC1,SIRT2,MAPK15,RANGRF,EGFLAM,SNAP25,GABBR1,LHFPL4,B2M,SNAP23,NFASC,SYNGAP1,RPL10A,LIN7B,BAIAP2L1,MLC1,SGSM3,NME2,NPM1,CACNA1C,CALB2,DDR2,ARHGEF18,GRIA3,SRCIN1,GRIK4,HAVCR2,DNAJA3,CD2,TJP1,PKP3,ADGRE5,GJC3,PRRT1,RPL13A,ALKBH6,CDH4,HCK,TPM4,DLG5,PDGFRB,CHRNA7,DLGAP…
GO: Cellular Component	GO:0042629	mast cell granule		5.947e-05	0.05858	0.002641	0.01973	13	60	ADGRE2,S100A13,FCER1A,FOXF1,CPLX2,SNAP23,CD84,STXBP2,BTK,PIK3CG,YWHAZ,SRGN,RAC2
GO: Cellular Component	GO:0015935	small ribosomal subunit		6.342e-05	0.06247	0.002641	0.01973	17	95	MRPS12,RPS2,RPS3A,RPS9,RPS12,RPS15,RPS23,RPS25,RPS27A,RPS29,MRPS18B,EIF3F,EIF3K,NPM1,MRPS24,RPSA,MRPS2
GO: Cellular Component	GO:0005925	focal adhesion		6.767e-05	0.06665	0.002641	0.01973	46	411	RPS2,RPS3A,RPS9,RPS15,ACTN4,RPS29,ATAT1,DLC1,HYOU1,B2M,SNAP23,NFASC,RPL10A,NME2,NPM1,DDR2,SRCIN1,ADGRE5,RPL13A,ALKBH6,HCK,TPM4,PDGFRB,FLRT2,BCAR1,PPIA,YWHAE,YWHAZ,MDC1,STARD8,ITGB1,ITGB2,ITGB3,ZYX,ITGB7,TWF1,PTPRC,RAC2,CASS4,ARPC1B,LIMS1,FLOT1,RPL5,RPL6,RPL7,RPL7A
GO: Cellular Component	GO:0098796	membrane protein complex		6.949e-05	0.06845	0.002641	0.01973	116	1324	NCF1,PIDD1,TLR6,ACVRL1,TOMM5,SOCS7,SCNN1G,SLA2,FKBP1B,SDHA,LRRC8E,PEX5L,UQCC3,KCNIP4,UQCRQ,SNAP25,ATP12A,ATP1B3,GABBR1,SPAG4,PSENEN,B2M,CPLX2,CPLX1,BAK1,FADD,SNAP23,SRP9,NDUFA2,NDUFA3,NDUFA6,NDUFB8,NDUFC2,NDUFS1,NDUFS3,LIN7B,BMPR1A,LRRC26,C7,GNG5,TAPBP,CACNA1A,CACNA1C,GRIA3,GRIK4,CD3G,CD247,CD8A,TLR1,CD74,CD79A,GJC3,CDH4,PIK3R5,SYNRG,PDE4B,HLA-B,HLA-DMA,HLA-DMB,HLA-DOA,HLA-DPA1,HLA-DPB1,GNG2,HLA-…
GO: Cellular Component	GO:0070820	tertiary granule		6.971e-05	0.06866	0.002641	0.01973	24	164	FCAR,ALDOA,FPR1,FPR2,SNAP25,B2M,SNAP23,NFASC,SIGLEC5,STXBP2,ADGRE3,OLR1,NCKAP1L,OSCAR,CR1,CTSS,CYBB,PTAFR,ITGAX,ITGB2,TMEM179B,PTX3,LAIR1,GSDMD
GO: Cellular Component	GO:0070161	anchoring junction		8.522e-05	0.08394	0.003069	0.02293	59	575	RPS2,RPS3A,RPS9,RPS15,ACTN4,RPS29,ATAT1,DLC1,HYOU1,ANXA2,B2M,SNAP23,NFASC,RPL10A,LIN7B,BAIAP2L1,NME2,NPM1,DDR2,SRCIN1,TJP1,PKP3,ADGRE5,RPL13A,ALKBH6,CDH4,HCK,TPM4,DLG5,PDGFRB,FLRT2,PRICKLE4,BCAR1,PPIA,YWHAE,YWHAZ,MDC1,CTNND2,STARD8,ITGB1,ITGB2,ITGB3,ZYX,ITGB7,TWF1,PTPRC,PTPRK,RAC2,CASS4,DLL1,ARPC1B,LIMS1,PIANP,FLOT1,RPL5,RPL6,CD96,RPL7,RPL7A
GO: Cellular Component	GO:0030139	endocytic vesicle		8.83e-05	0.08698	0.003069	0.02293	38	321	ABCA1,NCF1,RPS27A,TLR6,SAA1,FCGR1A,CDC42EP2,HYOU1,SLAMF1,MSR1,SCARF1,B2M,SNAP23,RAB24,STXBP2,TAPBP,MPEG1,GRIA3,TLR1,CD74,NOSTRIN,HLA-B,HLA-DPA1,HLA-DPB1,HLA-E,HLA-F,WNT5B,CPNE6,RAB43,PICK1,WAS,CD207,SEC22B,RAB11FIP3,CYBB,RILP,ZYX,RAC2
GO: Cellular Component	GO:0005924	cell-substrate adherens junction		9.036e-05	0.08901	0.003069	0.02293	46	416	RPS2,RPS3A,RPS9,RPS15,ACTN4,RPS29,ATAT1,DLC1,HYOU1,B2M,SNAP23,NFASC,RPL10A,NME2,NPM1,DDR2,SRCIN1,ADGRE5,RPL13A,ALKBH6,HCK,TPM4,PDGFRB,FLRT2,BCAR1,PPIA,YWHAE,YWHAZ,MDC1,STARD8,ITGB1,ITGB2,ITGB3,ZYX,ITGB7,TWF1,PTPRC,RAC2,CASS4,ARPC1B,LIMS1,FLOT1,RPL5,RPL6,RPL7,RPL7A
GO: Cellular Component	GO:0030055	cell-substrate junction		0.0001198	0.118	0.003905	0.02917	46	421	RPS2,RPS3A,RPS9,RPS15,ACTN4,RPS29,ATAT1,DLC1,HYOU1,B2M,SNAP23,NFASC,RPL10A,NME2,NPM1,DDR2,SRCIN1,ADGRE5,RPL13A,ALKBH6,HCK,TPM4,PDGFRB,FLRT2,BCAR1,PPIA,YWHAE,YWHAZ,MDC1,STARD8,ITGB1,ITGB2,ITGB3,ZYX,ITGB7,TWF1,PTPRC,RAC2,CASS4,ARPC1B,LIMS1,FLOT1,RPL5,RPL6,RPL7,RPL7A
GO: Cellular Component	GO:0070469	respirasome		0.0001229	0.1211	0.003905	0.02917	17	100	SDHA,UQCC3,UQCRQ,NDUFA2,NDUFA3,NDUFA6,NDUFB8,NDUFC2,NDUFS1,NDUFS3,SURF1,UQCR11,UQCRFS1,COX8A,NDUFA11,NDUFS7,NDUFA13
GO: Cellular Component	GO:0043209	myelin sheath		0.0001359	0.1339	0.004184	0.03125	28	214	RPS27A,ERMN,TUBA1B,ALDOA,SDHA,ANXA2,CNTNAP1,SIRT2,SNAP25,NFASC,NDUFS1,NDUFS3,NSF,CANX,GJC3,UQCRFS1,VDAC2,PPIA,PTEN,ITGB1,TUBA1A,KCNJ11,DPYSL2,LDHB,EEF1A1,MAL2,PLLP,MARVELD2
GO: Cellular Component	GO:0045335	phagocytic vesicle		0.0001502	0.1479	0.004483	0.03349	21	141	ABCA1,NCF1,TLR6,CDC42EP2,SLAMF1,B2M,SNAP23,STXBP2,TAPBP,MPEG1,TLR1,HLA-B,HLA-E,HLA-F,RAB43,WAS,SEC22B,CYBB,RILP,ZYX,RAC2
GO: Cellular Component	GO:0098576	lumenal side of membrane		0.0001609	0.1585	0.004661	0.03482	9	34	BDH1,TAPBP,CANX,CD74,HLA-B,HLA-DPA1,HLA-DPB1,HLA-E,HLA-F
GO: Cellular Component	GO:0098803	respiratory chain complex		0.0001975	0.1946	0.005559	0.04153	15	85	SDHA,UQCC3,UQCRQ,NDUFA2,NDUFA3,NDUFA6,NDUFB8,NDUFC2,NDUFS1,NDUFS3,UQCRFS1,COX8A,NDUFA11,NDUFS7,NDUFA13
GO: Cellular Component	GO:0042613	MHC class II protein complex		0.000254	0.2502	0.006721	0.05021	6	16	CD74,HLA-DMA,HLA-DMB,HLA-DOA,HLA-DPA1,HLA-DPB1
GO: Cellular Component	GO:1990204	oxidoreductase complex		0.0002591	0.2552	0.006721	0.05021	18	116	NCF1,ETFB,SDHA,UQCC3,UQCRQ,BCKDHA,NDUFA2,NDUFA3,NDUFA6,NDUFB8,NDUFC2,NDUFS1,NDUFS3,UQCRFS1,NDUFA11,CYBB,NDUFS7,NDUFA13
GO: Cellular Component	GO:0005739	mitochondrion		0.0002698	0.2658	0.006721	0.05021	151	1865	MRPL23,MTG1,IFI27L2,AGPAT5,ACACA,MRPL12,MRPS12,MRM1,ETFB,AS3MT,WDR81,ISCA2,RDH13,RPS27A,TOMM5,NT5C,FDPS,PLIN5,ALDOA,FKBP4,SDHA,MPG,FOXO3,AMT,PTPMT1,ANK2,ADCK5,MRPS18B,VASN,SLC25A33,MYO19,MTFP1,MSRA,SIRT2,UQCC3,FAM72A,STYXL1,POLD4,UQCRQ,FYN,GABBR1,MX2,MYH6,GLS2,PSENEN,BAD,BAK1,BCKDHA,BCL2A1,SSBP1,BLOC1S1,NDUFA2,SLC25A26,NDUFA3,NUDT8,NDUFA6,NDUFB8,BDH1,NDUFC2,NDUFS1,GFER,NDUFS3,RPL10A,PDF,JTB,DHRS4…
GO: Cellular Component	GO:0071556	integral component of lumenal side of endoplasmic reticulum membrane		0.0002729	0.2688	0.006721	0.05021	8	29	TAPBP,CANX,CD74,HLA-B,HLA-DPA1,HLA-DPB1,HLA-E,HLA-F
GO: Cellular Component	GO:0098553	lumenal side of endoplasmic reticulum membrane		0.0002729	0.2688	0.006721	0.05021	8	29	TAPBP,CANX,CD74,HLA-B,HLA-DPA1,HLA-DPB1,HLA-E,HLA-F
GO: Cellular Component	GO:0005746	mitochondrial respirasome		0.0002931	0.2887	0.007041	0.0526	15	88	SDHA,UQCC3,UQCRQ,NDUFA2,NDUFA3,NDUFA6,NDUFB8,NDUFC2,NDUFS1,NDUFS3,SURF1,UQCRFS1,NDUFA11,NDUFS7,NDUFA13
GO: Cellular Component	GO:0022627	cytosolic small ribosomal subunit		0.0004739	0.4668	0.01111	0.08303	12	64	RPS2,RPS3A,RPS9,RPS12,RPS15,RPS23,RPS25,RPS27A,RPS29,EIF3F,EIF3K,RPSA
GO: Cellular Component	GO:0005901	caveola		0.0004933	0.4859	0.0113	0.08441	16	102	DLC1,SELE,FASLG,RANGRF,ATP1B3,BMPR1A,MLC1,CACNA1C,TFPI,HCK,FXYD1,CTSB,PTGIS,LRP6,SPRED1,FLOT1
GO: Cellular Component	GO:0005844	polysome		0.0005151	0.5074	0.01153	0.08615	14	83	RPL24,RPL29,ABCF1,RPL39,RPS23,RPS25,RPS29,RPL10A,PSMA1,RPL6,RPL7,RPL7A,RPL17,RPL18A
GO: Cellular Component	GO:0098797	plasma membrane protein complex		0.000586	0.5772	0.01283	0.09581	66	711	NCF1,TLR6,ACVRL1,SDHA,KCNIP4,SNAP25,ATP12A,ATP1B3,GABBR1,PSENEN,B2M,FADD,NDUFS1,LIN7B,BMPR1A,LRRC26,C7,GNG5,CACNA1A,CACNA1C,GRIA3,GRIK4,CD3G,CD247,CD8A,TLR1,CD74,CD79A,GJC3,CDH4,PDE4B,HLA-B,HLA-DMA,HLA-DMB,HLA-DOA,HLA-DPA1,HLA-DPB1,GNG2,HLA-E,HLA-F,CHRNA7,DLGAP3,FXYD1,VCAM1,CSF2RB,IL6,CYBB,IL12RB1,ITGAL,ITGAX,ITGB1,ITGB2,ITGB3,ITGB7,LIME1,KCNA3,KCNJ3,KCNJ11,CHRFAM7A,ABCB6,ABCC9,LCP2,GPR156,LRP6,S…
GO: Cellular Component	GO:0031967	organelle envelope		0.0007215	0.7106	0.01521	0.1136	107	1279	MRPL23,MTG1,IFI27L2,ABCF1,AGPAT5,MRPL12,MRPS12,RDH13,RPS27A,TOMM5,ALOX5AP,SDHA,FOXO3,PTPMT1,IPO7,MRPS18B,SLC25A33,MYO19,TUBB,MTFP1,POM121C,FAM156A,UQCC3,EBP,UQCRQ,TNKS,GABBR1,MX2,SPAG4,BAD,BAK1,GATA6,GCHFR,BCL2A1,BLOC1S1,NDUFA2,SLC25A26,NDUFA3,NDUFA6,NDUFB8,BDH1,NDUFC2,NDUFS1,GFER,NDUFS3,SURF1,AIFM3,HERC2,UQCR11,NME2,NUP160,YBX1,GOLT1A,SLC25A19,SP140,NRM,NAPEPLD,NPIPA1,DHRS1,SLC25A32,CLIC1,HPN,SC…
GO: Cellular Component	GO:0000502	proteasome complex		0.0007297	0.7188	0.01521	0.1136	12	67	ZFAND2A,PSMA1,PSMA2,PSMB3,UBQLN4,PSMB8,PSMB9,PSMC1,PSMC4,PSMD9,PSME1,PSME2
GO: Cellular Component	GO:0031975	envelope		0.0007412	0.7301	0.01521	0.1136	107	1280	MRPL23,MTG1,IFI27L2,ABCF1,AGPAT5,MRPL12,MRPS12,RDH13,RPS27A,TOMM5,ALOX5AP,SDHA,FOXO3,PTPMT1,IPO7,MRPS18B,SLC25A33,MYO19,TUBB,MTFP1,POM121C,FAM156A,UQCC3,EBP,UQCRQ,TNKS,GABBR1,MX2,SPAG4,BAD,BAK1,GATA6,GCHFR,BCL2A1,BLOC1S1,NDUFA2,SLC25A26,NDUFA3,NDUFA6,NDUFB8,BDH1,NDUFC2,NDUFS1,GFER,NDUFS3,SURF1,AIFM3,HERC2,UQCR11,NME2,NUP160,YBX1,GOLT1A,SLC25A19,SP140,NRM,NAPEPLD,NPIPA1,DHRS1,SLC25A32,CLIC1,HPN,SC…
GO: Cellular Component	GO:0030670	phagocytic vesicle membrane		0.0007989	0.787	0.01527	0.1141	13	77	TLR6,B2M,SNAP23,TAPBP,TLR1,HLA-B,HLA-E,HLA-F,RAB43,SEC22B,CYBB,RILP,RAC2
GO: Cellular Component	GO:0030964	NADH dehydrogenase complex		0.000817	0.8047	0.01527	0.1141	10	50	NDUFA2,NDUFA3,NDUFA6,NDUFB8,NDUFC2,NDUFS1,NDUFS3,NDUFA11,NDUFS7,NDUFA13
GO: Cellular Component	GO:0005747	mitochondrial respiratory chain complex I		0.000817	0.8047	0.01527	0.1141	10	50	NDUFA2,NDUFA3,NDUFA6,NDUFB8,NDUFC2,NDUFS1,NDUFS3,NDUFA11,NDUFS7,NDUFA13
GO: Cellular Component	GO:0045271	respiratory chain complex I		0.000817	0.8047	0.01527	0.1141	10	50	NDUFA2,NDUFA3,NDUFA6,NDUFB8,NDUFC2,NDUFS1,NDUFS3,NDUFA11,NDUFS7,NDUFA13
GO: Cellular Component	GO:0033010	paranodal junction		0.0008234	0.811	0.01527	0.1141	4	8	CNTNAP1,SIRT2,NFASC,MARVELD2
GO: Cellular Component	GO:1905369	endopeptidase complex		0.0008372	0.8247	0.01527	0.1141	12	68	ZFAND2A,PSMA1,PSMA2,PSMB3,UBQLN4,PSMB8,PSMB9,PSMC1,PSMC4,PSMD9,PSME1,PSME2
GO: Cellular Component	GO:0005764	lysosome		0.0008636	0.8507	0.01546	0.1155	67	735	NCF1,WDR81,SLC15A3,ADGRE2,S100A13,FCER1A,IFITM3,FOXF1,DOC2A,ANK2,ANXA2,VASN,FPR1,TUBB,FASLG,FTL,CPLX2,SNAP23,BLOC1S1,NDUFC2,CD84,STXBP2,MLC1,SQSTM1,SURF4,BTK,C3AR1,NSF,CD1B,CD1C,CD1D,CD1E,CD74,TNFAIP3,HCK,HEXA,PDE1C,HLA-DMA,HLA-DMB,PDGFRB,HLA-DOA,HLA-DPA1,MFHAS1,HLA-DPB1,CTSC,HLA-F,GABARAP,PIK3CG,CDIP1,AP1S3,YWHAZ,SRGN,CTSB,CTSO,CTSS,PRTN3,RILP,PLEKHM1,TMEM179B,CXCR4,RAC2,RAP1B,GPC6,RHEB,EEF1A1,F…
GO: Cellular Component	GO:0005853	eukaryotic translation elongation factor 1 complex		0.000893	0.8796	0.01546	0.1155	3	4	EEF1A1,EEF1B2,EEF1D
GO: Cellular Component	GO:0000323	lytic vacuole		0.0008947	0.8813	0.01546	0.1155	67	736	NCF1,WDR81,SLC15A3,ADGRE2,S100A13,FCER1A,IFITM3,FOXF1,DOC2A,ANK2,ANXA2,VASN,FPR1,TUBB,FASLG,FTL,CPLX2,SNAP23,BLOC1S1,NDUFC2,CD84,STXBP2,MLC1,SQSTM1,SURF4,BTK,C3AR1,NSF,CD1B,CD1C,CD1D,CD1E,CD74,TNFAIP3,HCK,HEXA,PDE1C,HLA-DMA,HLA-DMB,PDGFRB,HLA-DOA,HLA-DPA1,MFHAS1,HLA-DPB1,CTSC,HLA-F,GABARAP,PIK3CG,CDIP1,AP1S3,YWHAZ,SRGN,CTSB,CTSO,CTSS,PRTN3,RILP,PLEKHM1,TMEM179B,CXCR4,RAC2,RAP1B,GPC6,RHEB,EEF1A1,F…
GO: Cellular Component	GO:0101003	ficolin-1-rich granule membrane		0.001132	1	0.01922	0.1436	11	61	FCAR,FPR1,FPR2,NFASC,SIGLEC5,ADGRE3,NCKAP1L,CR1,ITGAX,ITGB2,TMEM179B
GO: Cellular Component	GO:0005740	mitochondrial envelope		0.001259	1	0.02102	0.157	71	800	MRPL23,MTG1,IFI27L2,AGPAT5,MRPL12,MRPS12,RDH13,RPS27A,TOMM5,SDHA,FOXO3,PTPMT1,MRPS18B,SLC25A33,MYO19,MTFP1,UQCC3,UQCRQ,GABBR1,MX2,BAD,BAK1,BCL2A1,BLOC1S1,NDUFA2,SLC25A26,NDUFA3,NDUFA6,NDUFB8,BDH1,NDUFC2,NDUFS1,GFER,NDUFS3,SURF1,AIFM3,HERC2,UQCR11,NME2,SLC25A19,DHRS1,SLC25A32,UQCRFS1,TIMM22,MTCH2,VDAC2,SLC25A24,MPC2,COX8A,CPT2,IFI27,CRAT,NDUFA11,MRPS24,SLC25A10,MRPL41,MRPL38,CHCHD10,NDUFS7,SMDT1,C…
GO: Cellular Component	GO:0005743	mitochondrial inner membrane		0.001341	1	0.02201	0.1644	51	535	MRPL23,MTG1,MRPL12,MRPS12,RDH13,SDHA,PTPMT1,MRPS18B,SLC25A33,MTFP1,UQCC3,UQCRQ,NDUFA2,SLC25A26,NDUFA3,NDUFA6,NDUFB8,BDH1,NDUFC2,NDUFS1,NDUFS3,SURF1,AIFM3,HERC2,UQCR11,SLC25A19,DHRS1,SLC25A32,UQCRFS1,TIMM22,MTCH2,VDAC2,SLC25A24,MPC2,COX8A,CPT2,CRAT,NDUFA11,MRPS24,SLC25A10,MRPL41,MRPL38,CHCHD10,NDUFS7,SMDT1,SLC25A18,NDUFAF2,MRPL53,NDUFA13,MRPS2,ENDOG
GO: Cellular Component	GO:0098798	mitochondrial protein complex		0.001391	1	0.02247	0.1679	30	271	MRPL23,MTG1,MRPL12,MRPS12,ETFB,TOMM5,SDHA,MRPS18B,UQCC3,UQCRQ,BCKDHA,NDUFA2,NDUFA3,NDUFA6,NDUFB8,NDUFC2,NDUFS1,NDUFS3,UQCRFS1,TIMM22,NDUFA11,MRPS24,MRPL41,MRPL38,CHCHD10,NDUFS7,SMDT1,MRPL53,NDUFA13,MRPS2
GO: Cellular Component	GO:0031966	mitochondrial membrane		0.001765	1	0.02804	0.2095	67	756	MRPL23,MTG1,IFI27L2,AGPAT5,MRPL12,MRPS12,RDH13,RPS27A,TOMM5,SDHA,FOXO3,PTPMT1,MRPS18B,SLC25A33,MYO19,MTFP1,UQCC3,UQCRQ,GABBR1,MX2,BAD,BAK1,BCL2A1,NDUFA2,SLC25A26,NDUFA3,NDUFA6,NDUFB8,BDH1,NDUFC2,NDUFS1,NDUFS3,SURF1,AIFM3,HERC2,UQCR11,NME2,SLC25A19,DHRS1,SLC25A32,UQCRFS1,TIMM22,MTCH2,VDAC2,SLC25A24,MPC2,COX8A,CPT2,IFI27,CRAT,NDUFA11,MRPS24,SLC25A10,MRPL41,MRPL38,CHCHD10,NDUFS7,SMDT1,SLC25A18,NDUFA…
GO: Cellular Component	GO:0000974	Prp19 complex		0.001808	1	0.02827	0.2112	14	94	WDR83,PRPF8,FRG1,LSM2,SNRPA1,SNRPE,SNRPG,SNRPN,HNRNPA1,HNRNPC,U2AF1,POLR2A,CWC25,HNRNPR
GO: Cellular Component	GO:0019866	organelle inner membrane		0.001846	1	0.02841	0.2122	55	596	MRPL23,MTG1,MRPL12,MRPS12,RDH13,SDHA,PTPMT1,MRPS18B,SLC25A33,MTFP1,UQCC3,UQCRQ,SPAG4,NDUFA2,SLC25A26,NDUFA3,NDUFA6,NDUFB8,BDH1,NDUFC2,NDUFS1,NDUFS3,SURF1,AIFM3,HERC2,UQCR11,SLC25A19,NRM,DHRS1,SLC25A32,UQCRFS1,TIMM22,MTCH2,VDAC2,SLC25A24,MPC2,COX8A,CPT2,IFI27,CRAT,NDUFA11,MRPS24,SLC25A10,MRPL41,MRPL38,CHCHD10,NDUFS7,SMDT1,SLC25A18,NDUFAF2,MRPL53,NDUFA13,LMNB1,MRPS2,ENDOG
GO: Cellular Component	GO:0042612	MHC class I protein complex		0.002235	1	0.03387	0.2531	4	10	B2M,HLA-B,HLA-E,HLA-F
GO: Cellular Component	GO:0030667	secretory granule membrane		0.003176	1	0.0474	0.3541	32	311	FCAR,SELL,FPR1,FPR2,SLC18A2,SNAP25,SIGLEC9,SNAP23,NFASC,SIGLEC5,NDUFC2,RAB24,STXBP2,ADGRE3,SURF4,C3AR1,OLR1,ADGRE5,TNFRSF1B,NCKAP1L,HMOX2,CR1,CYBB,PTAFR,ITGAL,ITGAX,ITGB2,ITGB3,TMEM179B,PTPRC,RAP1B,LAIR1
GO: Cellular Component	GO:0005911	cell-cell junction		0.003361	1	0.04942	0.3691	47	506	ACTN4,CRB3,THEMIS,ANK2,ANXA2,CNTNAP1,SIRT2,MAPK15,RANGRF,SNAP23,NFASC,LIN7B,BAIAP2L1,MLC1,SGSM3,CALB2,CD2,TJP1,PKP3,GJC3,CDH4,DLG5,HPN,FLRT2,FXYD1,PRICKLE4,WAS,FBF1,CLDN7,CTNND2,DCHS2,ITGAL,ITGB1,ZYX,ITK,TWF1,PTPRK,CXCR4,KCNJ11,PDXP,RAP1B,LCP2,LIMS1,CLMP,MARVELD2,FLOT1,TACSTD2
Human Phenotype	HP:0000999	Pyoderma		9.036e-07	0.003998	0.003998	0.03587	9	19	NCF1,BTK,HLA-B,HLA-DPB1,AP1S3,CYBB,IL10RA,PRTN3,PTPN22
Human Phenotype	HP:0001025	Urticaria		4.419e-06	0.01955	0.005482	0.04918	18	84	IKZF1,ADGRE2,CD209,CCL3,CXCL12,SDHA,FASLG,STAT4,SERPING1,CD28,TNFRSF1B,HLA-B,NLRC4,WAS,WIPF1,AP1S3,POU2AF1,IL12RB1
Human Phenotype	HP:0040223	Pulmonary hemorrhage		4.922e-06	0.02178	0.005482	0.04918	6	9	SLC7A7,HLA-DPB1,WAS,WIPF1,PRTN3,PTPN22
Human Phenotype	HP:0005406	Recurrent bacterial skin infections		5.093e-06	0.02253	0.005482	0.04918	11	34	NCF1,PSENEN,BTK,HLA-B,HLA-DPB1,CTSC,AP1S3,CYBB,IL10RA,PRTN3,PTPN22
Human Phenotype	HP:0006535	Recurrent intrapulmonary hemorrhage		6.195e-06	0.02741	0.005482	0.04918	5	6	HLA-DPB1,WAS,WIPF1,PRTN3,PTPN22
Human Phenotype	HP:0002718	Recurrent bacterial infections		1.524e-05	0.06741	0.01123	0.1008	34	247	NCF1,IKZF1,ADCY7,CD209,CCL3,CXCL12,SLC37A4,PSENEN,GFI1,BTK,C7,TBCE,CD8A,CD79A,HLA-B,HLA-DPB1,CTSC,WAS,WIPF1,AP1S3,IFNGR2,PRKG2,CYBB,IL10RA,IL12RB1,PRTN3,PTPN22,ITGB2,CFD,PTPRC,CXCR4,DNASE1L3,ATG16L1,ABCB6
Human Phenotype	HP:0011830	Abnormal oral mucosa morphology		2.041e-05	0.0903	0.0129	0.1157	39	305	NCF1,IKZF1,ACVRL1,CD209,SAA1,MGAT2,CCL3,CXCL12,SLC37A4,B2M,NDUFS1,STAT4,NPM1,ORAI1,TNFAIP3,TNXB,HLA-B,PDGFRB,HLA-DPB1,CTSC,ZNHIT3,RECQL4,HRAS,WAS,WIPF1,FAM20A,IL6,CYBB,PRTN3,PTPN22,PTEN,ITGB2,ITGB3,ITK,PTPRC,DHCR24,PYCR1,ABCC9,CD96
Human Phenotype	HP:0003346	Abnormal immunological laboratory finding		2.474e-05	0.1094	0.01368	0.1227	41	330	NCF1,RPS15,IKZF1,ADCY7,CD209,FCGR2B,CCL3,CXCL12,IKZF3,FASLG,B2M,GFI1,STAT4,BTK,MUC5B,CD247,CD28,CD79A,TNFAIP3,TNFRSF1B,PIK3R5,HLA-B,HLA-DPB1,CLEC7A,RECQL4,HRAS,CCR6,WAS,WIPF1,AP1S3,POU2AF1,CYBB,IL12RB1,PRTN3,PSMB8,PTPN22,ITGB3,ITK,CXCR4,ATG16L1,SH2D1A
Human Phenotype	HP:0000155	Oral ulcer		3.583e-05	0.1585	0.01444	0.1296	12	48	NCF1,IKZF1,CD209,CCL3,CXCL12,SLC37A4,STAT4,NPM1,TNFAIP3,HLA-B,CYBB,PTPRC
Human Phenotype	HP:0012140	Abnormality of cells of the lymphoid lineage		3.808e-05	0.1685	0.01444	0.1296	41	336	RPL26,NCF1,RPS15,IKZF1,RPS29,ADCY7,CD209,CCL3,CXCL12,FOXN1,IKZF3,RNASEH2A,FASLG,B2M,GFI1,CNOT3,CD3G,CD247,CD8A,CD28,CD79A,TNFAIP3,TNFRSF1B,HLA-B,PDGFRB,HLA-DPB1,NLRC4,HRAS,WAS,WIPF1,CYBB,PRTN3,PTPN22,ITK,PTPRC,DHFR,ATG16L1,ABCB6,SH2D1A,RPL5,RPL15
Human Phenotype	HP:0001882	Leukopenia		3.823e-05	0.1691	0.01444	0.1296	46	394	RPL26,NCF1,RPS15,IKZF1,RPS29,ADCY7,CD209,FCGR2B,CCL3,CXCL12,FOXN1,IKZF3,RNASEH2A,MSR1,B2M,GFI1,STXBP2,CNOT3,HNF1B,SLC7A7,CD3G,CD247,CD8A,CD28,CD79A,TNFAIP3,TNFRSF1B,HLA-B,PDGFRB,HLA-DPB1,NLRC4,HRAS,WAS,WIPF1,CYBB,PRTN3,PTPN22,PTEN,ITK,PTPRC,DHFR,ATG16L1,ABCB6,SH2D1A,RPL5,RPL15
Human Phenotype	HP:0001888	Lymphopenia		3.917e-05	0.1733	0.01444	0.1296	40	325	RPL26,NCF1,RPS15,IKZF1,RPS29,ADCY7,CD209,CCL3,CXCL12,FOXN1,IKZF3,RNASEH2A,B2M,GFI1,CNOT3,CD3G,CD247,CD8A,CD28,CD79A,TNFAIP3,TNFRSF1B,HLA-B,PDGFRB,HLA-DPB1,NLRC4,HRAS,WAS,WIPF1,CYBB,PRTN3,PTPN22,ITK,PTPRC,DHFR,ATG16L1,ABCB6,SH2D1A,RPL5,RPL15
Human Phenotype	HP:0100665	Angioedema		5.183e-05	0.2293	0.01543	0.1384	5	8	IKZF1,SERPING1,HLA-B,XPNPEP2,DNASE1L3
Human Phenotype	HP:0010978	Abnormality of immune system physiology		5.809e-05	0.257	0.01543	0.1384	132	1554	RPL26,NCF1,RPS15,IKZF1,RPS29,ADCY7,NME8,CD209,FCGR2B,FCGR3A,SCNN1G,CCL3,CXCL12,SDHA,FOXF1,FOXN1,IKZF3,FMO3,SLC39A4,SKIV2L,FASLG,PREX2,FAN1,MSR1,EBP,SMARCB1,SIX5,SLC37A4,SNRPN,PSENEN,B2M,GATA3,GATA6,FADD,BBS1,BCKDHA,SRCAP,NDUFS1,GFI1,ST14,STAT4,SYNGAP1,STXBP2,SQSTM1,SURF1,BTK,SERPING1,C1QA,C3AR1,C7,TAPBP,CNOT3,TBCE,NPM1,CACNA1C,HNF1B,DDX52,DDR2,MUC5B,SLC7A7,ORAI1,CD3G,CD247,CD8A,CD28,CD79A,TNFAIP3…
Human Phenotype	HP:0000988	Skin rash		5.888e-05	0.2605	0.01543	0.1384	26	178	NCF1,IKZF1,CD209,CCL3,CXCL12,SDHA,B2M,STAT4,BTK,CD28,CD79A,TNFAIP3,TNFRSF1B,HLA-B,HLA-DPB1,CLEC7A,NLRC4,HRAS,POU2AF1,IL6,CYBB,IL12RB1,PRTN3,PSMB8,PTPN22,DNASE1L3
Human Phenotype	HP:0003493	Antinuclear antibody positivity		5.893e-05	0.2607	0.01543	0.1384	13	58	FCGR2B,FASLG,STAT4,CD247,TNFAIP3,HLA-B,HLA-DPB1,CCR6,AP1S3,POU2AF1,IL12RB1,PRTN3,PTPN22
Human Phenotype	HP:0200042	Skin ulcer		5.929e-05	0.2623	0.01543	0.1384	20	119	NCF1,SLC39A4,AQP5,B2M,STAT4,BTK,TAPBP,CD28,TNFRSF1B,HLA-B,PDGFRB,HLA-DPB1,CLEC7A,RECQL4,CCR6,WAS,WIPF1,CYBB,PRTN3,PTPN22
Human Phenotype	HP:0005549	Congenital neutropenia		0.0001105	0.4887	0.02573	0.2309	5	9	NCF1,GFI1,WAS,WIPF1,CYBB
Human Phenotype	HP:0002715	Abnormality of the immune system		0.0001158	0.5122	0.02573	0.2309	153	1886	RPL26,ABCA1,NCF1,RPS15,EVI2B,IKZF1,RPS29,ADCY7,NME8,CD209,FCGR2B,FCGR3A,SCNN1G,CCL3,ALDOA,CXCL12,SDHA,FOXF1,FOXN1,IKZF3,FMO3,RNASEH2A,SLC39A4,SKIV2L,FASLG,RBM20,PREX2,FAN1,MSR1,EBP,SMARCB1,SIX5,SLC37A4,SNRPN,MYH6,CD244,PSENEN,B2M,GATA3,GATA6,FADD,BBS1,NFASC,BCKDHA,FTCD,SRCAP,NDUFS1,GFI1,ST14,STAT4,SYNGAP1,STXBP2,EHMT2,SQSTM1,SURF1,BTK,SERPING1,C1QA,C3AR1,C7,TAPBP,CNOT3,TBCE,NPM1,CACNA1C,HNF1B,DDX…
Human Phenotype	HP:0004386	Gastrointestinal inflammation		0.0001163	0.5146	0.02573	0.2309	33	261	NCF1,ADCY7,CD209,CCL3,CXCL12,SDHA,SKIV2L,FAN1,MSR1,B2M,GATA6,STAT4,CD79A,TNFAIP3,HEXA,HLA-B,HLA-DPB1,CLEC7A,NLRC4,CCR6,WAS,WIPF1,AP1S3,POU2AF1,IL6,CYBB,IL10RA,IL12RB1,PRTN3,PTPN22,PTEN,ATG16L1,ABCB6
Human Phenotype	HP:0004332	Abnormal lymphocyte morphology		0.0001236	0.5469	0.02605	0.2337	58	561	RPL26,NCF1,RPS15,IKZF1,RPS29,ADCY7,CD209,CCL3,CXCL12,FOXN1,IKZF3,RNASEH2A,SLC39A4,FASLG,B2M,GATA3,GFI1,STXBP2,BTK,C1QA,C3AR1,C7,CNOT3,MUC5B,CD3G,CD247,CD8A,CD28,CD79A,TNFAIP3,TNFRSF1B,PIK3R5,HLA-B,PDGFRB,HLA-DPB1,CLEC7A,NLRC4,RECQL4,HRAS,WAS,WIPF1,POU2AF1,CYBB,IL12RB1,PRTN3,PSMB8,PTPN22,ITK,CFD,PTPRC,CXCR4,DHFR,DNASE1L3,ATG16L1,ABCB6,SH2D1A,RPL5,RPL15
Human Phenotype	HP:0001881	Abnormal leukocyte morphology		0.0001675	0.7411	0.03222	0.2891	83	895	RPL26,NCF1,RPS15,EVI2B,IKZF1,RPS29,ADCY7,CD209,FCGR2B,CCL3,CXCL12,SDHA,FOXN1,IKZF3,FMO3,RNASEH2A,SLC39A4,FASLG,RBM20,MSR1,SLC37A4,MYH6,B2M,GATA3,NFASC,FTCD,GFI1,STAT4,STXBP2,EHMT2,BTK,C1QA,C3AR1,C7,CNOT3,NPM1,HNF1B,MUC5B,SLC7A7,CD3G,CD247,CD8A,CD28,CD79A,TNFAIP3,TNFRSF1B,KAT6B,PIK3R5,HLA-B,PDGFRB,HLA-DPB1,CTSC,CLEC7A,NLRC4,U2AF1,RECQL4,HRAS,WAS,WIPF1,POU2AF1,NABP1,CYBB,IL12RB1,ZBTB16,PRTN3,PSMB8,…
Human Phenotype	HP:0010987	Abnormal cellular immune system morphology		0.0001675	0.7411	0.03222	0.2891	83	895	RPL26,NCF1,RPS15,EVI2B,IKZF1,RPS29,ADCY7,CD209,FCGR2B,CCL3,CXCL12,SDHA,FOXN1,IKZF3,FMO3,RNASEH2A,SLC39A4,FASLG,RBM20,MSR1,SLC37A4,MYH6,B2M,GATA3,NFASC,FTCD,GFI1,STAT4,STXBP2,EHMT2,BTK,C1QA,C3AR1,C7,CNOT3,NPM1,HNF1B,MUC5B,SLC7A7,CD3G,CD247,CD8A,CD28,CD79A,TNFAIP3,TNFRSF1B,KAT6B,PIK3R5,HLA-B,PDGFRB,HLA-DPB1,CTSC,CLEC7A,NLRC4,U2AF1,RECQL4,HRAS,WAS,WIPF1,POU2AF1,NABP1,CYBB,IL12RB1,ZBTB16,PRTN3,PSMB8,…
Human Phenotype	HP:0011893	Abnormal leukocyte count		0.0002268	1	0.04181	0.3751	56	548	RPL26,NCF1,RPS15,IKZF1,RPS29,ADCY7,CD209,FCGR2B,CCL3,CXCL12,FOXN1,IKZF3,FMO3,RNASEH2A,FASLG,MSR1,SLC37A4,B2M,GFI1,STAT4,STXBP2,BTK,CNOT3,HNF1B,SLC7A7,CD3G,CD247,CD8A,CD28,CD79A,TNFAIP3,TNFRSF1B,KAT6B,HLA-B,PDGFRB,HLA-DPB1,NLRC4,RECQL4,HRAS,WAS,WIPF1,CYBB,PRTN3,PTPN22,PTEN,ITGB2,ITK,PTPRC,CXCR4,DHFR,RAC2,ATG16L1,ABCB6,SH2D1A,RPL5,RPL15
Human Phenotype	HP:0100279	Ulcerative colitis		0.0002554	1	0.04519	0.4054	12	58	NCF1,FAN1,STAT4,HLA-B,HLA-DPB1,AP1S3,POU2AF1,IL6,CYBB,IL12RB1,PRTN3,PTPN22
Human Phenotype	HP:0002733	Abnormality of the lymph nodes		0.0002677	1	0.04555	0.4087	34	284	ABCA1,NCF1,RPS15,IKZF1,ADCY7,CD209,CCL3,CXCL12,SDHA,IKZF3,FASLG,B2M,STAT4,STXBP2,BTK,CNOT3,NPM1,CD28,TNFRSF1B,HLA-B,PDGFRB,HLA-DPB1,HRAS,IL6,CYBB,PSMB8,PTPN22,PTEN,ITK,PTPRC,DNASE1L3,ATG16L1,ABCB6,SH2D1A
Human Phenotype	HP:0009164	Abnormal calcification of the carpal bones		0.0002865	1	0.04608	0.4134	3	3	EBP,DDR2,KIF22
Human Phenotype	HP:0011123	Inflammatory abnormality of the skin		0.0002916	1	0.04608	0.4134	45	416	NCF1,IKZF1,CD209,CCL3,CXCL12,SDHA,SLC39A4,EBP,PSENEN,B2M,GATA3,STAT4,SYNGAP1,BTK,CNOT3,NPM1,CD3G,CD28,CD79A,TNFAIP3,TNFRSF1B,HLA-B,HLA-DPB1,CTSC,CLEC7A,NLRC4,RECQL4,HRAS,WAS,WIPF1,AP1S3,POU2AF1,BCL11B,KANSL1,CTSB,IL6,CYBB,IL10RA,IL12RB1,PRTN3,PSMB8,PTPN22,PTPRC,CXCR4,DNASE1L3
Human Phenotype	HP:0001259	Coma		0.0003263	1	0.04978	0.4466	32	264	NCF1,ETFB,CD209,FBP1,CCL3,CXCL12,AMT,B2M,BCKDHA,NDUFS1,NDUFS3,STAT4,STXBP2,SQSTM1,BTK,C3AR1,CACNA1A,HLA-B,HNRNPA1,CPT2,NDUFA11,IL6,CYBB,CHCHD10,NDUFS7,NDE1,PTEN,KCNJ11,NDUFAF2,ABCB6,NDUFA13,SH2D1A
Mouse Phenotype	MP:0001819	abnormal immune cell physiology		2.899e-26	1.743e-22	1.743e-22	1.617e-21	220	1453	PIK3AP1,ABCA1,ACACA,STUB1,NCF1,IKZF1,ACTN4,TLR6,RXRB,EOMES,CCR2,SLAMF6,LRFN2,FCER1A,FCGR1A,ZC3H12D,USP12,SLA2,CCL5,TAGLN2,CCL17,CCL22,MMP12,MMP19,ALOX5AP,CXCL12,SELE,SELL,SELPLG,FOXO3,FOXN1,MRC1,ABCC1,IKZF3,THEMIS,FPR1,FPR2,DOCK10,BTLA,SKIL,ACKR4,FASLG,SLAMF1,ST6GALNAC2,CD200R1,SBNO2,MSR1,SCARF1,ZBTB32,KLF13,CD226,MYO1F,GPSM3,ASB2,GRHL3,SLAMF7,FYN,SLC37A4,PDCD1LG2,SPI1,CD244,SPN,TNFSF9,B2M,BAD,GA…
Mouse Phenotype	MP:0002421	abnormal cell-mediated immunity		9.317e-26	5.602e-22	2.577e-22	2.391e-21	220	1465	PIK3AP1,ABCA1,ACACA,STUB1,NCF1,IKZF1,ACTN4,TLR6,RXRB,EOMES,CCR2,SLAMF6,LRFN2,FCER1A,FCGR1A,ZC3H12D,USP12,SLA2,CCL5,TAGLN2,CCL17,CCL22,MMP12,MMP19,ALOX5AP,CXCL12,SELE,SELL,SELPLG,FOXO3,FOXN1,MRC1,ABCC1,IKZF3,THEMIS,FPR1,FPR2,DOCK10,BTLA,SKIL,ACKR4,FASLG,SLAMF1,ST6GALNAC2,CD200R1,SBNO2,MSR1,SCARF1,ZBTB32,KLF13,CD226,MYO1F,GPSM3,ASB2,GRHL3,SLAMF7,FYN,SLC37A4,PDCD1LG2,SPI1,CD244,SPN,TNFSF9,B2M,BAD,GA…
Mouse Phenotype	MP:0002420	abnormal adaptive immunity		1.286e-25	7.731e-22	2.577e-22	2.391e-21	222	1488	PIK3AP1,ABCA1,ACACA,STUB1,NCF1,IKZF1,ACTN4,TLR6,RXRB,EOMES,CCR2,SLAMF6,LRFN2,FCER1A,FCGR1A,ZC3H12D,USP12,SLA2,CCL5,TAGLN2,CCL17,CCL22,MMP12,MMP19,ALOX5AP,CXCL12,SELE,SELL,SELPLG,FOXO3,FOXN1,MRC1,ABCC1,IKZF3,THEMIS,FPR1,FPR2,DOCK10,BTLA,SKIL,ACKR4,FASLG,SLAMF1,ST6GALNAC2,CD200R1,SBNO2,MSR1,SCARF1,ZBTB32,KLF13,CD226,MYO1F,GPSM3,ASB2,GRHL3,SLAMF7,FYN,SLC37A4,PDCD1LG2,SPI1,CD244,SPN,TNFSF9,B2M,BAD,GA…
Mouse Phenotype	MP:0002442	abnormal leukocyte physiology		3.854e-25	2.317e-21	5.793e-22	5.376e-21	214	1421	PIK3AP1,ABCA1,ACACA,STUB1,NCF1,IKZF1,ACTN4,TLR6,RXRB,EOMES,CCR2,SLAMF6,LRFN2,FCER1A,FCGR1A,ZC3H12D,USP12,CCL5,TAGLN2,CCL17,MMP12,MMP19,ALOX5AP,CXCL12,SELE,SELL,SELPLG,FOXO3,FOXN1,MRC1,ABCC1,IKZF3,THEMIS,FPR1,FPR2,DOCK10,BTLA,SKIL,ACKR4,FASLG,SLAMF1,ST6GALNAC2,SBNO2,MSR1,SCARF1,ZBTB32,KLF13,CD226,MYO1F,GPSM3,GRHL3,SLAMF7,FYN,SLC37A4,PDCD1LG2,SPI1,CD244,SPN,TNFSF9,B2M,BAD,GATA3,BAK1,FADD,SAMSN1,NRR…
Mouse Phenotype	MP:0001545	abnormal hematopoietic system physiology		1.55e-24	9.322e-21	1.864e-21	1.73e-20	236	1655	PIK3AP1,RPL27A,ABCA1,ACACA,STUB1,NCF1,IKZF1,ACTN4,TLR6,RXRB,EOMES,CCR2,SLAMF6,LRFN2,FCER1A,FCGR1A,ZC3H12D,USP12,CCL5,TAGLN2,CCL17,MMP12,MMP19,ARHGAP21,ALOX5AP,CXCL12,SELE,SELL,SELPLG,FOXO3,FOXN1,MRC1,ABCC1,IKZF3,THEMIS,PTPMT1,ANXA2,FPR1,FPR2,DOCK10,BTLA,SKIL,ACKR4,FASLG,SLAMF1,ST6GALNAC2,SBNO2,FAN1,MSR1,SCARF1,ZBTB32,KLF13,CD226,MYO1F,GPSM3,GRHL3,SLAMF7,FYN,SLC37A4,PDCD1LG2,SPI1,CD244,SPN,TNFSF9,…
Mouse Phenotype	MP:0012382	abnormal blood cell physiology		6.958e-24	4.184e-20	6.973e-21	6.47e-20	223	1541	PIK3AP1,ABCA1,ACACA,STUB1,NCF1,IKZF1,ACTN4,TLR6,RXRB,EOMES,CCR2,SLAMF6,LRFN2,FCER1A,FCGR1A,ZC3H12D,USP12,CCL5,TAGLN2,CCL17,MMP12,MMP19,ALOX5AP,CXCL12,SELE,SELL,SELPLG,FOXO3,FOXN1,MRC1,ABCC1,IKZF3,THEMIS,FPR1,FPR2,DOCK10,BTLA,SKIL,ACKR4,FASLG,SLAMF1,ST6GALNAC2,SBNO2,MSR1,SCARF1,ZBTB32,KLF13,CD226,MYO1F,GPSM3,GRHL3,SLAMF7,FYN,SLC37A4,PDCD1LG2,SPI1,CD244,SPN,TNFSF9,B2M,BAD,GATA3,BAK1,FADD,SAMSN1,NRR…
Mouse Phenotype	MP:0003945	abnormal lymphocyte physiology		1.29e-22	7.754e-19	1.108e-19	1.028e-18	169	1050	PIK3AP1,ACACA,STUB1,IKZF1,RXRB,CCR2,SLAMF6,LRFN2,FCGR1A,ZC3H12D,USP12,CCL5,TAGLN2,MMP19,CXCL12,SELE,SELL,FOXO3,FOXN1,IKZF3,THEMIS,FPR2,DOCK10,BTLA,SKIL,ACKR4,FASLG,ST6GALNAC2,MSR1,SCARF1,ZBTB32,KLF13,CD226,GRHL3,SLAMF7,FYN,PDCD1LG2,SPI1,CD244,SPN,TNFSF9,B2M,BAD,GATA3,BAK1,FADD,SAMSN1,C10orf99,GFI1,ST14,STAT4,PRDM1,CD84,EHMT2,BTK,PLCL2,C3AR1,TAPBP,SFN,ICOSLG,XCR1,RIPK3,PIM2,NR4A2,NFKBIZ,RUNX3,COMM…
Mouse Phenotype	MP:0002452	abnormal professional antigen presenting cell physiology		1.166e-18	7.011e-15	8.764e-16	8.132e-15	154	999	PIK3AP1,ABCA1,NCF1,IKZF1,TLR6,RXRB,CCR2,FCER1A,FCGR1A,USP12,SLA2,CCL22,MMP12,CXCL12,SELL,FOXN1,MRC1,IKZF3,FPR2,DOCK10,BTLA,FASLG,SLAMF1,ST6GALNAC2,CD200R1,SBNO2,MSR1,SCARF1,ASB2,GRHL3,FYN,PDCD1LG2,SPI1,B2M,BAD,GATA3,BAK1,SAMSN1,C10orf99,PRDM1,CD84,BMPR1A,EHMT2,SQSTM1,BTK,PLCL2,C3AR1,TAPBP,SFN,ICOSLG,XCR1,CXCR3,RIPK3,PIM2,NFKBIZ,MUC5B,DOK2,RUNX3,COMMD3,ORAI1,CD1D,CD8A,TIGIT,CD28,CD86,MAP4K1,CD37,T…
Mouse Phenotype	MP:0002723	abnormal immune serum protein physiology		9.011e-18	5.418e-14	6.02e-15	5.586e-14	163	1107	PIK3AP1,ABCA1,IKZF1,TLR6,RXRB,ADCY7,EOMES,CCR2,SLAMF6,FCER1A,FCGR1A,ZC3H12D,USP12,SLA2,CCL5,CCL17,MMP19,SELE,SELPLG,FOXN1,IKZF3,FPR2,BTLA,ACKR4,FASLG,SLAMF1,ST6GALNAC2,CD200R1,MSR1,SCARF1,ZBTB32,CD226,GRHL3,FYN,SLC37A4,PDCD1LG2,SPI1,B2M,GATA3,BAK1,SAMSN1,IL1RL2,C10orf99,GFI1,ST14,STAT4,PRDM1,CD84,EHMT2,SQSTM1,BTK,NFKBIB,PLCL2,C3AR1,NLRC3,SFN,ICOSLG,XCR1,CXCR3,PIM2,NFKBIZ,MUC5B,RUNX3,OLR1,COMMD3,T…
Mouse Phenotype	MP:0001800	abnormal humoral immune response		8.66e-17	5.207e-13	5.207e-14	4.832e-13	104	587	PIK3AP1,IKZF1,RXRB,CCR2,FCER1A,FCGR1A,USP12,FOXN1,IKZF3,THEMIS,FPR2,BTLA,FASLG,ST6GALNAC2,MSR1,SCARF1,GRHL3,FYN,PDCD1LG2,SPI1,B2M,GATA3,BAK1,SAMSN1,C10orf99,PRDM1,CD84,EHMT2,BTK,PLCL2,C3AR1,SFN,ICOSLG,NFKBIZ,RUNX3,COMMD3,ORAI1,CD1D,CD8A,CD28,CD86,MAP4K1,CD37,TLR1,CD69,CD72,CD74,CD79A,TNFAIP3,TNFRSF1B,SYTL1,HCLS1,FCMR,HLA-DOA,CD83,CHRNA7,SASH3,PIK3CG,SCGB1A1,CCR4,PLCB2,CCR6,LTB4R,LY86,GPR132,VCAM1…
Mouse Phenotype	MP:0002490	abnormal immunoglobulin level		1.008e-15	6.058e-12	5.303e-13	4.921e-12	97	547	PIK3AP1,IKZF1,RXRB,CCR2,FCGR1A,USP12,FOXN1,IKZF3,FPR2,BTLA,FASLG,ST6GALNAC2,MSR1,SCARF1,GRHL3,FYN,PDCD1LG2,SPI1,B2M,GATA3,BAK1,SAMSN1,C10orf99,PRDM1,CD84,EHMT2,BTK,PLCL2,C3AR1,SFN,ICOSLG,NFKBIZ,RUNX3,COMMD3,ORAI1,CD1D,CD8A,CD28,CD86,CD37,TLR1,CD69,CD72,CD74,CD79A,TNFAIP3,TNFRSF1B,SYTL1,FCMR,HLA-DOA,CD83,CHRNA7,SASH3,PIK3CG,SCGB1A1,CCR4,PLCB2,CCR6,LTB4R,LY86,GPR132,WAS,WIPF1,POLR2A,CD207,ID3,POU2A…
Mouse Phenotype	MP:0002459	abnormal B cell physiology		1.058e-15	6.364e-12	5.303e-13	4.921e-12	110	661	PIK3AP1,IKZF1,RXRB,CCR2,FCGR1A,USP12,CXCL12,FOXN1,IKZF3,FPR2,DOCK10,BTLA,FASLG,ST6GALNAC2,MSR1,SCARF1,GRHL3,FYN,PDCD1LG2,SPI1,B2M,BAD,GATA3,BAK1,SAMSN1,C10orf99,PRDM1,CD84,EHMT2,BTK,PLCL2,C3AR1,SFN,ICOSLG,PIM2,NFKBIZ,RUNX3,COMMD3,ORAI1,CD1D,CD8A,CD28,CD86,CD37,TLR1,CD69,CD72,CD74,CD79A,TNFAIP3,TNFRSF1B,SYTL1,HCLS1,FCMR,HLA-DOA,S1PR2,CD83,CHRNA7,CKS1B,SASH3,PIK3CG,SCGB1A1,CCR4,PLCB2,CCR6,LTB4R,LY8…
Mouse Phenotype	MP:0002444	abnormal T cell physiology		1.815e-15	1.092e-11	8.396e-13	7.791e-12	109	657	ACACA,STUB1,IKZF1,CCR2,SLAMF6,LRFN2,ZC3H12D,CCL5,TAGLN2,MMP19,SELE,SELL,FOXO3,FOXN1,IKZF3,THEMIS,BTLA,SKIL,ACKR4,FASLG,ZBTB32,KLF13,CD226,FYN,PDCD1LG2,SPN,TNFSF9,B2M,BAD,GATA3,BAK1,FADD,SAMSN1,GFI1,ST14,STAT4,PRDM1,CD84,C3AR1,TAPBP,ICOSLG,XCR1,RIPK3,PIM2,NR4A2,HAVCR2,ORAI1,CD1D,CD3G,CD247,CD8A,TIGIT,CD28,CD86,MAP4K1,CRTAM,CD69,CD74,TNFRSF1B,UBASH3B,HCLS1,FCMR,NCKAP1L,TRAF1,HLA-DMA,CTSC,CD83,HNRNP…
Mouse Phenotype	MP:0005000	abnormal immune tolerance		1.468e-13	8.825e-10	6.303e-11	5.849e-10	78	426	NCF1,CCR2,FCGR1A,FCGR3A,ZC3H12D,AIF1,ALOX5AP,MPG,SELL,FOXN1,IKZF3,FPR2,BTLA,ACKR4,FASLG,SCARF1,GPSM3,FYN,PDCD1LG2,SPN,B2M,BAK1,FADD,NRROS,ST14,STAT4,PRDM1,BTK,NFKBIB,PLCL2,C1QA,C3AR1,CD1D,CD247,CD8A,TIGIT,CD28,CD86,MAP4K1,CD69,CD72,CD74,CD79A,TNFAIP3,TNFRSF1B,UBASH3B,RPL13A,FCMR,HLA-DMA,PIK3CG,CCR6,LTB4R,GPR132,WAS,WIPF1,POLR2A,ID3,POU2AF1,IFNGR2,CTSB,CTSS,IL6,CYBB,IL10RA,INPP5D,PTPN22,PTEN,ITGAX…
Mouse Phenotype	MP:0003009	abnormal cytokine secretion		3.048e-13	1.833e-09	1.222e-10	1.134e-09	104	661	ABCA1,TLR6,ADCY7,EOMES,CCR2,SLAMF6,FCER1A,ZC3H12D,SLA2,CCL5,CCL17,SELE,SELPLG,FOXN1,FPR2,BTLA,ACKR4,SLAMF1,CD200R1,MSR1,ZBTB32,CD226,FYN,SLC37A4,PDCD1LG2,B2M,GATA3,SAMSN1,IL1RL2,GFI1,ST14,STAT4,PRDM1,CD84,EHMT2,SQSTM1,NFKBIB,C3AR1,NLRC3,ICOSLG,XCR1,PIM2,NFKBIZ,MUC5B,RUNX3,HAVCR2,ORAI1,CD1D,CD247,TIGIT,CD28,CD86,MAP4K1,TLR1,CRTAM,CD69,CD74,CD79A,TNFAIP3,TNFRSF1B,UBASH3B,HCK,FCMR,NCKAP1L,PDE4B,HLA-…
Mouse Phenotype	MP:0001844	autoimmune response		3.476e-13	2.09e-09	1.306e-10	1.212e-09	76	416	NCF1,CCR2,FCGR1A,FCGR3A,ZC3H12D,AIF1,ALOX5AP,MPG,SELL,FOXN1,IKZF3,FPR2,BTLA,ACKR4,FASLG,SCARF1,GPSM3,FYN,PDCD1LG2,SPN,B2M,BAK1,FADD,NRROS,ST14,STAT4,PRDM1,BTK,NFKBIB,PLCL2,C1QA,C3AR1,CD1D,CD247,CD8A,TIGIT,CD28,CD86,MAP4K1,CD69,CD72,CD74,CD79A,TNFAIP3,TNFRSF1B,UBASH3B,RPL13A,FCMR,HLA-DMA,PIK3CG,CCR6,LTB4R,GPR132,WAS,WIPF1,POLR2A,ID3,POU2AF1,IFNGR2,CTSB,CTSS,IL6,CYBB,IL10RA,INPP5D,PTPN22,ITGAX,ITGB…
Mouse Phenotype	MP:0005005	abnormal self tolerance		4.488e-13	2.699e-09	1.587e-10	1.473e-09	76	418	NCF1,CCR2,FCGR1A,FCGR3A,ZC3H12D,AIF1,ALOX5AP,MPG,SELL,FOXN1,IKZF3,FPR2,BTLA,ACKR4,FASLG,SCARF1,GPSM3,FYN,PDCD1LG2,SPN,B2M,BAK1,FADD,NRROS,ST14,STAT4,PRDM1,BTK,NFKBIB,PLCL2,C1QA,C3AR1,CD1D,CD247,CD8A,TIGIT,CD28,CD86,MAP4K1,CD69,CD72,CD74,CD79A,TNFAIP3,TNFRSF1B,UBASH3B,RPL13A,FCMR,HLA-DMA,PIK3CG,CCR6,LTB4R,GPR132,WAS,WIPF1,POLR2A,ID3,POU2AF1,IFNGR2,CTSB,CTSS,IL6,CYBB,IL10RA,INPP5D,PTPN22,ITGAX,ITGB…
Mouse Phenotype	MP:0002461	increased immunoglobulin level		5.859e-13	3.523e-09	1.957e-10	1.816e-09	66	338	PIK3AP1,IKZF1,RXRB,CCR2,FCGR1A,FOXN1,IKZF3,BTLA,FASLG,MSR1,SCARF1,FYN,PDCD1LG2,SPI1,B2M,BAK1,SAMSN1,C10orf99,PRDM1,EHMT2,BTK,PLCL2,NFKBIZ,RUNX3,CD1D,CD8A,CD28,CD86,CD69,CD72,CD79A,TNFAIP3,FCMR,HLA-DOA,SCGB1A1,CCR4,PLCB2,CCR6,LY86,GPR132,WAS,WIPF1,POU2AF1,PPIA,CSF2RB,IL6,CYBB,IL10RA,METRNL,INPP5D,GAPT,PTPN22,PTEN,ITGB2,ITGB3,LAX1,ITK,PTPRC,CXCR4,PRAP1,RAC2,EBF1,LCP2,RGS1,LTB,SH2D1A
Mouse Phenotype	MP:0005025	abnormal response to infection		3.174e-12	1.909e-08	1.005e-09	9.321e-09	92	575	NCF1,IKZF1,EOMES,CCR2,SLAMF6,FCGR1A,MMP12,SELE,FOXN1,MRC1,FPR1,FASLG,SLAMF1,CD200R1,MSR1,PDCD1LG2,SPI1,B2M,GATA3,FADD,NRROS,STAT4,FGL2,PRDM1,EHMT2,KLF5,BTK,NFKBIB,C1QA,SFN,XCR1,CXCR3,MUC5B,ADAMTS13,HAVCR2,CD1D,CD3G,CD8A,CD28,TLR1,CRTAM,CD74,CD79A,ADGRE5,TNFRSF1B,HCK,FCMR,HLA-DMA,CTSC,VSIG4,CLEC7A,NLRC4,ZBP1,PIK3CG,SCGB1A1,CCR4,PLCB2,CCR6,HSF1,MMP28,CD207,POU2AF1,SAMHD1,IFNAR2,IFNGR2,CSF2RB,IL6,CY…
Mouse Phenotype	MP:0001793	altered susceptibility to infection		8.081e-12	4.859e-08	2.43e-09	2.254e-08	87	539	NCF1,IKZF1,EOMES,CCR2,SLAMF6,FCGR1A,MMP12,SELE,FOXN1,MRC1,FPR1,FASLG,SLAMF1,CD200R1,MSR1,PDCD1LG2,B2M,GATA3,FADD,NRROS,STAT4,FGL2,PRDM1,EHMT2,BTK,NFKBIB,C1QA,SFN,XCR1,CXCR3,MUC5B,ADAMTS13,HAVCR2,CD1D,CD8A,CD28,TLR1,CRTAM,CD74,CD79A,ADGRE5,TNFRSF1B,HCK,FCMR,HLA-DMA,VSIG4,CLEC7A,NLRC4,ZBP1,PIK3CG,SCGB1A1,CCR4,PLCB2,CCR6,HSF1,MMP28,CD207,POU2AF1,SAMHD1,IFNAR2,IFNGR2,CSF2RB,IL6,CYBB,SLAMF8,IL10RA,INP…
Mouse Phenotype	MP:0020174	abnormal IgG level		1.448e-11	8.706e-08	4.146e-09	3.847e-08	73	421	PIK3AP1,IKZF1,CCR2,FCGR1A,IKZF3,FPR2,BTLA,FASLG,SCARF1,FYN,PDCD1LG2,B2M,BAK1,SAMSN1,C10orf99,PRDM1,CD84,EHMT2,BTK,C3AR1,SFN,ICOSLG,COMMD3,ORAI1,CD1D,CD8A,CD28,CD86,CD37,CD69,CD72,CD79A,TNFAIP3,TNFRSF1B,SYTL1,FCMR,HLA-DOA,CD83,CHRNA7,SASH3,CCR4,CCR6,LY86,GPR132,POLR2A,CD207,POU2AF1,PPIA,IFNAR2,CSF2RB,CTSS,IL6,CYBB,IL10RA,METRNL,INPP5D,GAPT,IRF4,PTPN22,PTEN,ITGB2,ITGB3,LAX1,PTPRC,CXCR4,RAC2,EBF1,GP…
Mouse Phenotype	MP:0000217	abnormal leukocyte cell number		1.571e-11	9.448e-08	4.294e-09	3.985e-08	210	1805	PIK3AP1,ABHD17A,RPL27A,ABCA1,ACACA,IKZF1,CD320,TOMM5,RXRB,GATAD2B,EOMES,CCR2,MGAT2,LRFN2,FCER1A,FCGR3A,ZC3H12D,USP12,CCL5,C1QTNF7,CCL17,MMP19,ARHGAP21,CXCL12,MPG,SELE,SELL,SELPLG,FOXO3,FOXN1,MRC1,IKZF3,THEMIS,FPR2,DOCK10,CCDC92,MSH5,CHORDC1,ACKR4,FASLG,ST6GALNAC2,SCARF1,MSX2,NRBP2,KLF13,EIF4EBP3,GPSM3,SMARCB1,TRAF3IP3,FYN,SLC37A4,GABPA,PDCD1LG2,SPI1,B2M,BAD,GATA3,BAK1,FADD,SAMSN1,TNFRSF17,IL1RL2,…
Mouse Phenotype	MP:0001828	abnormal T cell activation		4.367e-11	2.626e-07	1.142e-08	1.059e-07	67	379	ACACA,IKZF1,CCR2,LRFN2,ZC3H12D,CCL5,TAGLN2,MMP19,SELL,FOXO3,FOXN1,IKZF3,THEMIS,BTLA,SKIL,ACKR4,FASLG,ZBTB32,CD226,FYN,PDCD1LG2,B2M,FADD,SAMSN1,GFI1,STAT4,PIM2,HAVCR2,ORAI1,CD1D,CD3G,CD247,TIGIT,CD28,CD86,MAP4K1,CRTAM,CD74,TNFRSF1B,UBASH3B,HCLS1,NCKAP1L,TRAF1,HLA-DMA,CD83,HNRNPL,SASH3,PIK3CG,CCR6,GPR132,WAS,WIPF1,BCL11B,CSF2RB,IRF4,PTPN22,ITGAL,ITGAX,ITGB2,LAX1,ITK,PTPRC,RAC2,LCP2,LIF,LY9,SH2D1A
Mouse Phenotype	MP:0002406	increased susceptibility to infection		7.085e-11	4.26e-07	1.775e-08	1.647e-07	73	435	NCF1,IKZF1,EOMES,CCR2,SLAMF6,FCGR1A,SELE,FOXN1,FPR1,FASLG,SLAMF1,MSR1,PDCD1LG2,B2M,GATA3,FADD,STAT4,PRDM1,EHMT2,BTK,C1QA,SFN,MUC5B,ADAMTS13,CD1D,CD8A,CD28,TLR1,CRTAM,CD74,CD79A,TNFRSF1B,HCK,FCMR,HLA-DMA,VSIG4,CLEC7A,NLRC4,ZBP1,PIK3CG,SCGB1A1,CCR6,HSF1,CD207,POU2AF1,SAMHD1,IFNAR2,IFNGR2,CSF2RB,IL6,CYBB,SLAMF8,IL10RA,PSMB9,IRF4,IRF7,PTAFR,PTEN,ITGAX,ITGB2,ITGB7,ITK,CFD,PTPRC,CXCR4,PTX3,RAC2,LST1,AT…
Mouse Phenotype	MP:0002460	decreased immunoglobulin level		1.355e-10	8.148e-07	3.182e-08	2.953e-07	62	346	PIK3AP1,IKZF1,USP12,FOXN1,IKZF3,FPR2,FASLG,ST6GALNAC2,GRHL3,FYN,PDCD1LG2,B2M,GATA3,PRDM1,CD84,EHMT2,BTK,C3AR1,SFN,ICOSLG,COMMD3,ORAI1,CD1D,CD28,CD86,CD37,TLR1,CD72,CD74,CD79A,TNFRSF1B,SYTL1,FCMR,CD83,CHRNA7,SASH3,PIK3CG,CCR4,CCR6,LTB4R,LY86,POLR2A,CD207,ID3,POU2AF1,IFNAR2,CTSS,IL6,METRNL,IRF4,PTEN,ITGB2,ELMO1,PTPRC,CXCR4,RAC2,EBF1,GPR183,DLL1,LTB,CD180,SH2D1A
Mouse Phenotype	MP:0005094	abnormal T cell proliferation		1.424e-10	8.56e-07	3.182e-08	2.953e-07	61	338	ACACA,IKZF1,CCR2,LRFN2,ZC3H12D,CCL5,MMP19,SELL,FOXO3,IKZF3,THEMIS,BTLA,SKIL,ACKR4,FASLG,ZBTB32,CD226,FYN,PDCD1LG2,B2M,FADD,SAMSN1,GFI1,STAT4,PIM2,HAVCR2,CD3G,CD247,TIGIT,CD28,CD86,MAP4K1,CRTAM,CD74,TNFRSF1B,UBASH3B,HCLS1,NCKAP1L,TRAF1,HLA-DMA,CD83,HNRNPL,SASH3,PIK3CG,CCR6,GPR132,WAS,WIPF1,CSF2RB,IRF4,PTPN22,ITGAL,ITGAX,ITGB2,ITK,PTPRC,RAC2,LCP2,LIF,LY9,SH2D1A
Mouse Phenotype	MP:0008037	abnormal T cell morphology		1.429e-10	8.592e-07	3.182e-08	2.953e-07	128	968	ACACA,IKZF1,EOMES,CCR2,MGAT2,LRFN2,ZC3H12D,USP12,CCL5,MMP19,MPG,SELL,FOXN1,MRC1,THEMIS,DOCK10,ACKR4,FASLG,SCARF1,KLF13,TRAF3IP3,FYN,GABPA,PDCD1LG2,SPI1,B2M,BAD,GATA3,BAK1,FADD,IL1RL2,NDUFB8,GFI1,ST14,STAT4,PRDM1,CD84,BTK,NFKBIB,C3AR1,B4GALNT3,TAPBP,ICOSLG,RIPK3,NR4A2,NFKBIZ,RUNX3,HAVCR2,ORAI1,CD1D,CD3G,CD247,CD8A,CD28,CD86,TNFRSF8,CRTAM,CD69,CD72,CD74,CD79A,TNFAIP3,TNFRSF1B,SYTL1,HCLS1,FCMR,NCKAP…
Mouse Phenotype	MP:0008247	abnormal mononuclear cell morphology		2.097e-10	1.261e-06	4.503e-08	4.179e-07	199	1732	PIK3AP1,ABHD17A,ABCA1,ACACA,IKZF1,SLC15A3,GATAD2B,EOMES,CCR2,MGAT2,LRFN2,FCGR3A,ZC3H12D,USP12,CCL5,C1QTNF7,MMP19,CXCL12,MPG,SELE,SELL,SELPLG,FOXO3,FOXN1,MRC1,ABCC1,IKZF3,THEMIS,DOCK10,ACKR4,FASLG,SLAMF1,ST6GALNAC2,SBNO2,SCARF1,MSX2,KLF13,EIF4EBP3,GPSM3,FTL,TRAF3IP3,FYN,SLC37A4,GABPA,PDCD1LG2,SPI1,B2M,BAD,GATA3,BAK1,FADD,SAMSN1,TNFRSF17,IL1RL2,NDUFB8,GFI1,ST14,STAT4,BGLAP,PRDM1,CD84,XYLT1,BMPR1A,S…
Mouse Phenotype	MP:0002619	abnormal lymphocyte morphology		2.801e-10	1.684e-06	5.808e-08	5.389e-07	168	1398	PIK3AP1,ABHD17A,ACACA,IKZF1,EOMES,CCR2,MGAT2,LRFN2,ZC3H12D,USP12,CCL5,MMP19,CXCL12,MPG,SELE,SELL,SELPLG,FOXO3,FOXN1,MRC1,IKZF3,THEMIS,DOCK10,ACKR4,FASLG,SLAMF1,ST6GALNAC2,SCARF1,KLF13,TRAF3IP3,FYN,SLC37A4,GABPA,PDCD1LG2,SPI1,B2M,BAD,GATA3,BAK1,FADD,SAMSN1,TNFRSF17,IL1RL2,NDUFB8,GFI1,ST14,STAT4,PRDM1,CD84,BTK,NFKBIB,PLCL2,C3AR1,B4GALNT3,TAPBP,SFN,NPM1,ICOSLG,ADAP1,RIPK3,PIM2,DDX52,NR4A2,NFKBIZ,RUN…
Mouse Phenotype	MP:0002419	abnormal innate immunity		5.94e-10	3.572e-06	1.184e-07	1.099e-06	91	622	ABCA1,NCF1,IKZF1,TLR6,CCR2,SLAMF6,FCER1A,FCGR1A,MMP12,ALOX5AP,SELE,SELL,SELPLG,MRC1,RNASEH2A,FPR1,FPR2,FASLG,SLAMF1,SBNO2,MSR1,SCARF1,CD226,MYO1F,SLAMF7,FYN,SLC37A4,CD244,B2M,GFI1,STAT4,BMPR1A,SQSTM1,BTK,C3AR1,TAPBP,CXCR3,RIPK3,MUC5B,DOK2,TFPI,CD247,CD28,TLR1,CD69,TNFRSF1B,RPL13A,PIK3R5,HCK,NCKAP1L,PDE4B,CTSC,OSCAR,CLEC7A,PIK3CG,SCGB1A1,PLCB2,CCR6,CMKLR1,LTB4R,GPR132,VCAM1,WAS,MMP28,IFNAR2,CSF1,I…
Mouse Phenotype	MP:0002425	altered susceptibility to autoimmune disorder		6.107e-10	3.672e-06	1.184e-07	1.099e-06	59	333	NCF1,CCR2,FCGR1A,FCGR3A,ZC3H12D,AIF1,ALOX5AP,MPG,SELL,FOXN1,FPR2,BTLA,ACKR4,FASLG,SCARF1,GPSM3,FYN,PDCD1LG2,SPN,B2M,BAK1,FADD,NRROS,STAT4,BTK,NFKBIB,C1QA,C3AR1,CD1D,CD247,CD8A,TIGIT,CD28,CD86,MAP4K1,CD69,CD72,CD74,CD79A,TNFAIP3,TNFRSF1B,UBASH3B,RPL13A,HLA-DMA,PIK3CG,CCR6,LTB4R,POLR2A,IFNGR2,CTSB,CTSS,IL6,CYBB,INPP5D,ITGAX,PTPRC,PTPRN,CXCR4,EDIL3
Mouse Phenotype	MP:0000221	decreased leukocyte cell number		6.878e-10	4.136e-06	1.292e-07	1.199e-06	159	1317	PIK3AP1,RPL27A,ABCA1,ACACA,IKZF1,CD320,EOMES,CCR2,MGAT2,LRFN2,FCER1A,FCGR3A,USP12,CCL5,MMP19,CXCL12,SELE,SELL,FOXN1,MRC1,IKZF3,THEMIS,DOCK10,CCDC92,FASLG,MSX2,NRBP2,KLF13,EIF4EBP3,GPSM3,TRAF3IP3,FYN,SLC37A4,GABPA,PDCD1LG2,SPI1,B2M,BAD,GATA3,BAK1,FADD,TNFRSF17,IL1RL2,GFI1,ST14,PRDM1,CD84,BMPR1A,SQSTM1,BTK,NFKBIB,PLCL2,C3AR1,TAPBP,SFN,NPM1,DDR1,ADAP1,PIM2,DDX52,NR4A2,RUNX3,COMMD3,HAVCR2,ORAI1,CD1D,…
Mouse Phenotype	MP:0005078	abnormal cytotoxic T cell physiology		9.06e-10	5.448e-06	1.651e-07	1.532e-06	25	82	TAGLN2,FASLG,CD226,PDCD1LG2,TNFSF9,B2M,STAT4,TAPBP,CD3G,CD8A,CD28,CTSC,PIK3CG,IFNAR2,IFNGR2,IL6,TOX,INPP5D,PSME2,ITGAL,ITGB2,PTPRC,RABGGTA,RAC2,SH2D1A
Mouse Phenotype	MP:0000218	increased leukocyte cell number		9.849e-10	5.922e-06	1.742e-07	1.616e-06	143	1153	PIK3AP1,ABHD17A,ABCA1,IKZF1,TOMM5,RXRB,GATAD2B,EOMES,CCR2,ZC3H12D,C1QTNF7,MMP19,ARHGAP21,CXCL12,MPG,SELE,SELL,SELPLG,FOXO3,FOXN1,MRC1,IKZF3,THEMIS,DOCK10,MSH5,CHORDC1,ACKR4,FASLG,ST6GALNAC2,SCARF1,NRBP2,KLF13,SMARCB1,TRAF3IP3,FYN,PDCD1LG2,SPI1,B2M,GATA3,BAK1,FADD,SAMSN1,NDUFB8,GFI1,ST14,BGLAP,PRDM1,SQSTM1,BTK,NFKBIB,B4GALNT3,NLRC3,CNOT3,NPM1,ADAP1,RIPK3,NR4A2,DOK2,RUNX3,CD247,CD8A,CD28,TNFRSF8,CR…
Mouse Phenotype	MP:0000717	abnormal lymphocyte cell number		1.178e-09	7.083e-06	2.024e-07	1.878e-06	157	1305	PIK3AP1,ABHD17A,ACACA,IKZF1,EOMES,CCR2,MGAT2,LRFN2,ZC3H12D,USP12,CCL5,MMP19,CXCL12,MPG,SELE,SELL,SELPLG,FOXO3,FOXN1,MRC1,IKZF3,THEMIS,DOCK10,ACKR4,FASLG,ST6GALNAC2,SCARF1,KLF13,TRAF3IP3,FYN,SLC37A4,GABPA,PDCD1LG2,SPI1,B2M,BAD,GATA3,BAK1,FADD,SAMSN1,TNFRSF17,IL1RL2,NDUFB8,GFI1,ST14,PRDM1,CD84,BTK,NFKBIB,PLCL2,C3AR1,B4GALNT3,TAPBP,SFN,NPM1,ADAP1,RIPK3,PIM2,DDX52,NR4A2,RUNX3,COMMD3,HAVCR2,ORAI1,CD1D…
Mouse Phenotype	MP:0004392	abnormal CD8-positive, alpha-beta T cell physiology		1.296e-09	7.794e-06	2.165e-07	2.009e-06	30	115	TAGLN2,FASLG,CD226,PDCD1LG2,TNFSF9,B2M,STAT4,TAPBP,XCR1,HAVCR2,CD3G,CD8A,CD28,CTSC,PIK3CG,VCAM1,IFNAR2,IFNGR2,IL6,TOX,INPP5D,PSME2,PTEN,ITGAL,ITGB2,ITK,PTPRC,RABGGTA,RAC2,SH2D1A
Mouse Phenotype	MP:0006387	abnormal T cell number		1.891e-09	1.137e-05	3.073e-07	2.851e-06	118	904	ACACA,IKZF1,EOMES,CCR2,MGAT2,LRFN2,ZC3H12D,USP12,CCL5,MMP19,MPG,SELL,FOXN1,MRC1,THEMIS,DOCK10,ACKR4,FASLG,SCARF1,KLF13,TRAF3IP3,FYN,GABPA,PDCD1LG2,SPI1,B2M,GATA3,BAK1,FADD,IL1RL2,NDUFB8,GFI1,ST14,PRDM1,CD84,BTK,NFKBIB,B4GALNT3,TAPBP,RIPK3,NR4A2,RUNX3,HAVCR2,ORAI1,CD1D,CD3G,CD247,CD8A,CD28,CD86,TNFRSF8,CRTAM,CD69,CD72,CD74,CD79A,TNFAIP3,TNFRSF1B,SYTL1,HCLS1,FCMR,NCKAP1L,HLA-DMA,HLA-DOA,S1PR2,ARHGA…
Mouse Phenotype	MP:0011182	decreased hematopoietic cell number		2.05e-09	1.233e-05	3.244e-07	3.011e-06	181	1577	PIK3AP1,RPL27A,ABCA1,ACACA,IKZF1,CD320,EOMES,CCR2,MGAT2,LRFN2,FCER1A,FCGR3A,USP12,AIF1,CCL5,MMP19,ARHGAP21,CXCL12,SELE,SELL,FOXO3,FOXN1,MRC1,IKZF3,THEMIS,PTPMT1,FPR2,DOCK10,CCDC92,FASLG,MSX2,CDK5RAP3,NRBP2,KLF13,EIF4EBP3,GPSM3,SMARCB1,TRAF3IP3,FYN,SLC37A4,GABPA,PDCD1LG2,SPI1,ARRDC1,B2M,BAD,GATA3,BAK1,GATA6,FADD,TNFRSF17,IL1RL2,GFI1,ST14,NDUFS3,PRDM1,CD84,BMPR1A,SQSTM1,BTK,NFKBIB,PLCL2,C3AR1,TAPBP…
Mouse Phenotype	MP:0005016	decreased lymphocyte cell number		2.263e-09	1.361e-05	3.49e-07	3.238e-06	129	1020	PIK3AP1,ACACA,IKZF1,EOMES,CCR2,MGAT2,LRFN2,USP12,CCL5,MMP19,CXCL12,SELL,FOXN1,MRC1,IKZF3,THEMIS,DOCK10,FASLG,KLF13,TRAF3IP3,FYN,SLC37A4,GABPA,PDCD1LG2,SPI1,B2M,BAD,GATA3,BAK1,FADD,TNFRSF17,IL1RL2,GFI1,ST14,PRDM1,CD84,BTK,NFKBIB,PLCL2,C3AR1,TAPBP,SFN,NPM1,ADAP1,PIM2,DDX52,NR4A2,RUNX3,COMMD3,HAVCR2,ORAI1,CD1D,CD3G,CD247,CD8A,CD28,CD86,DYRK1B,CD69,CD72,CD74,CD79A,TNFAIP3,TNFRSF1B,SYTL1,HCLS1,FCMR,NC…
Mouse Phenotype	MP:0002401	abnormal lymphopoiesis		2.689e-09	1.617e-05	4.043e-07	3.751e-06	92	650	PIK3AP1,IKZF1,EOMES,MGAT2,LRFN2,MMP19,CXCL12,FOXN1,IKZF3,THEMIS,DOCK10,ACKR4,FASLG,SLAMF1,KLF13,TRAF3IP3,FYN,SPI1,B2M,BAD,GATA3,BAK1,FADD,GFI1,ST14,STAT4,PRDM1,BTK,C3AR1,TAPBP,SFN,ICOSLG,PIM2,NR4A2,RUNX3,CD1D,CD3G,CD247,CD8A,CD28,CD86,CD37,CD69,CD72,CD74,CD79A,TNFAIP3,HCLS1,NCKAP1L,HLA-DMA,CD83,HNRNPL,SASH3,PIK3CG,CCR6,VCAM1,WAS,WIPF1,SLC39A3,POLR2A,ID3,POU2AF1,IFNGR2,BCL11B,MDC1,IL6,TOX,INPP5D,P…
Mouse Phenotype	MP:0002462	abnormal granulocyte physiology		3.917e-09	2.355e-05	5.744e-07	5.33e-06	47	248	NCF1,SLAMF6,FCER1A,FCGR1A,ALOX5AP,SELE,SELL,SELPLG,ABCC1,FPR1,FPR2,MYO1F,FYN,SLC37A4,STXBP2,BTK,C3AR1,DOK2,ORAI1,CD69,PIK3R5,HCK,FCMR,NCKAP1L,PDE4B,CTSC,CLEC7A,PIK3CG,PLCB2,CCR6,CMKLR1,LTB4R,WAS,MMP28,CSF2RB,IL6,CYBB,INPP5D,PTEN,ITGAL,ITGB2,PTPRC,ARHGAP25,RAC2,EDIL3,SPRED1,FLOT1
Mouse Phenotype	MP:0002493	increased IgG level		4.576e-09	2.751e-05	6.551e-07	6.079e-06	45	233	IKZF1,CCR2,FCGR1A,IKZF3,BTLA,FASLG,SCARF1,FYN,PDCD1LG2,B2M,BAK1,SAMSN1,C10orf99,PRDM1,EHMT2,BTK,CD1D,CD8A,CD28,CD86,CD69,CD72,CD79A,TNFAIP3,FCMR,HLA-DOA,CCR4,LY86,GPR132,PPIA,CSF2RB,IL6,CYBB,IL10RA,INPP5D,GAPT,PTPN22,PTEN,ITGB2,ITGB3,LAX1,PTPRC,CXCR4,LCP2,SH2D1A
Mouse Phenotype	MP:0020180	abnormal IgM level		5.86e-09	3.524e-05	8.195e-07	7.604e-06	47	251	PIK3AP1,IKZF3,FASLG,MSR1,FYN,PDCD1LG2,SPI1,B2M,BAK1,SAMSN1,PRDM1,BTK,PLCL2,SFN,ICOSLG,COMMD3,CD28,CD86,CD69,CD72,CD74,CD79A,TNFAIP3,FCMR,CD83,SASH3,CCR6,LY86,WAS,WIPF1,CD207,POU2AF1,CTSS,METRNL,INPP5D,GAPT,IRF4,PTPN22,PTEN,ITGB2,ELMO1,CXCR4,RAC2,EBF1,GPR183,LTB,SH2D1A
Mouse Phenotype	MP:0002432	abnormal CD4-positive, alpha beta T cell morphology		8.229e-09	4.948e-05	1.125e-06	1.043e-05	79	539	IKZF1,EOMES,CCR2,ZC3H12D,CCL5,MMP19,MPG,FOXN1,THEMIS,ACKR4,SCARF1,TRAF3IP3,FYN,PDCD1LG2,SPI1,B2M,GATA3,FADD,NDUFB8,ST14,STAT4,PRDM1,CD84,BTK,C3AR1,TAPBP,ICOSLG,NR4A2,NFKBIZ,RUNX3,ORAI1,CD1D,CD247,CD8A,CD28,CRTAM,CD69,CD74,CD79A,TNFAIP3,SYTL1,NCKAP1L,HLA-DMA,HLA-DOA,ARHGAP30,CD83,HNRNPL,SASH3,PIK3CG,CCR6,VCAM1,SLC39A3,ID3,IFNGR2,BCL11B,SMCR8,IL6,TOX,INPP5D,IRF4,PTPN22,PTEN,ITGAL,ITGB2,ITGB7,ELMO1,…
Mouse Phenotype	MP:0008568	abnormal interleukin secretion		1.015e-08	6.102e-05	1.356e-06	1.258e-05	73	485	ABCA1,TLR6,EOMES,CCR2,SLAMF6,ZC3H12D,SLA2,CCL5,CCL17,FPR2,BTLA,ACKR4,CD200R1,MSR1,FYN,PDCD1LG2,B2M,GATA3,SAMSN1,IL1RL2,GFI1,STAT4,PRDM1,CD84,EHMT2,SQSTM1,NFKBIB,C3AR1,ICOSLG,PIM2,NFKBIZ,MUC5B,ORAI1,CD1D,TIGIT,CD28,CD86,MAP4K1,TLR1,CRTAM,CD74,CD79A,TNFAIP3,TNFRSF1B,HCK,FCMR,NCKAP1L,NLRC4,SASH3,PIK3CG,CCR4,CCR6,HSF1,MMP28,POU2AF1,PPIA,CSF2RB,SMCR8,CTSS,IL6,INPP5D,PTPN22,IRF7,PTEN,ITGAX,ITK,B3GNT6,A…
Mouse Phenotype	MP:0005013	increased lymphocyte cell number		1.45e-08	8.719e-05	1.895e-06	1.759e-05	104	792	PIK3AP1,ABHD17A,IKZF1,CCR2,ZC3H12D,MMP19,MPG,SELE,SELL,SELPLG,FOXO3,FOXN1,IKZF3,THEMIS,DOCK10,ACKR4,FASLG,ST6GALNAC2,SCARF1,KLF13,TRAF3IP3,FYN,PDCD1LG2,SPI1,B2M,GATA3,BAK1,FADD,SAMSN1,NDUFB8,ST14,PRDM1,BTK,NFKBIB,B4GALNT3,ADAP1,RIPK3,NR4A2,RUNX3,CD247,CD8A,CD28,TNFRSF8,CRTAM,CD69,CD72,CD74,CD79A,TNFAIP3,TNFRSF1B,UBASH3B,SYTL1,FCMR,NCKAP1L,TRAF1,HLA-DMA,HLA-DOA,S1PR2,ARHGAP30,CHRNA7,HNRNPL,CCR4,CC…
Mouse Phenotype	MP:0005015	increased T cell number		3.497e-08	0.0002103	4.474e-06	4.152e-05	78	547	IKZF1,CCR2,ZC3H12D,MMP19,MPG,FOXN1,THEMIS,DOCK10,ACKR4,FASLG,SCARF1,KLF13,TRAF3IP3,FYN,PDCD1LG2,SPI1,B2M,GATA3,BAK1,FADD,NDUFB8,ST14,PRDM1,BTK,NFKBIB,B4GALNT3,RIPK3,NR4A2,RUNX3,CD247,CD8A,CD28,TNFRSF8,CRTAM,CD74,CD79A,TNFAIP3,SYTL1,FCMR,NCKAP1L,HLA-DMA,HLA-DOA,S1PR2,ARHGAP30,HNRNPL,CCR4,CCR6,VCAM1,WAS,SLC39A3,ID3,PPIA,BCL11B,CSF1,SMCR8,IL6,INPP5D,MAML1,PTPN22,PTEN,ITGAL,ITGB2,ELMO1,ITK,B3GNT6,LIM…
Mouse Phenotype	MP:0005460	abnormal leukopoiesis		3.911e-08	0.0002352	4.731e-06	4.39e-05	98	746	PIK3AP1,IKZF1,EOMES,MGAT2,LRFN2,MMP19,CXCL12,SELE,FOXN1,IKZF3,THEMIS,DOCK10,CHORDC1,ACKR4,FASLG,SLAMF1,KLF13,TRAF3IP3,FYN,SLC37A4,SPI1,B2M,BAD,GATA3,BAK1,FADD,GFI1,ST14,STAT4,PRDM1,BTK,C3AR1,TAPBP,SFN,NPM1,ICOSLG,PIM2,NR4A2,DOK2,RUNX3,CD1D,CD3G,CD247,CD8A,CD28,CD86,CD37,CD69,CD72,CD74,CD79A,TNFAIP3,HCLS1,NCKAP1L,HLA-DMA,CD83,HNRNPL,SASH3,PIK3CG,CCR6,VCAM1,WAS,WIPF1,SLC39A3,POLR2A,ID3,POU2AF1,IFNG…
Mouse Phenotype	MP:0005463	abnormal CD4-positive, alpha-beta T cell physiology		3.926e-08	0.0002361	4.731e-06	4.39e-05	35	169	SLAMF6,SELL,ACKR4,FYN,B2M,SAMSN1,GFI1,STAT4,PRDM1,CD84,C3AR1,ICOSLG,CD247,CD28,CD86,CRTAM,CD69,CD74,HLA-DMA,CD83,PIK3CG,CCR6,VCAM1,POU2AF1,PPIA,IFNAR2,IFNGR2,IL6,PCGF2,INPP5D,ITGAL,ITK,PTX3,TRIM27,SH2D1A
Mouse Phenotype	MP:0002145	abnormal T cell differentiation		3.934e-08	0.0002365	4.731e-06	4.39e-05	66	435	IKZF1,EOMES,LRFN2,MMP19,FOXN1,THEMIS,ACKR4,FASLG,KLF13,TRAF3IP3,FYN,SPI1,B2M,BAD,GATA3,BAK1,FADD,GFI1,ST14,STAT4,PRDM1,C3AR1,TAPBP,ICOSLG,NR4A2,RUNX3,CD1D,CD3G,CD247,CD8A,CD28,CD86,CD74,CD79A,HCLS1,NCKAP1L,HLA-DMA,CD83,HNRNPL,SASH3,PIK3CG,CCR6,WAS,SLC39A3,ID3,IFNGR2,BCL11B,IL6,TOX,INPP5D,PSMB8,MAML1,IRF4,PTPN22,ITGB2,ITK,LIME1,PTPRC,CXCR4,AKT3,E2F6,LCP2,EDIL3,EEF1A1,NAMPT,CD180
Mouse Phenotype	MP:0002429	abnormal blood cell morphology/development		4.656e-08	0.00028	5.489e-06	5.094e-05	136	1146	PIK3AP1,RPL27A,ABCA1,IKZF1,ACVRL1,EOMES,CCR2,MGAT2,LRFN2,DLC1,FCGR1A,MMP19,CXCL12,SELE,SELL,FOXO3,FOXN1,IKZF3,THEMIS,PTPMT1,DOCK10,CHORDC1,ACKR4,FASLG,SLAMF1,ST6GALNAC2,CDK5RAP3,ZBTB32,KLF13,EBP,SMARCB1,TRAF3IP3,FYN,SLC37A4,SPI1,B2M,BAD,GATA3,BAK1,FADD,GFI1,ST14,STAT4,PRDM1,NFATC4,BTK,C3AR1,TAPBP,SFN,TLK2,NPM1,TCEA1,ICOSLG,PIM2,YBX1,NR4A2,DOK2,RUNX3,CD1D,CD3G,CD247,CD8A,CD28,CD86,CD37,CD69,CD72,C…
Mouse Phenotype	MP:0012762	abnormal alpha-beta T cell morphology		6.669e-08	0.000401	7.711e-06	7.155e-05	98	754	IKZF1,EOMES,CCR2,LRFN2,ZC3H12D,USP12,CCL5,MMP19,MPG,FOXN1,THEMIS,ACKR4,SCARF1,KLF13,TRAF3IP3,FYN,PDCD1LG2,SPI1,B2M,GATA3,FADD,NDUFB8,ST14,STAT4,PRDM1,CD84,BTK,C3AR1,B4GALNT3,TAPBP,ICOSLG,NR4A2,NFKBIZ,RUNX3,ORAI1,CD1D,CD3G,CD247,CD8A,CD28,CD86,CRTAM,CD69,CD74,CD79A,TNFAIP3,SYTL1,HCLS1,NCKAP1L,HLA-DMA,HLA-DOA,ARHGAP30,CD83,HNRNPL,SASH3,PIK3CG,CCR4,CCR6,VCAM1,WAS,WIPF1,SLC39A3,ID3,CYTIP,IFNGR2,BCL11…
Mouse Phenotype	MP:0002123	abnormal definitive hematopoiesis		7.957e-08	0.0004784	9.027e-06	8.376e-05	118	964	PIK3AP1,ABCA1,IKZF1,EOMES,CCR2,MGAT2,LRFN2,MMP19,CXCL12,SELE,SELL,FOXN1,IKZF3,THEMIS,PTPMT1,DOCK10,CHORDC1,ACKR4,FASLG,SLAMF1,ST6GALNAC2,CDK5RAP3,ZBTB32,KLF13,TRAF3IP3,FYN,SLC37A4,SPI1,B2M,BAD,GATA3,BAK1,FADD,GFI1,ST14,STAT4,PRDM1,BTK,C3AR1,TAPBP,SFN,NPM1,TCEA1,ICOSLG,PIM2,YBX1,NR4A2,DOK2,RUNX3,CD1D,CD3G,CD247,CD8A,CD28,CD86,CD37,CD69,CD72,CD74,CD79A,TNFAIP3,HCLS1,TPI1,NCKAP1L,HLA-DMA,CD83,TSTA3,…
Mouse Phenotype	MP:0001805	decreased IgG level		8.412e-08	0.0005058	9.367e-06	8.692e-05	46	264	PIK3AP1,IKZF1,IKZF3,FPR2,FASLG,PDCD1LG2,B2M,PRDM1,CD84,EHMT2,BTK,C3AR1,SFN,ICOSLG,COMMD3,ORAI1,CD1D,CD28,CD86,CD37,CD72,CD79A,TNFRSF1B,SYTL1,FCMR,CD83,CHRNA7,SASH3,CCR6,LY86,POLR2A,CD207,POU2AF1,IFNAR2,CTSS,METRNL,IRF4,PTEN,ITGB2,RAC2,EBF1,GPR183,DLL1,LTB,CD180,SH2D1A
Mouse Phenotype	MP:0002494	increased IgM level		1.005e-07	0.0006042	1.089e-05	0.0001011	32	152	PIK3AP1,FASLG,MSR1,FYN,PDCD1LG2,SPI1,B2M,BAK1,SAMSN1,BTK,PLCL2,CD86,CD69,CD72,CD79A,TNFAIP3,FCMR,CCR6,LY86,WAS,WIPF1,POU2AF1,METRNL,INPP5D,GAPT,PTPN22,PTEN,ITGB2,CXCR4,RAC2,EBF1,LTB
Mouse Phenotype	MP:0002339	abnormal lymph node morphology		1.014e-07	0.0006099	1.089e-05	0.0001011	64	427	IKZF1,RXRB,CCR2,MGAT2,LRFN2,SELE,SELL,FOXO3,FOXN1,FPR2,FASLG,SMARCB1,FYN,PDCD1LG2,B2M,BAK1,FADD,IL1RL2,PRDM1,BTK,TOP3B,RIPK3,NFKBIZ,DOK2,RUNX3,ORAI1,CD3G,CD247,CD28,CD86,PKP3,CD37,CD72,CD74,CD79A,TNFAIP3,TNFRSF1B,HCK,NCKAP1L,TRAF1,GPR132,WIPF1,POU2AF1,YWHAZ,CYTIP,BCL11B,CSF1,CSF2RB,SMCR8,TOX,INPP5D,IRF4,PTPN22,PTEN,ITGAL,ITGB2,PTPRC,CXCR4,SLC52A2,KLHL6,LCP2,S1PR3,LTB,CD180
Mouse Phenotype	MP:0013701	abnormal mature B cell number		1.043e-07	0.0006274	1.101e-05	0.0001021	58	372	PIK3AP1,ABHD17A,IKZF1,IKZF3,THEMIS,DOCK10,FASLG,SPI1,B2M,BAD,BAK1,SAMSN1,TNFRSF17,PRDM1,CD84,BTK,NFKBIB,PLCL2,SFN,COMMD3,ORAI1,CD72,CD74,CD79A,TNFAIP3,UBASH3B,SYTL1,FCMR,NCKAP1L,S1PR2,SASH3,CCR6,VCAM1,WAS,WIPF1,POLR2A,POU2AF1,INPP5D,MAML1,GAPT,IRF4,PTPN22,PTEN,ITGB2,ELMO1,ITK,PTPRC,CXCR4,RAC2,KLHL6,EBF1,GPR183,DLL1,RGS1,ARPC1B,BRD2,LTB,SH2D1A
Mouse Phenotype	MP:0013693	abnormal hemopoiesis		1.175e-07	0.0007063	1.218e-05	0.000113	120	992	PIK3AP1,ABCA1,IKZF1,EOMES,CCR2,MGAT2,LRFN2,MMP19,CXCL12,SELE,SELL,FOXN1,IKZF3,THEMIS,PTPMT1,DOCK10,CHORDC1,ACKR4,FASLG,SLAMF1,ST6GALNAC2,CDK5RAP3,ZBTB32,KLF13,EBP,TRAF3IP3,FYN,SLC37A4,SPI1,B2M,BAD,GATA3,BAK1,FADD,GFI1,ST14,STAT4,PRDM1,BTK,C3AR1,TAPBP,SFN,NPM1,TCEA1,ICOSLG,PIM2,YBX1,NR4A2,DOK2,RUNX3,CD1D,CD3G,CD247,CD8A,CD28,CD86,CD37,CD69,CD72,CD74,CD79A,TNFAIP3,HCLS1,TPI1,NCKAP1L,HLA-DMA,PDGFRB,…
Mouse Phenotype	MP:0005018	decreased T cell number		1.203e-07	0.0007235	1.226e-05	0.0001138	91	692	ACACA,IKZF1,EOMES,CCR2,MGAT2,LRFN2,USP12,CCL5,MMP19,SELL,FOXN1,MRC1,THEMIS,KLF13,TRAF3IP3,FYN,GABPA,PDCD1LG2,SPI1,B2M,GATA3,FADD,IL1RL2,GFI1,ST14,CD84,TAPBP,NR4A2,RUNX3,HAVCR2,ORAI1,CD1D,CD3G,CD247,CD8A,CD28,CD86,CD69,CD74,CD79A,TNFRSF1B,SYTL1,HCLS1,NCKAP1L,HLA-DMA,ARHGAP30,CD83,HNRNPL,SASH3,PIK3CG,ASPM,CCR6,VCAM1,VDAC2,WAS,WIPF1,SLC39A3,ID3,POU2AF1,BCL11B,IL6,IL10RA,PCGF2,ZBTB16,TOX,INPP5D,PSMB8…
Mouse Phenotype	MP:0002435	abnormal effector T cell morphology		1.268e-07	0.0007626	1.271e-05	0.0001179	93	713	IKZF1,EOMES,CCR2,LRFN2,ZC3H12D,USP12,CCL5,MMP19,MPG,SELL,FOXN1,THEMIS,DOCK10,ACKR4,SCARF1,TRAF3IP3,FYN,PDCD1LG2,SPI1,B2M,GATA3,FADD,NDUFB8,ST14,STAT4,PRDM1,CD84,BTK,C3AR1,B4GALNT3,TAPBP,ICOSLG,NR4A2,NFKBIZ,RUNX3,ORAI1,CD1D,CD3G,CD247,CD8A,CD28,CRTAM,CD69,CD74,CD79A,TNFAIP3,SYTL1,NCKAP1L,HLA-DMA,HLA-DOA,ARHGAP30,CD83,HNRNPL,SASH3,PIK3CG,CCR4,CCR6,VCAM1,WAS,SLC39A3,ID3,CYTIP,IFNGR2,BCL11B,SMCR8,IL6…
Mouse Phenotype	MP:0011181	increased hematopoietic cell number		1.531e-07	0.0009205	1.509e-05	0.00014	152	1344	PIK3AP1,ABHD17A,ABCA1,IKZF1,TOMM5,RXRB,GATAD2B,EOMES,CCR2,MGAT2,ZC3H12D,C1QTNF7,MMP19,ARHGAP21,CXCL12,MPG,SELE,SELL,SELPLG,FOXO3,FOXN1,MRC1,IKZF3,THEMIS,PTPMT1,DOCK10,MSH5,CHORDC1,ACKR4,FASLG,ST6GALNAC2,SCARF1,NRBP2,KLF13,SMARCB1,TRAF3IP3,FYN,PDCD1LG2,SPI1,B2M,GATA3,BAK1,FADD,SAMSN1,NDUFB8,GFI1,ST14,BGLAP,PRDM1,CD84,SQSTM1,BTK,NFKBIB,B4GALNT3,NLRC3,CNOT3,NPM1,ADAP1,RIPK3,PIM2,NR4A2,DOK2,RUNX3,CD2…
Mouse Phenotype	MP:0005010	abnormal CD8-positive, alpha beta T cell morphology		1.569e-07	0.0009437	1.522e-05	0.0001412	64	432	IKZF1,EOMES,CCR2,LRFN2,USP12,MMP19,MPG,FOXN1,THEMIS,TRAF3IP3,FYN,PDCD1LG2,SPI1,B2M,GATA3,FADD,NDUFB8,ST14,B4GALNT3,TAPBP,RUNX3,CD3G,CD247,CD8A,CD28,CRTAM,CD74,CD79A,TNFAIP3,SYTL1,NCKAP1L,HLA-DMA,ARHGAP30,HNRNPL,SASH3,PIK3CG,CCR4,CCR6,VCAM1,SLC39A3,ID3,CYTIP,BCL11B,SMCR8,TOX,INPP5D,PSMB8,PSMB9,PTPN22,ITGAL,ITGB2,ELMO1,ITK,PTPRC,CXCR4,RAC2,KLHL6,EBF1,LCP2,DLL1,ARPC1B,BRD2,CD180,SH2D1A
Mouse Phenotype	MP:0008171	abnormal mature B cell morphology		1.674e-07	0.001007	1.598e-05	0.0001483	46	270	PIK3AP1,IKZF1,IKZF3,THEMIS,DOCK10,FASLG,SPI1,BAK1,SAMSN1,PRDM1,CD84,BTK,NFKBIB,PLCL2,SFN,COMMD3,ORAI1,CD72,CD74,CD79A,TNFAIP3,FCMR,S1PR2,SASH3,CCR6,WAS,WIPF1,POLR2A,INPP5D,MAML1,GAPT,IRF4,PTPN22,PTEN,ITGB2,ELMO1,ITK,PTPRC,CXCR4,RAC2,KLHL6,EBF1,DLL1,RGS1,LTB,SH2D1A
Mouse Phenotype	MP:0013280	abnormal cytotoxic T cell cytolysis		1.787e-07	0.001074	1.679e-05	0.0001558	16	47	FASLG,CD226,TAPBP,CD3G,CD8A,CD28,PIK3CG,IL6,TOX,INPP5D,PSME2,ITGAL,ITGB2,PTPRC,RABGGTA,SH2D1A
Mouse Phenotype	MP:0008077	abnormal CD8-positive, alpha-beta T cell number		2.238e-07	0.001345	2.07e-05	0.0001921	61	408	IKZF1,EOMES,CCR2,LRFN2,USP12,MMP19,MPG,FOXN1,THEMIS,TRAF3IP3,FYN,PDCD1LG2,SPI1,B2M,GATA3,FADD,NDUFB8,ST14,B4GALNT3,TAPBP,RUNX3,CD3G,CD247,CD8A,CD28,CRTAM,CD74,CD79A,TNFAIP3,SYTL1,NCKAP1L,HLA-DMA,ARHGAP30,HNRNPL,PIK3CG,CCR4,CCR6,VCAM1,ID3,BCL11B,SMCR8,TOX,INPP5D,PSMB8,PSMB9,PTPN22,ITGAL,ITGB2,ELMO1,ITK,PTPRC,CXCR4,RAC2,KLHL6,EBF1,LCP2,DLL1,ARPC1B,BRD2,CD180,SH2D1A
Mouse Phenotype	MP:0003156	abnormal leukocyte migration		2.68e-07	0.001611	2.442e-05	0.0002265	34	174	ACTN4,EOMES,CCR2,CCL17,SELE,SELL,SELPLG,FPR2,GPSM3,NRROS,CXCR3,RPL13A,CTSC,PIK3CG,CMKLR1,LTB4R,GPR132,VCAM1,MMP28,CYTIP,IFNGR2,CSF1,CTSS,CYBB,INPP5D,PTEN,ITGAL,ITGB1,ITGB2,ITGB3,ITGB7,CXCR4,ARHGAP25,EDIL3
Mouse Phenotype	MP:0002357	abnormal spleen white pulp morphology		2.814e-07	0.001692	2.526e-05	0.0002344	54	346	IKZF1,SELE,SELL,IKZF3,DOCK10,ST6GALNAC2,MSR1,SCARF1,FYN,SLC37A4,SPI1,BAK1,PRDM1,CD84,BTK,NFKBIB,SFN,NPM1,ICOSLG,RIPK3,COMMD3,CD8A,CD28,CD86,CD37,CD72,CD79A,TNFAIP3,TNFRSF1B,HCK,FCMR,CDKN1C,S1PR2,SASH3,RECQL4,WAS,WIPF1,POLR2A,POU2AF1,INPP5D,MAML1,GAPT,IRF4,PTPN22,PTEN,LAX1,PTPRC,CXCR4,RAC2,EBF1,DLL1,RGS1,LTB,SH2D1A
Mouse Phenotype	MP:0011518	abnormal cell chemotaxis		2.993e-07	0.0018	2.646e-05	0.0002456	29	136	ACTN4,CCR2,SELE,SELL,SELPLG,FPR1,FPR2,MYO1F,SLC37A4,CXCR3,CD69,RPL13A,PIK3R5,NCKAP1L,PDE4B,PIK3CG,CMKLR1,LTB4R,GPR132,VCAM1,MMP28,CSF1,CYBB,INPP5D,PTEN,ITGB3,CXCR4,RAC2,FLOT1
Mouse Phenotype	MP:0002463	abnormal neutrophil physiology		3.059e-07	0.001839	2.666e-05	0.0002473	33	167	SLAMF6,ALOX5AP,SELE,SELL,SELPLG,FPR1,FPR2,MYO1F,SLC37A4,BTK,C3AR1,CD69,PIK3R5,HCK,NCKAP1L,PDE4B,CTSC,CLEC7A,PIK3CG,PLCB2,CMKLR1,LTB4R,MMP28,IL6,CYBB,INPP5D,PTEN,ITGAL,ITGB2,ARHGAP25,RAC2,EDIL3,FLOT1
Mouse Phenotype	MP:0008195	abnormal professional antigen presenting cell morphology		3.599e-07	0.002164	3.092e-05	0.0002869	96	760	PIK3AP1,IKZF1,SLC15A3,CCR2,FCGR1A,FCGR3A,SLA2,C1QTNF7,CCL17,ABCC1,IKZF3,THEMIS,FPR2,DOCK10,FASLG,SBNO2,MSX2,SPI1,B2M,BAK1,SAMSN1,IL1RL2,BGLAP,PRDM1,CD84,XYLT1,BMPR1A,SQSTM1,BTK,NFKBIB,PLCL2,C3AR1,CNOT3,SFN,DDR1,XCR1,DOK2,RUNX3,COMMD3,ORAI1,CD8A,CD72,CD74,CD79A,TNFAIP3,TNFRSF1B,HCK,FCMR,OSCAR,S1PR2,CD83,SASH3,PIK3CG,CCR4,CCR6,CMKLR1,HSD11B1,WAS,WIPF1,POLR2A,CD207,BCL11B,CSF1,CSF1R,CTSS,IL6,INPP5D,…
Mouse Phenotype	MP:0005014	increased B cell number		5.632e-07	0.003386	4.77e-05	0.0004426	51	326	PIK3AP1,ABHD17A,IKZF1,CCR2,FOXN1,IKZF3,FASLG,ST6GALNAC2,SCARF1,SPI1,B2M,BAK1,FADD,SAMSN1,PRDM1,BTK,NFKBIB,RIPK3,CD28,CD69,CD72,CD74,CD79A,TNFAIP3,UBASH3B,FCMR,S1PR2,CCR6,VCAM1,WAS,POLR2A,ID3,POU2AF1,BCL11B,INPP5D,GAPT,IRF4,PTPN22,PTEN,ITGB2,ELMO1,ITK,PTPRC,CXCR4,RAC2,KLHL6,EBF1,DLL1,RGS1,ARPC1B,SH2D1A
Mouse Phenotype	MP:0002376	abnormal dendritic cell physiology		6.212e-07	0.003735	5.188e-05	0.0004814	32	164	CCR2,FCGR1A,SLA2,CCL22,SELL,FPR2,CD200R1,SCARF1,ASB2,PDCD1LG2,SAMSN1,TAPBP,XCR1,CD1D,MAP4K1,CD74,CLEC7A,RAB43,CCR6,CMKLR1,WAS,CSF1,CSF1R,CSF2RB,PSMB8,PSMB9,PTPN22,ITGB1,ITGB2,ITGB7,PTX3,RGS1
Mouse Phenotype	MP:0008073	abnormal CD4-positive, alpha beta T cell number		6.991e-07	0.004204	5.758e-05	0.0005343	67	479	IKZF1,EOMES,CCR2,ZC3H12D,CCL5,MMP19,MPG,FOXN1,THEMIS,ACKR4,SCARF1,TRAF3IP3,FYN,PDCD1LG2,SPI1,B2M,GATA3,FADD,NDUFB8,ST14,PRDM1,CD84,BTK,NR4A2,RUNX3,CD247,CD8A,CD28,CRTAM,CD69,CD74,CD79A,TNFAIP3,SYTL1,NCKAP1L,HLA-DMA,HLA-DOA,ARHGAP30,CD83,HNRNPL,PIK3CG,CCR6,VCAM1,SLC39A3,ID3,BCL11B,SMCR8,TOX,INPP5D,PTPN22,PTEN,ITGAL,ITGB2,ITGB7,ELMO1,ITK,LIME1,PTPRC,CXCR4,RAC2,KLHL6,EBF1,LCP2,DLL1,ARPC1B,BRD2,SH2D1A
Mouse Phenotype	MP:0004939	abnormal B cell morphology		7.56e-07	0.004546	6.143e-05	0.00057	89	700	PIK3AP1,ABHD17A,IKZF1,CCR2,MGAT2,CXCL12,FOXN1,IKZF3,THEMIS,DOCK10,FASLG,ST6GALNAC2,SCARF1,FYN,SPI1,B2M,BAD,BAK1,FADD,SAMSN1,TNFRSF17,GFI1,PRDM1,CD84,BTK,NFKBIB,PLCL2,SFN,NPM1,ICOSLG,RIPK3,PIM2,COMMD3,ORAI1,CD28,CD37,CD69,CD72,CD74,CD79A,TNFAIP3,UBASH3B,SYTL1,HCLS1,FCMR,NCKAP1L,S1PR2,ARHGAP30,CD83,SASH3,CCR6,VCAM1,WAS,WIPF1,POLR2A,ID3,POU2AF1,IFNGR2,BCL11B,CSF1,MDC1,IL6,INPP5D,MAML1,GAPT,IRF4,PTPN…
Mouse Phenotype	MP:0005079	decreased cytotoxic T cell cytolysis		8.18e-07	0.004919	6.558e-05	0.0006085	15	46	FASLG,CD226,TAPBP,CD3G,CD8A,CD28,PIK3CG,IL6,TOX,INPP5D,PSME2,ITGAL,PTPRC,RABGGTA,SH2D1A
Mouse Phenotype	MP:0020186	altered susceptibility to bacterial infection		9.144e-07	0.005498	7.195e-05	0.0006676	50	322	IKZF1,CCR2,SLAMF6,FCGR1A,MMP12,SELE,FOXN1,FPR1,FASLG,MSR1,B2M,STAT4,BTK,NFKBIB,C1QA,XCR1,MUC5B,ADAMTS13,CD1D,TLR1,CRTAM,ADGRE5,TNFRSF1B,HCK,FCMR,HLA-DMA,VSIG4,NLRC4,PIK3CG,PLCB2,CCR6,HSF1,MMP28,IFNGR2,IL6,CYBB,SLAMF8,IRF4,IRF7,PTAFR,PTEN,ITGAX,ITGB2,CFD,PTX3,RAC2,ATG16L1,LIF,GSDMD,LTB
Mouse Phenotype	MP:0008211	decreased mature B cell number		9.214e-07	0.00554	7.195e-05	0.0006676	46	286	PIK3AP1,IKZF1,IKZF3,THEMIS,DOCK10,SPI1,BAD,BAK1,TNFRSF17,PRDM1,CD84,BTK,PLCL2,SFN,COMMD3,ORAI1,CD72,CD74,CD79A,TNFAIP3,SYTL1,FCMR,NCKAP1L,SASH3,VCAM1,WAS,WIPF1,POLR2A,POU2AF1,INPP5D,MAML1,IRF4,PTPN22,ELMO1,PTPRC,CXCR4,RAC2,KLHL6,EBF1,GPR183,DLL1,RGS1,ARPC1B,BRD2,LTB,SH2D1A
Mouse Phenotype	MP:0002359	abnormal spleen germinal center morphology		9.579e-07	0.00576	7.385e-05	0.0006852	27	128	IKZF1,IKZF3,ST6GALNAC2,SCARF1,SPI1,PRDM1,CD84,BTK,ICOSLG,COMMD3,CD28,CD86,CD37,CD79A,TNFRSF1B,HCK,S1PR2,POLR2A,POU2AF1,IRF4,PTPN22,PTEN,LAX1,EBF1,RGS1,LTB,SH2D1A
Mouse Phenotype	MP:0005350	increased susceptibility to autoimmune disorder		1.013e-06	0.006093	7.713e-05	0.0007157	35	192	NCF1,ZC3H12D,FOXN1,FPR2,BTLA,ACKR4,FASLG,SCARF1,FYN,PDCD1LG2,B2M,BAK1,NRROS,STAT4,C1QA,CD1D,CD247,CD8A,TIGIT,CD28,CD86,MAP4K1,CD72,CD74,CD79A,TNFAIP3,TNFRSF1B,UBASH3B,POLR2A,IL6,CYBB,INPP5D,PTPRC,PTPRN,EDIL3
Mouse Phenotype	MP:0005095	decreased T cell proliferation		1.05e-06	0.006315	7.894e-05	0.0007325	37	209	CCR2,LRFN2,CCL5,MMP19,SELL,THEMIS,BTLA,SKIL,ACKR4,CD226,FYN,PDCD1LG2,PIM2,HAVCR2,CD247,CD28,CD86,CD74,TNFRSF1B,HCLS1,NCKAP1L,HLA-DMA,CD83,SASH3,PIK3CG,WAS,WIPF1,CSF2RB,IRF4,ITGAL,ITGB2,ITK,PTPRC,RAC2,LCP2,LIF,LY9
Mouse Phenotype	MP:0005351	decreased susceptibility to autoimmune disorder		1.15e-06	0.006913	8.535e-05	0.0007919	35	193	NCF1,CCR2,FCGR1A,FCGR3A,AIF1,ALOX5AP,MPG,SELL,GPSM3,SPN,B2M,FADD,STAT4,BTK,NFKBIB,C3AR1,CD1D,CD28,CD86,CD69,CD72,CD74,CD79A,TNFRSF1B,RPL13A,HLA-DMA,PIK3CG,CCR6,LTB4R,IFNGR2,CTSB,CTSS,IL6,ITGAX,CXCR4
Mouse Phenotype	MP:0012764	increased alpha-beta T cell number		1.191e-06	0.007161	8.733e-05	0.0008104	51	334	IKZF1,CCR2,ZC3H12D,MPG,THEMIS,ACKR4,SCARF1,PDCD1LG2,B2M,GATA3,NDUFB8,ST14,PRDM1,BTK,B4GALNT3,NR4A2,RUNX3,CD8A,CD28,CRTAM,CD74,CD79A,TNFAIP3,SYTL1,NCKAP1L,HLA-DMA,HLA-DOA,ARHGAP30,CCR4,SLC39A3,ID3,BCL11B,SMCR8,INPP5D,PTPN22,PTEN,ITGAL,ITGB2,ELMO1,ITK,LIME1,PTPRC,CXCR4,RAC2,KLHL6,EBF1,LCP2,DLL1,ARPC1B,BRD2,SH2D1A
Mouse Phenotype	MP:0000350	abnormal cell proliferation		1.212e-06	0.007287	8.78e-05	0.0008147	154	1412	PIK3AP1,RPL27A,RPL29,ACACA,HS6ST2,IKZF1,EOMES,CCR2,LRFN2,ZC3H12D,CCL5,MMP19,SELL,FOXO3,IKZF3,THEMIS,PTPMT1,FPR2,SLC39A4,BTLA,CHORDC1,SKIL,ACKR4,FASLG,ST6GALNAC2,FAN1,SIRT2,CDK5RAP3,ZBTB32,CD226,SMARCB1,SUMO2,GRHL3,FYN,GABPA,PDCD1LG2,SPI1,B2M,GATA6,FADD,BBS1,SAMSN1,GFER,GFI1,ST14,STAT4,BGLAP,BMPR1A,KLF5,BTK,PLCL2,EIF2S2,TAF4,GNG5,SFN,NPM1,DDR1,PIM2,GAS2L3,YBX1,DDR2,CACFD1,RUNX3,HAVCR2,CD3G,CD247,C…
Mouse Phenotype	MP:0008472	abnormal spleen secondary B follicle morphology		1.544e-06	0.009287	0.0001106	0.001026	27	131	IKZF1,IKZF3,ST6GALNAC2,SCARF1,SPI1,PRDM1,CD84,BTK,ICOSLG,COMMD3,CD28,CD86,CD37,CD79A,TNFRSF1B,HCK,S1PR2,POLR2A,POU2AF1,IRF4,PTPN22,PTEN,LAX1,EBF1,RGS1,LTB,SH2D1A
Mouse Phenotype	MP:0005153	abnormal B cell proliferation		1.587e-06	0.009545	0.0001123	0.001042	33	179	PIK3AP1,IKZF1,IKZF3,BTLA,FASLG,ST6GALNAC2,SPI1,SAMSN1,BTK,PLCL2,SFN,PIM2,CD72,CD79A,TNFAIP3,S1PR2,CKS1B,LY86,GPR132,WAS,WIPF1,POLR2A,ID3,POU2AF1,IL6,INPP5D,GAPT,IRF4,PTPN22,PTEN,PTPRC,EBF1,GPR183
Mouse Phenotype	MP:0000322	increased granulocyte number		1.622e-06	0.00975	0.0001134	0.001052	53	356	ABCA1,IKZF1,TOMM5,EOMES,CCR2,ARHGAP21,CXCL12,SELE,SELL,SELPLG,FOXN1,MRC1,IKZF3,FASLG,NRBP2,SMARCB1,SPI1,NPM1,DOK2,CD28,DYRK1B,ADGRE5,TNFAIP3,TNFRSF1B,PIK3R5,HCK,NCKAP1L,HMGN2,TSTA3,PIK3CG,CCR4,CMKLR1,VCAM1,WAS,WIPF1,POU2AF1,CSF1,CSF1R,CTSS,CYBB,IL10RA,INPP5D,PTEN,ITGAL,ITGB2,MXRA7,PTPRC,CXCR4,ARHGAP25,RAC2,ARPC1B,LIF,SPRED1
Mouse Phenotype	MP:0013802	abnormal IgG2 level		1.883e-06	0.01132	0.0001302	0.001208	35	197	PIK3AP1,IKZF3,FPR2,BTLA,FASLG,FYN,PDCD1LG2,C10orf99,EHMT2,BTK,ICOSLG,COMMD3,CD8A,CD28,CD86,CD69,CD79A,TNFAIP3,SYTL1,CD83,SASH3,LY86,CD207,POU2AF1,IFNAR2,IL6,INPP5D,GAPT,PTPN22,LAX1,PTPRC,DLL1,LTB,CD180,SH2D1A
Mouse Phenotype	MP:0012763	abnormal alpha-beta T cell number		1.981e-06	0.01191	0.0001353	0.001256	78	603	IKZF1,EOMES,CCR2,LRFN2,ZC3H12D,USP12,CCL5,MMP19,MPG,FOXN1,THEMIS,ACKR4,SCARF1,TRAF3IP3,FYN,PDCD1LG2,SPI1,B2M,GATA3,FADD,NDUFB8,ST14,PRDM1,CD84,BTK,B4GALNT3,TAPBP,NR4A2,RUNX3,CD1D,CD3G,CD247,CD8A,CD28,CRTAM,CD69,CD74,CD79A,TNFAIP3,SYTL1,NCKAP1L,HLA-DMA,HLA-DOA,ARHGAP30,CD83,HNRNPL,PIK3CG,CCR4,CCR6,VCAM1,SLC39A3,ID3,BCL11B,SMCR8,ZBTB16,TOX,INPP5D,PSMB8,PSMB9,PTPN22,PTEN,ITGAL,ITGB2,ITGB7,ELMO1,ITK,…
Mouse Phenotype	MP:0012765	decreased alpha-beta T cell number		2.501e-06	0.01504	0.0001689	0.001568	57	399	IKZF1,EOMES,CCR2,LRFN2,USP12,CCL5,MMP19,FOXN1,THEMIS,TRAF3IP3,FYN,PDCD1LG2,SPI1,B2M,GATA3,FADD,ST14,CD84,TAPBP,RUNX3,CD3G,CD247,CD8A,CD28,CD69,CD74,SYTL1,NCKAP1L,HLA-DMA,ARHGAP30,CD83,HNRNPL,PIK3CG,CCR6,VCAM1,ID3,BCL11B,TOX,INPP5D,PSMB8,PSMB9,ITGAL,ITGB2,ITGB7,ELMO1,ITK,PTPRC,CXCR4,RAC2,KLHL6,EBF1,LCP2,DLL1,ARPC1B,BRD2,CD180,SH2D1A
Mouse Phenotype	MP:0020185	altered susceptibility to viral infection		2.738e-06	0.01646	0.0001829	0.001697	32	175	NCF1,EOMES,CCR2,FOXN1,FASLG,SLAMF1,CD200R1,MSR1,FGL2,PRDM1,SFN,CXCR3,HAVCR2,CD8A,CD79A,ZBP1,PIK3CG,SCGB1A1,PLCB2,CCR6,CD207,SAMHD1,IFNAR2,IL6,PSMB9,IRF4,IRF7,PTPRC,CXCR4,LST1,GSDMD,SH2D1A
Mouse Phenotype	MP:0005017	decreased B cell number		2.824e-06	0.01698	0.0001849	0.001716	67	498	PIK3AP1,IKZF1,CXCL12,FOXN1,IKZF3,THEMIS,DOCK10,FASLG,FYN,SPI1,B2M,BAD,BAK1,TNFRSF17,GFI1,PRDM1,CD84,BTK,NFKBIB,PLCL2,SFN,NPM1,PIM2,COMMD3,ORAI1,CD28,CD72,CD74,CD79A,TNFAIP3,SYTL1,HCLS1,FCMR,NCKAP1L,ARHGAP30,SASH3,CCR6,VCAM1,WAS,WIPF1,POLR2A,POU2AF1,CSF1,INPP5D,MAML1,IRF4,PTPN22,PTEN,ITGAL,ITGB2,ITGB7,ELMO1,ITK,PTPRC,CXCR4,RAC2,KLHL6,EBF1,GPR183,DLL1,RGS1,ARPC1B,NAMPT,BRD2,LTB,CD180,SH2D1A
Mouse Phenotype	MP:0002458	abnormal B cell number		2.829e-06	0.01701	0.0001849	0.001716	80	629	PIK3AP1,ABHD17A,IKZF1,CCR2,CXCL12,FOXN1,IKZF3,THEMIS,DOCK10,FASLG,ST6GALNAC2,SCARF1,FYN,SPI1,B2M,BAD,BAK1,FADD,SAMSN1,TNFRSF17,GFI1,PRDM1,CD84,BTK,NFKBIB,PLCL2,SFN,NPM1,RIPK3,PIM2,COMMD3,ORAI1,CD28,CD69,CD72,CD74,CD79A,TNFAIP3,UBASH3B,SYTL1,HCLS1,FCMR,NCKAP1L,S1PR2,ARHGAP30,SASH3,CCR6,VCAM1,WAS,WIPF1,POLR2A,ID3,POU2AF1,BCL11B,CSF1,INPP5D,MAML1,GAPT,IRF4,PTPN22,PTEN,ITGAL,ITGB2,ITGB7,ELMO1,ITK,PTP…
Mouse Phenotype	MP:0002418	increased susceptibility to viral infection		3.201e-06	0.01925	0.000207	0.001921	26	128	EOMES,CCR2,FOXN1,FASLG,SLAMF1,MSR1,PRDM1,SFN,CD8A,CD79A,ZBP1,PIK3CG,SCGB1A1,CCR6,CD207,SAMHD1,IFNAR2,IL6,PSMB9,IRF4,IRF7,PTPRC,CXCR4,LST1,GSDMD,SH2D1A
Mouse Phenotype	MP:0008078	increased CD8-positive, alpha-beta T cell number		3.332e-06	0.02004	0.0002132	0.001978	37	219	IKZF1,CCR2,MPG,THEMIS,PDCD1LG2,B2M,NDUFB8,ST14,B4GALNT3,CD8A,CD28,CRTAM,CD74,CD79A,TNFAIP3,SYTL1,NCKAP1L,HLA-DMA,ARHGAP30,CCR4,ID3,BCL11B,SMCR8,INPP5D,PTPN22,ITGAL,ELMO1,ITK,PTPRC,CXCR4,RAC2,KLHL6,EBF1,LCP2,DLL1,ARPC1B,SH2D1A
Mouse Phenotype	MP:0005671	abnormal response to transplant		3.811e-06	0.02292	0.0002412	0.002238	17	64	CCL17,FOXN1,BTLA,CD200R1,TNFSF9,B2M,FGL2,CXCR3,CD8A,CD28,TNFRSF8,TNFSF8,SASH3,CCR4,CYTIP,CSF1,INPP5D
Mouse Phenotype	MP:0008217	abnormal B cell activation		4.065e-06	0.02444	0.0002546	0.002362	34	195	PIK3AP1,IKZF1,IKZF3,BTLA,FASLG,ST6GALNAC2,SPI1,SAMSN1,BTK,PLCL2,SFN,PIM2,ORAI1,CD72,CD79A,TNFAIP3,S1PR2,CKS1B,LY86,GPR132,WAS,WIPF1,POLR2A,ID3,POU2AF1,IL6,INPP5D,GAPT,IRF4,PTPN22,PTEN,PTPRC,EBF1,GPR183
Mouse Phenotype	MP:0008482	decreased spleen germinal center number		5.749e-06	0.03457	0.0003564	0.003307	12	35	IKZF1,BTK,ICOSLG,COMMD3,CD28,CD37,CD79A,POLR2A,PTEN,EBF1,LTB,SH2D1A
Mouse Phenotype	MP:0008555	abnormal interferon secretion		6.119e-06	0.03679	0.0003754	0.003484	46	306	EOMES,CCR2,CCL5,FOXN1,FPR2,BTLA,CD200R1,MSR1,CD226,FYN,PDCD1LG2,GATA3,STAT4,EHMT2,ICOSLG,XCR1,RUNX3,HAVCR2,ORAI1,CD1D,CD247,CD28,CD86,CRTAM,CD69,CD74,CD79A,TNFRSF1B,HLA-DMA,SASH3,PIK3CG,CCR4,CCR6,POU2AF1,IFNAR2,IL6,IL12RB1,INPP5D,IRF7,ITGAX,ITGB2,ITK,B3GNT6,LCP2,TRIM27,SH2D1A
Mouse Phenotype	MP:0008567	decreased interferon-gamma secretion		6.288e-06	0.03781	0.0003819	0.003544	30	165	EOMES,CCR2,CCL5,FOXN1,FPR2,BTLA,CD226,FYN,STAT4,XCR1,HAVCR2,ORAI1,CD1D,CD28,CRTAM,CD69,CD74,TNFRSF1B,HLA-DMA,SASH3,PIK3CG,POU2AF1,IFNAR2,IL6,IL12RB1,ITGAX,ITGB2,ITK,LCP2,SH2D1A
Mouse Phenotype	MP:0008470	abnormal spleen B cell follicle morphology		6.486e-06	0.039	0.00039	0.003619	32	182	IKZF1,SELE,SELL,IKZF3,ST6GALNAC2,SCARF1,SPI1,PRDM1,CD84,BTK,SFN,NPM1,ICOSLG,COMMD3,CD8A,CD28,CD86,CD37,CD79A,TNFRSF1B,HCK,S1PR2,POLR2A,POU2AF1,IRF4,PTPN22,PTEN,LAX1,EBF1,RGS1,LTB,SH2D1A
Mouse Phenotype	MP:0002722	abnormal immune system organ morphology		6.57e-06	0.0395	0.0003911	0.003629	156	1476	PIK3AP1,RPL27A,ABCA1,STUB1,IKZF1,TOMM5,RXRB,CCR2,MGAT2,LRFN2,AIF1,SELE,SELL,FOXO3,FOXN1,IKZF3,THEMIS,PTPMT1,FPR2,DOCK10,CHORDC1,SKIL,ACKR4,FASLG,ST6GALNAC2,MSR1,SCARF1,GAS2L2,KLF13,SMARCB1,TRAF3IP3,FYN,SLC37A4,GABPA,PDCD1LG2,SPI1,B2M,BAD,GATA3,BAK1,FADD,IL1RL2,GFI1,PRDM1,CD84,BTK,NFKBIB,EIF2S2,NODAL,TOP3B,SFN,NPM1,CACNA1A,ICOSLG,RIPK3,CYB561D2,NFKBIZ,DOK2,RUNX3,SLC7A7,TFAP2A,COMMD3,ORAI1,CD3G,CD2…
Mouse Phenotype	MP:0008074	increased CD4-positive, alpha beta T cell number		7.245e-06	0.04357	0.0004271	0.003963	41	262	IKZF1,ZC3H12D,MPG,THEMIS,ACKR4,SCARF1,PDCD1LG2,B2M,GATA3,NDUFB8,ST14,PRDM1,BTK,NR4A2,RUNX3,CD8A,CD28,CRTAM,CD79A,TNFAIP3,SYTL1,NCKAP1L,HLA-DOA,ARHGAP30,SLC39A3,ID3,SMCR8,INPP5D,PTPN22,PTEN,ITGAL,ITGB2,ITK,LIME1,PTPRC,RAC2,KLHL6,EBF1,LCP2,ARPC1B,BRD2
Mouse Phenotype	MP:0005154	increased B cell proliferation		7.73e-06	0.04648	0.0004485	0.004161	18	74	IKZF3,BTLA,FASLG,ST6GALNAC2,SAMSN1,PLCL2,SFN,CD72,CD79A,TNFAIP3,S1PR2,GPR132,WIPF1,POU2AF1,INPP5D,GAPT,PTPN22,PTEN
Mouse Phenotype	MP:0010766	abnormal NK cell physiology		7.756e-06	0.04664	0.0004485	0.004161	22	103	IKZF1,FASLG,CD226,SLAMF7,FYN,CD244,B2M,GFI1,STAT4,TAPBP,CD247,CD28,IFNAR2,INPP5D,ITGAL,ITGB2,PTPRC,CXCR4,RAC2,LCP2,SH2D1A,CD96
Mouse Phenotype	MP:0008720	impaired neutrophil chemotaxis		8.359e-06	0.05026	0.0004742	0.0044	14	48	SELE,SELPLG,FPR1,FPR2,MYO1F,SLC37A4,CD69,PIK3R5,NCKAP1L,PDE4B,PIK3CG,LTB4R,RAC2,FLOT1
Mouse Phenotype	MP:0004917	abnormal T cell selection		8.359e-06	0.05026	0.0004742	0.0044	14	48	FOXN1,THEMIS,FYN,TAPBP,CD8A,CD28,CD74,HCLS1,HLA-DMA,BCL11B,TOX,ITK,PTPRC,LCP2
Mouse Phenotype	MP:0020201	abnormal granulocyte number		8.536e-06	0.05133	0.0004797	0.004451	72	565	ABCA1,IKZF1,TOMM5,EOMES,CCR2,FCER1A,ARHGAP21,CXCL12,SELE,SELL,SELPLG,FOXN1,MRC1,IKZF3,CCDC92,FASLG,NRBP2,SMARCB1,SLC37A4,SPI1,GATA3,IL1RL2,GFI1,BTK,C3AR1,NPM1,DOK2,CD28,DYRK1B,CD74,ADGRE5,TNFAIP3,TNFRSF1B,PIK3R5,HCK,SEZ6L,NCKAP1L,MGAT4B,HMGN2,TSTA3,CHRNA7,PIK3CG,CCR4,CMKLR1,LTB4R,VCAM1,WAS,WIPF1,POU2AF1,CSF1,CSF1R,CSF2RB,SRGN,CTSS,CYBB,IL10RA,TIFAB,INPP5D,PTEN,ITGAL,ITGB2,ITGB7,MXRA7,PTPRC,CXCR4,…
Mouse Phenotype	MP:0008556	abnormal tumor necrosis factor secretion		8.704e-06	0.05234	0.0004835	0.004486	37	228	TLR6,ADCY7,CCR2,FCER1A,SLA2,CCL17,CD200R1,FYN,B2M,GFI1,NFKBIB,NLRC3,NFKBIZ,CD1D,CD86,MAP4K1,TLR1,CD69,CD79A,TNFRSF1B,FCMR,NCKAP1L,PDE4B,CLEC7A,SASH3,PIK3CG,CCR4,CCR6,HSD11B1,HSF1,MMP28,SMCR8,INPP5D,ITGAX,B3GNT6,EBF1,TRIM27
Mouse Phenotype	MP:0008559	abnormal interferon-gamma secretion		8.764e-06	0.0527	0.0004835	0.004486	41	264	EOMES,CCR2,CCL5,FOXN1,FPR2,BTLA,CD226,FYN,PDCD1LG2,GATA3,STAT4,EHMT2,ICOSLG,XCR1,HAVCR2,ORAI1,CD1D,CD247,CD28,CD86,CRTAM,CD69,CD74,CD79A,TNFRSF1B,HLA-DMA,SASH3,PIK3CG,CCR4,CCR6,POU2AF1,IFNAR2,IL6,IL12RB1,ITGAX,ITGB2,ITK,B3GNT6,LCP2,TRIM27,SH2D1A
Mouse Phenotype	MP:0008075	decreased CD4-positive, alpha beta T cell number		9.164e-06	0.0551	0.0005009	0.004648	47	320	IKZF1,EOMES,CCR2,CCL5,MMP19,FOXN1,THEMIS,TRAF3IP3,FYN,SPI1,B2M,GATA3,FADD,ST14,CD84,RUNX3,CD247,CD8A,CD28,CD69,CD74,SYTL1,NCKAP1L,HLA-DMA,ARHGAP30,CD83,HNRNPL,PIK3CG,CCR6,VCAM1,ID3,BCL11B,TOX,INPP5D,ITGAL,ITGB2,ITGB7,ELMO1,ITK,PTPRC,CXCR4,RAC2,KLHL6,EBF1,LCP2,DLL1,SH2D1A
Mouse Phenotype	MP:0008210	increased mature B cell number		1.004e-05	0.06039	0.000544	0.005048	34	203	PIK3AP1,ABHD17A,IKZF1,IKZF3,FASLG,SPI1,B2M,BAK1,SAMSN1,PRDM1,NFKBIB,CD72,CD79A,TNFAIP3,UBASH3B,FCMR,S1PR2,CCR6,VCAM1,WAS,INPP5D,GAPT,PTPN22,PTEN,ITGB2,ELMO1,ITK,PTPRC,CXCR4,RAC2,KLHL6,EBF1,RGS1,ARPC1B
Mouse Phenotype	MP:0004751	increased length of allograft survival		1.081e-05	0.065	0.0005804	0.005385	10	26	CCL17,FOXN1,BTLA,TNFSF9,FGL2,CXCR3,CD8A,CD28,SASH3,CCR4
Mouse Phenotype	MP:0004977	increased B-1 B cell number		1.096e-05	0.06592	0.0005834	0.005413	16	62	PIK3AP1,IKZF1,SPI1,SAMSN1,CD72,CD79A,FCMR,CCR6,INPP5D,PTEN,ITGB2,ELMO1,PTPRC,RAC2,KLHL6,EBF1
Mouse Phenotype	MP:0020176	abnormal IgG2a level		1.12e-05	0.06737	0.000591	0.005484	28	153	IKZF3,BTLA,FASLG,FYN,PDCD1LG2,C10orf99,EHMT2,BTK,ICOSLG,CD8A,CD28,CD86,CD69,CD79A,TNFAIP3,CD83,SASH3,CD207,POU2AF1,IFNAR2,IL6,INPP5D,PTPN22,LAX1,PTPRC,LTB,CD180,SH2D1A
Mouse Phenotype	MP:0005087	decreased acute inflammation		1.159e-05	0.06972	0.0006063	0.005625	32	187	NCF1,CCR2,CCL5,CCL17,MMP19,ALOX5AP,SELE,SELL,FPR2,STXBP2,BTK,NFKBIB,ORAI1,CD1D,CD28,CD74,TNFRSF1B,HLA-DMA,CD83,CCR4,CCR6,LTB4R,CD207,IFNGR2,CSF2RB,IL6,ITGAL,PTGER2,ITGB2,PTGIR,PTPRC,S1PR3
Mouse Phenotype	MP:0008191	abnormal follicular B cell physiology		1.327e-05	0.07977	0.0006876	0.006381	6	9	DOCK10,COMMD3,CD79A,PTPN22,PTPRC,GPR183
Mouse Phenotype	MP:0000689	abnormal spleen morphology		1.361e-05	0.08181	0.0006992	0.006488	120	1088	PIK3AP1,RPL27A,ABCA1,IKZF1,RXRB,CCR2,MGAT2,LRFN2,AIF1,SELE,SELL,FOXO3,FOXN1,IKZF3,THEMIS,PTPMT1,DOCK10,CHORDC1,SKIL,ACKR4,FASLG,ST6GALNAC2,MSR1,SCARF1,KLF13,SMARCB1,FYN,SLC37A4,SPI1,B2M,BAK1,FADD,PRDM1,CD84,BTK,NFKBIB,EIF2S2,NODAL,TOP3B,SFN,NPM1,CACNA1A,ICOSLG,RIPK3,CYB561D2,NFKBIZ,DOK2,SLC7A7,COMMD3,ORAI1,CD3G,CD247,CD8A,CD28,CD86,C9orf116,CD37,CD72,CD79A,TNFAIP3,TNFRSF1B,UBASH3B,PBX2,TNXB,HCK,F…
Mouse Phenotype	MP:0001835	abnormal antigen presentation		1.409e-05	0.08472	0.0007179	0.006662	17	70	FCGR1A,PDCD1LG2,B2M,TAPBP,XCR1,CD1D,MAP4K1,CD74,HLA-DMA,HLA-DOA,RAB43,CCR6,WAS,CTSS,PSMB8,PSMB9,PSME2
Mouse Phenotype	MP:0002412	increased susceptibility to bacterial infection		1.431e-05	0.08604	0.000723	0.006709	39	251	IKZF1,CCR2,SLAMF6,FCGR1A,SELE,FPR1,FASLG,MSR1,STAT4,BTK,C1QA,MUC5B,ADAMTS13,CD1D,TLR1,CRTAM,TNFRSF1B,HCK,FCMR,HLA-DMA,VSIG4,NLRC4,PIK3CG,HSF1,IFNGR2,IL6,CYBB,SLAMF8,IRF4,IRF7,PTEN,ITGAX,ITGB2,CFD,PTX3,RAC2,ATG16L1,LIF,LTB
Mouse Phenotype	MP:0008719	impaired neutrophil recruitment		1.594e-05	0.09587	0.0007953	0.007379	15	57	ALOX5AP,SELE,SELL,C3AR1,CD69,PIK3R5,PDE4B,CTSC,PIK3CG,CMKLR1,MMP28,IL6,PTEN,ITGB2,FLOT1
Mouse Phenotype	MP:0003850	abnormal thymocyte activation		1.6e-05	0.09623	0.0007953	0.007379	10	27	IKZF1,FYN,ORAI1,CD247,CD28,WAS,BCL11B,PTPN22,PTPRC,LCP2
Mouse Phenotype	MP:0003091	abnormal cell migration		1.624e-05	0.09766	0.0008005	0.007428	70	555	ACTN4,EOMES,CCR2,DLC1,CCL17,CXCL12,SELE,SELL,SELPLG,FPR1,FPR2,SEMA4G,BTBD7,MYO1F,GPSM3,SMARCB1,SLC37A4,NRROS,PRDM1,NODAL,CXCR3,ARHGEF28,CD69,NOSTRIN,RPL13A,KAT6B,PIK3R5,RBFOX2,TPBG,NCKAP1L,PDE4B,PDGFRB,CTSC,S1PR2,PIK3CG,FLRT2,CMKLR1,LTB4R,GPR132,VCAM1,WAS,MBOAT7,MMP28,YWHAE,YWHAZ,CYTIP,IFNGR2,CSF1,CTSS,IL6,CYBB,NDE1,INPP5D,PTEN,ITGAL,ITGB1,ITGB2,ITGB3,ZEB2,ZYX,ITGB7,CXCR4,ARHGAP25,ST8SIA4,RAC2,ED…
Mouse Phenotype	MP:0000701	abnormal lymph node size		1.767e-05	0.1063	0.0008576	0.007958	45	309	IKZF1,RXRB,CCR2,MGAT2,LRFN2,SELE,SELL,FOXO3,FOXN1,FPR2,FASLG,SMARCB1,FYN,PDCD1LG2,B2M,BAK1,FADD,PRDM1,RIPK3,NFKBIZ,DOK2,ORAI1,CD3G,CD247,CD28,PKP3,CD72,CD79A,TNFAIP3,HCK,NCKAP1L,YWHAZ,CYTIP,CSF2RB,SMCR8,INPP5D,IRF4,PTPN22,PTEN,ITGAL,ITGB2,PTPRC,SLC52A2,LCP2,CD180
Mouse Phenotype	MP:0001876	decreased inflammatory response		1.783e-05	0.1072	0.0008576	0.007958	42	281	NCF1,CCR2,FCGR1A,CCL5,CCL17,MMP19,ALOX5AP,SELE,SELL,FOXN1,ABCC1,FPR2,CD226,SLC37A4,STXBP2,BTK,NFKBIB,ICOSLG,RIPK3,ORAI1,CD1D,CD28,CD74,TNFAIP3,TNFRSF1B,HLA-DMA,CD83,PIK3CG,CCR4,CCR6,LTB4R,CD207,IFNGR2,CSF2RB,IL6,PTAFR,ITGAL,PTGER2,ITGB2,PTGIR,PTPRC,S1PR3
Mouse Phenotype	MP:0008079	decreased CD8-positive, alpha-beta T cell number		1.783e-05	0.1072	0.0008576	0.007958	42	281	EOMES,LRFN2,USP12,MMP19,FOXN1,THEMIS,TRAF3IP3,FYN,PDCD1LG2,SPI1,B2M,GATA3,FADD,ST14,TAPBP,RUNX3,CD3G,CD247,CD8A,NCKAP1L,ARHGAP30,HNRNPL,PIK3CG,CCR6,VCAM1,ID3,BCL11B,INPP5D,PSMB8,PSMB9,ITGAL,ITGB2,ELMO1,ITK,PTPRC,RAC2,KLHL6,LCP2,DLL1,ARPC1B,BRD2,CD180
Mouse Phenotype	MP:0003725	increased autoantibody level		1.977e-05	0.1189	0.0009435	0.008754	29	166	IKZF3,FASLG,SCARF1,B2M,BAK1,ST14,PRDM1,BTK,PLCL2,C1QA,CD1D,CD8A,CD86,CD72,CD79A,TNFAIP3,FCMR,GPR132,WAS,WIPF1,ID3,CYBB,IL10RA,INPP5D,PTPN22,LIME1,PTPRC,CD180,SH2D1A
Mouse Phenotype	MP:0005348	increased T cell proliferation		1.993e-05	0.1199	0.0009438	0.008758	26	141	ACACA,IKZF1,ZC3H12D,SELL,FOXO3,IKZF3,THEMIS,BTLA,FASLG,ZBTB32,B2M,SAMSN1,TIGIT,CD28,CD86,MAP4K1,CRTAM,CD74,UBASH3B,TRAF1,HNRNPL,CCR6,GPR132,PTPN22,ITGAX,SH2D1A
Mouse Phenotype	MP:0020175	abnormal IgG1 level		2.13e-05	0.1281	0.001001	0.009285	36	228	IKZF3,FPR2,BTLA,FASLG,PRDM1,EHMT2,C3AR1,ICOSLG,COMMD3,CD8A,CD28,CD86,CD37,CD79A,TNFRSF1B,FCMR,HLA-DOA,CD83,SASH3,CCR4,GPR132,POLR2A,CD207,POU2AF1,PPIA,IFNAR2,CSF2RB,IRF4,PTPN22,PTEN,LAX1,EBF1,GPR183,DLL1,LTB,SH2D1A
Mouse Phenotype	MP:0020173	abnormal IgE level		2.353e-05	0.1415	0.001097	0.01018	28	159	IKZF3,FPR2,FASLG,GRHL3,FYN,GATA3,BTK,C3AR1,ICOSLG,NFKBIZ,RUNX3,CD79A,CCR4,CCR6,LTB4R,WAS,WIPF1,POU2AF1,PPIA,IL6,PTPN22,ITGB2,LAX1,ITK,PTPRC,RAC2,LCP2,SH2D1A
Mouse Phenotype	MP:0002498	abnormal acute inflammation		2.435e-05	0.1464	0.001126	0.01045	47	332	NCF1,CCR2,FCER1A,FCGR1A,CCL5,CCL17,MMP19,ALOX5AP,SELE,SELL,IKZF3,FPR2,FYN,GFI1,STXBP2,BTK,NFKBIB,C3AR1,NLRC3,ORAI1,CD1D,CD28,CD74,TNFRSF1B,HLA-DMA,CD83,CCR4,CCR6,CMKLR1,LTB4R,CD207,PPIA,IFNAR2,IFNGR2,CSF2RB,IL6,CYBB,METRNL,PTAFR,ITGAL,PTGER2,ITGB2,PTGIR,PTPRC,ARHGAP25,S1PR3,LIF
Mouse Phenotype	MP:0001845	abnormal inflammatory response		2.603e-05	0.1565	0.001195	0.01109	137	1295	ABCA1,NCF1,IKZF1,TOMM5,RXRB,ADCY7,CCR2,MGAT2,FCER1A,FCGR1A,FCGR3A,AIF1,CCL5,CCL17,MMP12,MMP19,ALOX5AP,SELE,SELL,SELPLG,FOXO3,FOXN1,ABCC1,IKZF3,FPR2,WDR83,FASLG,FAN1,SCARF1,CD226,GPSM3,FYN,SLC37A4,PDCD1LG2,MYH6,B2M,BAK1,FADD,GFER,GFI1,ST14,STAT4,PRDM1,BMPR1A,STXBP2,KLF5,BTK,GLIS2,NFKBIB,C1QA,C3AR1,TAF4,TOP3B,NLRC3,CACNA1C,ICOSLG,HNF1B,CXCR3,RIPK3,GPX2,NR4A2,NFKBIZ,MUC5B,RUNX3,ORAI1,CD1D,CD28,CD86,…
Mouse Phenotype	MP:0004919	abnormal positive T cell selection		2.648e-05	0.1592	0.001206	0.01119	11	34	FOXN1,THEMIS,TAPBP,CD8A,CD74,HLA-DMA,BCL11B,TOX,ITK,PTPRC,LCP2
Mouse Phenotype	MP:0002408	abnormal double-positive T cell morphology		2.818e-05	0.1695	0.001274	0.01182	37	240	IKZF1,MMP19,FOXN1,THEMIS,KLF13,TRAF3IP3,FYN,SPI1,B2M,GATA3,FADD,ST14,RUNX3,CD247,CD8A,CD86,CD79A,HCLS1,NCKAP1L,HNRNPL,SASH3,PIK3CG,CCR6,WAS,SLC39A3,ID3,BCL11B,PTPN22,ITGB2,ITK,PTPRC,CXCR4,AKT3,E2F6,LCP2,EDIL3,EEF1A1
Mouse Phenotype	MP:0008688	decreased interleukin-2 secretion		2.923e-05	0.1757	0.001312	0.01217	18	81	CCR2,CCL5,FPR2,BTLA,FYN,ORAI1,CD1D,CD28,CD86,CD74,CD79A,TNFRSF1B,SASH3,PIK3CG,POU2AF1,PTEN,ITK,LCP2
Mouse Phenotype	MP:0000702	enlarged lymph nodes		3.043e-05	0.183	0.001355	0.01258	38	250	IKZF1,RXRB,CCR2,MGAT2,LRFN2,SELE,SELL,FOXO3,FASLG,SMARCB1,FYN,PDCD1LG2,B2M,BAK1,FADD,PRDM1,RIPK3,NFKBIZ,DOK2,ORAI1,CD247,CD28,PKP3,CD72,CD79A,TNFAIP3,YWHAZ,CSF2RB,SMCR8,INPP5D,IRF4,PTPN22,PTEN,ITGAL,ITGB2,PTPRC,SLC52A2,CD180
Mouse Phenotype	MP:0004794	increased anti-nuclear antigen antibody level		3.439e-05	0.2068	0.001521	0.01411	25	137	IKZF3,FASLG,SCARF1,B2M,BAK1,ST14,PRDM1,PLCL2,C1QA,CD1D,CD8A,CD72,CD79A,TNFAIP3,FCMR,GPR132,WAS,CYBB,IL10RA,INPP5D,PTPN22,LIME1,PTPRC,CD180,SH2D1A
Mouse Phenotype	MP:0008700	decreased interleukin-4 secretion		3.695e-05	0.2222	0.001622	0.01505	17	75	SLAMF6,FPR2,PDCD1LG2,B2M,GATA3,STAT4,EHMT2,C3AR1,ICOSLG,ORAI1,CD1D,CD28,SASH3,CCR4,CCR6,CSF2RB,ITK
Mouse Phenotype	MP:0008250	abnormal myeloid leukocyte morphology		4.151e-05	0.2496	0.001809	0.01678	111	1014	ABCA1,IKZF1,SLC15A3,TOMM5,GATAD2B,EOMES,CCR2,FCER1A,FCGR3A,C1QTNF7,ARHGAP21,CXCL12,SELE,SELL,SELPLG,FOXN1,MRC1,ABCC1,IKZF3,CCDC92,FASLG,SBNO2,MSX2,NRBP2,EIF4EBP3,GPSM3,SMARCB1,FTL,SLC37A4,SPI1,B2M,GATA3,IL1RL2,GFI1,BGLAP,XYLT1,BMPR1A,SQSTM1,BTK,NFKBIB,C3AR1,NLRC3,CNOT3,NPM1,DDR1,DOK2,RUNX3,CD8A,CD28,DYRK1B,CD74,CD79A,ADGRE5,TNFAIP3,TNFRSF1B,PIK3R5,HCK,SEZ6L,NCKAP1L,MGAT4B,OSCAR,HMGN2,ARHGAP30,HMO…
Mouse Phenotype	MP:0002441	abnormal granulocyte morphology		4.42e-05	0.2658	0.001912	0.01774	72	593	ABCA1,IKZF1,TOMM5,EOMES,CCR2,FCER1A,ARHGAP21,CXCL12,SELE,SELL,SELPLG,FOXN1,MRC1,IKZF3,CCDC92,FASLG,NRBP2,SMARCB1,SLC37A4,SPI1,GATA3,IL1RL2,GFI1,BTK,C3AR1,NPM1,DOK2,CD28,DYRK1B,CD74,ADGRE5,TNFAIP3,TNFRSF1B,PIK3R5,HCK,SEZ6L,NCKAP1L,MGAT4B,HMGN2,TSTA3,CHRNA7,PIK3CG,CCR4,CMKLR1,LTB4R,VCAM1,WAS,WIPF1,POU2AF1,CSF1,CSF1R,CSF2RB,SRGN,CTSS,CYBB,IL10RA,TIFAB,INPP5D,PTEN,ITGAL,ITGB2,ITGB7,MXRA7,PTPRC,CXCR4,…
Mouse Phenotype	MP:0009858	abnormal cellular extravasation		4.566e-05	0.2746	0.001961	0.0182	14	55	CCR2,SELE,SELL,SELPLG,NRROS,CXCR3,CYTIP,IFNGR2,ITGAL,ITGB1,ITGB2,ITGB7,ARHGAP25,EDIL3
Mouse Phenotype	MP:0013657	abnormal blood cell morphology		4.89e-05	0.294	0.002085	0.01935	193	1966	PIK3AP1,RPL27A,ABCA1,IGSF6,IKZF1,ACVRL1,SLC15A3,TOMM5,EOMES,CCR2,MGAT2,LRFN2,FCER1A,USP12,AIF1,MMP19,ARHGAP21,CXCL12,SELE,SELL,SELPLG,FOXO3,FOXN1,MRC1,IKZF3,THEMIS,PTPMT1,DOCK10,CCDC92,CHORDC1,ACKR4,FASLG,SLAMF1,ST6GALNAC2,CDK5RAP3,NRBP2,ZBTB32,KLF13,EBP,SMARCB1,PABPC1L,UQCRQ,TRAF3IP3,FYN,SLC37A4,SPI1,ARRDC1,B2M,BAD,GATA3,BAK1,GATA6,FADD,SNAP23,IL1RL2,GFI1,RCC2,ST14,NDUFS3,STAT4,PRDM1,CD84,SUPT4H…
Mouse Phenotype	MP:0002439	abnormal plasma cell morphology		5.225e-05	0.3142	0.002212	0.02053	19	92	FASLG,B2M,TNFRSF17,PRDM1,CD84,CD79A,TNFAIP3,WAS,POU2AF1,INPP5D,IRF4,PTPN22,PTEN,PTPRC,CXCR4,GPR183,RGS1,ARPC1B,SH2D1A
Mouse Phenotype	MP:0000351	increased cell proliferation		5.617e-05	0.3377	0.002362	0.02191	60	473	RPL27A,ACACA,IKZF1,ZC3H12D,SELL,FOXO3,IKZF3,THEMIS,BTLA,FASLG,ST6GALNAC2,FAN1,ZBTB32,SMARCB1,GRHL3,SPI1,B2M,SAMSN1,GFER,KLF5,BTK,PLCL2,TAF4,SFN,NPM1,DDR1,CD8A,TIGIT,CD28,CD86,MAP4K1,PKP3,CRTAM,CD72,CD74,CD79A,TNFAIP3,UBASH3B,TRAF1,S1PR2,HNRNPL,CCR6,HSD11B1,GPR132,COL9A1,WIPF1,POLR2A,POU2AF1,INPP5D,GAPT,PTPN22,PTEN,ITGAX,ITGB1,ITK,TRIM27,EDIL3,LIF,SH2D1A,TACSTD2
Mouse Phenotype	MP:0020171	abnormal IgA level		5.916e-05	0.3557	0.002465	0.02287	24	133	USP12,FOXN1,IKZF3,FASLG,ST6GALNAC2,BAK1,BTK,ICOSLG,RUNX3,CD79A,TNFAIP3,CD83,SCGB1A1,CCR6,GPR132,WAS,WIPF1,CD207,POU2AF1,IL6,ITGB2,PTPRC,DLL1,LTB
Mouse Phenotype	MP:0000219	increased neutrophil cell number		5.944e-05	0.3574	0.002465	0.02287	36	239	ABCA1,EOMES,ARHGAP21,CXCL12,SELE,SELL,SELPLG,FOXN1,IKZF3,FASLG,SPI1,DOK2,DYRK1B,PIK3R5,NCKAP1L,HMGN2,TSTA3,PIK3CG,CCR4,CMKLR1,VCAM1,WAS,POU2AF1,CSF1,CTSS,CYBB,IL10RA,INPP5D,PTEN,ITGAL,ITGB2,MXRA7,PTPRC,CXCR4,ARHGAP25,RAC2
Mouse Phenotype	MP:0001657	abnormal induced morbidity/mortality		6.104e-05	0.367	0.002514	0.02333	74	620	RPL27A,NCF1,CCR2,SLAMF6,FOXO3,FOXN1,MRC1,ABCC1,HSPA4L,VASN,FPR1,FPR2,SKIL,CD200R1,FAN1,MSR1,SIRT2,CD226,FKBPL,FYN,PDCD1LG2,B2M,STAT4,FGL2,KLF5,BTK,NFKBIB,C3AR1,SFN,CACNA1A,CXCR3,RIPK3,GPX3,MUC5B,ADAMTS13,HAVCR2,CD1D,ADGRE5,TNFAIP3,TNFRSF1B,TNXB,FCMR,PDE4B,VSIG4,CLEC7A,HMOX2,U2AF1,PIK3CG,SCGB1A1,PLCL1,HTR7,NR1D1,IFNAR2,MDC1,IL6,METRNL,IRF7,PTEN,ITGB1,ITGB3,B3GNT6,PTPRC,CXCR4,KCNJ11,SLC39A7,RAC2,LS…
Mouse Phenotype	MP:0005061	abnormal eosinophil morphology		7.297e-05	0.4388	0.002985	0.0277	28	169	IKZF1,TOMM5,CCR2,FCER1A,SELE,SELL,SELPLG,FOXN1,CCDC92,NRBP2,SMARCB1,GATA3,C3AR1,CD28,TNFRSF1B,HCK,SEZ6L,PIK3CG,CCR4,LTB4R,CSF2RB,ITGAL,ITGB2,ITGB7,ABCC5,ARPC1B,LIF,SPRED1
Mouse Phenotype	MP:0001861	lung inflammation		7.505e-05	0.4513	0.003049	0.02829	33	214	IKZF1,TOMM5,MMP12,SELE,SELL,FOXO3,FASLG,MYH6,CXCR3,NFKBIZ,RUNX3,CD1D,CD72,TNFAIP3,TNFRSF1B,HCK,NCKAP1L,CLEC7A,SCGB1A1,CMKLR1,LTB4R,GPR132,WIPF1,CD207,CSF1,CSF2RB,INPP5D,PTPN22,PTEN,ITGB3,PTPRC,PTX3,LCP2
Mouse Phenotype	MP:0008560	increased tumor necrosis factor secretion		8.179e-05	0.4918	0.003301	0.03063	22	119	ADCY7,CCR2,FCER1A,CD200R1,FYN,B2M,GFI1,NLRC3,CD86,MAP4K1,CD79A,TNFRSF1B,NCKAP1L,PIK3CG,CCR4,HSF1,MMP28,SMCR8,INPP5D,B3GNT6,EBF1,TRIM27
Mouse Phenotype	MP:0009785	altered susceptibility to infection induced morbidity/mortality		8.268e-05	0.4972	0.003315	0.03076	29	179	CCR2,SLAMF6,FOXN1,MRC1,FPR1,CD200R1,MSR1,B2M,STAT4,FGL2,BTK,NFKBIB,SFN,CXCR3,MUC5B,HAVCR2,CD1D,ADGRE5,FCMR,SCGB1A1,IL6,IRF7,PTEN,PTPRC,CXCR4,LST1,LIF,GSDMD,LTB
Mouse Phenotype	MP:0008076	abnormal CD4-positive T cell differentiation		8.389e-05	0.5044	0.003341	0.031	20	103	THEMIS,B2M,STAT4,PRDM1,C3AR1,ICOSLG,NR4A2,CD1D,CD247,CD8A,NCKAP1L,CD83,SASH3,IFNGR2,IL6,TOX,IRF4,ITK,LIME1,PTPRC
Mouse Phenotype	MP:0004941	abnormal regulatory T cell morphology		8.486e-05	0.5103	0.003357	0.03115	26	153	IKZF1,SELL,THEMIS,TRAF3IP3,FYN,BAK1,NDUFB8,ST14,NR4A2,ORAI1,CD1D,CD247,CD28,CD86,CD79A,SYTL1,NCKAP1L,ARHGAP30,WAS,IL6,IL10RA,TOX,PTPN22,ELMO1,ITK,ARPC1B
Mouse Phenotype	MP:0008500	increased IgG2a level		8.806e-05	0.5295	0.003461	0.03211	17	80	IKZF3,BTLA,FASLG,FYN,PDCD1LG2,C10orf99,EHMT2,CD8A,CD28,CD69,TNFAIP3,IL6,INPP5D,PTPN22,LAX1,PTPRC,SH2D1A
Mouse Phenotype	MP:0004829	increased anti-chromatin antibody level		9.056e-05	0.5446	0.003536	0.03281	7	16	C1QA,CD72,CD79A,FCMR,WAS,IL10RA,INPP5D
Mouse Phenotype	MP:0002148	abnormal hypersensitivity reaction		0.0001001	0.602	0.003884	0.03604	28	172	NCF1,CCR2,FCER1A,FCGR1A,CCL5,CCL17,MMP19,ALOX5AP,SELE,SELL,IKZF3,FYN,STXBP2,C3AR1,ORAI1,CD28,CD74,HLA-DMA,CD83,CCR6,LTB4R,CD207,PPIA,IFNGR2,CSF2RB,PTAFR,ITGB2,PTPRC
Mouse Phenotype	MP:0002414	abnormal myeloblast morphology/development		0.0001185	0.7125	0.004567	0.04238	33	219	IKZF1,TOMM5,CCR2,FCER1A,SELE,SELL,SELPLG,FOXN1,CCDC92,NRBP2,SMARCB1,SPI1,GATA3,GFI1,C3AR1,CD28,TNFRSF1B,HCK,SEZ6L,CHRNA7,PIK3CG,CCR4,LTB4R,CSF1R,CSF2RB,INPP5D,ITGAL,ITGB2,ITGB7,ABCC5,ARPC1B,LIF,SPRED1
Mouse Phenotype	MP:0004976	abnormal B-1 B cell number		0.0001292	0.7767	0.004947	0.04591	23	131	PIK3AP1,IKZF1,THEMIS,SPI1,SAMSN1,BTK,PLCL2,SFN,CD72,CD79A,TNFAIP3,FCMR,CCR6,INPP5D,PTEN,ITGB2,ELMO1,PTPRC,CXCR4,RAC2,KLHL6,EBF1,DLL1
Mouse Phenotype	MP:0002602	abnormal eosinophil cell number		0.0001344	0.8083	0.005116	0.04747	27	166	TOMM5,CCR2,FCER1A,SELE,SELL,SELPLG,FOXN1,CCDC92,NRBP2,SMARCB1,GATA3,C3AR1,CD28,TNFRSF1B,HCK,SEZ6L,PIK3CG,CCR4,LTB4R,CSF2RB,ITGAL,ITGB2,ITGB7,ABCC5,ARPC1B,LIF,SPRED1
Mouse Phenotype	MP:0020184	altered susceptibility to parasitic infection		0.0001359	0.8169	0.005138	0.04768	22	123	SLAMF6,FOXN1,MRC1,SLAMF1,PDCD1LG2,B2M,GATA3,FADD,EHMT2,CD28,CD74,TNFRSF1B,HLA-DMA,POU2AF1,IL6,IL10RA,INPP5D,PTAFR,ITGB7,ITK,LTB,SH2D1A
Mouse Phenotype	MP:0002933	joint inflammation		0.0001423	0.8558	0.005349	0.04963	25	149	NCF1,FCGR1A,FCGR3A,AIF1,ALOX5AP,FOXN1,FPR2,GPSM3,BAK1,BMPR1A,NFKBIB,CD1D,CD69,TNFAIP3,TNFRSF1B,PIK3CG,LTB4R,COL9A1,WIPF1,CTSS,IL6,ITGB2,ITGB7,CXCR4,EDIL3
Mouse Phenotype	MP:0004940	abnormal B-1 B cell morphology		0.0001454	0.8744	0.005398	0.05009	23	132	PIK3AP1,IKZF1,THEMIS,SPI1,SAMSN1,BTK,PLCL2,SFN,CD72,CD79A,TNFAIP3,FCMR,CCR6,INPP5D,PTEN,ITGB2,ELMO1,PTPRC,CXCR4,RAC2,KLHL6,EBF1,DLL1
Mouse Phenotype	MP:0008164	abnormal B-1a B cell morphology		0.0001454	0.8745	0.005398	0.05009	15	68	PIK3AP1,IKZF1,THEMIS,SPI1,SAMSN1,BTK,PLCL2,SFN,CD72,CD79A,TNFAIP3,PTPRC,RAC2,KLHL6,EBF1
Mouse Phenotype	MP:0002451	abnormal macrophage physiology		0.0001518	0.913	0.005596	0.05193	54	428	ABCA1,NCF1,TLR6,CCR2,FCER1A,FCGR1A,MMP12,SELL,MRC1,FPR2,FASLG,SLAMF1,SBNO2,MSR1,SCARF1,FYN,BMPR1A,SQSTM1,BTK,CXCR3,RIPK3,MUC5B,DOK2,TLR1,TNFRSF1B,RPL13A,HCK,NCKAP1L,OSCAR,CLEC7A,PIK3CG,CCR6,CMKLR1,LTB4R,GPR132,VCAM1,WAS,MMP28,IFNAR2,CSF1,IL6,CYBB,SLAMF8,INPP5D,PTEN,PTGER2,ITGB3,PLEKHM1,PTPRC,PTX3,ATG16L1,LIF,GSDMD,ADGRE1
Mouse Phenotype	MP:0002465	abnormal eosinophil physiology		0.000153	0.9199	0.005596	0.05193	9	28	SELE,SELL,FYN,C3AR1,CCR6,LTB4R,CSF2RB,INPP5D,SPRED1
Mouse Phenotype	MP:0009787	increased susceptibility to infection induced morbidity/mortality		0.0001536	0.9234	0.005596	0.05193	22	124	CCR2,SLAMF6,FOXN1,FPR1,MSR1,B2M,STAT4,BTK,SFN,MUC5B,CD1D,FCMR,SCGB1A1,IL6,IRF7,PTEN,PTPRC,CXCR4,LST1,LIF,GSDMD,LTB
Mouse Phenotype	MP:0008686	abnormal interleukin-2 secretion		0.0001635	0.9829	0.005921	0.05494	23	133	CCR2,CCL5,FPR2,BTLA,FYN,PDCD1LG2,ORAI1,CD1D,CD28,CD86,CD74,CD79A,TNFRSF1B,SASH3,PIK3CG,POU2AF1,PPIA,PTPN22,PTEN,ITGAX,ITK,B3GNT6,LCP2
Mouse Phenotype	MP:0004972	abnormal regulatory T cell number		0.0001768	1	0.006367	0.05908	25	151	IKZF1,SELL,THEMIS,TRAF3IP3,FYN,BAK1,NDUFB8,ST14,NR4A2,ORAI1,CD1D,CD247,CD28,CD86,CD79A,SYTL1,NCKAP1L,ARHGAP30,WAS,IL6,IL10RA,PTPN22,ELMO1,ITK,ARPC1B
Mouse Phenotype	MP:0013804	decreased IgG2 level		0.000182	1	0.006514	0.06044	21	117	PIK3AP1,IKZF3,FPR2,PDCD1LG2,BTK,ICOSLG,COMMD3,CD28,CD86,CD79A,SYTL1,CD83,SASH3,LY86,CD207,POU2AF1,IFNAR2,DLL1,LTB,CD180,SH2D1A
Mouse Phenotype	MP:0000693	spleen hyperplasia		0.0001891	1	0.006727	0.06242	20	109	IKZF1,LRFN2,SELE,SELL,FOXO3,ACKR4,KLF13,SPI1,ORAI1,NCKAP1L,VCAM1,WAS,PPIA,BCL11B,INPP5D,PTPN22,PTEN,ITGAL,PTPRC,LTB
Mouse Phenotype	MP:0002398	abnormal bone marrow cell morphology/development		0.0001972	1	0.006975	0.06472	71	611	RPL27A,ABCA1,IKZF1,TOMM5,CCR2,LRFN2,FCER1A,ARHGAP21,CXCL12,SELE,SELL,SELPLG,FOXN1,PTPMT1,CCDC92,CHORDC1,NRBP2,KLF13,SMARCB1,SLC37A4,SPI1,GATA3,BAK1,FADD,GFI1,BTK,C3AR1,NPM1,CACNA1A,PIM2,DOK2,CD28,CD74,CD79A,TNFAIP3,TNFRSF1B,HCK,SEZ6L,NCKAP1L,TSTA3,CHRNA7,HOXA9,U2AF1,PIK3CG,CCR4,LTB4R,VCAM1,WAS,WIPF1,POLR2A,CSF1,CSF1R,CSF2RB,INPP5D,PTEN,ITGAL,ITGB2,ITGB7,PTPRC,CXCR4,DHFR,DHPS,RABGGTA,ABCC5,E2F6,EB…
Mouse Phenotype	MP:0002455	abnormal dendritic cell antigen presentation		0.0001988	1	0.00699	0.06486	10	35	FCGR1A,PDCD1LG2,TAPBP,CD1D,MAP4K1,CD74,RAB43,WAS,PSMB8,PSMB9
Mouse Phenotype	MP:0008251	abnormal phagocyte morphology		0.0002025	1	0.007078	0.06568	95	874	ABCA1,IKZF1,SLC15A3,GATAD2B,EOMES,CCR2,FCGR3A,C1QTNF7,ARHGAP21,CXCL12,SELE,SELL,SELPLG,FOXN1,ABCC1,IKZF3,FASLG,SBNO2,MSX2,EIF4EBP3,GPSM3,FTL,SLC37A4,SPI1,B2M,IL1RL2,GFI1,BGLAP,XYLT1,BMPR1A,SQSTM1,BTK,NFKBIB,C3AR1,NLRC3,CNOT3,NPM1,DDR1,DOK2,RUNX3,CD8A,DYRK1B,CD74,CD79A,TNFAIP3,TNFRSF1B,PIK3R5,HCK,NCKAP1L,MGAT4B,OSCAR,HMGN2,ARHGAP30,HMOX2,TSTA3,CHRNA7,PIK3CG,CCR4,CCR6,CMKLR1,HSD11B1,VCAM1,WAS,WIPF1…
Mouse Phenotype	MP:0013680	abnormal germinal center B cell number		0.0002049	1	0.007082	0.06571	15	70	FASLG,PRDM1,CD84,ORAI1,CD79A,TNFAIP3,S1PR2,WAS,POLR2A,PTPN22,PTEN,ITK,EBF1,LTB,SH2D1A
Mouse Phenotype	MP:0008176	abnormal germinal center B cell morphology		0.0002049	1	0.007082	0.06571	15	70	FASLG,PRDM1,CD84,ORAI1,CD79A,TNFAIP3,S1PR2,WAS,POLR2A,PTPN22,PTEN,ITK,EBF1,LTB,SH2D1A
Mouse Phenotype	MP:0008698	abnormal interleukin-4 secretion		0.00023	1	0.007903	0.07334	23	136	EOMES,SLAMF6,FPR2,FYN,PDCD1LG2,B2M,GATA3,SAMSN1,STAT4,EHMT2,C3AR1,ICOSLG,ORAI1,CD1D,CD28,SASH3,CCR4,CCR6,POU2AF1,PPIA,CSF2RB,IL6,ITK
Mouse Phenotype	MP:0001846	increased inflammatory response		0.0002373	1	0.008106	0.07521	116	1115	ABCA1,NCF1,IKZF1,TOMM5,RXRB,ADCY7,CCR2,MGAT2,FCER1A,FCGR1A,FCGR3A,AIF1,MMP12,ALOX5AP,SELE,SELL,SELPLG,FOXO3,FOXN1,IKZF3,FPR2,WDR83,FASLG,FAN1,SCARF1,GPSM3,FYN,PDCD1LG2,MYH6,B2M,BAK1,FADD,GFER,GFI1,ST14,STAT4,PRDM1,BMPR1A,KLF5,BTK,GLIS2,NFKBIB,C1QA,C3AR1,TOP3B,NLRC3,CACNA1C,HNF1B,CXCR3,RIPK3,GPX2,NR4A2,NFKBIZ,MUC5B,RUNX3,ORAI1,CD1D,CD28,CD86,PKP3,CD69,CD72,CD79A,TNFAIP3,TNFRSF1B,SYTL1,HCK,NCKAP1L,…
Mouse Phenotype	MP:0004799	increased susceptibility to experimental autoimmune encephalomyelitis		0.0002419	1	0.008216	0.07624	15	71	NCF1,ZC3H12D,BTLA,ACKR4,NRROS,CD1D,CD247,TIGIT,CD28,CD86,MAP4K1,CD74,CD79A,TNFRSF1B,UBASH3B
Mouse Phenotype	MP:0013803	increased IgG2 level		0.0002527	1	0.008487	0.07875	19	103	IKZF3,BTLA,FASLG,FYN,PDCD1LG2,C10orf99,EHMT2,CD8A,CD28,CD69,CD79A,TNFAIP3,IL6,INPP5D,GAPT,PTPN22,LAX1,PTPRC,SH2D1A
Mouse Phenotype	MP:0008096	abnormal plasma cell number		0.0002541	1	0.008487	0.07875	16	79	FASLG,B2M,TNFRSF17,PRDM1,CD79A,TNFAIP3,WAS,POU2AF1,INPP5D,IRF4,PTPN22,PTPRC,CXCR4,GPR183,RGS1,ARPC1B
Mouse Phenotype	MP:0002492	decreased IgE level		0.0002541	1	0.008487	0.07875	16	79	IKZF3,FPR2,GRHL3,FYN,GATA3,C3AR1,ICOSLG,CD79A,CCR4,CCR6,LTB4R,POU2AF1,IL6,PTPRC,RAC2,SH2D1A
Mouse Phenotype	MP:0002993	arthritis		0.000257	1	0.008538	0.07922	23	137	NCF1,FCGR1A,FCGR3A,AIF1,ALOX5AP,FOXN1,FPR2,GPSM3,BAK1,BMPR1A,NFKBIB,CD1D,CD69,TNFRSF1B,PIK3CG,LTB4R,COL9A1,CTSS,IL6,ITGB2,ITGB7,CXCR4,EDIL3
Mouse Phenotype	MP:0002343	abnormal lymph node cortex morphology		0.0002637	1	0.008713	0.08085	14	64	IKZF1,SELE,FOXN1,BTK,CD86,CD37,TNFRSF1B,WIPF1,POU2AF1,INPP5D,IRF4,PTEN,CXCR4,KLHL6
Mouse Phenotype	MP:0005461	abnormal dendritic cell morphology		0.0002688	1	0.008784	0.0815	25	155	IKZF1,SLC15A3,CCR2,FCGR1A,SLA2,CCL17,FPR2,XCR1,RUNX3,CD8A,CD83,CCR6,WAS,CD207,BCL11B,CSF1,CSF1R,INPP5D,IRF4,PTPN22,ITGAX,ITGB2,PTPRC,GPR183,ARPC1B
Mouse Phenotype	MP:0002362	abnormal spleen marginal zone morphology		0.0002688	1	0.008784	0.0815	25	155	IKZF3,DOCK10,MSR1,BAK1,BTK,NFKBIB,SFN,CD72,CD79A,TNFAIP3,FCMR,S1PR2,SASH3,WAS,WIPF1,POLR2A,INPP5D,MAML1,GAPT,PTEN,RAC2,EBF1,DLL1,RGS1,LTB
Mouse Phenotype	MP:0008713	abnormal cytokine level		0.0002901	1	0.00943	0.0875	54	439	EOMES,CCR2,SLAMF6,FCER1A,MMP19,SELE,SELPLG,FOXN1,ACKR4,FASLG,FYN,B2M,SAMSN1,STAT4,NFKBIB,C3AR1,NLRC3,ICOSLG,CXCR3,RUNX3,OLR1,CD28,CD86,CD79A,TNFAIP3,TNFRSF1B,RPL13A,HCK,NCKAP1L,CTSC,CLEC7A,CHRNA7,PPIA,IFNAR2,CSF1,CSF1R,SMCR8,IL6,CYBB,IL10RA,IL12RB1,INPP5D,IRF7,PTEN,ITGAL,ITGB2,PTPRC,RAC2,ATG16L1,GPR183,S1PR3,LIF,BRD2,SH2D1A
Mouse Phenotype	MP:0002405	respiratory system inflammation		0.0002993	1	0.009677	0.08979	35	249	IKZF1,TOMM5,MMP12,SELE,SELL,FOXO3,FASLG,MYH6,CXCR3,NFKBIZ,MUC5B,RUNX3,CD1D,CD72,TNFAIP3,TNFRSF1B,HCK,NCKAP1L,CLEC7A,SCGB1A1,CMKLR1,LTB4R,GPR132,WIPF1,CD207,CSF1,CSF2RB,HYDIN,INPP5D,PTPN22,PTEN,ITGB3,PTPRC,PTX3,LCP2
Mouse Phenotype	MP:0020846	abnormal cell motility		0.0003058	1	0.009833	0.09124	85	773	ACTN4,ATAT1,RXRB,NME8,EOMES,CCR2,DLC1,CCL17,FKBP4,CXCL12,SELE,SELL,SELPLG,FOXN1,HSPA4L,FPR1,FPR2,SEMA4G,BTBD7,MYO1F,GPSM3,SMARCB1,SLC37A4,CPLX1,NRROS,PRDM1,NODAL,CXCR3,ARHGEF28,RABL2B,CELF3,CD69,NOSTRIN,RPL13A,KAT6B,PIK3R5,RBFOX2,TPBG,NCKAP1L,PDE4B,PDGFRB,CTSC,S1PR2,CHRNA7,PIK3CG,ASPM,FLRT2,CMKLR1,LTB4R,GPR132,VCAM1,PICK1,WAS,MBOAT7,MMP28,YWHAE,YWHAZ,CYTIP,IFNGR2,CSF1,CTSS,IL6,CYBB,ZBTB16,NDE1,IN…
Mouse Phenotype	MP:0003436	decreased susceptibility to induced arthritis		0.000313	1	0.009958	0.0924	14	65	FCGR1A,FCGR3A,AIF1,ALOX5AP,GPSM3,NFKBIB,CD1D,CD69,TNFRSF1B,PIK3CG,LTB4R,CTSS,IL6,CXCR4
Mouse Phenotype	MP:0003079	decreased susceptibility to induced joint inflammation		0.000313	1	0.009958	0.0924	14	65	FCGR1A,FCGR3A,AIF1,ALOX5AP,GPSM3,NFKBIB,CD1D,CD69,TNFRSF1B,PIK3CG,LTB4R,CTSS,IL6,CXCR4
Mouse Phenotype	MP:0008835	abnormal intercellular signaling peptide or protein level		0.0003178	1	0.01006	0.09332	55	451	EOMES,CCR2,SLAMF6,FCER1A,MMP19,SELE,SELPLG,FOXN1,ACKR4,FASLG,FYN,B2M,SAMSN1,STAT4,NFKBIB,C3AR1,NLRC3,ICOSLG,CXCR3,RUNX3,OLR1,CD28,CD86,CD79A,TNFAIP3,TNFRSF1B,RPL13A,HCK,NCKAP1L,CTSC,CLEC7A,CHRNA7,PPIA,IFNAR2,CSF1,CSF1R,SMCR8,IL6,CYBB,IL10RA,IL12RB1,INPP5D,IRF7,PTEN,ITGAL,ITGB2,ITGB3,PTPRC,RAC2,ATG16L1,GPR183,S1PR3,LIF,BRD2,SH2D1A
Mouse Phenotype	MP:0008495	decreased IgG1 level		0.0003259	1	0.01022	0.09482	24	148	FPR2,PRDM1,EHMT2,C3AR1,ICOSLG,COMMD3,CD28,CD86,CD37,CD79A,TNFRSF1B,FCMR,CD83,SASH3,POLR2A,CD207,POU2AF1,IFNAR2,IRF4,EBF1,GPR183,DLL1,LTB,SH2D1A
Mouse Phenotype	MP:0009791	increased susceptibility to viral infection induced morbidity/mortality		0.000328	1	0.01022	0.09482	10	37	CCR2,FOXN1,MSR1,SFN,SCGB1A1,IRF7,PTPRC,CXCR4,LST1,GSDMD
Mouse Phenotype	MP:0008165	abnormal B-1b B cell morphology		0.000328	1	0.01022	0.09482	10	37	PIK3AP1,IKZF1,SPI1,CD79A,TNFAIP3,ITGB2,PTPRC,RAC2,KLHL6,EBF1
Mouse Phenotype	MP:0008497	decreased IgG2b level		0.0003332	1	0.01033	0.09583	15	73	PIK3AP1,IKZF3,FPR2,BTK,ICOSLG,COMMD3,CD28,CD79A,SYTL1,CD83,LY86,POU2AF1,DLL1,CD180,SH2D1A
Mouse Phenotype	MP:0001859	kidney inflammation		0.0003357	1	0.01033	0.09587	30	203	ABCA1,CCR2,MGAT2,SELPLG,FOXO3,IKZF3,WDR83,FASLG,FAN1,SCARF1,BAK1,PRDM1,GLIS2,C1QA,TOP3B,CXCR3,CD1D,CD72,CD79A,TNFAIP3,GPR132,COL4A4,WAS,WIPF1,CYBB,METRNL,PTPN22,PTEN,PTPRC,CD180
Mouse Phenotype	MP:0010844	increased effector memory CD4-positive, alpha-beta T cell number		0.0003368	1	0.01033	0.09587	13	58	IKZF1,THEMIS,ST14,SYTL1,NCKAP1L,ARHGAP30,INPP5D,PTPN22,ITGB2,ITK,PTPRC,RAC2,ARPC1B
Mouse Phenotype	MP:0005466	abnormal T-helper 2 physiology		0.0003699	1	0.01124	0.1043	14	66	SLAMF6,SAMSN1,GFI1,STAT4,C3AR1,ICOSLG,CD28,PIK3CG,POU2AF1,IFNGR2,IL6,PCGF2,ITK,TRIM27
Mouse Phenotype	MP:0008169	increased B-1b cell number		0.00037	1	0.01124	0.1043	8	25	PIK3AP1,SPI1,CD79A,ITGB2,PTPRC,RAC2,KLHL6,EBF1
Mouse Phenotype	MP:0001802	arrested B cell differentiation		0.0003891	1	0.01176	0.1091	15	74	PIK3AP1,IKZF1,IKZF3,DOCK10,FYN,SPI1,B2M,BTK,CD74,CD79A,POLR2A,POU2AF1,IRF4,RAC2,EBF1
Mouse Phenotype	MP:0000352	decreased cell proliferation		0.0004058	1	0.0122	0.1132	93	869	PIK3AP1,RPL29,HS6ST2,IKZF1,CCR2,LRFN2,CCL5,MMP19,SELL,THEMIS,PTPMT1,BTLA,CHORDC1,SKIL,ACKR4,SIRT2,CDK5RAP3,CD226,SMARCB1,SUMO2,FYN,GABPA,PDCD1LG2,SPI1,GATA6,GFER,BGLAP,BMPR1A,KLF5,BTK,GNG5,NPM1,PIM2,YBX1,DDR2,CACFD1,RUNX3,HAVCR2,CD247,CD28,CD86,CD74,CD79A,CDK11B,NOSTRIN,TNFRSF1B,HCLS1,RBFOX2,CDK7,NCKAP1L,HLA-DMA,PDGFRB,CD83,CKS1B,SASH3,PIK3CG,RECQL4,LTB4R,LY86,WAS,WIPF1,AHCTF1,POLR2A,ID3,POU2AF1,…
Mouse Phenotype	MP:0010183	abnormal CD4-positive helper T cell morphology		0.0004158	1	0.01244	0.1154	21	124	ZC3H12D,ACKR4,SCARF1,B2M,GATA3,PRDM1,C3AR1,ICOSLG,NR4A2,NFKBIZ,ORAI1,CD247,ID3,IFNGR2,IL6,IRF4,PTEN,ITGB2,ITK,LY9,SH2D1A
Mouse Phenotype	MP:0010850	increased effector memory CD8-positive, alpha-beta T cell number		0.0004257	1	0.01267	0.1176	12	52	IKZF1,MPG,THEMIS,ST14,SYTL1,NCKAP1L,ARHGAP30,INPP5D,PTPN22,PTPRC,RAC2,ARPC1B
Mouse Phenotype	MP:0001806	decreased IgM level		0.0004296	1	0.01272	0.1181	22	133	PIK3AP1,IKZF3,PRDM1,BTK,SFN,ICOSLG,COMMD3,CD28,CD74,CD79A,FCMR,CD83,SASH3,CD207,POU2AF1,CTSS,IRF4,ELMO1,RAC2,EBF1,GPR183,SH2D1A
Mouse Phenotype	MP:0000696	abnormal Peyer's patch morphology		0.0004512	1	0.0133	0.1234	17	91	IKZF1,FOXN1,CD74,TNFRSF1B,SASH3,CCR6,WIPF1,CD207,POU2AF1,TOX,PTPN22,PTEN,ITGB7,CXCR4,LCP2,RGS1,LTB
Mouse Phenotype	MP:0000726	absent lymphocyte		0.0004727	1	0.01386	0.1286	19	108	PIK3AP1,IKZF1,FOXN1,FYN,SPI1,B2M,PRDM1,BTK,CD247,CD79A,BCL11B,IL6,INPP5D,IRF4,PTPRC,EBF1,DLL1,LTB,SH2D1A
Mouse Phenotype	MP:0008180	abnormal marginal zone B cell morphology		0.0004779	1	0.01395	0.1294	22	134	IKZF3,DOCK10,BAK1,NFKBIB,SFN,CD72,CD79A,TNFAIP3,FCMR,SASH3,WAS,WIPF1,POLR2A,INPP5D,MAML1,GAPT,PTEN,RAC2,EBF1,DLL1,RGS1,LTB
Mouse Phenotype	MP:0005011	increased eosinophil cell number		0.000515	1	0.01496	0.1388	17	92	TOMM5,CCR2,SELE,SELL,SELPLG,FOXN1,NRBP2,SMARCB1,CD28,TNFRSF1B,HCK,PIK3CG,ITGAL,ITGB2,ARPC1B,LIF,SPRED1
Mouse Phenotype	MP:0002531	abnormal type I hypersensitivity reaction		0.0005252	1	0.01518	0.1409	15	76	CCR2,FCER1A,FCGR1A,ALOX5AP,FYN,STXBP2,C3AR1,ORAI1,CD28,CCR6,LTB4R,PPIA,CSF2RB,PTAFR,PTPRC
Mouse Phenotype	MP:0002221	abnormal lymph organ size		0.0005382	1	0.01548	0.1437	113	1104	PIK3AP1,RPL27A,ABCA1,STUB1,IKZF1,TOMM5,RXRB,CCR2,MGAT2,LRFN2,AIF1,SELE,SELL,FOXO3,FOXN1,IKZF3,PTPMT1,FPR2,CHORDC1,SKIL,ACKR4,FASLG,SCARF1,KLF13,SMARCB1,FYN,SLC37A4,GABPA,PDCD1LG2,SPI1,B2M,BAD,GATA3,BAK1,FADD,GFI1,PRDM1,BTK,NODAL,TOP3B,NPM1,CACNA1A,ICOSLG,RIPK3,NFKBIZ,DOK2,SLC7A7,TFAP2A,ORAI1,CD3G,CD247,CD28,TNFRSF8,PKP3,CD72,CD79A,TNFAIP3,PBX2,TNXB,HCK,TPI1,NCKAP1L,PDGFRB,HNRNPL,HOXA9,CKS1B,SASH3…
Mouse Phenotype	MP:0020179	abnormal IgG3 level		0.000578	1	0.01655	0.1536	21	127	PIK3AP1,IKZF1,IKZF3,SAMSN1,BTK,CD1D,CD86,CD79A,FCMR,CD83,CCR6,LY86,POLR2A,CD207,POU2AF1,GAPT,PTPN22,EBF1,DLL1,CD180,SH2D1A
Mouse Phenotype	MP:0002378	abnormal gut-associated lymphoid tissue morphology		0.0005865	1	0.01671	0.1551	17	93	IKZF1,FOXN1,CD74,TNFRSF1B,SASH3,CCR6,WIPF1,CD207,POU2AF1,TOX,PTPN22,PTEN,ITGB7,CXCR4,LCP2,RGS1,LTB
Mouse Phenotype	MP:0010835	increased CD4-positive, alpha-beta memory T cell number		0.0005966	1	0.0169	0.1569	14	69	IKZF1,THEMIS,ST14,SYTL1,NCKAP1L,ARHGAP30,ID3,INPP5D,PTPN22,ITGB2,ITK,PTPRC,RAC2,ARPC1B
Mouse Phenotype	MP:0012440	abnormal neutrophil cell number		0.0006017	1	0.0169	0.1569	46	369	ABCA1,EOMES,CCR2,ARHGAP21,CXCL12,SELE,SELL,SELPLG,FOXN1,IKZF3,FASLG,SLC37A4,SPI1,IL1RL2,GFI1,BTK,C3AR1,DOK2,DYRK1B,PIK3R5,NCKAP1L,MGAT4B,HMGN2,TSTA3,CHRNA7,PIK3CG,CCR4,CMKLR1,VCAM1,WAS,POU2AF1,CSF1,CTSS,CYBB,IL10RA,TIFAB,INPP5D,PTEN,ITGAL,ITGB2,MXRA7,PTPRC,CXCR4,ARHGAP25,RAC2,NAMPT
Mouse Phenotype	MP:0008177	increased germinal center B cell number		0.0006044	1	0.0169	0.1569	9	33	FASLG,PRDM1,CD79A,TNFAIP3,S1PR2,WAS,PTPN22,PTEN,ITK
Mouse Phenotype	MP:0010838	increased CD8-positive, alpha-beta memory T cell number		0.0006072	1	0.0169	0.1569	15	77	IKZF1,MPG,THEMIS,ST14,SYTL1,NCKAP1L,ARHGAP30,ID3,INPP5D,PTPN22,ELMO1,ITK,PTPRC,RAC2,ARPC1B
Mouse Phenotype	MP:0010760	abnormal macrophage chemotaxis		0.0006072	1	0.0169	0.1569	15	77	CCR2,SELL,FPR2,CXCR3,RPL13A,PIK3CG,CMKLR1,GPR132,VCAM1,MMP28,CSF1,CYBB,INPP5D,PTEN,ITGB3
Mouse Phenotype	MP:0005068	abnormal NK cell morphology		0.0006149	1	0.01704	0.1581	27	182	IKZF1,EOMES,FOXO3,GFI1,ADAP1,DDX52,CD1D,CD247,NCKAP1L,ARHGAP30,PIK3CG,WAS,IFNAR2,BCL11B,IL6,TOX,INPP5D,PTEN,ITGB2,ITGB7,ELMO1,PTPRC,CXCR4,EBF1,LCP2,ARPC1B,LIF
Mouse Phenotype	MP:0000691	enlarged spleen		0.0006597	1	0.01817	0.1686	63	550	ABCA1,IKZF1,RXRB,CCR2,MGAT2,LRFN2,SELE,SELL,FOXO3,IKZF3,CHORDC1,SKIL,ACKR4,FASLG,SCARF1,KLF13,SMARCB1,FYN,SPI1,B2M,BAK1,FADD,PRDM1,TOP3B,NPM1,RIPK3,NFKBIZ,DOK2,SLC7A7,ORAI1,CD247,CD28,CD72,CD79A,TNFAIP3,TNXB,TPI1,NCKAP1L,GPR132,VCAM1,WAS,WIPF1,PPIA,BCL11B,CSF1R,SMCR8,CYBB,TIFAB,INPP5D,IRF4,PTPN22,PTEN,ITGAL,ITGB2,ITGB3,PTPRC,DHFR,LCP2,HDDC3,LTB,BSCL2,MARVELD2,CD180
Mouse Phenotype	MP:0005027	increased susceptibility to parasitic infection		0.0006663	1	0.01817	0.1686	17	94	SLAMF1,PDCD1LG2,GATA3,FADD,EHMT2,CD28,CD74,TNFRSF1B,HLA-DMA,POU2AF1,IL6,IL10RA,PTAFR,ITGB7,ITK,LTB,SH2D1A
Mouse Phenotype	MP:0012769	abnormal CD4-positive, alpha-beta memory T cell number		0.0006663	1	0.01817	0.1686	17	94	IKZF1,THEMIS,TRAF3IP3,ST14,SYTL1,NCKAP1L,ARHGAP30,ID3,INPP5D,PTPN22,ITGB2,ITK,PTPRC,RAC2,KLHL6,EBF1,ARPC1B
Mouse Phenotype	MP:0011719	abnormal natural killer cell mediated cytotoxicity		0.0006677	1	0.01817	0.1686	13	62	IKZF1,CD226,SLAMF7,CD244,GFI1,CD247,IFNAR2,INPP5D,ITGAL,ITGB2,RAC2,LCP2,SH2D1A
Mouse Phenotype	MP:0008781	abnormal B cell apoptosis		0.0006945	1	0.01881	0.1745	14	70	IKZF1,CXCL12,SPI1,BTK,SFN,CD79A,TNFAIP3,S1PR2,POLR2A,POU2AF1,PTPN22,PTEN,CXCR4,EBF1
Mouse Phenotype	MP:0011762	renal/urinary system inflammation		0.000705	1	0.01901	0.1764	30	212	ABCA1,CCR2,MGAT2,SELPLG,FOXO3,IKZF3,WDR83,FASLG,FAN1,SCARF1,BAK1,PRDM1,GLIS2,C1QA,TOP3B,CXCR3,CD1D,CD72,CD79A,TNFAIP3,GPR132,COL4A4,WAS,WIPF1,CYBB,METRNL,PTPN22,PTEN,PTPRC,CD180
Mouse Phenotype	MP:0002344	abnormal lymph node B cell domain morphology		0.0007323	1	0.01966	0.1824	12	55	SELE,BTK,CD86,CD37,TNFRSF1B,WIPF1,POU2AF1,INPP5D,IRF4,PTEN,CXCR4,KLHL6
Mouse Phenotype	MP:0002144	abnormal B cell differentiation		0.000742	1	0.01983	0.184	44	352	PIK3AP1,IKZF1,MGAT2,CXCL12,FOXN1,IKZF3,DOCK10,FYN,SPI1,B2M,BAD,BAK1,PRDM1,BTK,SFN,ICOSLG,PIM2,CD28,CD37,CD69,CD72,CD74,CD79A,TNFAIP3,VCAM1,POLR2A,POU2AF1,IFNGR2,MDC1,IL6,INPP5D,IRF4,PTPN22,PTEN,PTPRC,CXCR4,RAC2,KLHL6,EBF1,EDIL3,ARPC1B,PHC1,LTB,SH2D1A
Mouse Phenotype	MP:0003132	increased pre-B cell number		0.0007672	1	0.02041	0.1894	9	34	IKZF1,IKZF3,ST6GALNAC2,BAK1,BTK,CD69,CD72,CD79A,IRF4
Mouse Phenotype	MP:0002409	decreased susceptibility to infection		0.000795	1	0.02106	0.1954	27	185	NCF1,SLAMF6,MMP12,FOXN1,MRC1,CD200R1,B2M,NRROS,FGL2,NFKBIB,XCR1,CXCR3,HAVCR2,ADGRE5,TNFRSF1B,FCMR,CCR4,PLCB2,CCR6,MMP28,INPP5D,PTAFR,PTEN,ITGB2,PTPRC,CXCR4,SH2D1A
Mouse Phenotype	MP:0002743	glomerulonephritis		0.0008657	1	0.02275	0.2111	20	122	ABCA1,CCR2,MGAT2,SELPLG,IKZF3,FASLG,SCARF1,BAK1,GLIS2,C1QA,TOP3B,CD1D,CD72,CD79A,WAS,WIPF1,CYBB,PTPN22,PTPRC,CD180
Mouse Phenotype	MP:0008894	abnormal intraepithelial T cell morphology		0.0008662	1	0.02275	0.2111	8	28	IKZF1,FOXN1,FYN,B2M,CD247,CD8A,CCR6,PTPRC
Mouse Phenotype	MP:0002224	abnormal spleen size		0.0008984	1	0.02349	0.2179	86	811	PIK3AP1,RPL27A,ABCA1,IKZF1,RXRB,CCR2,MGAT2,LRFN2,AIF1,SELE,SELL,FOXO3,FOXN1,IKZF3,PTPMT1,CHORDC1,SKIL,ACKR4,FASLG,SCARF1,KLF13,SMARCB1,FYN,SLC37A4,SPI1,B2M,BAK1,FADD,PRDM1,BTK,NODAL,TOP3B,NPM1,ICOSLG,RIPK3,NFKBIZ,DOK2,SLC7A7,ORAI1,CD3G,CD247,CD28,CD72,CD79A,TNFAIP3,PBX2,TNXB,TPI1,NCKAP1L,HOXA9,CKS1B,PIK3CG,GPR132,VCAM1,WAS,WIPF1,POLR2A,POU2AF1,PPIA,BCL11B,CSF1,CSF1R,MDC1,SMCR8,CYBB,PCGF2,TIFAB,IN…
Mouse Phenotype	MP:0008174	decreased follicular B cell number		0.0009219	1	0.024	0.2227	15	80	PIK3AP1,IKZF3,DOCK10,BTK,SFN,COMMD3,CD72,CD74,CD79A,WAS,WIPF1,PTPN22,PTPRC,RAC2,KLHL6
Mouse Phenotype	MP:0008118	absent Langerhans cell		0.0009738	1	0.02524	0.2342	4	7	RUNX3,CD207,CSF1,CSF1R
Mouse Phenotype	MP:0008522	abnormal lymph node germinal center morphology		0.001117	1	0.02884	0.2676	8	29	SELE,BTK,CD37,TNFRSF1B,POU2AF1,INPP5D,IRF4,KLHL6
Mouse Phenotype	MP:0008248	abnormal mononuclear phagocyte morphology		0.001144	1	0.0294	0.2728	74	683	ABCA1,IKZF1,SLC15A3,GATAD2B,CCR2,FCGR3A,C1QTNF7,SELE,SELL,ABCC1,IKZF3,SBNO2,MSX2,EIF4EBP3,GPSM3,FTL,SPI1,B2M,IL1RL2,GFI1,BGLAP,XYLT1,BMPR1A,SQSTM1,NFKBIB,C3AR1,NLRC3,CNOT3,NPM1,DDR1,DOK2,RUNX3,CD8A,CD74,CD79A,TNFAIP3,TNFRSF1B,HCK,OSCAR,ARHGAP30,HMOX2,PIK3CG,CCR4,CCR6,CMKLR1,HSD11B1,VCAM1,WAS,WIPF1,CD207,CSF1,CSF1R,CTSS,IL6,CYBB,TIFAB,INPP5D,PSMC4,PTEN,ITGAL,PTGER2,ITGB2,ITGB3,PLEKHM1,B3GNT6,PTPRC…
Mouse Phenotype	MP:0008345	abnormal gamma-delta T cell number		0.001149	1	0.0294	0.2728	16	90	IKZF1,FOXN1,TRAF3IP3,FYN,B2M,GATA3,IL1RL2,CD247,CD8A,NCKAP1L,ARHGAP30,ID3,BCL11B,ITK,PTPRC,LCP2
Mouse Phenotype	MP:0008045	decreased NK cell number		0.001166	1	0.02971	0.2757	19	116	IKZF1,EOMES,ADAP1,DDX52,CD1D,CD247,NCKAP1L,PIK3CG,WAS,IFNAR2,IL6,TOX,INPP5D,PTEN,ELMO1,PTPRC,CXCR4,EBF1,ARPC1B
Mouse Phenotype	MP:0008182	decreased marginal zone B cell number		0.00122	1	0.03095	0.2872	17	99	IKZF3,DOCK10,BAK1,SFN,CD79A,TNFAIP3,FCMR,SASH3,WAS,WIPF1,POLR2A,INPP5D,MAML1,RAC2,EBF1,DLL1,LTB
Mouse Phenotype	MP:0002436	abnormal CD8-positive, alpha-beta cytotoxic T cell morphology		0.001281	1	0.03236	0.3003	5	12	THEMIS,B2M,SLC39A3,CYTIP,PSMB9
Mouse Phenotype	MP:0013760	abnormal T-helper cell morphology		0.001288	1	0.0324	0.3006	22	144	ZC3H12D,ACKR4,SCARF1,B2M,GATA3,PRDM1,C3AR1,ICOSLG,NR4A2,NFKBIZ,ORAI1,CD247,ID3,IFNGR2,IL6,IRF4,PTEN,ITGB2,ITK,ARPC1B,LY9,SH2D1A
Mouse Phenotype	MP:0020177	abnormal IgG2b level		0.001295	1	0.03246	0.3012	19	117	PIK3AP1,IKZF3,FPR2,BTLA,FASLG,BTK,ICOSLG,COMMD3,CD8A,CD28,CD79A,SYTL1,CD83,LY86,POU2AF1,GAPT,DLL1,CD180,SH2D1A
Mouse Phenotype	MP:0013707	abnormal hematopoietic precursor cell morphology		0.001361	1	0.03391	0.3146	45	373	RPL27A,ABCA1,IKZF1,CCR2,LRFN2,ARHGAP21,CXCL12,SELE,FOXO3,FOXN1,PTPMT1,FAN1,CDK5RAP3,KLF13,FYN,SPI1,BAD,BAK1,GFI1,BTK,NPM1,TCEA1,PIM2,CD72,CD74,CD79A,CDK7,NCKAP1L,CDKN1C,TSTA3,HOXA9,U2AF1,POLR2A,CSF1,IL6,TIFAB,INPP5D,PTEN,CXCR4,DHFR,EBF1,EDIL3,PHC1,LIF,RNH1
Mouse Phenotype	MP:0010834	abnormal CD4-positive, alpha-beta memory T cell morphology		0.001365	1	0.03391	0.3146	15	83	IKZF1,THEMIS,ST14,SYTL1,NCKAP1L,ARHGAP30,INPP5D,PTPN22,ITGB2,ITK,PTPRC,RAC2,KLHL6,EBF1,ARPC1B
Mouse Phenotype	MP:0005036	diarrhea		0.00141	1	0.03489	0.3237	12	59	CCR2,FADD,ST14,RIPK3,GPX2,TNFAIP3,TSTA3,B3GNT6,PTPRC,LIF,MLXIPL,GSDMD
Mouse Phenotype	MP:0008344	abnormal mature gamma-delta T cell morphology		0.001423	1	0.03508	0.3255	8	30	IKZF1,FOXN1,B2M,CD247,CD8A,NCKAP1L,ITK,PTPRC
Mouse Phenotype	MP:0004804	decreased susceptibility to autoimmune diabetes		0.001436	1	0.03523	0.3269	10	44	MPG,SELL,B2M,STAT4,CD86,TNFRSF1B,RPL13A,IFNGR2,CTSB,CTSS
Mouse Phenotype	MP:0005065	abnormal neutrophil morphology		0.001477	1	0.0361	0.3349	46	385	ABCA1,EOMES,CCR2,ARHGAP21,CXCL12,SELE,SELL,SELPLG,FOXN1,IKZF3,FASLG,SLC37A4,SPI1,IL1RL2,GFI1,BTK,C3AR1,DOK2,DYRK1B,PIK3R5,NCKAP1L,MGAT4B,HMGN2,TSTA3,CHRNA7,PIK3CG,CCR4,CMKLR1,VCAM1,WAS,POU2AF1,CSF1,CTSS,CYBB,IL10RA,TIFAB,INPP5D,PTEN,ITGAL,ITGB2,MXRA7,PTPRC,CXCR4,ARHGAP25,RAC2,NAMPT
Mouse Phenotype	MP:0010843	abnormal effector memory CD4-positive, alpha-beta T cell morphology		0.001613	1	0.0391	0.3628	14	76	IKZF1,THEMIS,ST14,SYTL1,NCKAP1L,ARHGAP30,INPP5D,PTPN22,ITGB2,ITK,PTPRC,RAC2,EBF1,ARPC1B
Mouse Phenotype	MP:0012770	abnormal effector memory CD4-positive, alpha-beta T cell number		0.001613	1	0.0391	0.3628	14	76	IKZF1,THEMIS,ST14,SYTL1,NCKAP1L,ARHGAP30,INPP5D,PTPN22,ITGB2,ITK,PTPRC,RAC2,EBF1,ARPC1B
Mouse Phenotype	MP:0008043	abnormal NK cell number		0.001661	1	0.04012	0.3723	25	175	IKZF1,EOMES,FOXO3,ADAP1,DDX52,CD1D,CD247,NCKAP1L,ARHGAP30,PIK3CG,WAS,IFNAR2,BCL11B,IL6,TOX,INPP5D,PTEN,ITGB7,ELMO1,PTPRC,CXCR4,EBF1,LCP2,ARPC1B,LIF
Mouse Phenotype	MP:0000523	cortical renal glomerulopathies		0.001767	1	0.0425	0.3944	27	195	ABCA1,ACTN4,CCR2,MGAT2,SELPLG,IKZF3,FASLG,SCARF1,FYN,BAK1,GLIS2,C1QA,TOP3B,CD1D,TJP1,CD72,CD79A,CDKN1C,PDGFRB,SCGB1A1,COL4A4,WAS,WIPF1,CYBB,PTPN22,PTPRC,CD180
Mouse Phenotype	MP:0002346	abnormal lymph node secondary follicle morphology		0.001792	1	0.04277	0.3968	8	31	SELE,BTK,CD37,TNFRSF1B,POU2AF1,INPP5D,IRF4,KLHL6
Mouse Phenotype	MP:0004031	insulitis		0.001792	1	0.04277	0.3968	8	31	PDCD1LG2,B2M,STAT4,CD28,CD86,CTSB,CTSS,PTPRN
Mouse Phenotype	MP:0004867	decreased platelet calcium level		0.00183	1	0.04333	0.4021	4	8	ORAI1,PIK3CG,PLCB2,ITGB1
Mouse Phenotype	MP:0004865	abnormal platelet calcium level		0.00183	1	0.04333	0.4021	4	8	ORAI1,PIK3CG,PLCB2,ITGB1
Mouse Phenotype	MP:0003763	abnormal thymus physiology		0.001941	1	0.04578	0.4248	19	121	STUB1,IKZF1,FOXN1,KLF13,FYN,BAK1,FADD,ST14,RIPK3,ORAI1,CD247,CD28,VDAC2,WAS,BCL11B,PTPN22,PTEN,PTPRC,LCP2
Mouse Phenotype	MP:0008202	absent B-1 B cells		0.001952	1	0.04584	0.4254	5	13	PIK3AP1,IKZF1,BTK,CD79A,EBF1
Mouse Phenotype	MP:0000172	abnormal bone marrow cell number		0.001965	1	0.04599	0.4267	29	216	RPL27A,IKZF1,TOMM5,CXCL12,PTPMT1,CHORDC1,SLC37A4,SPI1,BAK1,FADD,BTK,NPM1,CACNA1A,DOK2,CD74,CD79A,TNFAIP3,HCK,HOXA9,VCAM1,CSF1,CSF2RB,INPP5D,PTEN,ITGB2,CXCR4,DHPS,E2F6,EBF1
Mouse Phenotype	MP:0008172	abnormal follicular B cell morphology		0.002122	1	0.04944	0.4588	17	104	PIK3AP1,IKZF3,DOCK10,BAK1,BTK,SFN,COMMD3,CD72,CD74,CD79A,TNFAIP3,WAS,WIPF1,PTPN22,PTPRC,RAC2,KLHL6
Domain	PS50835	IG_LIKE	PROSITE	4.709e-12	2.126e-08	2.126e-08	1.911e-07	77	492	IGSF6,SLAMF6,LRFN2,FCAR,FCER1A,CEACAM21,FCGR1A,FCGR2B,FCGR3A,LRFN5,MICB,BTLA,LINGO2,SLAMF1,SEMA4G,CD200R1,CD226,SLAMF7,CD300E,PDCD1LG2,CD244,SIGLEC9,B2M,NFASC,SIGLEC5,IL1RL2,LILRB1,CD84,ROBO3,TAPBP,LILRB4,CNTN4,ICOSLG,LILRA1,LILRA2,OPCML,HAVCR2,CD1B,CD1C,CD1D,CD1E,CD2,CD3G,CD8A,TIGIT,CD28,CD86,CRTAM,CD79A,FCMR,CRLF1,HLA-B,HLA-DMA,HLA-DMB,PDGFRB,HLA-DOA,HLA-DPA1,HLA-DPB1,HLA-E,HLA-F,VSIG4,OSCAR,CD…
Domain	IPR007110	Ig-like_dom	InterPro	1.588e-11	7.168e-08	3.584e-08	3.223e-07	77	504	IGSF6,SLAMF6,LRFN2,FCAR,FCER1A,CEACAM21,FCGR1A,FCGR2B,FCGR3A,LRFN5,MICB,BTLA,LINGO2,SLAMF1,SEMA4G,CD200R1,CD226,SLAMF7,CD300E,PDCD1LG2,CD244,SIGLEC9,B2M,NFASC,SIGLEC5,IL1RL2,LILRB1,CD84,ROBO3,TAPBP,LILRB4,CNTN4,ICOSLG,LILRA1,LILRA2,OPCML,HAVCR2,CD1B,CD1C,CD1D,CD1E,CD2,CD3G,CD8A,TIGIT,CD28,CD86,CRTAM,CD79A,FCMR,CRLF1,HLA-B,HLA-DMA,HLA-DMB,PDGFRB,HLA-DOA,HLA-DPA1,HLA-DPB1,HLA-E,HLA-F,VSIG4,OSCAR,CD…
Domain	2.60.40.10	-	Gene3D	4.618e-10	2.084e-06	6.948e-07	6.248e-06	89	663	IGSF6,SLAMF6,LRFN2,FCAR,FCER1A,CEACAM21,FCGR1A,FCGR2B,FCGR3A,LRFN5,MICB,VASN,BTLA,LINGO2,SEMA4G,CD200R1,CD226,EGFLAM,SLAMF7,CD300E,PDCD1LG2,CD244,SIGLEC9,B2M,NFASC,SIGLEC5,IL1RL2,LILRB1,CD84,NFATC4,ROBO3,TAPBP,LILRB4,CNTN4,LILRA1,LILRA2,OPCML,HAVCR2,CD1B,CD1C,CD1D,CD1E,CD2,CD3G,CD8A,TIGIT,CD28,CD86,CRTAM,CD79A,TNXB,FCMR,CRLF1,HLA-B,HLA-DMB,PDGFRB,HLA-DOA,HLA-DPA1,HLA-DPB1,HLA-E,HLA-F,VSIG4,OSCAR,…
Domain	IPR013783	Ig-like_fold	InterPro	1.182e-09	5.336e-06	1.334e-06	1.2e-05	92	707	IGSF6,SLAMF6,LRFN2,FCAR,FCER1A,CEACAM21,FCGR1A,FCGR2B,FCGR3A,LRFN5,MICB,VASN,BTLA,LINGO2,SEMA4G,CD200R1,CD226,EGFLAM,SLAMF7,CD300E,PDCD1LG2,CD244,SIGLEC9,B2M,NFASC,SIGLEC5,IL1RL2,LILRB1,CD84,NFATC4,ROBO3,TAPBP,LILRB4,CNTN4,ICOSLG,LILRA1,LILRA2,OPCML,HAVCR2,CD1B,CD1C,CD1D,CD1E,CD2,CD3G,CD8A,TIGIT,CD28,CD86,CRTAM,CD79A,TNXB,FCMR,CRLF1,HLA-B,HLA-DMA,HLA-DMB,PDGFRB,HLA-DOA,HLA-DPA1,HLA-DPB1,HLA-E,HLA…
Domain	SM00409	IG	SMART	1.096e-06	0.004946	0.0008243	0.007412	56	421	IGSF6,SLAMF6,LRFN2,FCAR,FCER1A,CEACAM21,FCGR1A,FCGR2B,FCGR3A,LRFN5,BTLA,LINGO2,SEMA4G,CD200R1,CD226,SLAMF7,CD300E,PDCD1LG2,CD244,SIGLEC9,NFASC,SIGLEC5,IL1RL2,LILRB1,CD84,ROBO3,LILRB4,CNTN4,ICOSLG,LILRA1,LILRA2,OPCML,HAVCR2,CD8A,TIGIT,CD86,CRTAM,CD79A,FCMR,PDGFRB,VSIG4,OSCAR,CD83,NCR3,LRFN4,VCAM1,ICAM3,CSF1R,FCRL5,PTPRK,CD300LB,LAIR1,CLMP,BCAM,LY9,CD96
Domain	IPR003599	Ig_sub	InterPro	1.096e-06	0.004946	0.0008243	0.007412	56	421	IGSF6,SLAMF6,LRFN2,FCAR,FCER1A,CEACAM21,FCGR1A,FCGR2B,FCGR3A,LRFN5,BTLA,LINGO2,SEMA4G,CD200R1,CD226,SLAMF7,CD300E,PDCD1LG2,CD244,SIGLEC9,NFASC,SIGLEC5,IL1RL2,LILRB1,CD84,ROBO3,LILRB4,CNTN4,ICOSLG,LILRA1,LILRA2,OPCML,HAVCR2,CD8A,TIGIT,CD86,CRTAM,CD79A,FCMR,PDGFRB,VSIG4,OSCAR,CD83,NCR3,LRFN4,VCAM1,ICAM3,CSF1R,FCRL5,PTPRK,CD300LB,LAIR1,CLMP,BCAM,LY9,CD96
Domain	IPR000355	Chemokine_rcpt	InterPro	3.537e-06	0.01597	0.002281	0.02051	8	16	CCR2,ACKR4,CXCR6,CXCR3,CCR4,CCR5,CCR6,CXCR4
Domain	IPR011162	MHC_I/II-like_Ag-recog	InterPro	4.824e-06	0.02177	0.002645	0.02378	12	38	MICB,CD1B,CD1C,CD1D,CD1E,HLA-B,HLA-DMB,HLA-DOA,HLA-DPA1,HLA-DPB1,HLA-E,HLA-F
Domain	IPR003597	Ig_C1-set	InterPro	5.274e-06	0.0238	0.002645	0.02378	15	58	MICB,B2M,TAPBP,CD1B,CD1C,CD1D,CD1E,HLA-B,HLA-DMA,HLA-DMB,HLA-DOA,HLA-DPA1,HLA-DPB1,HLA-E,HLA-F
Domain	PF07654	C1-set	Pfam	1.049e-05	0.04734	0.004734	0.04257	14	54	MICB,B2M,TAPBP,CD1B,CD1C,CD1D,CD1E,HLA-B,HLA-DMB,HLA-DOA,HLA-DPA1,HLA-DPB1,HLA-E,HLA-F
Domain	SM00407	IGc1	SMART	1.65e-05	0.07449	0.006772	0.06089	14	56	MICB,B2M,CD1B,CD1C,CD1D,CD1E,HLA-B,HLA-DMA,HLA-DMB,HLA-DOA,HLA-DPA1,HLA-DPB1,HLA-E,HLA-F
Domain	PF13895	Ig_2	Pfam	2.517e-05	0.1136	0.009466	0.08512	16	73	FCER1A,FCGR1A,FCGR2B,FCGR3A,CD244,IL1RL2,LILRB1,LILRB4,LILRA1,LILRA2,CD86,OSCAR,FCRL5,LAIR1,CLMP,BCAM
Domain	IPR013151	Immunoglobulin	InterPro	3.523e-05	0.159	0.01136	0.1021	29	190	FCAR,FCER1A,CEACAM21,FCGR1A,FCGR2B,FCGR3A,BTLA,SIGLEC9,NFASC,SIGLEC5,IL1RL2,LILRB1,LILRB4,CNTN4,LILRA1,LILRA2,OPCML,CD79A,FCMR,HLA-DMA,HLA-DMB,PDGFRB,VSIG4,VCAM1,ICAM3,CSF1R,FCRL5,PTPRK,BCAM
Domain	PF00047	ig	Pfam	3.523e-05	0.159	0.01136	0.1021	29	190	FCAR,FCER1A,CEACAM21,FCGR1A,FCGR2B,FCGR3A,BTLA,SIGLEC9,NFASC,SIGLEC5,IL1RL2,LILRB1,LILRB4,CNTN4,LILRA1,LILRA2,OPCML,CD79A,FCMR,HLA-DMA,HLA-DMB,PDGFRB,VSIG4,VCAM1,ICAM3,CSF1R,FCRL5,PTPRK,BCAM
Domain	PF07686	V-set	Pfam	5.56e-05	0.251	0.01673	0.1504	28	185	IGSF6,SLAMF6,CEACAM21,CD226,SLAMF7,CD300E,SIGLEC9,SIGLEC5,ICOSLG,OPCML,HAVCR2,CD2,CD8A,TIGIT,CD28,CD86,CRTAM,CD79A,FCMR,VSIG4,CD83,NCR3,VCAM1,CSF1R,CD300LB,CLMP,BCAM,CD96
Domain	3.30.500.10	-	Gene3D	0.0001236	0.5581	0.03283	0.2952	8	24	MICB,CD1B,CD1C,CD1D,CD1E,HLA-B,HLA-E,HLA-F
Domain	IPR011161	MHC_I-like_Ag-recog	InterPro	0.0001236	0.5581	0.03283	0.2952	8	24	MICB,CD1B,CD1C,CD1D,CD1E,HLA-B,HLA-E,HLA-F
Domain	IPR013106	Ig_V-set	InterPro	0.0002182	0.985	0.04791	0.4308	28	200	IGSF6,SLAMF6,CEACAM21,CD226,SLAMF7,CD300E,SIGLEC9,SIGLEC5,ICOSLG,OPCML,HAVCR2,CD2,CD8A,TIGIT,CD28,CD86,CRTAM,CD79A,FCMR,VSIG4,CD83,NCR3,VCAM1,CSF1R,CD300LB,CLMP,BCAM,CD96
Domain	PS00466	ZF_TFIIS_1	PROSITE	0.0002866	1	0.04791	0.4308	4	6	ZNRD1,TCEA1,TCEA3,POLR2I
Domain	PF08725	Integrin_b_cyt	Pfam	0.0002866	1	0.04791	0.4308	4	6	ITGB1,ITGB2,ITGB3,ITGB7
Domain	IPR001222	Znf_TFIIS	InterPro	0.0002866	1	0.04791	0.4308	4	6	ZNRD1,TCEA1,TCEA3,POLR2I
Domain	SM00440	ZnF_C2C2	SMART	0.0002866	1	0.04791	0.4308	4	6	ZNRD1,TCEA1,TCEA3,POLR2I
Domain	PF16497	MHC_I_3	Pfam	0.0002866	1	0.04791	0.4308	4	6	CD1B,CD1C,CD1D,CD1E
Domain	SM01241	Integrin_b_cyt	SMART	0.0002866	1	0.04791	0.4308	4	6	ITGB1,ITGB2,ITGB3,ITGB7
Domain	IPR014836	Integrin_bsu_cyt_dom	InterPro	0.0002866	1	0.04791	0.4308	4	6	ITGB1,ITGB2,ITGB3,ITGB7
Domain	PS51133	ZF_TFIIS_2	PROSITE	0.0002866	1	0.04791	0.4308	4	6	ZNRD1,TCEA1,TCEA3,POLR2I
Domain	PF01096	TFIIS_C	Pfam	0.0002866	1	0.04791	0.4308	4	6	ZNRD1,TCEA1,TCEA3,POLR2I
Pathway	1269201	Immunoregulatory interactions between a Lymphoid and a non-Lymphoid cell	BioSystems: REACTOME	1.308e-14	3.262e-11	3.262e-11	2.739e-10	39	136	SLAMF6,FCGR1A,FCGR2B,FCGR3A,MICB,SELL,CD200R1,CD226,SLAMF7,CD300E,SIGLEC9,B2M,SIGLEC5,LILRB1,LILRB4,LILRA1,LILRA2,CD1B,CD1C,CD1D,CD3G,CD247,CD8A,CRTAM,HLA-B,HLA-E,HLA-F,OSCAR,NCR3,VCAM1,ICAM3,ITGAL,ITGB1,ITGB2,ITGB7,CD300LB,LAIR1,SH2D1A,CD96
Pathway	1268690	Eukaryotic Translation Elongation	BioSystems: REACTOME	3.773e-13	9.411e-10	3.657e-10	3.072e-09	31	98	RPL21,RPL23A,RPL24,RPL26,RPL27A,RPL29,RPL39,RPS2,RPS3A,RPS9,RPS12,RPS15,RPS23,RPS25,RPS27A,RPS29,RPL10A,RPL13A,RPSA,EEF1A1,EEF1B2,EEF1D,RPL26L1,RPL5,RPL6,RPL7,RPL7A,RPL10,RPL15,RPL17,RPL18A
Pathway	1269171	Adaptive Immune System	BioSystems: REACTOME	4.399e-13	1.097e-09	3.657e-10	3.072e-09	115	826	PIK3AP1,STUB1,FBXL8,NCF1,RPS27A,TLR6,CD209,SLAMF6,FCGR1A,FCGR2B,FCGR3A,MICB,PIP4K2B,SELL,FOXO3,MRC1,BTLA,CD200R1,CD226,CDC26,ASB2,SLAMF7,FYN,CD300E,RNF182,PDCD1LG2,SIGLEC9,B2M,BAD,SNAP23,SIGLEC5,LILRB1,BTK,NFKBIB,UBE2S,HERC2,TAPBP,LILRB4,ICOSLG,LILRA1,LILRA2,CANX,ORAI1,CD1B,CD1C,CD1D,CD3G,CD247,CD8A,CD28,CD86,TLR1,CRTAM,CD74,CD79A,HLA-B,HLA-DMA,HLA-DMB,PDGFRB,HLA-DOA,HLA-DPA1,HLA-DPB1,CTSC,HLA-E,…
Pathway	1268691	Peptide chain elongation	BioSystems: REACTOME	3.267e-12	8.148e-09	2.037e-09	1.711e-08	29	93	RPL21,RPL23A,RPL24,RPL26,RPL27A,RPL29,RPL39,RPS2,RPS3A,RPS9,RPS12,RPS15,RPS23,RPS25,RPS27A,RPS29,RPL10A,RPL13A,RPSA,EEF1A1,RPL26L1,RPL5,RPL6,RPL7,RPL7A,RPL10,RPL15,RPL17,RPL18A
Pathway	1268681	Formation of a pool of free 40S subunits	BioSystems: REACTOME	5.138e-12	1.281e-08	2.563e-09	2.152e-08	31	107	RPL21,RPL23A,RPL24,RPL26,RPL27A,RPL29,RPL39,RPS2,RPS3A,RPS9,RPS12,RPS15,RPS23,RPS25,RPS27A,RPS29,EIF3F,RPL10A,EIF3K,RPL13A,RPSA,EIF1AX,RPL26L1,RPL5,RPL6,RPL7,RPL7A,RPL10,RPL15,RPL17,RPL18A
Pathway	1339156	Selenocysteine synthesis	BioSystems: REACTOME	7.941e-12	1.981e-08	3.301e-09	2.772e-08	29	96	RPL21,RPL23A,RPL24,RPL26,RPL27A,RPL29,RPL39,RPS2,RPS3A,RPS9,RPS12,RPS15,RPS23,RPS25,RPS27A,RPS29,RPL10A,RPL13A,EEFSEC,RPSA,RPL26L1,RPL5,RPL6,RPL7,RPL7A,RPL10,RPL15,RPL17,RPL18A
Pathway	1269120	Viral mRNA Translation	BioSystems: REACTOME	1.995e-11	4.975e-08	5.814e-09	4.883e-08	28	93	RPL21,RPL23A,RPL24,RPL26,RPL27A,RPL29,RPL39,RPS2,RPS3A,RPS9,RPS12,RPS15,RPS23,RPS25,RPS27A,RPS29,RPL10A,RPL13A,RPSA,RPL26L1,RPL5,RPL6,RPL7,RPL7A,RPL10,RPL15,RPL17,RPL18A
Pathway	1268686	GTP hydrolysis and joining of the 60S ribosomal subunit	BioSystems: REACTOME	2.098e-11	5.232e-08	5.814e-09	4.883e-08	32	119	RPL21,RPL23A,RPL24,RPL26,RPL27A,RPL29,RPL39,RPS2,RPS3A,RPS9,RPS12,RPS15,RPS23,RPS25,RPS27A,RPS29,EIF3F,RPL10A,EIF2S2,EIF3K,RPL13A,RPSA,EIF1AX,RPL26L1,RPL5,RPL6,RPL7,RPL7A,RPL10,RPL15,RPL17,RPL18A
Pathway	1268688	L13a-mediated translational silencing of Ceruloplasmin expression	BioSystems: REACTOME	2.098e-11	5.232e-08	5.814e-09	4.883e-08	32	119	RPL21,RPL23A,RPL24,RPL26,RPL27A,RPL29,RPL39,RPS2,RPS3A,RPS9,RPS12,RPS15,RPS23,RPS25,RPS27A,RPS29,EIF3F,RPL10A,EIF2S2,EIF3K,RPL13A,RPSA,EIF1AX,RPL26L1,RPL5,RPL6,RPL7,RPL7A,RPL10,RPL15,RPL17,RPL18A
Pathway	1268692	Eukaryotic Translation Termination	BioSystems: REACTOME	6.087e-11	1.518e-07	1.518e-08	1.275e-07	28	97	RPL21,RPL23A,RPL24,RPL26,RPL27A,RPL29,RPL39,RPS2,RPS3A,RPS9,RPS12,RPS15,RPS23,RPS25,RPS27A,RPS29,RPL10A,RPL13A,RPSA,RPL26L1,RPL5,RPL6,RPL7,RPL7A,RPL10,RPL15,RPL17,RPL18A
Pathway	1269109	Influenza Life Cycle	BioSystems: REACTOME	1.007e-10	2.513e-07	2.284e-08	1.919e-07	35	147	RPL21,RPL23A,RPL24,RPL26,RPL27A,RPL29,RPL39,RPS2,RPS3A,RPS9,RPS12,RPS15,RPS23,RPS25,RPS27A,RPS29,POM121C,RPL10A,NUP160,CANX,RPL13A,POLR2A,POLR2I,POM121,RAN,RPSA,RPL26L1,RPL5,RPL6,RPL7,RPL7A,RPL10,RPL15,RPL17,RPL18A
Pathway	1268679	Eukaryotic Translation Initiation	BioSystems: REACTOME	1.34e-10	3.342e-07	2.396e-08	2.013e-07	32	127	RPL21,RPL23A,RPL24,RPL26,RPL27A,RPL29,RPL39,RPS2,RPS3A,RPS9,RPS12,RPS15,RPS23,RPS25,RPS27A,RPS29,EIF3F,RPL10A,EIF2S2,EIF3K,RPL13A,RPSA,EIF1AX,RPL26L1,RPL5,RPL6,RPL7,RPL7A,RPL10,RPL15,RPL17,RPL18A
Pathway	1268680	Cap-dependent Translation Initiation	BioSystems: REACTOME	1.34e-10	3.342e-07	2.396e-08	2.013e-07	32	127	RPL21,RPL23A,RPL24,RPL26,RPL27A,RPL29,RPL39,RPS2,RPS3A,RPS9,RPS12,RPS15,RPS23,RPS25,RPS27A,RPS29,EIF3F,RPL10A,EIF2S2,EIF3K,RPL13A,RPSA,EIF1AX,RPL26L1,RPL5,RPL6,RPL7,RPL7A,RPL10,RPL15,RPL17,RPL18A
Pathway	1269718	Nonsense Mediated Decay (NMD) independent of the Exon Junction Complex (EJC)	BioSystems: REACTOME	1.345e-10	3.355e-07	2.396e-08	2.013e-07	28	100	RPL21,RPL23A,RPL24,RPL26,RPL27A,RPL29,RPL39,RPS2,RPS3A,RPS9,RPS12,RPS15,RPS23,RPS25,RPS27A,RPS29,RPL10A,RPL13A,RPSA,RPL26L1,RPL5,RPL6,RPL7,RPL7A,RPL10,RPL15,RPL17,RPL18A
Pathway	1269056	Infectious disease	BioSystems: REACTOME	1.764e-10	4.4e-07	2.928e-08	2.459e-07	64	393	RPL21,RPL23A,RPL24,RPL26,RPL27A,RPL29,RPL39,RPS2,RPS3A,RPS9,RPS12,RPS15,RPS23,RPS25,RPS27A,RPS29,POM121C,SNAP25,FYN,B2M,RPL10A,SUPT4H1,TAF4,NUP160,NPM1,TCEA1,CANX,CD247,CD28,RPL13A,HCK,CDK7,CCR5,AP1S3,POLR2A,POLR2I,PPIA,PSMA1,PSMA2,PSMB3,PSMB8,PSMB9,PSMC1,PSMC4,PSMD9,PSME1,PSME2,ELMO1,POM121,CXCR4,NELFE,DOCK2,RAN,RPSA,RPL26L1,VPS28,RPL5,RPL6,RPL7,RPL7A,RPL10,RPL15,RPL17,RPL18A
Pathway	1268678	Translation	BioSystems: REACTOME	1.878e-10	4.684e-07	2.928e-08	2.459e-07	37	165	RPL21,RPL23A,RPL24,RPL26,RPL27A,RPL29,RPL39,RPS2,RPS3A,RPS9,RPS12,RPS15,RPS23,RPS25,RPS27A,RPS29,EIF3F,SRP9,RPL10A,EIF2S2,EIF3K,RPL13A,SPCS2,RPSA,EEF1A1,EEF1B2,EEF1D,EIF1AX,RPL26L1,RPL5,RPL6,RPL7,RPL7A,RPL10,RPL15,RPL17,RPL18A
Pathway	1268689	SRP-dependent cotranslational protein targeting to membrane	BioSystems: REACTOME	2.544e-10	6.345e-07	3.732e-08	3.135e-07	30	116	RPL21,RPL23A,RPL24,RPL26,RPL27A,RPL29,RPL39,RPS2,RPS3A,RPS9,RPS12,RPS15,RPS23,RPS25,RPS27A,RPS29,SRP9,RPL10A,RPL13A,SPCS2,RPSA,RPL26L1,RPL5,RPL6,RPL7,RPL7A,RPL10,RPL15,RPL17,RPL18A
Pathway	1269115	Influenza Viral RNA Transcription and Replication	BioSystems: REACTOME	3.062e-10	7.637e-07	4.243e-08	3.563e-07	33	138	RPL21,RPL23A,RPL24,RPL26,RPL27A,RPL29,RPL39,RPS2,RPS3A,RPS9,RPS12,RPS15,RPS23,RPS25,RPS27A,RPS29,POM121C,RPL10A,NUP160,RPL13A,POLR2A,POLR2I,POM121,RPSA,RPL26L1,RPL5,RPL6,RPL7,RPL7A,RPL10,RPL15,RPL17,RPL18A
Pathway	1269717	Nonsense Mediated Decay (NMD) enhanced by the Exon Junction Complex (EJC)	BioSystems: REACTOME	7.733e-10	1.929e-06	9.643e-08	8.099e-07	30	121	RPL21,RPL23A,RPL24,RPL26,RPL27A,RPL29,RPL39,RPS2,RPS3A,RPS9,RPS12,RPS15,RPS23,RPS25,RPS27A,RPS29,PNRC2,RPL10A,RPL13A,UPF3A,RPSA,RPL26L1,RPL5,RPL6,RPL7,RPL7A,RPL10,RPL15,RPL17,RPL18A
Pathway	1269716	Nonsense-Mediated Decay (NMD)	BioSystems: REACTOME	7.733e-10	1.929e-06	9.643e-08	8.099e-07	30	121	RPL21,RPL23A,RPL24,RPL26,RPL27A,RPL29,RPL39,RPS2,RPS3A,RPS9,RPS12,RPS15,RPS23,RPS25,RPS27A,RPS29,PNRC2,RPL10A,RPL13A,UPF3A,RPSA,RPL26L1,RPL5,RPL6,RPL7,RPL7A,RPL10,RPL15,RPL17,RPL18A
Pathway	1269108	Influenza Infection	BioSystems: REACTOME	8.292e-10	2.068e-06	9.848e-08	8.271e-07	35	158	RPL21,RPL23A,RPL24,RPL26,RPL27A,RPL29,RPL39,RPS2,RPS3A,RPS9,RPS12,RPS15,RPS23,RPS25,RPS27A,RPS29,POM121C,RPL10A,NUP160,CANX,RPL13A,POLR2A,POLR2I,POM121,RAN,RPSA,RPL26L1,RPL5,RPL6,RPL7,RPL7A,RPL10,RPL15,RPL17,RPL18A
Pathway	1269195	Antigen processing-Cross presentation	BioSystems: REACTOME	1.448e-09	3.611e-06	1.641e-07	1.379e-06	27	103	NCF1,RPS27A,TLR6,FCGR1A,MRC1,B2M,SNAP23,BTK,TAPBP,TLR1,HLA-B,HLA-E,HLA-F,CD207,SEC22B,CTSS,CYBB,PSMA1,PSMA2,PSMB3,PSMB8,PSMB9,PSMC1,PSMC4,PSMD9,PSME1,PSME2
Pathway	153910	Phagosome	BioSystems: KEGG	1.587e-09	3.959e-06	1.721e-07	1.446e-06	34	154	NCF1,TLR6,CD209,TUBA1B,FCAR,FCGR1A,FCGR2B,FCGR3A,MRC1,TUBB,MSR1,CANX,TUBA1C,OLR1,FCGR2C,HLA-B,HLA-DMA,HLA-DMB,HLA-DOA,HLA-DPA1,HLA-DPB1,HLA-E,HLA-F,CLEC7A,SEC22B,CTSS,CYBB,RILP,ITGB1,ITGB2,ITGB3,TUBA1A,DYNC1I2,TUBAL3
Pathway	172846	Staphylococcus aureus infection	BioSystems: KEGG	3.716e-09	9.267e-06	3.861e-07	3.243e-06	19	56	FCAR,FCGR1A,FCGR2B,FCGR3A,SELPLG,FPR1,FPR2,C1QA,C3AR1,FCGR2C,HLA-DMA,HLA-DMB,HLA-DOA,HLA-DPA1,HLA-DPB1,PTAFR,ITGAL,ITGB2,CFD
Pathway	83069	Cell adhesion molecules (CAMs)	BioSystems: KEGG	4.854e-09	1.21e-05	4.842e-07	4.067e-06	32	145	NLGN2,SELE,SELL,SELPLG,CNTNAP1,CD226,PDCD1LG2,SPN,NFASC,ICOSLG,CD2,CD8A,TIGIT,CD28,CD86,CDH4,HLA-B,HLA-DMA,HLA-DMB,HLA-DOA,HLA-DPA1,HLA-DPB1,HLA-E,HLA-F,VCAM1,ICAM3,CLDN7,ITGAL,ITGB1,ITGB2,ITGB7,PTPRC
Pathway	1339149	Selenoamino acid metabolism	BioSystems: REACTOME	5.178e-09	1.291e-05	4.967e-07	4.172e-06	29	123	RPL21,RPL23A,RPL24,RPL26,RPL27A,RPL29,RPL39,RPS2,RPS3A,RPS9,RPS12,RPS15,RPS23,RPS25,RPS27A,RPS29,RPL10A,RPL13A,EEFSEC,RPSA,RPL26L1,RPL5,RPL6,RPL7,RPL7A,RPL10,RPL15,RPL17,RPL18A
Pathway	99051	Chemokine signaling pathway	BioSystems: KEGG	1.2e-08	2.993e-05	1.109e-06	9.311e-06	36	182	NCF1,ADCY7,CCR2,CCL3,CCL4,CCL5,CCL7,CCL8,CCL13,CCL17,CCL22,CXCL12,FOXO3,ADCY4,CXCR6,NFKBIB,GNG5,XCR1,CXCR3,HCK,GNG2,HRAS,CCR4,PLCB2,CCR5,CCR6,WAS,BCAR1,CRK,ELMO1,ITK,CXCR4,RAC2,DOCK2,AKT3,RAP1B
Pathway	83036	Ribosome	BioSystems: KEGG	2.279e-08	5.684e-05	2.03e-06	1.705e-05	32	154	RPL21,RPL23A,MRPL23,RPL24,RPL26,RPL27A,RPL29,RPL39,MRPL12,MRPS12,RPS2,RPS3A,RPS9,RPS12,RPS15,RPS23,RPS25,RPS27A,RPS29,RPL10A,RPL13A,RPSA,MRPS2,RPL26L1,RPL5,RPL6,RPL7,RPL7A,RPL10,RPL15,RPL17,RPL18A
Pathway	1268854	Disease	BioSystems: REACTOME	3.288e-08	8.2e-05	2.827e-06	2.375e-05	104	867	RPL21,RPL23A,PIK3AP1,RPL24,RPL26,RPL27A,RPL29,RPL39,ACACA,RPS2,RPS3A,RPS9,RPS12,RPS15,RPS23,RPS25,RPS27A,RPS29,CD320,TLR6,FOXO3,MUC15,POM121C,FASLG,TNKS,SNAP25,FYN,PSENEN,B2M,BAD,SYNGAP1,RPL10A,SUPT4H1,BTK,NFKBIB,ADAMTS15,TAF4,NUP160,NOTCH4,NPM1,TCEA1,THSD7A,CANX,KSR2,MUC5B,ADAMTS13,CD247,CD28,CD86,TLR1,RPL13A,CDC25B,HCK,CDK7,NAPEPLD,PDGFRB,HRAS,CCR5,AP1S3,POLR2A,POLR2I,PPIA,YWHAE,CSF2RB,PSMA1,PS…
Pathway	1270158	Metabolism of amino acids and derivatives	BioSystems: REACTOME	1.669e-07	0.0004161	1.387e-05	0.0001165	54	367	RPL21,RPL23A,RPL24,RPL26,RPL27A,RPL29,AANAT,RPL39,RPS2,RPS3A,RPS9,RPS12,NMRAL1,RPS15,RPS23,RPS25,RPS27A,RPS29,AMT,OAZ3,GLS2,BCKDHA,FTCD,RPL10A,GLUD2,GPT,RPL13A,CDO1,BHMT2,EEFSEC,PNMT,SLC25A10,PSMA1,PSMA2,PSMB3,PSMB8,PSMB9,PSMC1,PSMC4,PSMD9,PSME1,PSME2,PYCR1,RPSA,RPL26L1,SLC7A5,RPL5,RPL6,RPL7,RPL7A,RPL10,RPL15,RPL17,RPL18A
Pathway	1383086	Major pathway of rRNA processing in the nucleolus and cytosol	BioSystems: REACTOME	3.624e-07	0.0009038	2.915e-05	0.0002449	33	181	RPL21,RPL23A,RPL24,RPL26,RPL27A,RPL29,RPL39,FBL,RPS2,RPS3A,RPS9,RPS12,RPS15,RPS23,RPS25,RPS27A,RPS29,RPL10A,DDX52,RPL13A,WDR46,SENP3,RPSA,RPL26L1,IMP3,RPL5,RPL6,RPL7,RPL7A,RPL10,RPL15,RPL17,RPL18A
Pathway	P00031	Inflammation mediated by chemokine and cytokine signaling pathway	PantherDB	4.34e-07	0.001082	3.324e-05	0.0002792	34	191	SOCS7,CCR2,CCL3,CCL4,CCL5,CCL7,CCL8,CCL13,CCL22,ALOX5AP,FPR1,CXCR6,MYH6,NFATC4,PLCL2,GNG5,XCR1,CXCR3,GNG2,PIK3CG,COL14A1,CCR4,PLCB2,CCR5,CCR6,PLCL1,PTEN,ITGAL,ITGB1,ITGB7,CXCR4,RAC2,AKT3,ARPC1B
Pathway	1269197	ER-Phagosome pathway	BioSystems: REACTOME	4.399e-07	0.001097	3.324e-05	0.0002792	21	87	RPS27A,TLR6,B2M,SNAP23,BTK,TAPBP,TLR1,HLA-B,HLA-E,HLA-F,SEC22B,PSMA1,PSMA2,PSMB3,PSMB8,PSMB9,PSMC1,PSMC4,PSMD9,PSME1,PSME2
Pathway	M13247	T Cytotoxic Cell Surface Molecules	MSigDB C2 BIOCARTA (v6.0)	1.204e-06	0.003002	8.831e-05	0.0007417	8	14	CD2,CD3G,CD247,CD8A,CD28,ITGAL,ITGB2,PTPRC
Pathway	1427846	rRNA processing in the nucleus and cytosol	BioSystems: REACTOME	1.634e-06	0.004076	0.0001165	0.0009781	33	193	RPL21,RPL23A,RPL24,RPL26,RPL27A,RPL29,RPL39,FBL,RPS2,RPS3A,RPS9,RPS12,RPS15,RPS23,RPS25,RPS27A,RPS29,RPL10A,DDX52,RPL13A,WDR46,SENP3,RPSA,RPL26L1,IMP3,RPL5,RPL6,RPL7,RPL7A,RPL10,RPL15,RPL17,RPL18A
Pathway	1383085	rRNA processing	BioSystems: REACTOME	1.85e-06	0.004615	0.0001282	0.001077	34	203	RPL21,RPL23A,RPL24,RPL26,RPL27A,RPL29,RPL39,FBL,RPS2,RPS3A,MRM1,RPS9,RPS12,RPS15,RPS23,RPS25,RPS27A,RPS29,RPL10A,DDX52,RPL13A,WDR46,SENP3,RPSA,RPL26L1,IMP3,RPL5,RPL6,RPL7,RPL7A,RPL10,RPL15,RPL17,RPL18A
Pathway	1470924	Interleukin-10 signaling	BioSystems: REACTOME	4.404e-06	0.01098	0.0002968	0.002493	14	49	CCR2,CCL3,CCL4,CCL5,CCL22,FPR1,CD86,TNFRSF1B,CCR5,CSF1,IL6,IL10RA,PTAFR,LIF
Pathway	1269091	Host Interactions of HIV factors	BioSystems: REACTOME	8.022e-06	0.02001	0.0005265	0.004422	25	136	RPS27A,POM121C,FYN,B2M,NUP160,NPM1,CD247,CD28,HCK,AP1S3,PPIA,PSMA1,PSMA2,PSMB3,PSMB8,PSMB9,PSMC1,PSMC4,PSMD9,PSME1,PSME2,ELMO1,POM121,DOCK2,RAN
Pathway	125138	Viral myocarditis	BioSystems: KEGG	9.823e-06	0.0245	0.0006282	0.005276	15	59	FYN,MYH6,CD28,CD86,HLA-B,HLA-DMA,HLA-DMB,HLA-DOA,HLA-DPA1,HLA-DPB1,HLA-E,HLA-F,ITGAL,ITGB2,RAC2
Pathway	83078	Hematopoietic cell lineage	BioSystems: KEGG	1.102e-05	0.02749	0.0006873	0.005773	20	97	FCGR1A,GP5,CD1B,CD1C,CD1D,CD1E,CD2,CD3G,CD8A,CD37,HLA-DMA,HLA-DMB,HLA-DOA,HLA-DPA1,HLA-DPB1,CR1,CSF1,CSF1R,IL6,ITGB3
Pathway	83124	Graft-versus-host disease	BioSystems: KEGG	1.621e-05	0.04043	0.0009699	0.008146	12	41	FASLG,CD28,CD86,HLA-B,HLA-DMA,HLA-DMB,HLA-DOA,HLA-DPA1,HLA-DPB1,HLA-E,HLA-F,IL6
Pathway	M4047	Selective expression of chemokine receptors during T-cell polarization	MSigDB C2 BIOCARTA (v6.0)	1.666e-05	0.04155	0.0009699	0.008146	10	29	CCR2,CCL3,CCL4,CXCR3,CD28,CCR4,CCR5,IFNGR2,IL12RB1,CXCR4
Pathway	1269203	Innate Immune System	BioSystems: REACTOME	1.672e-05	0.0417	0.0009699	0.008146	131	1312	PIK3AP1,RPS6KA1,NCF1,RPS27A,TLR6,ADCY7,CD209,S100A1,CCR2,SAA1,FCAR,FCER1A,FCGR1A,FCGR3A,PIP4K2B,CLEC10A,ALDOA,SELL,FOXO3,ADCY4,MUC15,ANXA2,FPR1,FPR2,TUBB,WDR83,POLR3E,FTL,SNAP25,FYN,CD300E,SIGLEC9,B2M,BAD,FADD,SNAP23,NFASC,SIGLEC5,NDUFC2,FGL2,SYNGAP1,RAB24,ADGRE3,SURF4,BTK,NFKBIB,C1QA,C3AR1,C7,NME2,NLRC3,RIPK3,KSR2,MUC5B,OLR1,COMMD3,FCGR2C,CD3G,CD247,CD28,CD86,TLR1,DUSP16,ADGRE5,TNFAIP3,TNFRSF1B,…
Pathway	1269547	Chemokine receptors bind chemokines	BioSystems: REACTOME	1.833e-05	0.04571	0.00103	0.008655	13	48	CCR2,CCL5,CCL13,XCL1,CXCL12,ACKR4,CXCR6,XCR1,CXCR3,CCR4,CCR5,CCR6,CXCR4
Pathway	M6427	T Helper Cell Surface Molecules	MSigDB C2 BIOCARTA (v6.0)	1.859e-05	0.04637	0.00103	0.008655	7	14	CD2,CD3G,CD247,CD28,ITGAL,ITGB2,PTPRC
Pathway	1268682	Formation of the ternary complex, and subsequently, the 43S complex	BioSystems: REACTOME	1.908e-05	0.04759	0.001034	0.008683	14	55	RPS2,RPS3A,RPS9,RPS12,RPS15,RPS23,RPS25,RPS27A,RPS29,EIF3F,EIF2S2,EIF3K,RPSA,EIF1AX
Pathway	83074	Antigen processing and presentation	BioSystems: KEGG	1.948e-05	0.04859	0.001034	0.008683	17	77	B2M,TAPBP,CANX,CD8A,CD74,HLA-B,HLA-DMA,HLA-DMB,HLA-DOA,HLA-DPA1,HLA-DPB1,HLA-E,HLA-F,CTSB,CTSS,PSME1,PSME2
Pathway	128760	Intestinal immune network for IgA production	BioSystems: KEGG	2.336e-05	0.05825	0.001214	0.01019	13	49	CXCL12,TNFRSF17,ICOSLG,CD28,CD86,HLA-DMA,HLA-DMB,HLA-DOA,HLA-DPA1,HLA-DPB1,IL6,ITGB7,CXCR4
Pathway	83095	Type I diabetes mellitus	BioSystems: KEGG	2.761e-05	0.06887	0.001405	0.0118	12	43	FASLG,CD28,CD86,HLA-B,HLA-DMA,HLA-DMB,HLA-DOA,HLA-DPA1,HLA-DPB1,HLA-E,HLA-F,PTPRN
Pathway	1269057	HIV Infection	BioSystems: REACTOME	3.031e-05	0.0756	0.001512	0.0127	35	240	RPS27A,POM121C,FYN,B2M,SUPT4H1,TAF4,NUP160,NPM1,TCEA1,CD247,CD28,HCK,CDK7,CCR5,AP1S3,POLR2A,POLR2I,PPIA,PSMA1,PSMA2,PSMB3,PSMB8,PSMB9,PSMC1,PSMC4,PSMD9,PSME1,PSME2,ELMO1,POM121,CXCR4,NELFE,DOCK2,RAN,VPS28
Pathway	M11736	Cytokines can induce activation of matrix metalloproteinases, which degrade extracellular matrix.	MSigDB C2 BIOCARTA (v6.0)	3.274e-05	0.08166	0.001601	0.01345	7	15	FCGR3A,SELL,SPN,TNFRSF8,TNFSF8,TNFRSF1B,CSF1
Pathway	83123	Allograft rejection	BioSystems: KEGG	4.096e-05	0.1022	0.001965	0.0165	11	38	FASLG,CD28,CD86,HLA-B,HLA-DMA,HLA-DMB,HLA-DOA,HLA-DPA1,HLA-DPB1,HLA-E,HLA-F
Pathway	1269172	TCR signaling	BioSystems: REACTOME	4.871e-05	0.1215	0.002292	0.01925	22	124	RPS27A,CD3G,CD247,HLA-DPA1,HLA-DPB1,WAS,PSMA1,INPP5D,PSMA2,PSMB3,PSMB8,PSMB9,PSMC1,PSMC4,PTPN22,PSMD9,PSME1,PSME2,PTEN,ITK,PTPRC,LCP2
Pathway	1269199	Cross-presentation of soluble exogenous antigens (endosomes)	BioSystems: REACTOME	5.751e-05	0.1434	0.002656	0.02231	13	53	FCGR1A,MRC1,CD207,PSMA1,PSMA2,PSMB3,PSMB8,PSMB9,PSMC1,PSMC4,PSMD9,PSME1,PSME2
Pathway	1269310	Cytokine Signaling in Immune system	BioSystems: REACTOME	6.653e-05	0.1659	0.003017	0.02534	82	763	RPS27A,CCR2,SAA1,FCGR1A,IFITM3,CCL3,CCL4,CCL5,CCL22,FOXO3,FPR1,WDR83,POM121C,FASLG,FYN,MX2,TNFSF9,B2M,GATA3,GBP1,TNFRSF17,IL1RL2,SYNGAP1,SQSTM1,NUP160,KSR2,HAVCR2,CD86,TNFRSF8,TNFSF8,DUSP16,TNFRSF1B,HCK,CRLF1,HLA-B,PDGFRB,HLA-DPA1,HLA-DPB1,HLA-E,HLA-F,HRAS,CCR5,VCAM1,SAMHD1,IFI27,IFIT1,YWHAZ,CRK,IFNAR2,IFNGR2,CSF1,CSF1R,CSF2RB,IL6,IL10RA,IL12RB1,PRTN3,TRIM26,PSMA1,INPP5D,PSMA2,PSMB3,PSMB8,PSMB9,P…
Pathway	1269101	Nef and signal transduction	BioSystems: REACTOME	8.026e-05	0.2002	0.003574	0.03002	5	8	FYN,CD247,HCK,ELMO1,DOCK2
Pathway	M6231	NO2-dependent IL 12 Pathway in NK cells	MSigDB C2 BIOCARTA (v6.0)	8.732e-05	0.2178	0.003755	0.03153	7	17	STAT4,CXCR3,CD2,CD3G,CD247,CCR5,IL12RB1
Pathway	M3952	Cells and Molecules involved in local acute inflammatory response	MSigDB C2 BIOCARTA (v6.0)	8.732e-05	0.2178	0.003755	0.03153	7	17	SELPLG,C7,VCAM1,IL6,ITGAL,ITGB1,ITGB2
Pathway	1268685	Ribosomal scanning and start codon recognition	BioSystems: REACTOME	9.662e-05	0.241	0.004084	0.0343	14	63	RPS2,RPS3A,RPS9,RPS12,RPS15,RPS23,RPS25,RPS27A,RPS29,EIF3F,EIF2S2,EIF3K,RPSA,EIF1AX
Pathway	193147	Osteoclast differentiation	BioSystems: KEGG	0.0001014	0.2529	0.004215	0.0354	22	130	NCF1,FCGR1A,FCGR2B,FCGR3A,FYN,SPI1,LILRB1,SQSTM1,BTK,LILRB4,LILRA1,LILRA2,FCGR2C,OSCAR,IFNAR2,IFNGR2,CSF1,CSF1R,CYBB,ITGB3,AKT3,LCP2
Pathway	1268684	Translation initiation complex formation	BioSystems: REACTOME	0.0001158	0.2888	0.004734	0.03976	14	64	RPS2,RPS3A,RPS9,RPS12,RPS15,RPS23,RPS25,RPS27A,RPS29,EIF3F,EIF2S2,EIF3K,RPSA,EIF1AX
Pathway	1268683	Activation of the mRNA upon binding of the cap-binding complex and eIFs, and subsequent binding to 43S	BioSystems: REACTOME	0.0001382	0.3446	0.005557	0.04668	14	65	RPS2,RPS3A,RPS9,RPS12,RPS15,RPS23,RPS25,RPS27A,RPS29,EIF3F,EIF2S2,EIF3K,RPSA,EIF1AX
Pathway	1269778	Cyclin A:Cdk2-associated events at S phase entry	BioSystems: REACTOME	0.0001416	0.353	0.005604	0.04707	15	73	RPS27A,CDC25B,CDK7,CKS1B,PSMA1,PSMA2,PSMB3,PSMB8,PSMB9,PSMC1,PSMC4,PSMD9,PSME1,PSME2,PTK6
Pathway	83051	Cytokine-cytokine receptor interaction	BioSystems: KEGG	0.0001554	0.3877	0.006047	0.05079	36	270	CCR2,CCL3,CCL4,CCL5,CCL7,CCL8,CCL13,CCL17,CCL22,XCL1,CXCL12,FASLG,CXCR6,TNFSF9,TNFRSF17,BMPR1A,XCR1,CXCR3,TNFRSF8,TNFSF8,TNFRSF1B,PDGFRB,CCR4,CCR5,CCR6,IFNAR2,IFNGR2,CSF1,CSF1R,CSF2RB,IL6,IL10RA,IL12RB1,CXCR4,LIF,LTB
Pathway	1269373	Cell surface interactions at the vascular wall	BioSystems: REACTOME	0.0001576	0.3931	0.006047	0.05079	23	143	SELE,SELL,SELPLG,ATP1B3,FYN,CD244,SPN,CD84,DOK2,SLC7A7,OLR1,CD2,CD74,HRAS,PICK1,PPIA,INPP5D,ITGAL,ITGAX,ITGB1,ITGB2,ITGB3,SLC7A5
Pathway	1269769	Cyclin E associated events during G1/S transition	BioSystems: REACTOME	0.0001662	0.4145	0.00628	0.05274	15	74	RPS27A,CDK7,CKS1B,PSMA1,PSMA2,PSMB3,PSMB8,PSMB9,PSMC1,PSMC4,PSMD9,PSME1,PSME2,PTK6,AKT3
Pathway	138021	Paxillin-dependent events mediated by a4b1	BioSystems: Pathway Interaction Database	0.0001997	0.498	0.007433	0.06243	7	19	VCAM1,BCAR1,CRK,ITGAL,ITGB1,ITGB2,ITGB7
Pathway	137998	TCR signaling in naive CD4+ T cells	BioSystems: Pathway Interaction Database	0.0002231	0.5563	0.007966	0.06691	13	60	SLA2,FYN,ORAI1,CD3G,CD247,CD28,CD86,MAP4K1,WAS,PTEN,ITK,PTPRC,LCP2
Pathway	1269904	ABC-family proteins mediated transport	BioSystems: REACTOME	0.0002247	0.5604	0.007966	0.06691	19	110	ABCF1,RPS27A,ABCC1,EIF2S2,PSMA1,PSMA2,PSMB3,PSMB8,PSMB9,PSMC1,PSMC4,PSMD9,PSME1,PSME2,KCNJ11,ABCC5,ABCB6,ABCC9,RNF5
Pathway	P00053	T cell activation	PantherDB	0.0002268	0.5656	0.007966	0.06691	15	76	B2M,NFATC4,CD3G,CD247,CD28,CD86,CD74,HLA-DOA,HLA-DPA1,PIK3CG,HRAS,WAS,PTPRC,AKT3,LCP2
Pathway	137910	CXCR4-mediated signaling events	BioSystems: Pathway Interaction Database	0.0002268	0.5656	0.007966	0.06691	15	76	CXCL12,FYN,BAD,CD3G,CD247,HCK,GNG2,PLCB2,BCAR1,CRK,ITGB1,PTPRC,CXCR4,RAP1B,RGS1
Pathway	1270128	Respiratory electron transport	BioSystems: REACTOME	0.0002806	0.6998	0.009719	0.08163	18	103	ETFB,SDHA,UQCRQ,NDUFA2,NDUFA3,NDUFA6,NDUFB8,NDUFC2,NDUFS1,NDUFS3,SURF1,UQCR11,UQCRFS1,COX8A,NDUFA11,NDUFS7,NDUFAF2,NDUFA13
Pathway	213780	Tuberculosis	BioSystems: KEGG	0.0003286	0.8196	0.01123	0.0943	26	179	TLR6,CD209,FCGR1A,FCGR2B,FCGR3A,MRC1,BAD,FADD,CALML3,FCGR2C,TLR1,CD74,HLA-DMA,HLA-DMB,HLA-DOA,HLA-DPA1,HLA-DPB1,CLEC7A,CR1,IFNGR2,CTSS,IL6,IL10RA,ITGAX,ITGB2,AKT3
Pathway	M1462	CTL mediated immune response against target cells	MSigDB C2 BIOCARTA (v6.0)	0.0003459	0.8626	0.01166	0.09791	6	15	FASLG,B2M,CD3G,CD247,ITGAL,ITGB2
Pathway	1269770	SCF(Skp2)-mediated degradation of p27/p21	BioSystems: REACTOME	0.0003713	0.9261	0.01235	0.1037	13	63	RPS27A,CKS1B,PSMA1,PSMA2,PSMB3,PSMB8,PSMB9,PSMC1,PSMC4,PSMD9,PSME1,PSME2,PTK6
Pathway	1269329	TNFR2 non-canonical NF-kB pathway	BioSystems: REACTOME	0.000404	1	0.01326	0.1113	18	106	RPS27A,FASLG,TNFSF9,TNFRSF17,TNFRSF8,TNFSF8,TNFRSF1B,PSMA1,PSMA2,PSMB3,PSMB8,PSMB9,PSMC1,PSMC4,PSMD9,PSME1,PSME2,LTB
Pathway	1269290	Regulation of RAS by GAPs	BioSystems: REACTOME	0.0004948	1	0.01582	0.1329	14	73	RPS27A,SYNGAP1,HRAS,PSMA1,PSMA2,PSMB3,PSMB8,PSMB9,PSMC1,PSMC4,PSMD9,PSME1,PSME2,SPRED1
Pathway	144181	Leishmaniasis	BioSystems: KEGG	0.0004948	1	0.01582	0.1329	14	73	NCF1,FCGR1A,FCGR3A,NFKBIB,FCGR2C,HLA-DMA,HLA-DMB,HLA-DOA,HLA-DPA1,HLA-DPB1,CR1,IFNGR2,ITGB1,ITGB2
Pathway	M4956	Monocyte and its Surface Molecules	MSigDB C2 BIOCARTA (v6.0)	0.0005535	1	0.01683	0.1414	5	11	SELE,SELL,ITGAL,ITGB1,ITGB2
Pathway	M1473	B Lymphocyte Cell Surface Molecules	MSigDB C2 BIOCARTA (v6.0)	0.0005535	1	0.01683	0.1414	5	11	FCGR2B,CR1,ITGAL,ITGB2,PTPRC
Pathway	M1469	Adhesion and Diapedesis of Lymphocytes	MSigDB C2 BIOCARTA (v6.0)	0.0005535	1	0.01683	0.1414	5	11	SELL,VCAM1,ITGAL,ITGB1,ITGB2
Pathway	M16519	HIV Induced T Cell Apoptosis	MSigDB C2 BIOCARTA (v6.0)	0.0005535	1	0.01683	0.1414	5	11	FASLG,CD3G,CD247,CD28,CCR5
Pathway	1269280	FCGR activation	BioSystems: REACTOME	0.0005607	1	0.01685	0.1415	7	22	FCGR1A,FCGR3A,FYN,FCGR2C,CD3G,CD247,HCK
Pathway	1269852	Autodegradation of Cdh1 by Cdh1:APC/C	BioSystems: REACTOME	0.0005962	1	0.01769	0.1486	13	66	RPS27A,CDC26,ANAPC1,PSMA1,PSMA2,PSMB3,PSMB8,PSMB9,PSMC1,PSMC4,PSMD9,PSME1,PSME2
Pathway	1269606	Degradation of AXIN	BioSystems: REACTOME	0.000603	1	0.01769	0.1486	12	58	RPS27A,TNKS,PSMA1,PSMA2,PSMB3,PSMB8,PSMB9,PSMC1,PSMC4,PSMD9,PSME1,PSME2
Pathway	83060	Apoptosis	BioSystems: KEGG	0.0006421	1	0.01845	0.1549	21	138	PIDD1,TUBA1B,FASLG,BAD,BAK1,FADD,BCL2A1,TUBA1C,TRAF1,CTSC,HRAS,CSF2RB,CTSB,CTSO,CTSS,DAXX,TUBA1A,AKT3,LMNB1,ENDOG,TUBAL3
Pathway	1269340	Hemostasis	BioSystems: REACTOME	0.0006435	1	0.01845	0.1549	67	640	ACTN4,FAM3C,TAGLN2,ALDOA,SELE,SELL,SELPLG,ANXA2,DOCK10,ATP1B3,FYN,CD244,SPN,DOCK11,GATA3,GATA6,CD84,STXBP2,SERPING1,GNG5,GP5,DOK2,SLC7A7,OLR1,TFPI,ORAI1,CD2,H3-3A,CD74,PIK3R5,PDE1B,GNG2,PIK3CG,HRAS,PLEK,PICK1,BCAR1,PPIA,YWHAZ,CRK,CSF2RB,SRGN,PRKAR2B,PRKG2,PRTN3,INPP5D,DGKB,DGKG,KIF4A,IRF7,ITGAL,ITGAX,ITGB1,ITGB2,ITGB3,PTGIR,ITPK1,CFD,KIF15,RAC2,KIFC1,KIF22,DOCK2,AKT3,RAP1B,LCP2,SLC7A5
Pathway	1269100	The role of Nef in HIV-1 replication and disease pathogenesis	BioSystems: REACTOME	0.0006649	1	0.01884	0.1583	8	29	FYN,B2M,CD247,CD28,HCK,AP1S3,ELMO1,DOCK2
Pathway	1269176	Downstream TCR signaling	BioSystems: REACTOME	0.00081	1	0.02244	0.1885	17	103	RPS27A,CD3G,CD247,HLA-DPA1,HLA-DPB1,PSMA1,INPP5D,PSMA2,PSMB3,PSMB8,PSMB9,PSMC1,PSMC4,PSMD9,PSME1,PSME2,PTEN
Pathway	1269200	MHC class II antigen presentation	BioSystems: REACTOME	0.00081	1	0.02244	0.1885	17	103	CANX,CD74,HLA-DMA,HLA-DMB,HLA-DOA,HLA-DPA1,HLA-DPB1,CTSC,AP1S3,CTSB,CTSO,CTSS,KIF4A,RILP,KIF15,DYNC1I2,KIF22
Pathway	M14532	PI3K Pathway	MSigDB C2 BIOCARTA (v6.0)	0.0008461	1	0.02319	0.1948	9	37	RPS6KA1,BAD,BTK,SFN,YWHAE,YWHAZ,INPP5D,PTEN,AKT3
Pathway	1269318	Signaling by Interleukins	BioSystems: REACTOME	0.0008899	1	0.02398	0.2014	57	531	RPS27A,CCR2,SAA1,CCL3,CCL4,CCL5,CCL22,FOXO3,FPR1,WDR83,FASLG,FYN,GATA3,IL1RL2,SYNGAP1,SQSTM1,KSR2,HAVCR2,CD86,DUSP16,TNFRSF1B,HCK,CRLF1,PDGFRB,HRAS,CCR5,VCAM1,YWHAZ,CRK,CSF1,CSF1R,CSF2RB,IL6,IL10RA,IL12RB1,PRTN3,PSMA1,INPP5D,PSMA2,PSMB3,PSMB8,PSMB9,PSMC1,PSMC4,IRF4,PSMD9,PSME1,PSME2,PTAFR,ITGAX,ITGB1,ITGB2,ITGB3,RAP1B,DUSP8,LIF,SPRED1
Pathway	1269198	Endosomal/Vacuolar pathway	BioSystems: REACTOME	0.000894	1	0.02398	0.2014	5	12	B2M,HLA-B,HLA-E,HLA-F,CTSS
Pathway	1269283	DAP12 interactions	BioSystems: REACTOME	0.0009798	1	0.0255	0.2141	43	374	PIK3AP1,RPS27A,ADCY7,PIP4K2B,FOXO3,ADCY4,WDR83,FYN,CD300E,B2M,BAD,SYNGAP1,BTK,KSR2,CD28,CD86,DUSP16,PDE1C,PDE1B,HLA-B,PDGFRB,HLA-E,HRAS,CSF2RB,PRKAR2B,PSMA1,PSMA2,PSMB3,PSMB8,PSMB9,PSMC1,PSMC4,PSMD9,PSME1,PSME2,PTEN,ITGB3,CD300LB,AKT3,RAP1B,DUSP8,LCP2,SPRED1
Pathway	83121	Autoimmune thyroid disease	BioSystems: KEGG	0.0009814	1	0.0255	0.2141	11	53	FASLG,CD28,CD86,HLA-B,HLA-DMA,HLA-DMB,HLA-DOA,HLA-DPA1,HLA-DPB1,HLA-E,HLA-F
Pathway	1270296	Regulation of activated PAK-2p34 by proteasome mediated degradation	BioSystems: REACTOME	0.0009814	1	0.0255	0.2141	11	53	RPS27A,PSMA1,PSMA2,PSMB3,PSMB8,PSMB9,PSMC1,PSMC4,PSMD9,PSME1,PSME2
Pathway	1269849	APC/C:Cdc20 mediated degradation of Securin	BioSystems: REACTOME	0.001066	1	0.0274	0.2302	13	70	RPS27A,CDC26,ANAPC1,PSMA1,PSMA2,PSMB3,PSMB8,PSMB9,PSMC1,PSMC4,PSMD9,PSME1,PSME2
Pathway	1269792	Ubiquitin-dependent degradation of Cyclin D1	BioSystems: REACTOME	0.001156	1	0.02853	0.2397	11	54	RPS27A,PSMA1,PSMA2,PSMB3,PSMB8,PSMB9,PSMC1,PSMC4,PSMD9,PSME1,PSME2
Pathway	1270174	Regulation of ornithine decarboxylase (ODC)	BioSystems: REACTOME	0.001156	1	0.02853	0.2397	11	54	OAZ3,PSMA1,PSMA2,PSMB3,PSMB8,PSMB9,PSMC1,PSMC4,PSMD9,PSME1,PSME2
Pathway	1269791	Ubiquitin-dependent degradation of Cyclin D	BioSystems: REACTOME	0.001156	1	0.02853	0.2397	11	54	RPS27A,PSMA1,PSMA2,PSMB3,PSMB8,PSMB9,PSMC1,PSMC4,PSMD9,PSME1,PSME2
Pathway	1269783	CDK-mediated phosphorylation and removal of Cdc6	BioSystems: REACTOME	0.001156	1	0.02853	0.2397	11	54	RPS27A,PSMA1,PSMA2,PSMB3,PSMB8,PSMB9,PSMC1,PSMC4,PSMD9,PSME1,PSME2
Pathway	1268933	ABC transporter disorders	BioSystems: REACTOME	0.001222	1	0.02989	0.251	13	71	RPS27A,PSMA1,PSMA2,PSMB3,PSMB8,PSMB9,PSMC1,PSMC4,PSMD9,PSME1,PSME2,KCNJ11,RNF5
Pathway	377873	Herpes simplex infection	BioSystems: KEGG	0.001241	1	0.03004	0.2523	25	185	CCL5,FASLG,CSNK2A3,FADD,NFKBIB,TAF4,CD74,TRAF1,HLA-B,HLA-DMA,HLA-DMB,HLA-DOA,HLA-DPA1,HLA-DPB1,HLA-E,HLA-F,POU2F3,POLR2A,IFIT1,IFNAR2,IFNGR2,IL6,DAXX,IRF7,EEF1D
Pathway	1383017	The role of GTSE1 in G2/M progression after G2 checkpoint	BioSystems: REACTOME	0.001304	1	0.03127	0.2627	12	63	RPS27A,FKBPL,PSMA1,PSMA2,PSMB3,PSMB8,PSMB9,PSMC1,PSMC4,PSMD9,PSME1,PSME2
Pathway	1269060	Binding and entry of HIV virion	BioSystems: REACTOME	0.001322	1	0.03127	0.2627	3	4	CCR5,PPIA,CXCR4
Pathway	1269107	Vpu mediated degradation of CD4	BioSystems: REACTOME	0.001354	1	0.03127	0.2627	11	55	RPS27A,PSMA1,PSMA2,PSMB3,PSMB8,PSMB9,PSMC1,PSMC4,PSMD9,PSME1,PSME2
Pathway	1269747	Autodegradation of the E3 ubiquitin ligase COP1	BioSystems: REACTOME	0.001354	1	0.03127	0.2627	11	55	RPS27A,PSMA1,PSMA2,PSMB3,PSMB8,PSMB9,PSMC1,PSMC4,PSMD9,PSME1,PSME2
Pathway	83103	Pathogenic Escherichia coli infection	BioSystems: KEGG	0.001354	1	0.03127	0.2627	11	55	TUBA1B,TUBB,FYN,TUBA1C,HCLS1,WAS,YWHAZ,ITGB1,TUBA1A,ARPC1B,TUBAL3
Pathway	200309	Rheumatoid arthritis	BioSystems: KEGG	0.001454	1	0.03327	0.2794	15	90	CCL3,CCL5,CXCL12,CD28,CD86,HLA-DMA,HLA-DMB,HLA-DOA,HLA-DPA1,HLA-DPB1,CSF1,IL6,ITGAL,ITGB2,LTB
Pathway	1268934	Defective CFTR causes cystic fibrosis	BioSystems: REACTOME	0.001504	1	0.03411	0.2865	12	64	RPS27A,PSMA1,PSMA2,PSMB3,PSMB8,PSMB9,PSMC1,PSMC4,PSMD9,PSME1,PSME2,RNF5
Pathway	1269752	Ubiquitin Mediated Degradation of Phosphorylated Cdc25A	BioSystems: REACTOME	0.00158	1	0.03457	0.2903	11	56	RPS27A,PSMA1,PSMA2,PSMB3,PSMB8,PSMB9,PSMC1,PSMC4,PSMD9,PSME1,PSME2
Pathway	1270295	Regulation of Apoptosis	BioSystems: REACTOME	0.00158	1	0.03457	0.2903	11	56	RPS27A,PSMA1,PSMA2,PSMB3,PSMB8,PSMB9,PSMC1,PSMC4,PSMD9,PSME1,PSME2
Pathway	1269751	p53-Independent DNA Damage Response	BioSystems: REACTOME	0.00158	1	0.03457	0.2903	11	56	RPS27A,PSMA1,PSMA2,PSMB3,PSMB8,PSMB9,PSMC1,PSMC4,PSMD9,PSME1,PSME2
Pathway	1269750	p53-Independent G1/S DNA damage checkpoint	BioSystems: REACTOME	0.00158	1	0.03457	0.2903	11	56	RPS27A,PSMA1,PSMA2,PSMB3,PSMB8,PSMB9,PSMC1,PSMC4,PSMD9,PSME1,PSME2
Pathway	138055	TCR signaling in naive CD8+ T cells	BioSystems: Pathway Interaction Database	0.001602	1	0.03473	0.2917	10	48	FYN,B2M,ORAI1,CD3G,CD247,CD8A,CD28,CD86,PTPRC,LCP2
Pathway	1458885	Th1 and Th2 cell differentiation	BioSystems: KEGG	0.001824	1	0.0388	0.3259	15	92	GATA3,STAT4,NFKBIB,RUNX3,CD3G,CD247,HLA-DMA,HLA-DMB,HLA-DOA,HLA-DPA1,HLA-DPB1,IFNGR2,IL12RB1,MAML1,DLL1
Pathway	1269098	Vif-mediated degradation of APOBEC3G	BioSystems: REACTOME	0.001836	1	0.0388	0.3259	11	57	RPS27A,PSMA1,PSMA2,PSMB3,PSMB8,PSMB9,PSMC1,PSMC4,PSMD9,PSME1,PSME2
Pathway	1339146	Complex I biogenesis	BioSystems: REACTOME	0.001836	1	0.0388	0.3259	11	57	NDUFA2,NDUFA3,NDUFA6,NDUFB8,NDUFC2,NDUFS1,NDUFS3,NDUFA11,NDUFS7,NDUFAF2,NDUFA13
Pathway	1269851	APC/C:Cdh1 mediated degradation of Cdc20 and other APC/C:Cdh1 targeted proteins in late mitosis/early G1	BioSystems: REACTOME	0.002053	1	0.04254	0.3573	13	75	RPS27A,CDC26,ANAPC1,PSMA1,PSMA2,PSMB3,PSMB8,PSMB9,PSMC1,PSMC4,PSMD9,PSME1,PSME2
Pathway	1269846	Cdc20:Phospho-APC/C mediated degradation of Cyclin A	BioSystems: REACTOME	0.002053	1	0.04254	0.3573	13	75	RPS27A,CDC26,ANAPC1,PSMA1,PSMA2,PSMB3,PSMB8,PSMB9,PSMC1,PSMC4,PSMD9,PSME1,PSME2
Pathway	1457780	Neutrophil degranulation	BioSystems: REACTOME	0.002064	1	0.04254	0.3573	52	492	FCAR,ALDOA,SELL,ANXA2,FPR1,FPR2,TUBB,FTL,SNAP25,SIGLEC9,B2M,SNAP23,NFASC,SIGLEC5,NDUFC2,FGL2,RAB24,ADGRE3,SURF4,C3AR1,NME2,OLR1,COMMD3,FCGR2C,ADGRE5,TNFRSF1B,NCKAP1L,HLA-B,CTSC,OSCAR,HMOX2,GMFG,CR1,PPIA,CTSB,CTSS,CYBB,PRTN3,PSMA2,PTAFR,ITGAL,ITGAX,ITGB2,TMEM179B,CFD,PTPRC,PTX3,DOCK2,RAP1B,LAIR1,EEF1A1,GSDMD
Pathway	1269746	Stabilization of p53	BioSystems: REACTOME	0.002125	1	0.04273	0.3589	11	58	RPS27A,PSMA1,PSMA2,PSMB3,PSMB8,PSMB9,PSMC1,PSMC4,PSMD9,PSME1,PSME2
Pathway	1269841	SCF-beta-TrCP mediated degradation of Emi1	BioSystems: REACTOME	0.002125	1	0.04273	0.3589	11	58	RPS27A,PSMA1,PSMA2,PSMB3,PSMB8,PSMB9,PSMC1,PSMC4,PSMD9,PSME1,PSME2
Pathway	1457807	FBXL7 down-regulates AURKA during mitotic entry and in early mitosis	BioSystems: REACTOME	0.002125	1	0.04273	0.3589	11	58	RPS27A,PSMA1,PSMA2,PSMB3,PSMB8,PSMB9,PSMC1,PSMC4,PSMD9,PSME1,PSME2
Pathway	1269845	APC:Cdc20 mediated degradation of cell cycle proteins prior to satisfation of the cell cycle checkpoint	BioSystems: REACTOME	0.00232	1	0.0463	0.3888	13	76	RPS27A,CDC26,ANAPC1,PSMA1,PSMA2,PSMB3,PSMB8,PSMB9,PSMC1,PSMC4,PSMD9,PSME1,PSME2
Pathway	1269726	AUF1 (hnRNP D0) binds and destabilizes mRNA	BioSystems: REACTOME	0.002449	1	0.04847	0.4071	11	59	RPS27A,PSMA1,PSMA2,PSMB3,PSMB8,PSMB9,PSMC1,PSMC4,PSMD9,PSME1,PSME2
Pubmed	19851445	High-density SNP screening of the major histocompatibility complex in systemic lupus erythematosus demonstrates strong evidence for independent susceptibility regions.	Pubmed	4.35e-47	5.088e-42	5.088e-42	6.231e-41	63	176	ABCF1,ATAT1,RXRB,ZNRD1,MICB,AIF1,PFDN6,MRPS18B,TUBB,MSH5,SKIV2L,CUTA,GPSM3,FKBPL,LSM2,GABBR1,SYNGAP1,EHMT2,GNL1,TAPBP,NOTCH4,DDR1,PRR3,PPP1R18,PRRT1,PBX2,TNXB,NRM,DDAH2,HLA-B,HLA-DMA,HLA-DMB,HLA-DOA,HLA-DPA1,HLA-DPB1,HLA-E,WDR46,HLA-F,NCR3,PHF1,CLIC1,VARS1,CCHCR1,POU5F1,MDC1,TRIM26,PSMB8,PSMB9,DAXX,RGL2,PRRC2A,GPANK1,SLC39A7,KIFC1,NELFE,LST1,VARS2,TRIM27,RING1,BRD2,RNF5,LTB,FLOT1
Pubmed	20237496	New genetic associations detected in a host response study to hepatitis B vaccine.	Pubmed	7.047e-46	8.242e-41	4.121e-41	5.047e-40	125	825	TLR6,ADGRE2,SAA1,SAA4,SLAMF6,FCAR,FCER1A,FCGR2B,AIF1,CCL5,CCL7,CCL13,CCL17,CLEC10A,CCL22,XCL1,CXCL12,HAGHL,FPR1,FPR2,FASLG,SLAMF1,CD226,GAB3,TNKS,SLAMF7,MX2,CD244,TNFSF9,SIGLEC9,B2M,GATA3,GBP1,SIGLEC5,IL1RL2,STAT4,NFATC4,CD163L1,ADGRE3,SERPING1,C1QA,C7,MS4A6A,PSRC1,LILRB4,XCR1,LILRA1,CXCR3,LILRA2,DUS4L,GSTM3,GSTM5,CD1B,FCGR2C,CD1C,CD1D,CD3G,CD247,CD8A,CD28,CD86,TNFRSF8,TNFSF8,CD69,CD72,CD79A,ADGR…
Pubmed	28378742	Fancd2 in vivo interaction network reveals a non-canonical role in mitochondrial function.	Pubmed	5.401e-38	6.316e-33	2.105e-33	2.579e-32	162	1553	RPL21,RPL23A,MRPL23,RPL24,RPL26,RPL27A,RPL29,STUB1,FBL,RPS2,RPS3A,MATN1,RPS9,ETFB,RPS12,NMRAL1,ACTN4,RPS23,RDH13,RPS25,RPS29,TUBA1B,ALDOA,SDHA,IKZF3,HYOU1,IPO7,FGD2,PUF60,ANXA2,SLC25A33,TUBB,DOCK10,FLVCR2,ADAM32,PRPF8,POM121C,WDFY4,GET4,MYO1F,FTL,SAMD3,EIF3F,ATP12A,SNRPE,BDP1,MYH6,SPAG4,DOCK11,B2M,CBWD1,BAK1,SNAP23,BCKDHA,GEM,BDH1,NDUFS1,NDUFS3,RPL10A,SURF4,SURF6,EIF2S2,ADAMTS15,C1QA,TAF4,TAPBP,N…
Pubmed	24457600	The central role of EED in the orchestration of polycomb group complexes.	Pubmed	6.512e-30	7.617e-25	1.4e-25	1.714e-24	156	1710	RPL21,RPL23A,RPL24,RPL26,RPL27A,RPL29,ABCF1,RPL39,AGPAT5,ACACA,FBL,RPS2,RPS3A,MRM1,RPS6KA1,RPS9,RPS12,RPS15,AS3MT,ACTN4,RPS23,RPS25,RPS27A,GATAD2B,LENG8,TUBA1B,MZT2B,ALDOA,HYOU1,IPO7,PUF60,MYO19,TUBB,PRPF8,SIRT2,GET4,FRG1,FTL,UQCRQ,EIF3F,SNRPA1,SNRPE,SNRPG,SNRPN,PDXDC1,CBWD1,SRP9,NDUFA6,NDUFS1,RPL10A,STXBP2,EHMT2,NRK,SURF4,GLUD2,EIF2S2,EIF3K,HERC2,NME3,GNL1,NUP160,NPM1,H1-10,GAS2L3,YBX1,NSF,CALML…
Pubmed	16169070	A human protein-protein interaction network: a resource for annotating the proteome.	Pubmed	6.767e-30	7.915e-25	1.4e-25	1.714e-24	154	1675	RPL21,RPL26,MTG1,RPL29,ABCF1,ACACA,STUB1,MRPL12,MRPS12,FBL,RPS2,RPS3A,RPS25,RPS27A,TAX1BP3,S100A13,FBP1,FCGR2B,TLE5,CCL7,CCL13,FKBP2,PUF60,PLEKHA4,RABAC1,PNRC2,CCDC92,ELL3,PTOV1,CDK5RAP3,GET4,KBTBD4,SMARCB1,FKBPL,ANTKMT,FTL,UQCRQ,SUMO2,SNAP25,EIF3F,LSM2,SNRPG,SNRPN,GABBR1,B2M,FADD,BLOC1S1,NDUFA6,SRCAP,NDUFB8,GFER,APOM,SUPT4H1,SQSTM1,SURF2,MED22,GLUD2,EIF2S2,NME2,NME3,CA8,DDR1,ADAP1,PIM2,NSF,CANX,…
Pubmed	28515276	Assembly of the U5 snRNP component PRPF8 is controlled by the HSP90/R2TP chaperones.	Pubmed	7.181e-30	8.399e-25	1.4e-25	1.714e-24	139	1415	RPL21,RPL23A,MRPL23,RPL24,RPL26,RPL27A,ABCF1,ACACA,STUB1,MRPL12,FBL,RPS2,RPS3A,RPS9,RPS12,RPS15,ACTN4,RPS23,RDH13,RPS25,RPS27A,ARL6IP4,TUBA1B,TAGLN2,ALDOA,SDHA,SET,PTPMT1,HYOU1,IPO7,HSPA4L,PUF60,MRPS18B,ANXA2,TUBB,PRPF8,FRG1,EIF3F,LSM2,SNRPA1,SNRPE,SNRPG,SNRPN,METTL2B,NAP1L4,SRP9,SSBP1,RCC2,NDUFS3,RPL10A,BAIAP2L1,EIF2S2,EIF3K,ZNHIT2,GNL1,SFN,NPM1,H1-10,YBX1,CANX,TUBA1C,FNBP4,CARS1,SERPINH1,GSTM3,…
Pubmed	30463901	BAP1 regulation of the key adaptor protein NCoR1 is critical for ?-globin gene repression.	Pubmed	3.41e-29	3.988e-24	5.697e-25	6.977e-24	132	1318	RPL21,RPL23A,RPL24,RPL26,RPL27A,RPL29,ABCF1,AGPAT5,ACACA,MRPS12,FBL,RPS2,RPS3A,RPS9,ETFB,RPS12,RPS15,IKZF1,RPS23,RPS25,RPS27A,ZNRD1,ARL6IP4,PIP4K2B,TAGLN2,SDHA,HYOU1,HSPA4L,PUF60,TUBB,MTFP1,CHORDC1,PRPF8,SKIV2L,FRG1,SMARCB1,UQCRQ,EIF3F,SNRPA1,SNRPE,GABPA,SRP9,BCKDHA,BDH1,NDUFS1,NDUFS3,RPL10A,STXBP2,SURF4,BTK,EIF2S2,EIF3K,UBE2S,TAF4,NUP160,NPM1,H1-10,YBX1,NSF,DDX52,CANX,TUBA1C,SERPINH1,GSTM3,DNAJA…
Pubmed	27684187	Genetic and Proteomic Interrogation of Lower Confidence Candidate Genes Reveals Signaling Networks in ?-Catenin-Active Cancers.	Pubmed	8.704e-29	1.018e-23	1.273e-24	1.558e-23	127	1247	RPL21,RPL23A,RPL24,RPL26,RPL27A,RPL29,ABCF1,ACACA,STUB1,FBL,RPS2,RPS3A,RPS9,RPS12,RPS15,ACTN4,RPS23,RPS25,RPS27A,ARL6IP4,FDPS,MLLT6,ALDOA,PFDN6,FKBP4,SDHA,SET,IPO7,HSPA4L,PUF60,ANXA2,TUBB,PRPF8,SUMO2,FYN,BAD,CBWD1,SRP9,BDH1,NDUFS1,RCC2,NDUFS3,RPL10A,BMPR1A,SQSTM1,MED22,EIF2S2,NME2,GNG5,CNOT3,SFN,NPM1,H1-10,HNF1B,YBX1,NSF,DDX52,CANX,GPS2,SERPINH1,GSTM3,RHOQ,TJP1,PKP3,RPL13A,PCBP1,DLG5,U2AF1L4,HNRN…
Pubmed	20458337	MHC class II-associated proteins in B-cell exosomes and potential functional implications for exosome biogenesis.	Pubmed	1.439e-27	1.683e-22	1.869e-23	2.289e-22	80	565	RPL23A,RPL24,RPL26,RPS2,RPS3A,RPS9,ACTN4,RPS25,RPS27A,RPS29,SLAMF6,TAGLN2,ALDOA,FKBP4,ABCC1,ANXA2,DOCK10,SLAMF1,ATP1B3,SPN,SNAP23,SSBP1,RPL10A,NME2,GNG5,YBX1,CD86,TNFRSF8,CD37,H3-3A,CD74,ADGRE5,TNFAIP3,PCBP1,NCKAP1L,TPM4,HLA-B,GNG2,HLA-E,HNRNPA1,HNRNPC,SERPINB9,CLIC1,HSPE1,WAS,ICAM3,PPIA,YWHAE,YWHAZ,SERBP1,PSMA1,PSMA2,PSMB3,PSMB8,PSMB9,PSME1,ITGAL,ITGB2,ITGB3,ITGB7,PTPRC,CXCR4,RAC2,DOCK2,RAN,DPYS…
Pubmed	27025967	Prohibitin 1 regulates tumor cell apoptosis via the interaction with X-linked inhibitor of apoptosis protein.	Pubmed	1.276e-26	1.492e-21	1.492e-22	1.827e-21	90	725	RPL21,RPL23A,RPL24,RPL26,RPL27A,RPL29,ABCF1,RPL39,STUB1,MRPL12,FBXL8,RPS2,RPS3A,RPS9,RPS15,RPS23,RPS25,LENG8,TUBA1B,SDHA,HYOU1,IPO7,ANXA2,TUBB,PRPF8,ATP1B3,SNRPA1,SNRPE,SNRPG,BCKDHA,SSBP1,NDUFS1,NDUFS3,RPL10A,SQSTM1,SURF4,EIF2S2,NPM1,H1-10,YBX1,NSF,CANX,TUBA1C,SERPINH1,DNAJA3,RPL13A,PCBP1,RBFOX2,HLA-E,HNRNPA1,HNRNPC,HNRNPL,U2AF1,VDAC2,POLR2A,SAMHD1,PNKD,PPIA,SLC25A10,MRPL41,NDUFS7,SERBP1,PSMC4,PS…
Pubmed	10871872	The mouse as a model for the effects of MHC genes on human disease.	Pubmed	4.757e-26	5.564e-21	5.058e-22	6.194e-21	28	58	AIF1,MSH5,SKIV2L,FKBPL,LSM2,APOM,EHMT2,PRRT1,PBX2,TNXB,DDAH2,HLA-DMA,HLA-DMB,HLA-DOA,WDR46,CLIC1,VARS1,PSMB8,PSMB9,PRRC2A,GPANK1,SLC39A7,NELFE,LST1,DXO,RING1,BRD2,LTB
Pubmed	29845934	The HIV-1 Tat protein recruits a ubiquitin ligase to reorganize the 7SK snRNP for transcriptional activation.	Pubmed	7.008e-26	8.197e-21	6.831e-22	8.365e-21	116	1153	RPL21,RPL23A,MRPL23,RPL24,RPL26,RPL27A,RPL29,RPL39,MRPL12,FBL,RPS2,RPS3A,RPS9,ETFB,RPS12,RPS15,RPS23,RPS25,RPS27A,RPS29,GATAD2B,TUBA1B,TAGLN2,ALDOA,MPG,SET,HSPA4L,PUF60,MRPS18B,ANXA2,TUBB,PRPF8,GET4,FRG1,PABPC1L,EIF3F,LSM2,SNRPA1,FYN,SNRPE,SNRPG,SNRPN,NAP1L4,SRP9,SSBP1,NDUFS3,RPL10A,EIF3K,NPM1,H1-10,YBX1,NSF,CANX,TUBA1C,CDK11B,RPL13A,PCBP1,HCK,TPI1,U2AF1L4,HNRNPA1,HNRNPC,HNRNPL,POTEE,U2AF1,RAB43,…
Pubmed	8125298	Oligo-capping: a simple method to replace the cap structure of eukaryotic mRNAs with oligoribonucleotides.	Pubmed	6.213e-25	7.267e-20	5.59e-21	6.846e-20	155	1885	IGSF6,MRM1,RPS6KA1,NCF1,AS3MT,RPS27A,CD320,ATAT1,ADGRE2,RXRB,ZNRD1,DLC1,FBP1,FCGR3A,GPR89A,MMP19,SDHA,SELL,SELPLG,GPR89B,SET,FMO3,HYOU1,ANXA2,WDR83,CCDC92,CHORDC1,PRPF8,ACKR4,ST6GALNAC2,SIRT2,CDK5RAP3,POLR3E,SUMO2,TRAF3IP3,SNAP25,CCDC181,SNRPA1,SNRPN,MTMR9,GABBR1,GABPA,SOX5,GATA6,SIGLEC5,GCHFR,LILRB1,NDUFS3,FGL2,STXBP2,BTK,HINT2,C3AR1,ROBO3,ZNHIT2,LILRA2,CALB2,SOX30,TUBA1C,DDR2,GPT,CAPS,GPX2,NR4A…
Pubmed	23376485	Proteomic analysis of podocyte exosome-enriched fraction from normal human urine.	Pubmed	1.042e-24	1.219e-19	8.707e-21	1.066e-19	147	1744	RPL23A,RPL24,ACACA,STUB1,RPS2,HS6ST2,RPS9,ETFB,ACTN4,RPS25,RPS27A,CD320,ACY1,TMEM205,NT5C,CD209,TAX1BP3,TUBA1B,S100A13,FBP1,FCGR3A,IFITM3,FAM3C,TAGLN2,ALDOA,FKBP2,CXCL12,ANXA2,VASN,MIEN1,SLC39A4,MSRA,CUTA,FTL,CD300E,SNRPE,PDCD1LG2,CNFN,ARRDC1,B2M,SNAP23,SRP9,NFASC,BLOC1S1,FTCD,ST14,FGL2,CD84,APOM,DHRS4,STXBP2,PCDH11X,SERPING1,EIF3K,C1QA,C7,NME3,GNG5,LILRB4,DDR1,ICOSLG,THSD7A,NSF,CANX,DDR2,CAPS,GP…
Pubmed	22863883	A high-throughput approach for measuring temporal changes in the interactome.	Pubmed	1.268e-24	1.482e-19	9.883e-21	1.21e-19	131	1455	RPL21,RPL23A,RPL24,RPL26,RPL27A,RPL29,ABCF1,RPL39,ACACA,STUB1,RPS2,RPS3A,RPS6KA1,RPS9,RPS12,RPS15,ACTN4,RPS23,RPS25,RPS27A,RPS29,S100A13,TLE5,FDPS,COG5,ALDOA,PFDN6,FKBP4,SET,HYOU1,IPO7,RNASEH2A,HSPA4L,PUF60,ANXA2,VASN,TUBB,CHORDC1,RUFY1,CUTA,GET4,FTL,DCAF11,EIF3F,LSM2,SNRPA1,SNRPE,GABPA,PDXDC1,NAP1L4,SRP9,GBP1,RCC2,SQSTM1,SURF2,EIF2S2,EIF3K,GNL1,NUP160,TBCE,SFN,NPM1,TCEA1,H1-10,YBX1,TUBA1C,CARS1,…
Pubmed	19946888	Defining the membrane proteome of NK cells.	Pubmed	2.611e-23	3.054e-18	1.909e-19	2.337e-18	112	1168	RPL21,ABHD17A,RPL24,RPL26,RPL27A,RPL29,ABCF1,ABR,RPS2,RPS9,RPS12,RPS15,RPS23,RPS27A,CD320,MGAT2,COG5,ALDOA,ALOX5AP,ABCC1,HYOU1,IPO7,ANXA2,PHRF1,DOCK10,RABAC1,PRPF8,CDK5RAP3,DHRS7,EIF4EBP3,FTL,EIF3F,SLC37A4,SPN,B2M,APOBR,RPL10A,EIF3K,HERC2,GNG5,NPM1,DDX52,CANX,PKMYT1,ORAI1,MAP4K1,CD37,CD74,ADGRE5,RPL13A,PCBP1,NCKAP1L,HEXA,NRM,HLA-B,HLA-DMA,PDGFRB,HLA-DPB1,CTSC,HLA-F,HMOX2,HNRNPA1,HNRNPL,SERPINB9,C…
Pubmed	19738201	Proteomic analysis of integrin-associated complexes identifies RCC2 as a dual regulator of Rac1 and Arf6.	Pubmed	5.093e-23	5.957e-18	3.504e-19	4.292e-18	83	707	RPL21,RPL23A,RPL24,RPL26,RPL27A,RPL29,ABCF1,ACACA,FBL,RPS2,RPS3A,RPS9,RPS12,RPS15,ACTN4,RPS23,RPS25,RPS27A,TUBA1B,TAGLN2,ALDOA,FKBP4,SDHA,SET,PUF60,ANXA2,TUBB,PRPF8,SLC5A3,EIF3F,SNRPA1,SNRPE,SNAP23,SSBP1,NDUFA2,NDUFS1,RCC2,NDUFS3,RPL10A,EIF3K,NPM1,YBX1,RPL13A,PCBP1,DDAH2,HNRNPA1,HNRNPC,HNRNPL,U2AF1,CLIC1,VARS1,VCAM1,VDAC2,HSPE1,SEC22B,PPIA,YWHAE,YWHAZ,PSMA2,PSMB3,ITGB1,AKR1C1,ZYX,RAC2,RAN,RAP1B,R…
Pubmed	15189156	The molecular mechanics of eukaryotic translation.	Pubmed	1.453e-22	1.699e-17	9.44e-19	1.156e-17	30	87	RPL21,RPL23A,RPL24,RPL26,RPL27A,RPL29,RPL39,RPS2,RPS3A,RPS9,RPS12,RPS15,RPS23,RPS25,RPS27A,RPS29,RPL10A,RPL13A,RPSA,EEF1A1,EEF1B2,EEF1D,RPL26L1,RPL5,RPL7,RPL7A,RPL10,RPL15,RPL17,RPL18A
Pubmed	27976729	Interactomic analysis of REST/NRSF and implications of its functional links with the transcription suppressor TRIM28 during neuronal differentiation.	Pubmed	3.535e-21	4.135e-16	2.176e-17	2.665e-16	42	205	RPL21,RPL23A,RPL24,RPL26,RPL27A,RPL29,FBL,RPS2,RPS3A,RPS9,RPS23,RPS25,RPS29,TUBB,SNRPA1,SNRPE,SNRPN,DOCK11,SSBP1,RPL10A,NPM1,H1-10,YBX1,TUBA1C,RPL13A,HNRNPL,HSPE1,CTNND2,SERBP1,PSME1,RPSA,LMNB1,TAF15,RPL5,RPL6,RPL7,RPL7A,RPL10,RPL15,RPL17,HNRNPR,RPL18A
Pubmed	26209609	Systematic Determination of Human Cyclin Dependent Kinase (CDK)-9 Interactome Identifies Novel Functions in RNA Splicing Mediated by the DEAD Box (DDX)-5/17 RNA Helicases.	Pubmed	4.047e-21	4.734e-16	2.367e-17	2.899e-16	50	295	RPL21,RPL23A,RPL24,RPL27A,MRPL12,RPS2,RPS3A,RPS9,RPS15,ACTN4,RPS25,TUBA1B,TAGLN2,ANXA2,TUBB,FTL,SNRPE,RPL10A,SQSTM1,NPM1,SERPINH1,TJP1,PCBP1,TPM4,HNRNPA1,HNRNPC,HNRNPL,UQCRFS1,VARS1,VDAC2,MTHFD1L,PPIA,MRPL41,SERBP1,TWF1,TUBA1A,DDX24,RAN,EEF1A1,EEF1B2,LMNB1,RPL26L1,IMP3,RPL6,RPL7,RPL7A,RPL15,RPL17,HNRNPR,RPL18A
Pubmed	16189514	Towards a proteome-scale map of the human protein-protein interaction network.	Pubmed	1.026e-20	1.2e-15	5.715e-17	6.999e-16	129	1573	NCF1,PIDD1,IKZF1,ACTN4,RPS27A,ACY1,RXRB,ZNRD1,S100A1,LENG8,SAA4,FBP1,MLLT6,C1QTNF1,SET,IKZF3,PUF60,MRPS18B,DOCK10,RABAC1,AQP5,SEMA4G,FAM156A,ZBTB32,EIF4EBP3,MYO1F,FTL,SNAP25,SAMD3,EIF3F,LSM2,SNRPG,MTMR9,FAM120B,BAD,BAK1,SNAP23,SIGLEC5,GEM,EHMT2,SQSTM1,EIF3K,NME3,TOP3B,CNOT3,SFN,MEF2B,PIM2,CALML3,SOX30,GPS2,DOK2,PRC1,GSTM3,DNAJA3,RYBP,RABL2B,FAM153A,NUDT3,HCLS1,MFSD3,RBFOX2,DDAH2,PDGFRB,PDZK1,DHRS…
Pubmed	23463506	The intracellular interactome of tetraspanin-enriched microdomains reveals their function as sorting machineries toward exosomes.	Pubmed	1.355e-20	1.585e-15	7.205e-17	8.824e-16	42	212	RPL23A,RPL24,RPL26,RPL27A,RPS2,RPS3A,RPS9,RPS15,ACTN4,RPS23,RPS25,TUBA1B,SET,TUBB,PRPF8,FTL,EIF3F,SNRPA1,EIF3K,NPM1,YBX1,TUBA1C,RPL13A,PCBP1,HNRNPA1,SERPINB9,VCAM1,ICAM3,SAMHD1,IBTK,SERBP1,TUBA1A,RAC2,EEF1A1,EEF1B2,EEF1D,NAMPT,RPL26L1,RPL5,RPL6,RPL7A,RPL17
Pubmed	21516116	Next-generation sequencing to generate interactome datasets.	Pubmed	2.107e-20	2.464e-15	1.071e-16	1.312e-15	105	1147	PIK3AP1,ABHD17A,RPS3A,IKZF1,ACY1,KIAA1143,GATAD2B,S100A1,FBP1,FDPS,CDC42EP2,FAM3C,LRRC8E,IKZF3,PTPMT1,PUF60,TUBB,SKIL,AQP5,GET4,ZBTB32,CDC26,FRG1,GPSM3,FTL,LSM2,MTMR9,SOX5,PSENEN,ARRDC1,EHMT2,SQSTM1,NFKBIB,EIF3K,ATF7,CALML3,TMEM54,SOX30,GPS2,CACFD1,GSTM3,GSTM5,PPP1R18,UBASH3B,TNXB,HCK,TRAF1,CLEC7A,HNRNPC,PHF1,U2AF1,VKORC1,RPRM,CLK2,SCGB1A1,DTX2,FXYD3,HOMER3,C9orf16,CDIP1,NECAB2,WAS,WIPF1,FBF1,ZG1…
Pubmed	29331416	Deubiquitinating enzyme PSMD14 promotes tumor metastasis through stabilizing SNAIL in human esophageal squamous cell carcinoma.	Pubmed	2.499e-20	2.923e-15	1.218e-16	1.491e-15	56	383	RPL21,RPL23A,RPL24,RPL29,FBL,RPS2,RPS3A,RPS9,RPS23,TUBA1B,IPO7,TUBB,PRPF8,EIF3F,SNRPA1,SSBP1,HERC2,NPM1,YBX1,NSF,SERPINH1,DNAJA3,RPL13A,PCBP1,TOP3A,HNRNPA1,HNRNPC,U2AF1,VDAC2,SLC25A24,MTHFD1L,SAMHD1,YWHAZ,CBLN4,LSM14A,PRPF31,PSMC1,PSMC4,CEP170,TUBA1A,RPSA,LDHB,EEF1A1,EEF1B2,EEF1D,NAMPT,RNH1,RPL5,RPL6,RPL7,RPL7A,RPL10,RPL15,RPL17,HNRNPR,RPL18A
Pubmed	21145461	Dynamics of cullin-RING ubiquitin ligase network revealed by systematic quantitative proteomics.	Pubmed	4.336e-20	5.072e-15	2.029e-16	2.485e-15	134	1696	RPL21,RPL23A,RPL24,RPL26,RPL27A,ABCF1,MRPL12,ANKRD39,FBXL8,FBL,RPS2,RPS3A,RPS9,RPS12,RPS15,WDR81,RPS23,RPS25,RNF187,SOCS7,LENG8,MLLT6,ALDOA,SDHA,PTPMT1,PUF60,MRPS18B,ANXA2,PHRF1,TUBB,PRPF8,PTOV1,KBTBD4,BTBD7,FRG1,EIF4EBP3,SMARCB1,EGFLAM,DCAF11,SNRPA1,SNRPE,SNRPG,MTMR9,FAM120B,NAP1L4,BCKDHA,SSBP1,NDUFS1,NDUFS3,CD84,RPL10A,EIF2S2,NUP160,SPSB3,NPM1,CACNA1C,CNTN4,H1-10,YBX1,NSF,DDX52,CANX,TUBA1C,KSR2…
Pubmed	21832049	Interactions of pathological hallmark proteins: tubulin polymerization promoting protein/p25, beta-amyloid, and alpha-synuclein.	Pubmed	1.098e-19	1.284e-14	4.939e-16	6.049e-15	143	1891	MTG1,IGSF6,ABCF1,ABR,ANKRD39,RPS9,ETFB,RPS12,RPS25,RPS27A,CNPY2,ACY1,ATAT1,TOMM5,KIAA1143,NME8,ERMN,ADAD2,FCGR3A,USP12,MLLT6,CCL13,TAGLN2,MMP12,MPG,ANXA2,TUBB,LINGO2,SPINT2,EBP,SMARCB1,FKBPL,KCNIP4,SNAP25,EIF3F,METTL2B,GABPA,SOX5,CATIP,TMEM183A,MARCHF10,ARRDC1,CPLX2,SUSD3,BCL2A1,BLOC1S1,NDUFA2,BDH1,JTB,SUPT4H1,SURF2,BTK,NFKBIB,EIF2S2,AIFM3,HINT2,UBE2S,NME3,PSRC1,NPM1,TCEA1,CYB561D2,CARS1,TFPI,HAV…
Pubmed	23246001	SGTA recognizes a noncanonical ubiquitin-like domain in the Bag6-Ubl4A-Trc35 complex to promote endoplasmic reticulum-associated degradation.	Pubmed	2.266e-19	2.651e-14	9.576e-16	1.173e-14	43	239	RPL21,RPL23A,RPL24,RPL26,RPL27A,RPL29,RPS2,RPS3A,RPS9,RPS12,RPS25,RPS27A,CD320,TUBA1B,TUBB,GET4,SNRPE,SSBP1,RPL10A,SURF4,NPM1,CANX,TUBA1C,RPL13A,PCBP1,HNRNPC,HNRNPL,SEC22B,YWHAE,PRPF31,TUBA1A,DHCR24,RPSA,LDHB,EEF1A1,RPL5,RPL6,RPL7,RPL7A,RPL10,RPL15,HNRNPR,RPL18A
Pubmed	30575818	Loss of ER retention motif of AGR2 can impact mTORC signaling and promote cancer metastasis.	Pubmed	2.293e-19	2.681e-14	9.576e-16	1.173e-14	83	807	RPL23A,RPL24,RPL27A,RPL29,ABCF1,ACACA,RPS2,RPS9,RPS15,WDR81,ACTN4,RPS23,RPS25,RPS29,TMEM205,FBP1,TAGLN2,ALDOA,FKBP4,HYOU1,PUF60,ANXA2,TUBB,PRPF8,POM121C,GET4,EIF3F,SNRPN,PDXDC1,SRCAP,RPL10A,EIF2S2,SFN,H1-10,YBX1,CANX,TUBA1C,GPRIN3,MUC5B,SERPINH1,GSTM3,NANS,RPL13A,TPI1,HNRNPA1,HNRNPC,HNRNPL,CLIC1,UQCRFS1,MTCH2,VDAC2,SLC25A24,COL4A3,POLR2A,PPIA,YWHAE,YWHAZ,SLC25A10,HYDIN,NDUFS7,SERBP1,PSMA2,PSMB3,P…
Pubmed	29229926	Cell cycle-dependent phosphorylation regulates RECQL4 pathway choice and ubiquitination in DNA double-strand break repair.	Pubmed	2.906e-19	3.398e-14	1.172e-15	1.435e-14	113	1335	RPL21,RPL23A,MRPL23,RPL24,RPL26,RPL27A,RPL29,ABCF1,STUB1,FBL,RPS2,RPS3A,RPS9,RPS12,RPS15,RPS23,RPS25,RPS29,KIAA1143,GATAD2B,TUBA1B,ALDOA,SDHA,SET,HYOU1,IPO7,HSPA4L,PUF60,MRPS18B,ANXA2,TUBB,PRPF8,BTBD7,SMARCB1,FTL,EIF3F,LSM2,ATP1B3,SNRPA1,SNRPE,NAP1L4,SSBP1,NDUFS1,RCC2,NDUFS3,RPL10A,EIF2S2,EIF3K,NUP160,NPM1,H1-10,YBX1,DDX52,CANX,SERPINH1,DNAJA3,RPL13A,PCBP1,TPI1,TTC4,HNRNPA1,HNRNPC,HNRNPL,U2AF1,AN…
Pubmed	17207965	hORFeome v3.1: a resource of human open reading frames representing over 10,000 human genes.	Pubmed	3.062e-19	3.582e-14	1.194e-15	1.462e-14	131	1677	CLEC18A,AANAT,C17orf49,ANKRD39,MRM1,NCF1,NMRAL1,IKZF1,RPS27A,CNPY2,TMEM205,CLVS1,NT5C,ERMN,TAX1BP3,FCGR3A,WDR83OS,MZT2B,MMP19,PTPMT1,HAGHL,MUC15,DHRS4L2,WDR83,MIEN1,CCDC92,CHORDC1,CXorf21,ELL3,CD200R1,MSR1,CDK5RAP3,CDC26,ST6GALNAC3,FRG1,GPSM3,SNAP25,EIF3F,OAZ3,SNRPG,SLC37A4,CATIP,TMEM183A,CD244,PRSS22,CBWD1,BDH1,APOM,MED22,EIF3K,HINT2,C1QA,UBE2S,MS4A6A,TAPBP,PSRC1,CA8,ICOSLG,LILRA2,CYB561D2,RNF17…
Pubmed	8722009	Structure and evolution of mammalian ribosomal proteins.	Pubmed	5.334e-19	6.239e-14	2.013e-15	2.465e-14	26	80	RPL21,RPL23A,RPL24,RPL26,RPL27A,RPL29,RPL39,RPS2,RPS3A,RPS9,RPS12,RPS15,RPS23,RPS25,RPS27A,RPS29,RPL10A,RPL13A,RPL5,RPL6,RPL7,RPL7A,RPL10,RPL15,RPL17,RPL18A
Pubmed	9582194	A map of 75 human ribosomal protein genes.	Pubmed	8.839e-19	1.034e-13	3.231e-15	3.957e-14	24	67	RPL21,RPL24,RPL26,RPL27A,RPS2,RPS3A,RPS9,RPS12,RPS15,RPS23,RPS25,RPS27A,RPS29,RPL10A,RPL13A,RPSA,RPL5,RPL6,RPL7,RPL7A,RPL10,RPL15,RPL17,RPL18A
Pubmed	18614015	A mitochondrial protein compendium elucidates complex I disease biology.	Pubmed	1.224e-18	1.432e-13	4.339e-15	5.314e-14	91	965	MRPL23,MTG1,AGPAT5,ACACA,MRPL12,MRPS12,MRM1,ETFB,AS3MT,ISCA2,RDH13,TOMM5,NT5C,FDPS,SDHA,AMT,PTPMT1,ADCK5,MRPS18B,SLC25A33,MTFP1,MSRA,UQCRQ,GLS2,BAD,BAK1,BCKDHA,SSBP1,BLOC1S1,NDUFA2,SLC25A26,NDUFA3,NUDT8,NDUFA6,NDUFB8,BDH1,NDUFS1,GFER,NDUFS3,RPL10A,RAB24,SURF1,AIFM3,HINT2,UQCR11,NME3,GNG5,DNAJA3,SLC25A19,PCK2,MPV17L,DHRS1,TSTD1,SLC25A32,C8orf82,UQCRFS1,TIMM22,MTCH2,D2HGDH,VDAC2,EEFSEC,HSPE1,MPC2,M…
Pubmed	24711643	Identifying biological pathways that underlie primordial short stature using network analysis.	Pubmed	1.911e-18	2.236e-13	6.575e-15	8.052e-14	94	1024	RPL21,RPL23A,RPL27A,RPL29,ABCF1,FBL,RPS2,RPS3A,RPS9,ETFB,ACTN4,RPS25,TUBA1B,TAGLN2,FKBP4,HYOU1,IPO7,PUF60,ANXA2,PRPF8,SPINT2,SNRPA1,FYN,SNRPE,SNAP23,SRCAP,RCC2,NDUFS3,RPL10A,STXBP2,SQSTM1,SURF4,HINT2,HERC2,NUP160,NPM1,H1-10,TCF20,GAS2L3,YBX1,NSF,DDX52,CANX,TUBA1C,SERPINH1,TJP1,PKP3,RPL13A,PCBP1,TPI1,WDR46,HNRNPA1,HNRNPC,HNRNPL,U2AF1,RPL7L1,CLIC1,VARS1,POLR2A,SEC22B,PPIA,YWHAE,YWHAZ,FAM83H,MDC1,PR…
Pubmed	30209976	PTPN14 regulates Roquin2 stability by tyrosine dephosphorylation.	Pubmed	2.913e-18	3.407e-13	9.734e-15	1.192e-13	73	678	RPL21,RPL23A,MRPL23,RPL24,RPL27A,RPL29,MRPL12,FBL,RPS2,RPS3A,MAZ,RPS12,RPS15,RPS23,RPS25,RPS27A,RPS29,TUBA1B,PFDN6,HSPA4L,PUF60,MRPS18B,TUBB,PRPF8,EIF3F,SNRPA1,SNRPE,SNRPG,SNRPN,SSBP1,RPL10A,CNOT3,NPM1,H1-10,YBX1,DDX52,TUBA1C,DNAJA3,RPL13A,PCBP1,RBFOX2,HNRNPA1,ZNHIT3,HNRNPC,HNRNPL,POTEE,YWHAE,MRPS24,OTUD4,MRPL41,SERBP1,PSMC4,YTHDC1,NOP9,TUBA1A,DDX24,PRRC2A,KLHL6,REXO4,RBMS1,MRPL53,RPSA,EEF1A1,MRP…
Pubmed	14656967	Analysis of the gene-dense major histocompatibility complex class III region and its comparison to mouse.	Pubmed	4.372e-18	5.113e-13	1.42e-14	1.739e-13	21	51	AIF1,ZBTB12,MSH5,LSM2,APOM,EHMT2,NOTCH4,PRRT1,PBX2,TNXB,DDAH2,NCR3,CLIC1,VARS1,PRRC2A,GPANK1,NELFE,LST1,DXO,RNF5,LTB
Pubmed	16712791	Identification of intrahepatic cholangiocarcinoma related genes by comparison with normal liver tissues using expressed sequence tags.	Pubmed	1.252e-17	1.465e-12	3.959e-14	4.848e-13	61	510	C17orf49,ABR,STUB1,MRM1,CD320,ADH1C,TAX1BP3,SAA4,CCL5,ALDOA,PFDN6,SELL,SET,WDR83,MTFP1,MSH5,FAM156A,CUTA,SMARCB1,PABPC1L,EIF3F,GABPA,PSENEN,BAK1,GBP1,NUDT8,C12orf57,MLC1,SURF6,LRRC26,TBCE,SERPINH1,SIL1,ADGRE5,FCMR,PDE1C,TMEM141,CTSC,TSTA3,U2AF1,CKS1B,CLIC1,HPR,BHMT2,FXYD3,PICK1,SRGN,CHCHD10,PSMD9,AKR1C1,CHTF8,COA6,PINX1,NR1I3,SLC39A7,CXorf40A,ARPC1B,KRTCAP3,LY6E,IMP3,RPL6
Pubmed	30196744	ATG5 is required for B cell polarization and presentation of particulate antigens.	Pubmed	1.341e-17	1.568e-12	4.128e-14	5.055e-13	71	665	RPL29,RPS12,IKZF1,ACTN4,ARL6IP4,TUBA1B,PIP4K2B,TAGLN2,SDHA,IKZF3,WDR83,CDK5RAP3,UQCRQ,SUMO2,EIF3F,NAP1L4,SRP9,SSBP1,SQSTM1,MED22,TAPBP,YBX1,FNBP4,CARS1,PRC1,DNAJA3,PPP1R18,CD79A,HCLS1,TPI1,TPM4,HMGN2,ARHGAP30,HNRNPA1,CLIC1,CLK2,PLEK,MED27,VDAC2,EEFSEC,HSPE1,WAS,CORO2A,POLR2A,AIDA,PPIA,YWHAE,YWHAZ,ANKRD44,CBLN4,LSM14A,SERBP1,PSMA1,INPP5D,YTHDC1,ELMO1,TWF1,CEP170,ZC3H11A,PTPRC,PYCR1,PRRC2A,NELFE,DO…
Pubmed	7821789	Construction of a human full-length cDNA bank.	Pubmed	1.975e-17	2.31e-12	5.924e-14	7.255e-13	28	108	RPL21,RPL24,RPL29,RPL39,RPS3A,RPS12,RPS23,RPS25,ALDOA,ANXA2,SNRPE,NME2,NPM1,TUBA1C,H3-3A,TPI1,HNRNPC,ID3,PPIA,SRGN,CXCR4,RPSA,LDHB,EEF1A1,EEF1B2,RPL6,RPL10,RPL18A
Pubmed	21529712	Ribosome-mediated specificity in Hox mRNA translation and vertebrate tissue patterning.	Pubmed	2.67e-17	3.122e-12	7.806e-14	9.56e-13	26	92	RPL21,RPL23A,RPL24,RPL26,RPL27A,RPL29,RPL39,RPS2,RPS3A,RPS9,RPS12,RPS15,RPS23,RPS25,RPS29,RPL10A,RPL13A,HOXA4,RPL5,RPL6,RPL7,RPL7A,RPL10,RPL15,RPL17,RPL18A
Pubmed	20877624	Genetic variants in nuclear-encoded mitochondrial genes influence AIDS progression.	Pubmed	2.848e-17	3.331e-12	8.123e-14	9.948e-13	86	926	MRPL23,MTG1,AGPAT5,ACACA,MRPL12,MRPS12,MRM1,ETFB,AS3MT,ISCA2,RDH13,NT5C,FDPS,SDHA,AMT,ADCK5,MRPS18B,SLC25A33,MTFP1,MSRA,UQCRQ,GLS2,BAD,BAK1,BCKDHA,SSBP1,BLOC1S1,NDUFA2,SLC25A26,NDUFA3,NUDT8,NDUFA6,BDH1,NDUFC2,NDUFS1,GFER,NDUFS3,RPL10A,DHRS4,RAB24,SURF1,AIFM3,HINT2,UQCR11,NME2,NME3,GNG5,DNAJA3,SLC25A19,PCK2,DHRS1,SLC25A32,UQCRFS1,TIMM22,MTCH2,VDAC2,SLC25A24,EEFSEC,HSPE1,PRICKLE4,MPC2,MTHFD1L,COX8A…
Pubmed	21081503	RioK1, a new interactor of protein arginine methyltransferase 5 (PRMT5), competes with pICln for binding and modulates PRMT5 complex composition and substrate specificity.	Pubmed	6.754e-17	7.899e-12	1.881e-13	2.303e-12	54	425	RPL21,RPL23A,RPL24,RPL26,RPL27A,RPL29,ABCF1,RPS2,RPS3A,RPS9,RPS15,RPS23,RPS25,RPS27A,IPO7,PRPF8,SIRT2,SNRPA1,SNRPE,SNRPN,RCC2,RPL10A,SURF6,EIF2S2,H1-10,YBX1,CBR3,GSTM3,H3-3A,RPL13A,PCBP1,HNRNPA1,U2AF1,RPL7L1,IFIT1,MRPL38,SERBP1,PSMC1,TUBA1A,REXO4,RPSA,LDHB,EEF1A1,NAMPT,RPL26L1,AATF,RPL5,RPL6,RPL7,RPL7A,RPL10,RPL17,HNRNPR,RPL18A
Pubmed	23443559	LGALS3BP regulates centriole biogenesis and centrosome hypertrophy in cancer cells.	Pubmed	7.79e-17	9.111e-12	2.119e-13	2.595e-12	68	639	RPL21,RPL23A,RPL24,RPL26,ABR,FBL,RPS2,RPS3A,RPS9,RPS12,RPS15,RPS23,RDH13,RPS25,TUBA1B,S100A13,MZT2B,PUF60,MRPS18B,TUBB,PPFIA3,PRPF8,SPINT2,CDC26,EIF4EBP3,FTL,NAP1L4,SRP9,SSBP1,RPL10A,HERC2,NPM1,H1-10,YBX1,TUBA1C,RPL13A,PCBP1,HNRNPA1,HNRNPC,CKS1B,FBF1,YWHAE,MRPS24,MRPL41,MRPL38,PRPF31,TCAF1,NDE1,PSMA1,PSMC4,CEP170,TUBA1A,DDX24,PRRC2A,DYNC1I2,TPGS1,EEF1A1,MRPS2,RPL26L1,RPL5,RPL6,RPL7,RPL7A,RPL10,RP…
Pubmed	25921289	Temporal proteomics of NGF-TrkA signaling identifies an inhibitory role for the E3 ligase Cbl-b in neuroblastoma cell differentiation.	Pubmed	9.466e-17	1.107e-11	2.516e-13	3.082e-12	137	1922	RPL29,ABCF1,ACACA,FBL,RPS2,RPS3A,RPS6KA1,LEKR1,RPS9,ETFB,WDR81,ACTN4,RPS25,GATAD2B,FDPS,COG5,ALDOA,FKBP4,SDHA,ABCC1,SET,HYOU1,ANK2,IPO7,HSPA4L,PUF60,ANXA2,TUBB,ACOT1,PRPF8,SKIV2L,RUFY1,GET4,EIF3F,ATP12A,SNRPN,PDXDC1,NAP1L4,NDUFS1,RCC2,NDUFS3,RPL10A,EIF2S2,C7,GNL1,NUP160,CNOT3,TBCE,SFN,TLK2,NPM1,H1-10,YBX1,NSF,CANX,DDR2,CARS1,SERPINH1,TJP1,NANS,CDK11B,RPL13A,PCBP1,PCK2,TOP3A,RBFOX2,TPI1,TPM4,PDE4B…
Pubmed	22681889	The mRNA-bound proteome and its global occupancy profile on protein-coding transcripts.	Pubmed	9.851e-17	1.152e-11	2.56e-13	3.135e-12	78	807	RPL21,RPL23A,RPL24,RPL26,RPL27A,RPL29,ABCF1,MRPS12,FBL,RPS2,RPS3A,MRM1,MAZ,RPS12,RPS15,RPS23,RPS25,RPS27A,ARL6IP4,ALDOA,PUF60,PRPF8,SUMO2,LSM2,SNRPA1,SSBP1,RCC2,RPL10A,SURF6,EIF2S2,TOP3B,NPM1,H1-10,YBX1,DDX52,CANX,PRR3,CDK11B,PCBP1,RBFOX2,WDR46,HMGN2,HNRNPA1,HNRNPC,HNRNPL,U2AF1,HOXB6,RPL7L1,POLR2A,PPIA,MRPS24,OTUD4,MRPL41,LSM14A,PRPF31,SERBP1,YTHDC1,NOP9,ZC3H11A,DDX24,PRRC2A,RAN,REXO4,RBMS1,RPSA,…
Pubmed	30349055	Heterozygous deletion of chromosome 17p renders prostate cancer vulnerable to inhibition of RNA polymerase II.	Pubmed	1.183e-16	1.384e-11	2.982e-13	3.653e-12	40	244	RPL21,RPL23A,RPL24,RPL27A,RPL29,ACACA,FBL,RPS23,TUBA1B,HSPA4L,TUBB,DCAF11,SNRPE,SSBP1,RPL10A,NPM1,H1-10,YBX1,TUBA1C,RPL13A,PCBP1,HNRNPC,HNRNPL,POLR2A,YWHAZ,MDC1,SLC25A10,RAN,EEF1A1,NAMPT,LMNB1,RNH1,RPL6,RPL7,RPL7A,TUBAL3,RPL10,RPL15,RPL17,HNRNPR
Pubmed	25963833	Quantitative Proteomics Reveals Dynamic Interactions of the Minichromosome Maintenance Complex (MCM) in the Cellular Response to Etoposide Induced DNA Damage.	Pubmed	1.199e-16	1.402e-11	2.982e-13	3.653e-12	80	844	RPL23A,RPL24,RPL26,RPL27A,ABCF1,FBL,RPS3A,RPS9,RPS12,ACTN4,RPS23,RPS25,RPS27A,RPS29,TAGLN2,ALDOA,FKBP4,SET,IPO7,PUF60,ANXA2,TUBB,CHORDC1,PRPF8,EIF3F,SNRPA1,MYH6,NDUFS1,RCC2,RPL10A,GLUD2,NME2,SFN,NPM1,TUBA1C,SERPINH1,H3-3A,RPL13A,PCBP1,TPI1,TPM4,HNRNPA1,HNRNPC,HNRNPL,CPNE6,SERPINB9,C8orf82,DTX2,MTCH2,SEC22B,PPIA,YWHAE,YWHAZ,CTNND2,SERBP1,PSMB3,SPCS2,PSME1,PSME2,TUBA1A,DOCK2,DPYSL2,RPSA,LDHB,EEF1A1…
Pubmed	27591049	SPATA2 Links CYLD to LUBAC, Activates CYLD, and Controls LUBAC Signaling.	Pubmed	2.61e-16	3.052e-11	6.359e-13	7.787e-12	62	559	RPL21,RPL23A,RPL27A,RPL29,MRPL12,RPS2,RPS3A,RPS9,RPS12,CNTNAP3,RPS15,RPS23,RPS25,RPS27A,RPS29,ATAT1,ANXA2,TUBB,DOCK10,PABPC1L,EIF3F,SNRPA1,SNRPN,RPL10A,EIF2S2,EIF3K,NPM1,H1-10,YBX1,TUBA1C,SERPINH1,RPL13A,PCBP1,HNRNPA1,HNRNPC,HNRNPL,VARS1,MTHFD1L,YWHAE,YWHAZ,PDE4DIP,OTUD4,PRPF31,SERBP1,PSMA1,PSMC1,ZYX,PRRC2A,RAN,RPSA,EEF1B2,EEF1D,SLC7A5,RPL5,RPL6,RPL7,RPL7A,RPL10,RPL15,RPL17,HNRNPR,RPL18A
Pubmed	22623428	Proteomic analysis of ?4?1 integrin adhesion complexes reveals ?-subunit-dependent protein recruitment.	Pubmed	5.62e-16	6.573e-11	1.341e-12	1.643e-11	57	491	RPL21,RPL23A,RPL26,RPL27A,FBL,RPS2,RPS3A,RPS9,ACTN4,RPS25,RPS27A,TAGLN2,ALDOA,SDHA,ANXA2,PRPF8,SNRPA1,SRP9,NDUFA2,NDUFS3,RPL10A,EIF3K,NPM1,YBX1,TUBA1C,FCGR2C,H3-3A,RPL13A,PCBP1,HNRNPA1,HNRNPC,HNRNPL,CLIC1,VARS1,VCAM1,VDAC2,HSPE1,PPIA,YWHAE,YWHAZ,PSMA1,ITGB1,PYCR1,RAC2,RAN,RAP1B,RPSA,LDHB,EEF1A1,EEF1B2,EEF1D,LMNB1,RPL5,RPL7A,RPL10,RPL17,HNRNPR
Pubmed	15635413	Nucleolar proteome dynamics.	Pubmed	6.84e-16	8e-11	1.6e-12	1.959e-11	52	419	RPL21,RPL29,MRPL12,FBL,RPS2,RPS9,RPS12,RPS23,S100A13,ANXA2,FRG1,SNRPA1,SRP9,RPL10A,SURF6,EIF2S2,NPM1,TCEA1,H1-10,DDX52,SERPINH1,RPL13A,PCBP1,CDK7,WDR46,HNRNPA1,HNRNPC,ANLN,VDAC2,HSPE1,YWHAE,SENP3,NOP9,DDX24,RAN,RPSA,ARPC1B,EEF1A1,LMNB1,RPL26L1,AATF,TAF15,IMP3,RPL5,RPL6,RPL7,RPL7A,RPL10,RPL15,RPL17,HNRNPR,RPL18A
Pubmed	29467282	Proteomic profiling of VCP substrates links VCP to K6-linked ubiquitylation and c-Myc function.	Pubmed	8.211e-16	9.603e-11	1.883e-12	2.306e-11	106	1353	RPL21,RPL23A,RPL24,RPL27A,RPL29,ABCF1,ACACA,FBL,RPS2,RPS3A,RPS9,RPS15,ACTN4,RPS23,RPS25,FDPS,ALDOA,MPG,IPO7,ARHGAP23,MYO19,TUBB,DOCK10,PRPF8,EIF3F,SNRPA1,SNRPE,FAM120B,SSBP1,SRCAP,NDUFS1,NDUFS3,RPL10A,SQSTM1,EIF2S2,HERC2,NUP160,NPM1,H1-10,TCF20,YBX1,DDX52,SERPINH1,COMMD3,DNAJA3,NANS,RPL13A,PCBP1,PCK2,TPI1,WDR46,HNRNPA1,HNRNPC,HNRNPL,RPL7L1,CLIC1,ANLN,RECQL4,ASPM,PGP,VARS1,VDAC2,MBOAT7,MTHFD1L,AHC…
Pubmed	21308776	DLK1 is a novel regulator of bone mass that mediates estrogen deficiency-induced bone loss in mice.	Pubmed	1.757e-15	2.054e-10	3.951e-12	4.838e-11	27	117	NCF1,ALOX5AP,MRC1,MSR1,MSX2,NRROS,CD84,C1QA,C3AR1,PSRC1,GPX3,CD72,NCKAP1L,CTSC,PLEK,CSF1R,CTSB,CTSS,ITGB2,PTPRC,PTX3,LST1,EDIL3,RGS1,PLXNC1,BSCL2,ADGRE1
Pubmed	22103833	One protein to rule them all: modulation of cell surface receptors and molecules by HIV Nef.	Pubmed	1.848e-15	2.161e-10	4.002e-12	4.901e-11	15	28	CD209,CD1D,CD8A,CD28,CD86,HLA-B,HLA-DMA,HLA-DMB,HLA-DOA,HLA-DPA1,HLA-DPB1,HLA-E,HLA-F,CCR5,CXCR4
Pubmed	26618355	The QTL within the H2 Complex Involved in the Control of Tuberculosis Infection in Mice Is the Classical Class II H2-Ab1 Gene.	Pubmed	1.848e-15	2.161e-10	4.002e-12	4.901e-11	15	28	CD320,RXRB,PFDN6,TAPBP,HLA-DMA,HLA-DMB,HLA-DOA,WDR46,PSMB8,PSMB9,DAXX,RGL2,SLC39A7,RING1,BRD2
Pubmed	11125038	Database resources of the National Center for Biotechnology Information.	Pubmed	4.636e-15	5.423e-10	9.859e-12	1.207e-10	116	1587	GGNBP2,AGPAT5,FBXL8,CD320,TMEM52B,CLVS1,CCDC85A,ZNRD1,COG5,PFDN6,HYOU1,HSPA4L,HAGHL,PUF60,PLEKHA4,WDR83,SLC39A4,MTFP1,LINGO2,CXorf21,ST6GALNAC2,SEMA4G,CD200R1,SBNO2,GET4,KBTBD4,ST6GALNAC3,ANTKMT,EGFLAM,SPAG4,TMEM183A,CNFN,DOCK11,PRSS22,NDUFA2,C12orf57,MAMDC2,EIF3K,HINT2,CDC42EP5,UBE2S,PPP1R35,NIPA1,SGSM3,ROBO3,OTOA,ADAP1,ARHGEF28,RIPK3,CALML3,DDX52,DOK2,PRR3,HPDL,ORAI1,RABL2B,ZNF436,UBASH3B,SYTL1…
Pubmed	29180619	The STUbL RNF4 regulates protein group SUMOylation by targeting the SUMO conjugation machinery.	Pubmed	6.614e-15	7.736e-10	1.381e-11	1.692e-10	96	1203	RPL21,RPL23A,RPL27A,RPL29,AGPAT5,FBL,MAZ,ACTN4,RPS23,TMEM205,MGAT2,FAM3C,ALDOA,LRRC8E,IPO7,CNTNAP1,PRPF8,DHRS7,EBP,TNKS,SUMO2,ATP1B3,GATA3,BAK1,NFASC,NDUFB8,SYNGAP1,RPL10A,SQSTM1,SURF4,HINT2,NUP160,NPM1,H1-10,TCF20,YBX1,CANX,DDR2,SERPINH1,PKMYT1,TJP1,ZNF436,TPBG,TPI1,NRM,HLA-B,PDGFRB,CTSC,HMOX2,HNRNPA1,HNRNPC,HNRNPL,HOXA9,DLGAP3,ANAPC1,MTCH2,PLSCR1,VDAC2,MBOAT7,AHCTF1,SEC22B,PPIA,ZNF707,NKD2,RRN3…
Pubmed	23398456	The P-body component USP52/PAN2 is a novel regulator of HIF1A mRNA stability.	Pubmed	7.088e-15	8.29e-10	1.454e-11	1.781e-10	44	328	RPL21,RPL23A,RPL24,RPL26,RPL27A,RPL29,FBL,RPS2,RPS3A,RPS9,RPS12,RPS23,RPS25,RPS27A,TUBA1B,TUBB,SSBP1,RPL10A,SQSTM1,NPM1,YBX1,TJP1,RPL13A,PCBP1,TPM4,HNRNPA1,HNRNPC,YWHAE,CSF1R,SERBP1,PTMA,CEP170,TUBA1A,RAN,ARPC1B,RPL26L1,RPL5,RPL6,RPL7,RPL7A,RPL10,RPL15,RPL17,RPL18A
Pubmed	26641092	The Activation-Induced Assembly of an RNA/Protein Interactome Centered on the Splicing Factor U2AF2 Regulates Gene Expression in Human CD4 T Cells.	Pubmed	1.068e-14	1.249e-09	2.153e-11	2.637e-10	37	239	FBL,TAGLN2,ANXA2,PRPF8,SNRPA1,GBP1,NPM1,YBX1,CANX,PCBP1,HCLS1,TPI1,HNRNPA1,HNRNPC,HNRNPL,U2AF1,CLIC1,HSPE1,GMFG,SAMHD1,PPIA,YWHAE,YWHAZ,SERBP1,PSME1,PSME2,ZYX,PTPRC,RAC2,KIFC1,RAN,ARPC1B,EEF1A1,EEF1D,NAMPT,FLOT1,HNRNPR
Pubmed	1431091	Genetic nomenclature for loci controlling surface antigens of mouse hemopoietic cells.	Pubmed	1.177e-14	1.376e-09	2.332e-11	2.856e-10	18	49	SELL,SPN,CD1D,CD2,CD3G,CD247,CD8A,CD28,CD86,CD69,CD72,ITGAL,ITGAX,ITGB1,ITGB2,ITGB3,ITGB7,PTPRC
Pubmed	12777385	Proteomic analysis of human Nop56p-associated pre-ribosomal ribonucleoprotein complexes. Possible link between Nop56p and the nucleolar protein treacle responsible for Treacher Collins syndrome.	Pubmed	1.505e-14	1.76e-09	2.933e-11	3.593e-10	21	72	RPL21,RPL23A,RPL26,RPL27A,RPS9,RPL10A,NPM1,H1-10,YBX1,RPL13A,HNRNPA1,U2AF1,TUBA1A,EEF1A1,RPL5,RPL6,RPL7,RPL10,RPL15,RPL17,RPL18A
Pubmed	26638075	A Dynamic Protein Interaction Landscape of the Human Centrosome-Cilium Interface.	Pubmed	1.55e-14	1.813e-09	2.971e-11	3.639e-10	126	1820	RALGAPA1,STUB1,RPS6KA1,ETFB,WDR81,CNPY2,TUBA1B,GPR89A,PIP4K2B,PFDN6,FKBP2,FKBP4,ARHGAP21,SDHA,FOXO3,ABCC1,HYOU1,ANK2,IPO7,HSPA4L,TUBB,WDR83,ZDBF2,CCDC92,RBM20,SLC5A3,SIRT2,DHRS7,EBP,SNRPE,SLC37A4,PDXDC1,NAP1L4,SNAP23,SRP9,SSBP1,BLOC1S1,NDUFS1,NDUFS3,BAIAP2L1,SQSTM1,SURF4,GLUD2,HERC2,TOP3B,NUP160,CNOT3,TBCE,CACNA1A,GAS2L3,NSF,CANX,TUBA1C,GPS2,ARHGEF18,PRC1,SERPINH1,COMMD3,SIL1,PKMYT1,DNAJA3,TJP1,T…
Pubmed	27626380	High-throughput discovery of novel developmental phenotypes.	Pubmed	2.179e-14	2.549e-09	4.111e-11	5.035e-10	116	1623	IFI27L2,ABCA1,GGNBP2,FSTL3,NMRAL1,SLC15A3,CLVS1,EOMES,GMNC,LRFN2,USP12,AIF1,C1QTNF7,PFDN6,SDHA,FOXO3,TFEC,IKZF3,PTPMT1,ARHGAP23,FPR1,CNTNAP1,ZBTB4,FAN1,ZBTB32,CDC26,EIF4EBP3,GPSM3,PODN,CCDC181,CATIP,SPINK2,ARRDC1,FADD,SRP9,NDUFS1,RCC2,CD84,RAB24,NFATC4,MLC1,SUPT4H1,ADAMTS15,C1QA,PPP1R35,NOTCH4,VWA3A,OTOA,H1-10,ARHGEF28,RIPK3,NSF,SOX30,TMEM151B,GPX3,ADAMTS13,RABL2B,CDH4,SEZ6L,FCMR,PDE1B,PDGFRB,CD8…
Pubmed	27545878	SPATA2-Mediated Binding of CYLD to HOIP Enables CYLD Recruitment to Signaling Complexes.	Pubmed	2.31e-14	2.701e-09	4.288e-11	5.251e-10	45	353	RPL23A,RPL26,RPL29,RPL39,MRPS12,RPS12,RPS23,RPS25,RPS29,TUBA1B,PRPF8,SNRPE,SSBP1,RCC2,RPL10A,SQSTM1,NPM1,H1-10,YBX1,TUBA1C,PKP3,TNFAIP3,RPL13A,PCBP1,TPM4,HNRNPA1,HNRNPL,VDAC2,PNKD,YWHAE,SLC25A10,OTUD4,SERBP1,PSMC4,YTHDC1,TWF1,CEP170,FAM83D,EEF1A1,RPL5,RPL6,RPL7,RPL7A,RPL15,RPL17
Pubmed	29128334	A Map of Human Mitochondrial Protein Interactions Linked to Neurodegeneration Reveals New Mechanisms of Redox Homeostasis and NF-?B Signaling.	Pubmed	2.355e-14	2.755e-09	4.304e-11	5.271e-10	72	786	MRPL23,RPL26,MRPL12,FBL,ETFB,ACTN4,TAGLN2,ALDOA,SDHA,SET,HYOU1,MRPS18B,ANXA2,PHRF1,CHORDC1,CUTA,SMARCB1,SUMO2,EIF3F,NAP1L4,SSBP1,NDUFS1,RCC2,NDUFS3,RPL10A,DHRS4,SQSTM1,SURF6,EIF3K,UBE2S,H1-10,CANX,SERPINH1,TJP1,MAP4K1,H3-3A,RPL13A,PCK2,TPI1,TPM4,HLA-B,TTC4,HNRNPA1,PDCL3,MTCH2,VDAC2,HSPE1,SEC22B,PPIA,YWHAE,YWHAZ,MDC1,SERBP1,PSMA2,PSMC1,DGKG,PSMC4,PSME2,YTHDC1,TWF1,PTMA,PYCR1,SCAMP3,LDHB,EEF1B2,EEF…
Pubmed	16341674	Transcriptome analysis of human gastric cancer.	Pubmed	2.585e-14	3.024e-09	4.652e-11	5.697e-10	71	770	ABR,AGPAT5,RPS6KA1,ACTN4,ZNRD1,S100A13,PFDN6,FKBP4,MPG,PTPMT1,TMC4,ZNF524,AQP5,GET4,STYXL1,PABPC1L,TNFSF9,BAK1,SNAP23,C12orf57,ST14,BMPR1A,SURF2,HINT2,GNG5,GNL1,CNOT3,SPSB3,ADAP1,CYB561D2,MUC5B,CXorf40B,ORAI1,H3-3A,CDC25B,PCBP1,NRM,MPV17L,HLA-E,HLA-F,CHI3L2,DBNDD1,FXYD1,PRICKLE4,CORO2A,ZG16B,CLDN7,IFI27,YWHAE,YWHAZ,CSF1R,ZNF85,EMC6,PSMB8,IRF7,PSMD9,ITGB1,ZYX,FBXL6,PTMA,CHTF8,PTPRC,TPGS1,SCAMP3,ND…
Pubmed	20020773	Global analysis of TDP-43 interacting proteins reveals strong association with RNA splicing and translation machinery.	Pubmed	3.656e-14	4.275e-09	6.478e-11	7.933e-10	35	223	RPL21,RPL23A,RPL26,MRPL12,FBL,RPS2,RPS3A,RPS9,RPS23,RPS25,TUBA1B,TUBB,SNRPA1,RPL10A,SFN,NPM1,H1-10,RPL13A,PCBP1,TPI1,HNRNPA1,HNRNPC,SERBP1,ZC3H11A,PRRC2A,RPSA,RPL5,RPL6,RPL7,RPL7A,RPL10,RPL15,RPL17,HNRNPR,RPL18A
Pubmed	21900206	A directed protein interaction network for investigating intracellular signal transduction.	Pubmed	3.763e-14	4.402e-09	6.57e-11	8.046e-10	90	1123	RPS2,MRM1,RPS6KA1,IKZF1,RDH13,CCDC85A,EOMES,TUBA1B,FBP1,MZT2B,SDHA,FOXO3,PTPMT1,SLC25A33,RABAC1,PNRC2,SMARCB1,SUMO2,FYN,BAD,BAK1,FADD,SNAP23,NDUFA2,JTB,SUPT4H1,SQSTM1,SURF2,SGSM3,PSRC1,DDR1,ADAP1,PIM2,SERPINH1,COMMD3,GSTM3,NUDT3,CELF3,TPI1,DDAH2,PDE1B,HLA-DPB1,CBLC,HMOX2,CPNE6,PIK3CG,UCHL3,HRAS,FXYD3,PLSCR1,EPS8L2,ZNF775,MBOAT7,LENG1,AIDA,YWHAE,YWHAZ,SRGN,PDE4DIP,CTNND2,CTSB,SERBP1,ZBTB16,PSMA2,U…
Pubmed	27503909	Gsk3? and Tomm20 are substrates of the SCFFbxo7/PARK15 ubiquitin ligase associated with Parkinson's disease.	Pubmed	4.102e-14	4.798e-09	7.056e-11	8.641e-10	52	463	RPL21,RPL26,FBL,RPS2,RPS3A,RPS12,RPS25,ATAT1,S100A13,TC2N,CXCL12,MPG,LRRC8E,SET,PUF60,PNRC2,PRPF8,GET4,KCTD14,SNAP25,CMTR2,SSBP1,SLC25A26,MED22,PIM2,SRCIN1,DNAJA3,NANS,TEX29,PCBP1,MED27,PNOC,SAMHD1,NKD2,PRPF31,SERBP1,NDE1,PSMA1,PSMA2,PSMB3,PSMC1,AKT3,PUSL1,RPSA,RGS1,EEF1D,RPL26L1,CHCHD2,AATF,RPL6,RPL10,RPL17
Pubmed	15226823	Genomic analysis of mouse retinal development.	Pubmed	4.184e-14	4.894e-09	7.092e-11	8.686e-10	81	957	C17orf49,AGPAT5,FBL,MAZ,ESRRB,ETFB,ATAT1,RNF187,RXRB,LENG8,TUBA1B,USP12,WDR83OS,FAM3C,SET,SLC25A33,PHRF1,TUBB,HBP1,SKIL,PEX5L,SEMA4G,PTOV1,CDK5RAP3,GET4,KLF13,RANGRF,FTL,TRAF3IP3,SNAP25,GABBR1,CPLX2,CPLX1,SUSD3,RAB24,GLIS2,ROBO3,GNG5,TAPBP,CTXN1,DDR1,YBX1,PKMYT1,CELF3,H3-3A,TNFAIP3,UBASH3B,PBX2,SLC25A19,CDH4,PIK3R5,HMGN2,WNT5B,CKS1B,CLK2,ABHD14A,BTF3L4,POLR2A,ID3,NPDC1,BCAR1,NDRG4,KRTCAP2,ZNF623,…
Pubmed	24952961	A high-resolution spatiotemporal atlas of gene expression of the developing mouse brain.	Pubmed	1.077e-13	1.26e-08	1.8e-10	2.204e-09	125	1849	AANAT,MAZ,ESRRB,NMRAL1,IKZF1,ACVRL1,RXRB,EOMES,TLE5,FAM3C,TAGLN2,CXCL12,FOXF1,SELPLG,FOXO3,FOXN1,ABCC1,TFEC,ANXA2,APBA1,HBP1,PEX5L,SEMA4G,SPINT2,SLC18A2,SIX5,FYN,GABBR1,GABPA,SOX5,GLS2,PSENEN,GATA3,GATA6,NFASC,STAT4,FGL2,BMPR1A,NFATC4,PCDH11X,C1QA,ROBO3,NODAL,NOTCH4,NPAS1,CACNA1A,DDR1,HNF1B,CALB2,TCF20,SOX30,DDR2,GPX3,NR4A2,GRIA3,GRIK4,TFAP2A,PBX2,CDH4,PDE1C,CRLF1,PDGFRB,GDF6,CLEC7A,HMGN2,CHRNA7,…
Pubmed	22175768	Editorial. Nef: a notorious enigmatic factor in HIV biology.	Pubmed	1.186e-13	1.387e-08	1.94e-10	2.376e-09	13	24	CD209,CD8A,CD28,HLA-B,HLA-DMA,HLA-DMB,HLA-DOA,HLA-DPA1,HLA-DPB1,HLA-E,HLA-F,CCR5,CXCR4
Pubmed	28977666	CHD3 and CHD4 form distinct NuRD complexes with different yet overlapping functionality.	Pubmed	1.194e-13	1.397e-08	1.94e-10	2.376e-09	60	605	RPL21,RPL23A,RPL24,RPL26,RPL27A,ABCF1,FBL,RPS2,RPS3A,RPS9,RPS12,RPS15,RPS23,RPS25,RPS27A,GATAD2B,TUBA1B,PUF60,ANXA2,TUBB,PRPF8,SMARCB1,EIF3F,SNRPA1,RPL10A,NPM1,H1-10,YBX1,DDX52,CANX,FNBP4,CDK11B,PCBP1,HNRNPA1,HNRNPC,HNRNPL,U2AF1,VDAC2,BCL11B,MDC1,PRPF31,SERBP1,TUBA1A,DDX24,REXO4,RPSA,EEF1A1,BRD2,LMNB1,AATF,TAF15,RPL5,RPL6,RPL7,RPL7A,RPL10,RPL15,RPL17,HNRNPR,RPL18A
Pubmed	12962325	Characterization and analysis of posttranslational modifications of the human large cytoplasmic ribosomal subunit proteins by mass spectrometry and Edman sequencing.	Pubmed	1.304e-13	1.525e-08	2.089e-10	2.558e-09	17	48	RPL21,RPL23A,RPL24,RPL26,RPL27A,RPL29,RPL39,RPL10A,RPL13A,RPL5,RPL6,RPL7,RPL7A,RPL10,RPL15,RPL17,RPL18A
Pubmed	17353931	Large-scale mapping of human protein-protein interactions by mass spectrometry.	Pubmed	1.326e-13	1.551e-08	2.095e-10	2.566e-09	97	1284	RPL21,RPL23A,RPL24,RPL26,RPL29,ACACA,FBL,RPS3A,RPS9,RPS29,TLE5,TAGLN2,PFDN6,FKBP4,MPG,SET,HYOU1,HSPA4L,PUF60,MRPS18B,ANXA2,PRPF8,SIRT2,CDK5RAP3,GET4,STYXL1,KCNIP4,EIF3F,ATP1B3,SNRPA1,SNRPG,SNRPN,PDXDC1,FAM120B,CBWD1,BAK1,BCKDHA,SQSTM1,SURF4,EIF3K,HERC2,NME2,NUP160,TLK2,NPM1,NSF,GPS2,DOK2,RUNX3,GSTM3,CBWD2,CDK11B,CDC25B,CDO1,HLA-B,GABARAP,TTC4,HNRNPC,HNRNPL,U2AF1,RPL7L1,RPRM,CLK2,ASPM,D2HGDH,VARS1…
Pubmed	23128233	Host-microbe interactions have shaped the genetic architecture of inflammatory bowel disease.	Pubmed	1.408e-13	1.647e-08	2.196e-10	2.69e-09	43	342	IKZF1,ADCY7,FCGR2B,FCGR3A,MICB,CCL13,IKZF3,FASLG,SLAMF1,SBNO2,CD226,SLAMF7,FYN,CD244,IL1RL2,STAT4,SULT1A1,LILRB4,ICOSLG,TNFSF8,DUSP16,TNFAIP3,HCK,SP140,ARHGAP30,CCR6,PLCL1,PNKD,IFNAR2,IFNGR2,INPP5D,UBQLN4,PTPN22,ZNF831,ITGAL,PTGIR,LIME1,ATG16L1,PUSL1,GPR183,MSTO1,LIF,SPRED1
Pubmed	26831064	CHK2-BRCA1 tumor-suppressor axis restrains oncogenic Aurora-A kinase to ensure proper mitotic microtubule assembly.	Pubmed	1.485e-13	1.736e-08	2.285e-10	2.798e-09	53	494	RPL21,RPL23A,RPL24,RPL27A,RPL29,FBL,RPS2,RPS3A,RPS9,RPS12,RPS23,RPS25,ALDOA,FKBP4,HYOU1,IPO7,HSPA4L,TUBB,RPL10A,NUP160,NPM1,YBX1,NSF,TUBA1C,SERPINH1,PCBP1,TPI1,HNRNPL,CLIC1,VARS1,YWHAE,YWHAZ,PSMA1,PSMC1,PSMC4,DYNC1I2,KIFC1,RAN,RPSA,LDHB,EEF1B2,EEF1D,LMNB1,TAF15,RPL5,RPL6,RPL7,RPL7A,RPL10,RPL15,RPL17,HNRNPR,RPL18A
Pubmed	24162774	The HIV-1 envelope protein gp120 impairs B cell proliferation by inducing TGF-?1 production and FcRL4 expression.	Pubmed	1.917e-13	2.242e-08	2.912e-10	3.567e-09	25	119	ABR,TLR6,BTLA,GBP1,LILRB1,STAT4,RUNX3,CD86,TLR1,CD79A,HCK,CD83,NCR3,CCR6,ID3,CR1,CTSB,INPP5D,ITGB7,BTG2,PTPRC,CXCR4,LCP2,RGS1,LY9
Pubmed	15342556	Sequence comparison of human and mouse genes reveals a homologous block structure in the promoter regions.	Pubmed	2.007e-13	2.347e-08	3.009e-10	3.685e-09	97	1293	RPL23A,ACTN4,ATAT1,ADCY7,DLC1,ATXN7,FDPS,SET,HYOU1,MRPS18B,RUFY1,AQP5,SBNO2,FAN1,SLC5A3,MAPK15,POLD4,DCAF11,LSM2,METTL2B,CYTH4,BDP1,SPI1,SIGLEC9,SSBP1,C12orf57,PCDH17,RPL10A,DHRS4,SUPT4H1,DPEP2,SURF2,SGSM3,PSRC1,NPM1,ATF7,LILRA2,GPT,CYB561D2,OLR1,HAVCR2,FCGR2C,CD37,SERTAD4,MPND,NOSTRIN,TNXB,HCLS1,FCMR,HEXA,PDE1B,HLA-DPA1,HLA-DPB1,WDR46,VSIG4,HMOX2,SLC25A32,PLCL1,DTX2,CMKLR1,MED27,ID3,SAMHD1,XPNPE…
Pubmed	23533145	In-depth proteomic analyses of exosomes isolated from expressed prostatic secretions in urine.	Pubmed	3.194e-13	3.736e-08	4.729e-10	5.791e-09	85	1070	ACTN4,RPS27A,ACY1,NT5C,B3GNT8,SAA1,SAA4,FBP1,FCGR3A,FAM3C,TAGLN2,ALDOA,CXCL12,AMY2B,ANXA2,VASN,TUBB,TMC4,CUTA,FTL,PABPC1L,ARRDC1,B2M,FGL2,STXBP2,BAIAP2L1,SERPING1,C7,NME2,SFN,LILRB4,GP5,ICOSLG,CANX,GPX3,MUC5B,GSTM3,RHOQ,NANS,ENTPD2,SYTL1,PCBP1,TNXB,TPI1,HEXA,DDAH2,CEL,CTSC,OSCAR,POTEE,CPNE6,SERPINB9,CLIC1,HPN,HPR,SCGB1A1,BHMT2,FLRT2,PLSCR1,VCAM1,TRHDE,EPS8L2,ZG16B,CR1,PPIA,YWHAE,YWHAZ,PRKAR2B,CTS…
Pubmed	26618866	?F508 CFTR interactome remodelling promotes rescue of cystic fibrosis.	Pubmed	4.24e-13	4.959e-08	6.199e-10	7.592e-09	61	640	RPL21,RPL24,RPS12,NMRAL1,RPS15,ACTN4,ARL6IP4,TAGLN2,ALDOA,SDHA,HYOU1,IPO7,HSPA4L,PABPC1L,EIF3F,MX2,PDXDC1,MYH6,B2M,SSBP1,NDUFS1,RPL10A,SURF4,EIF3K,SFN,H1-10,CALML3,CANX,SERPINH1,TPI1,TPM4,HLA-E,HLA-F,HNRNPC,CLIC1,VDAC2,SLC25A24,HSPE1,SAMHD1,YWHAE,YWHAZ,SLC25A10,MRPL41,PSMA1,PSMA2,PSMB3,PSMB8,PSMC4,ITGB1,PTMA,RAC2,LDHB,ARPC1B,EEF1B2,LMNB1,RNH1,RPL5,RPL7,RPL10,TMEM40,RPL15
Pubmed	27049334	Nuclear Functions of Nucleolin through Global Proteomics and Interactomic Approaches.	Pubmed	4.579e-13	5.355e-08	6.611e-10	8.097e-09	27	145	RPL21,RPL23A,RPL24,RPL27A,RPS3A,RPS9,RPS12,RPS15,ACTN4,RPS23,RPS25,PUF60,PRPF8,SNRPN,H1-10,YBX1,RPL13A,U2AF1,CEP170,RPL5,RPL6,RPL7,RPL7A,RPL15,RPL17,HNRNPR,RPL18A
Pubmed	21319273	An important role for CDK2 in G1 to S checkpoint activation and DNA damage response in human embryonic stem cells.	Pubmed	1.538e-12	1.799e-07	2.194e-09	2.687e-08	45	397	RPL23A,RPL26,RPL27A,RPS2,RPS3A,RPS9,RPS12,RPS23,RPS27A,TAGLN2,ALDOA,FKBP4,SET,HYOU1,IPO7,PUF60,ANXA2,SNRPE,SSBP1,RCC2,RPL10A,TUBA1C,SERPINH1,PCBP1,TPI1,TPM4,HMGN2,DHRS1,HNRNPA1,HNRNPC,SERPINB9,CLIC1,VARS1,VDAC2,HSPE1,PPIA,YWHAE,YWHAZ,RAN,DPYSL2,LDHB,EEF1A1,EEF1D,RPL6,RPL7
Pubmed	14567916	Regulated release of L13a from the 60S ribosomal subunit as a mechanism of transcript-specific translational control.	Pubmed	2.024e-12	2.367e-07	2.852e-09	3.492e-08	16	48	RPL21,RPL23A,RPL24,RPL26,RPL27A,RPL29,RPL39,RPL10A,RPL13A,RPL5,RPL6,RPL7,RPL7A,RPL10,RPL15,RPL18A
Pubmed	20503287	Interleukin-9 polymorphism in infants with respiratory syncytial virus infection: an opposite effect in boys and girls.	Pubmed	2.503e-12	2.927e-07	3.484e-09	4.267e-08	31	204	TLR6,CD209,CCR2,FCER1A,CCL4,CCL5,CCL7,CCL8,CCL13,CCL17,CCL22,SELL,GATA3,STAT4,CXCR3,MUC5B,HAVCR2,CD28,CD86,TLR1,TNFRSF1B,SCGB1A1,CCR5,VCAM1,IFNAR2,IFNGR2,IL6,IL10RA,IL12RB1,PSMB8,ITGB2
Pubmed	15078178	HIV/SIV escape from immune surveillance: focus on Nef.	Pubmed	2.755e-12	3.223e-07	3.791e-09	4.643e-08	13	29	FASLG,FYN,BAD,CD28,HCK,HLA-B,HLA-DMA,HLA-DMB,HLA-DOA,HLA-DPA1,HLA-DPB1,HLA-E,HLA-F
Pubmed	19258923	Genetic susceptibility to respiratory syncytial virus bronchiolitis in preterm children is associated with airway remodeling genes and innate immune genes.	Pubmed	2.855e-12	3.339e-07	3.882e-09	4.755e-08	31	205	TLR6,CD209,CCR2,FCER1A,CCL4,CCL5,CCL7,CCL8,CCL13,CCL17,CCL22,SELL,GATA3,STAT4,CXCR3,MUC5B,HAVCR2,CD28,CD86,TLR1,TNFRSF1B,SCGB1A1,CCR5,VCAM1,IFNAR2,IFNGR2,IL6,IL10RA,IL12RB1,PSMB8,ITGB2
Pubmed	20059953	A systems approach reveals that the myogenesis genome network is regulated by the transcriptional repressor RP58.	Pubmed	3.23e-12	3.777e-07	4.324e-09	5.296e-08	99	1397	ESRRB,IKZF1,RXRB,ZNRD1,EOMES,TLE5,FOXO3,TFEC,ANK2,HBP1,ZNF524,SKIL,MSX2,SIRT2,POLR3E,SMARCB1,ASB2,GABPA,GLS2,SPI1,GATA3,GATA6,BLOC1S1,GFI1,STAT4,PRDM1,EHMT2,NFATC4,SUPT4H1,SQSTM1,KLF5,GLIS2,NFKBIB,CNOT3,NPAS1,TCEA1,HNF1B,MEF2B,YBX1,NR4A2,NFKBIZ,TFAP2A,RYBP,ZNF436,TNFAIP3,PBX2,KAT6B,HCLS1,RBFOX2,HMGN2,HOXA4,PHF1,HOXA9,ZBP1,HOXB5,HOXB6,HSF1,CDIP1,ZNF775,POLR2A,ID3,POU2AF1,POU5F1,IRX3,ASB12,NR1D1,IF…
Pubmed	22174317	Host cell interactome of HIV-1 Rev includes RNA helicases involved in multiple facets of virus production.	Pubmed	3.254e-12	3.805e-07	4.324e-09	5.296e-08	31	206	ABCF1,RPS2,RPS3A,RPS23,RPS25,RPS27A,TUBA1B,SET,IPO7,TUBB,PRPF8,SNRPE,SNRPG,NAP1L4,SRP9,EIF2S2,NPM1,TUBA1C,HNRNPA1,HNRNPC,U2AF1,PRPF31,NOP9,TUBA1A,DDX24,RAN,RPSA,EEF1A1,RPL6,RPL17,HNRNPR
Pubmed	25324306	hnRNPA1 couples nuclear export and translation of specific mRNAs downstream of FGF-2/S6K2 signalling.	Pubmed	3.616e-12	4.229e-07	4.751e-09	5.819e-08	41	346	RPL23A,RPL24,RPL26,STUB1,RPS2,RPS3A,RPS25,TUBA1B,ALDOA,IPO7,HSPA4L,MRPS18B,ANXA2,TUBB,SNRPE,EIF2S2,NME3,NPM1,H1-10,YBX1,CALML3,CANX,TUBA1C,H3-3A,PCBP1,HNRNPA1,HNRNPC,HNRNPL,PPIA,YWHAE,YWHAZ,MRPL38,PRPF31,SERBP1,PSMC1,EEF1A1,NAMPT,MRPS2,TAF15,RPL17,HNRNPR
Pubmed	17703412	Genetic susceptibility to respiratory syncytial virus bronchiolitis is predominantly associated with innate immune genes.	Pubmed	3.705e-12	4.333e-07	4.815e-09	5.897e-08	31	207	TLR6,CD209,CCR2,FCER1A,CCL4,CCL5,CCL7,CCL8,CCL13,CCL17,CCL22,SELL,GATA3,STAT4,CXCR3,MUC5B,HAVCR2,CD28,CD86,TLR1,TNFRSF1B,SCGB1A1,CCR5,VCAM1,IFNAR2,IFNGR2,IL6,IL10RA,IL12RB1,PSMB8,ITGB2
Pubmed	15618518	Mouse brain organization revealed through direct genome-scale TF expression analysis.	Pubmed	4.03e-12	4.713e-07	5.179e-09	6.343e-08	112	1672	GGNBP2,MAZ,ESRRB,IKZF1,BFAR,RNF187,RXRB,ZNRD1,GATAD2B,EOMES,MLLT6,FOXF1,FOXO3,FOXN1,TFEC,IKZF3,ZBTB4,HBP1,ZNF524,RUFY1,MSX2,ZBTB32,KLF13,BTBD7,SMARCB1,SIX5,EIF3F,GABPA,SOX5,SPI1,GATA3,GATA6,SRCAP,GFI1,STAT4,PRDM1,NFATC4,SQSTM1,KLF5,GLIS2,NPAS1,TCEA1,TCEA3,HNF1B,MEF2B,TCF20,SOX30,NR4A2,NFKBIZ,RUNX3,PRR3,TFAP2A,RYBP,ZNF436,H3-3A,TNFAIP3,MPND,PBX2,KAT6B,TNXB,TOP3A,CBLC,HMGN2,HOXA4,PHF1,HOXA9,U2AF1,H…
Pubmed	16454711	Modelling thymic HIV-1 Nef effects.	Pubmed	4.712e-12	5.511e-07	5.99e-09	7.336e-08	13	30	CD209,FYN,CD1D,CD247,CD8A,CD28,CD74,HCK,HLA-DMA,HLA-DMB,HLA-DOA,HLA-DPA1,HLA-DPB1
Pubmed	28581483	Blocking an N-terminal acetylation-dependent protein interaction inhibits an E3 ligase.	Pubmed	6.831e-12	7.989e-07	8.59e-09	1.052e-07	50	495	RPL24,RPL26,STUB1,FBXL8,RPS2,RPS3A,RPS9,RPS12,ACTN4,RPS27A,TUBA1B,ALDOA,FKBP4,SET,HYOU1,HSPA4L,PUF60,TUBB,CHORDC1,DCAF11,SNRPE,EIF3K,NME2,NPM1,NSF,CANX,TPI1,VARS1,HSPE1,PPIA,YWHAE,YWHAZ,PRPF31,SERBP1,PSMA2,PSMC1,PSMC4,ZYX,PTMA,RAN,RPSA,LDHB,EEF1A1,EEF1B2,EEF1D,LMNB1,RPL5,RPL7A,TUBAL3,RPL17
Pubmed	21922073	Misdirection of membrane trafficking by HIV-1 Vpu and Nef: Keys to viral virulence and persistence.	Pubmed	7.865e-12	9.198e-07	9.786e-09	1.198e-07	13	31	CD209,SLAMF6,MRC1,CD1D,CD28,CD86,CD74,HLA-B,HLA-DMA,HLA-DMB,HLA-DOA,HLA-DPA1,HLA-DPB1
Pubmed	18457437	Identification of intracellular proteins associated with the EBV-encoded nuclear antigen 5 using an efficient TAP procedure and FT-ICR mass spectrometry.	Pubmed	8e-12	9.357e-07	9.85e-09	1.206e-07	26	151	RPL24,RPL26,RPL27A,STUB1,RPS2,RPS3A,RPS9,RPS15,RPS23,RPS25,TUBA1B,SET,TUBB,PRPF8,GCHFR,SSBP1,H1-10,PCBP1,HNRNPA1,SERBP1,LDHB,RPL7,RPL7A,RPL10,RPL17,HNRNPR
Pubmed	22586326	Functional proteomics establishes the interaction of SIRT7 with chromatin remodeling complexes and expands its role in regulation of RNA polymerase I transcription.	Pubmed	9.355e-12	1.094e-06	1.14e-08	1.396e-07	59	653	RPL21,RPL23A,RPL26,ABCF1,ACACA,FBL,RPS2,RPS3A,RPS12,RPS15,ACTN4,RPS23,FKBP4,SDHA,HYOU1,IPO7,PUF60,PHRF1,PRPF8,SKIV2L,NDUFS1,RCC2,RPL10A,SURF6,HERC2,NUP160,NPM1,H1-10,TCF20,DDX52,CANX,TUBA1C,SERPINH1,TJP1,WDR46,ANAPC1,MTHFD1L,AHCTF1,POLR2A,MDC1,SERBP1,KIF4A,CEP170,ZC3H11A,DDX24,PRRC2A,DPYSL2,REXO4,RPSA,RNH1,AATF,TAF15,RPL5,RPL6,RPL7,RPL7A,RPL10,RPL15,RPL18A
Pubmed	14574404	The DNA sequence and analysis of human chromosome 6.	Pubmed	1.132e-11	1.324e-06	1.359e-08	1.665e-07	57	621	ABCF1,RXRB,ZNRD1,LRFN2,ZC3H12D,AIF1,FOXO3,FGD2,ZBTB12,MSH5,CUTA,GPSM3,FYN,GABBR1,BAK1,SYNGAP1,RPL10A,APOM,TAPBP,DDR1,PRR3,NUDT3,TNFAIP3,PBX2,TPBG,DDAH2,HLA-DOA,WDR46,HLA-F,NCR3,PHF1,RPL7L1,CLIC1,CCR6,LY86,VARS1,PRICKLE4,COL9A1,IBTK,NUS1,MDC1,PSMB8,PSMB9,IRF4,DAXX,PRRC2A,GPANK1,SLC39A7,KIFC1,NELFE,LST1,DXO,DLL1,TRIM27,RING1,BRD2,RNF5
Pubmed	24194600	The International Mouse Phenotyping Consortium Web Portal, a unified point of access for knockout mice and related phenotyping data.	Pubmed	1.139e-11	1.332e-06	1.359e-08	1.665e-07	80	1047	ABCA1,NMRAL1,CLVS1,EOMES,LRFN2,USP12,C1QTNF7,SDHA,FOXO3,TFEC,IKZF3,PTPMT1,ARHGAP23,ADCK5,FPR1,ZBTB4,SKIV2L,FAN1,ZBTB32,EIF4EBP3,GPSM3,PODN,DOCK11,ARRDC1,FADD,SRP9,C12orf57,NDUFS1,RCC2,ST14,JTB,RAB24,NFATC4,MLC1,OTOA,H1-10,RIPK3,NSF,SOX30,TMEM151B,GPX3,RABL2B,CDH4,PDE1B,PDGFRB,HMGN2,CD83,WNT5B,RECQL4,COL14A1,PLCB2,HSF1,TIMM22,MTCH2,HSPB2,HTR7,MBOAT7,NR1D1,CYTIP,SYNE3,FAM20A,NDRG4,INO80B,IL12RB1,ND…
Pubmed	28902428	Nuclear lamina genetic variants, including a truncated LAP2, in twins and siblings with nonalcoholic fatty liver disease.	Pubmed	1.309e-11	1.531e-06	1.547e-08	1.895e-07	33	244	RPL23A,RPL24,RPS2,RPS3A,RPS9,RPS15,RPS23,HYOU1,PUF60,ANXA2,PRPF8,EIF3F,NDUFS1,RPL10A,SQSTM1,YBX1,CANX,TUBA1C,SERPINH1,PCBP1,TPM4,HNRNPA1,HNRNPC,HNRNPL,YWHAE,SLC25A10,DHCR24,ARPC1B,RPL5,RPL6,RPL7,RPL7A,RPL10
Pubmed	30344098	Ubiquitin-Independent Disassembly by a p97 AAA-ATPase Complex Drives PP1 Holoenzyme Formation.	Pubmed	1.41e-11	1.649e-06	1.649e-08	2.02e-07	41	361	RPL21,RPL23A,RPL24,RPL26,RPL27A,RPL29,RPS2,RPS3A,RPS9,RPS12,RPS15,RPS23,RPS25,RPS27A,RPS29,PFDN6,ARHGAP21,MRPS18B,PRPF8,C12orf57,RPL10A,YBX1,DDX52,PKP3,PPP1R18,RPL13A,HNRNPC,HNRNPL,ANLN,AHCTF1,POLR2A,KIF22,RPSA,TRIM27,RPL5,RPL6,RPL7,RPL7A,RPL15,RPL17,RPL18A
Pubmed	26972000	Substrate-Trapped Interactors of PHD3 and FIH Cluster in Distinct Signaling Pathways.	Pubmed	1.43e-11	1.673e-06	1.656e-08	2.028e-07	103	1517	MRPL23,ACACA,STUB1,ANKRD39,RPS15,RPS27A,LENG8,TUBA1B,PFDN6,ARHGAP21,SDHA,FOXO3,ANK2,IPO7,HSPA4L,TUBB,APBA1,RBM20,PTOV1,GET4,EBP,UQCRQ,TNKS,SUMO2,ATP1B3,FAM120B,GATA6,NAP1L4,SSBP1,NDUFA6,C12orf57,NDUFS1,GFER,NDUFS3,SQSTM1,KLF5,NFKBIB,HERC2,NUP160,CNOT3,NSF,DDX52,CANX,TUBA1C,GPS2,SERPINH1,DNAJA3,PCBP1,TOP3A,RBFOX2,CDO1,HLA-B,HMGN2,HMOX2,TTC4,ANAPC1,ASPM,MTCH2,VDAC2,SLC25A24,MTHFD1L,POLR2A,FBF1,SEC2…
Pubmed	30890647	Nuclear actin interactome analysis links actin to KAT14 histone acetyl transferase and mRNA splicing.	Pubmed	1.52e-11	1.778e-06	1.743e-08	2.135e-07	50	506	RPL21,RPL23A,RPL26,MRPL12,RPS2,RPS3A,RPS9,RPS12,ACTN4,KIAA1143,GATAD2B,LENG8,TAGLN2,PFDN6,SET,PUF60,ACOT1,SMARCB1,SNRPA1,SRCAP,RCC2,RPL10A,BAIAP2L1,NPM1,H1-10,YBX1,CANX,TUBA1C,FNBP4,CDK7,HMGN2,U2AF1,ANLN,PDCL3,ASPM,AHCTF1,YWHAE,YWHAZ,MDC1,PRPF31,SERBP1,PSMC4,KIF4A,ZYX,TWF1,PTMA,NELFE,RPSA,RPL10,RPL17
Pubmed	22842622	Use of (alternative) coreceptors for HIV entry.	Pubmed	1.558e-11	1.823e-06	1.769e-08	2.167e-07	11	21	CD209,CCR2,SELL,MRC1,CXCR6,CCR4,CCR5,CCR6,CMKLR1,CD207,CXCR4
Pubmed	20438785	Polymorphisms in innate immunity genes and risk of childhood leukemia.	Pubmed	1.691e-11	1.978e-06	1.902e-08	2.329e-07	30	206	TLR6,CD209,FCER1A,CCL5,CCL7,CCL8,CCL13,ALOX5AP,SELE,SELPLG,CNTNAP1,TNFSF9,STAT4,SERPING1,C1QA,C7,ADAP1,TLR1,DLG5,SCGB1A1,CCR4,CCR6,VCAM1,ICAM3,SENP3,ITGB2,TWF1,KLK1,RAC2,CD180
Pubmed	19056867	Large-scale proteomics and phosphoproteomics of urinary exosomes.	Pubmed	1.732e-11	2.025e-06	1.929e-08	2.362e-07	78	1017	FBL,ACY1,TMEM52B,NT5C,ERMN,TAX1BP3,FBP1,CRB3,TAGLN2,ALDOA,FKBP4,ANXA2,VASN,MSRA,CUTA,FTL,ARMC3,ARRDC1,B2M,SNAP23,FTCD,FGL2,STXBP2,BAIAP2L1,SQSTM1,SERPING1,GNG5,SFN,CALML3,GPT,PCBP1,TPI1,DDAH2,NAPEPLD,HLA-B,CTSC,PDZK1,TSTA3,HNRNPL,WNT5B,CLIC1,RAB43,BHMT2,PLSCR1,EPS8L2,AHCTF1,ZG16B,SLC5A9,XPNPEP2,CR1,PPIA,YWHAE,YWHAZ,CRK,PRTN3,PSMA1,PSMA2,PSMB3,PSME2,ITGB1,CFD,BTG2,TUBA1A,PTPRO,KLK1,PRRC2A,EPN3,RAN…
Pubmed	24965446	Host factors that interact with the pestivirus N-terminal protease, Npro, are components of the ribonucleoprotein complex.	Pubmed	1.899e-11	2.221e-06	2.093e-08	2.564e-07	19	81	RPL21,RPL23A,RPL24,RPL26,RPS2,RPS3A,RPS23,RPS25,SRP9,YBX1,HNRNPC,VARS1,SERBP1,RPL7,RPL7A,RPL10,RPL15,RPL17,RPL18A
Pubmed	20406964	Risk of meningioma and common variation in genes related to innate immunity.	Pubmed	1.915e-11	2.24e-06	2.093e-08	2.564e-07	30	207	TLR6,CD209,FCER1A,CCL5,CCL7,CCL8,CCL13,ALOX5AP,SELE,SELPLG,CNTNAP1,TNFSF9,STAT4,SERPING1,C1QA,C7,ADAP1,TLR1,DLG5,SCGB1A1,CCR4,CCR6,VCAM1,ICAM3,SENP3,ITGB2,TWF1,KLK1,RAC2,CD180
Pubmed	20587610	Examination of genetic polymorphisms in newborns for signatures of sex-specific prenatal selection.	Pubmed	1.983e-11	2.319e-06	2.147e-08	2.63e-07	21	101	RXRB,ZNRD1,AIF1,SLC39A4,MSH5,SKIV2L,NOTCH4,DDR1,PBX2,TNXB,HLA-E,NCR3,CLIC1,POU5F1,MDC1,IL6,IRF4,PRRC2A,SLC39A7,LIF,BRD2
Pubmed	19149577	Strategies for inhibiting function of HIV-1 accessory proteins: a necessary route to AIDS therapy?	Pubmed	2.034e-11	2.379e-06	2.182e-08	2.673e-07	15	47	CD8A,CD28,CD86,HCK,SP140,HLA-B,HLA-DMA,HLA-DMB,HLA-DOA,HLA-DPA1,HLA-DPB1,HLA-E,HLA-F,CCR5,CXCR4
Pubmed	26549023	The scaffold protein KSR1, a novel therapeutic target for the treatment of Merlin-deficient tumors.	Pubmed	2.055e-11	2.404e-06	2.185e-08	2.676e-07	40	350	RPL23A,RPL26,RPL27A,STUB1,RPS2,RPS3A,RPS9,FKBP4,SET,IPO7,MRPS18B,TUBB,FRG1,EIF3F,METTL2B,NAP1L4,SSBP1,RCC2,EIF2S2,H1-10,YBX1,TUBA1C,DNAJA3,RPL13A,HNRNPA1,HNRNPC,YWHAE,YWHAZ,SLFN11,SERBP1,PSMB3,PSMC4,TUBA1A,EEF1A1,TAF15,RPL7A,RPL10,RPL15,RPL17,RPL18A
Pubmed	19423540	Common variation in genes related to innate immunity and risk of adult glioma.	Pubmed	2.167e-11	2.534e-06	2.283e-08	2.796e-07	30	208	TLR6,CD209,FCER1A,CCL5,CCL7,CCL8,CCL13,ALOX5AP,SELE,SELPLG,CNTNAP1,TNFSF9,STAT4,SERPING1,C1QA,C7,ADAP1,TLR1,DLG5,SCGB1A1,CCR4,CCR6,VCAM1,ICAM3,SENP3,ITGB2,TWF1,KLK1,RAC2,CD180
[truncated: 13,589 more rows]
