# Supplementary material for: Unveiling Racial Disparities in Localized Prostate Cancer: A Systems-Level Exploration of the lncRNA Landscape
Source: Genes (Basel). 2025 Feb 17;16(2):229. doi: 10.3390/genes16020229 (PMC11855151; doi:10.3390/genes16020229)
Supplement: Supplementary file 1 [file genes-16-00229-s001.zip › Supplemental_Table_S8.xlsx]

## Sheet: ST8
ST7: lncMapper results (top ranking lncRNAs with the most mRNA interactions)
lncRNA	Predicted_Genes_Found	Percentage_of_Targets
XIST	574	53.0009
LINC01001	317	29.2705
HCG18	243	22.4377
IL21R-AS1	233	21.5143
AC098617.1	181	16.7128
ZNF252P-AS1	114	10.5263
LINC00402	93	8.58726
PWRN1	92	8.49492
NUTM2A-AS1	90	8.31025
SLC8A1-AS1	87	8.03324
AC005863.1	87	8.03324
