# Supplementary material for: Unveiling Racial Disparities in Localized Prostate Cancer: A Systems-Level Exploration of the lncRNA Landscape
Source: Genes (Basel). 2025 Feb 17;16(2):229. doi: 10.3390/genes16020229 (PMC11855151; doi:10.3390/genes16020229)
Supplement: Supplementary file 1 [file genes-16-00229-s001.zip › Supplemental_Table_S9.xlsx]

## Sheet: ST9
ST8: Top ranking lncRNAs and target mRNA results merged with iPathwayGuide immune response gene lists
Target	entrez	logfc	adjpv	Biological.process	LncRNA	gene_id	gene_biotype	baseMean	log2FoldChange	module_log2FoldChange	Module_LinearFoldChange	LinearFoldChange	lfcSE	stat	pvalue	padj	gene_id.y	gene_biotype.1	baseMean.1	log2FoldChange.1	module_log2FoldChange.1	Module_LinearFoldChange.1	LinearFoldChange.1	lfcSE.1	stat.1	pvalue.1	padj.1	CoFactor	Decoy.TF.	Guide	Switch.TF.	Decoy.miRNA.RBP.	Switch.miRNA.RBP.
ABR	29	0.844889	0.000159106	Leukocyte activation	LINC00937	ENSG00000226091	lincRNA	37.371	1.58691	1.58691	3.00405	3.00405	0.348722	-4.55064	5.35e-06	0.00011084	ENSG00000159842	protein_coding	1580.57	0.844889	0.844889	1.79613	1.79613	0.189245	-4.46452	8.02e-06	0.000159106	1	0	0	0	0	0
ABR	29	0.844889	0.000159106	Leukocyte activation	LINC00261	ENSG00000259974	lincRNA	1.62713	-3.257	3.257	9.55992	-9.55992	0.987969	3.29666	0.000978417	0.00935081	ENSG00000159842	protein_coding	1580.57	0.844889	0.844889	1.79613	1.79613	0.189245	-4.46452	8.02e-06	0.000159106	1	0	0	0	0	0
ABR	29	0.844889	0.000159106	Leukocyte activation	RFPL1S	ENSG00000225465	antisense	112.286	-1.3292	1.3292	2.51264	-2.51264	0.392941	3.3827	0.000717758	0.00726883	ENSG00000159842	protein_coding	1580.57	0.844889	0.844889	1.79613	1.79613	0.189245	-4.46452	8.02e-06	0.000159106	0	0	1	0	0	0
ABR	29	0.844889	0.000159106	Leukocyte activation	AC098617.1	ENSG00000233766	antisense	59.9026	2.28831	2.28831	4.88485	4.88485	0.568903	-4.02233	5.76e-05	0.000887943	ENSG00000159842	protein_coding	1580.57	0.844889	0.844889	1.79613	1.79613	0.189245	-4.46452	8.02e-06	0.000159106	0	1	0	0	0	0
ABR	29	0.844889	0.000159106	Leukocyte activation	LINC00664	ENSG00000268658	lincRNA	12.7407	-1.37729	1.37729	2.59779	-2.59779	0.542856	2.53711	0.0111771	0.0613926	ENSG00000159842	protein_coding	1580.57	0.844889	0.844889	1.79613	1.79613	0.189245	-4.46452	8.02e-06	0.000159106	0	1	0	0	0	0
ABR	29	0.844889	0.000159106	Leukocyte activation	XIST	ENSG00000229807	lincRNA	2.90168	-1.95296	1.95296	3.87169	-3.87169	0.821084	2.37852	0.0173823	0.0845962	ENSG00000159842	protein_coding	1580.57	0.844889	0.844889	1.79613	1.79613	0.189245	-4.46452	8.02e-06	0.000159106	1	0	1	0	0	0
ABR	29	0.844889	0.000159106	Leukocyte activation	HOTTIP	ENSG00000243766	antisense	1011.1	-0.758645	0.758645	1.6919	-1.6919	0.234929	3.22926	0.00124112	0.0113918	ENSG00000159842	protein_coding	1580.57	0.844889	0.844889	1.79613	1.79613	0.189245	-4.46452	8.02e-06	0.000159106	1	0	0	0	0	0
ABR	29	0.844889	0.000159106	Regulation of immune system process	LINC00937	ENSG00000226091	lincRNA	37.371	1.58691	1.58691	3.00405	3.00405	0.348722	-4.55064	5.35e-06	0.00011084	ENSG00000159842	protein_coding	1580.57	0.844889	0.844889	1.79613	1.79613	0.189245	-4.46452	8.02e-06	0.000159106	1	0	0	0	0	0
ABR	29	0.844889	0.000159106	Regulation of immune system process	LINC00261	ENSG00000259974	lincRNA	1.62713	-3.257	3.257	9.55992	-9.55992	0.987969	3.29666	0.000978417	0.00935081	ENSG00000159842	protein_coding	1580.57	0.844889	0.844889	1.79613	1.79613	0.189245	-4.46452	8.02e-06	0.000159106	1	0	0	0	0	0
ABR	29	0.844889	0.000159106	Regulation of immune system process	RFPL1S	ENSG00000225465	antisense	112.286	-1.3292	1.3292	2.51264	-2.51264	0.392941	3.3827	0.000717758	0.00726883	ENSG00000159842	protein_coding	1580.57	0.844889	0.844889	1.79613	1.79613	0.189245	-4.46452	8.02e-06	0.000159106	0	0	1	0	0	0
ABR	29	0.844889	0.000159106	Regulation of immune system process	AC098617.1	ENSG00000233766	antisense	59.9026	2.28831	2.28831	4.88485	4.88485	0.568903	-4.02233	5.76e-05	0.000887943	ENSG00000159842	protein_coding	1580.57	0.844889	0.844889	1.79613	1.79613	0.189245	-4.46452	8.02e-06	0.000159106	0	1	0	0	0	0
ABR	29	0.844889	0.000159106	Regulation of immune system process	LINC00664	ENSG00000268658	lincRNA	12.7407	-1.37729	1.37729	2.59779	-2.59779	0.542856	2.53711	0.0111771	0.0613926	ENSG00000159842	protein_coding	1580.57	0.844889	0.844889	1.79613	1.79613	0.189245	-4.46452	8.02e-06	0.000159106	0	1	0	0	0	0
ABR	29	0.844889	0.000159106	Regulation of immune system process	XIST	ENSG00000229807	lincRNA	2.90168	-1.95296	1.95296	3.87169	-3.87169	0.821084	2.37852	0.0173823	0.0845962	ENSG00000159842	protein_coding	1580.57	0.844889	0.844889	1.79613	1.79613	0.189245	-4.46452	8.02e-06	0.000159106	1	0	1	0	0	0
ABR	29	0.844889	0.000159106	Regulation of immune system process	HOTTIP	ENSG00000243766	antisense	1011.1	-0.758645	0.758645	1.6919	-1.6919	0.234929	3.22926	0.00124112	0.0113918	ENSG00000159842	protein_coding	1580.57	0.844889	0.844889	1.79613	1.79613	0.189245	-4.46452	8.02e-06	0.000159106	1	0	0	0	0	0
ABR	29	0.844889	0.000159106	Cell activation	LINC00937	ENSG00000226091	lincRNA	37.371	1.58691	1.58691	3.00405	3.00405	0.348722	-4.55064	5.35e-06	0.00011084	ENSG00000159842	protein_coding	1580.57	0.844889	0.844889	1.79613	1.79613	0.189245	-4.46452	8.02e-06	0.000159106	1	0	0	0	0	0
ABR	29	0.844889	0.000159106	Cell activation	LINC00261	ENSG00000259974	lincRNA	1.62713	-3.257	3.257	9.55992	-9.55992	0.987969	3.29666	0.000978417	0.00935081	ENSG00000159842	protein_coding	1580.57	0.844889	0.844889	1.79613	1.79613	0.189245	-4.46452	8.02e-06	0.000159106	1	0	0	0	0	0
ABR	29	0.844889	0.000159106	Cell activation	RFPL1S	ENSG00000225465	antisense	112.286	-1.3292	1.3292	2.51264	-2.51264	0.392941	3.3827	0.000717758	0.00726883	ENSG00000159842	protein_coding	1580.57	0.844889	0.844889	1.79613	1.79613	0.189245	-4.46452	8.02e-06	0.000159106	0	0	1	0	0	0
ABR	29	0.844889	0.000159106	Cell activation	AC098617.1	ENSG00000233766	antisense	59.9026	2.28831	2.28831	4.88485	4.88485	0.568903	-4.02233	5.76e-05	0.000887943	ENSG00000159842	protein_coding	1580.57	0.844889	0.844889	1.79613	1.79613	0.189245	-4.46452	8.02e-06	0.000159106	0	1	0	0	0	0
ABR	29	0.844889	0.000159106	Cell activation	LINC00664	ENSG00000268658	lincRNA	12.7407	-1.37729	1.37729	2.59779	-2.59779	0.542856	2.53711	0.0111771	0.0613926	ENSG00000159842	protein_coding	1580.57	0.844889	0.844889	1.79613	1.79613	0.189245	-4.46452	8.02e-06	0.000159106	0	1	0	0	0	0
ABR	29	0.844889	0.000159106	Cell activation	XIST	ENSG00000229807	lincRNA	2.90168	-1.95296	1.95296	3.87169	-3.87169	0.821084	2.37852	0.0173823	0.0845962	ENSG00000159842	protein_coding	1580.57	0.844889	0.844889	1.79613	1.79613	0.189245	-4.46452	8.02e-06	0.000159106	1	0	1	0	0	0
ABR	29	0.844889	0.000159106	Cell activation	HOTTIP	ENSG00000243766	antisense	1011.1	-0.758645	0.758645	1.6919	-1.6919	0.234929	3.22926	0.00124112	0.0113918	ENSG00000159842	protein_coding	1580.57	0.844889	0.844889	1.79613	1.79613	0.189245	-4.46452	8.02e-06	0.000159106	1	0	0	0	0	0
ABR	29	0.844889	0.000159106	Immune response	LINC00937	ENSG00000226091	lincRNA	37.371	1.58691	1.58691	3.00405	3.00405	0.348722	-4.55064	5.35e-06	0.00011084	ENSG00000159842	protein_coding	1580.57	0.844889	0.844889	1.79613	1.79613	0.189245	-4.46452	8.02e-06	0.000159106	1	0	0	0	0	0
ABR	29	0.844889	0.000159106	Immune response	LINC00261	ENSG00000259974	lincRNA	1.62713	-3.257	3.257	9.55992	-9.55992	0.987969	3.29666	0.000978417	0.00935081	ENSG00000159842	protein_coding	1580.57	0.844889	0.844889	1.79613	1.79613	0.189245	-4.46452	8.02e-06	0.000159106	1	0	0	0	0	0
ABR	29	0.844889	0.000159106	Immune response	RFPL1S	ENSG00000225465	antisense	112.286	-1.3292	1.3292	2.51264	-2.51264	0.392941	3.3827	0.000717758	0.00726883	ENSG00000159842	protein_coding	1580.57	0.844889	0.844889	1.79613	1.79613	0.189245	-4.46452	8.02e-06	0.000159106	0	0	1	0	0	0
ABR	29	0.844889	0.000159106	Immune response	AC098617.1	ENSG00000233766	antisense	59.9026	2.28831	2.28831	4.88485	4.88485	0.568903	-4.02233	5.76e-05	0.000887943	ENSG00000159842	protein_coding	1580.57	0.844889	0.844889	1.79613	1.79613	0.189245	-4.46452	8.02e-06	0.000159106	0	1	0	0	0	0
ABR	29	0.844889	0.000159106	Immune response	LINC00664	ENSG00000268658	lincRNA	12.7407	-1.37729	1.37729	2.59779	-2.59779	0.542856	2.53711	0.0111771	0.0613926	ENSG00000159842	protein_coding	1580.57	0.844889	0.844889	1.79613	1.79613	0.189245	-4.46452	8.02e-06	0.000159106	0	1	0	0	0	0
ABR	29	0.844889	0.000159106	Immune response	XIST	ENSG00000229807	lincRNA	2.90168	-1.95296	1.95296	3.87169	-3.87169	0.821084	2.37852	0.0173823	0.0845962	ENSG00000159842	protein_coding	1580.57	0.844889	0.844889	1.79613	1.79613	0.189245	-4.46452	8.02e-06	0.000159106	1	0	1	0	0	0
ABR	29	0.844889	0.000159106	Immune response	HOTTIP	ENSG00000243766	antisense	1011.1	-0.758645	0.758645	1.6919	-1.6919	0.234929	3.22926	0.00124112	0.0113918	ENSG00000159842	protein_coding	1580.57	0.844889	0.844889	1.79613	1.79613	0.189245	-4.46452	8.02e-06	0.000159106	1	0	0	0	0	0
ADAMTS13	11093	1.07994	1e-06	Cell activation	PWRN1	ENSG00000259905	lincRNA	57.2908	1.55055	1.55055	2.92929	2.92929	0.604386	-2.56549	0.0103029	0.0580095	ENSG00000160323	protein_coding	293.635	1.07994	1.07994	2.11395	2.11395	0.153009	-7.05801	1.69e-12	1.3e-10	1	0	0	0	0	0
ADAMTS13	11093	1.07994	1e-06	Cell activation	LINC00958	ENSG00000251381	lincRNA	68.2808	-1.46313	1.46313	2.75706	-2.75706	0.514988	2.84109	0.0044959	0.0310345	ENSG00000160323	protein_coding	293.635	1.07994	1.07994	2.11395	2.11395	0.153009	-7.05801	1.69e-12	1.3e-10	1	0	0	0	0	0
ADAMTS13	11093	1.07994	1e-06	Cell activation	LINC00261	ENSG00000259974	lincRNA	1.62713	-3.257	3.257	9.55992	-9.55992	0.987969	3.29666	0.000978417	0.00935081	ENSG00000160323	protein_coding	293.635	1.07994	1.07994	2.11395	2.11395	0.153009	-7.05801	1.69e-12	1.3e-10	1	0	0	0	0	0
ADAMTS13	11093	1.07994	1e-06	Immune response	PWRN1	ENSG00000259905	lincRNA	57.2908	1.55055	1.55055	2.92929	2.92929	0.604386	-2.56549	0.0103029	0.0580095	ENSG00000160323	protein_coding	293.635	1.07994	1.07994	2.11395	2.11395	0.153009	-7.05801	1.69e-12	1.3e-10	1	0	0	0	0	0
ADAMTS13	11093	1.07994	1e-06	Immune response	LINC00958	ENSG00000251381	lincRNA	68.2808	-1.46313	1.46313	2.75706	-2.75706	0.514988	2.84109	0.0044959	0.0310345	ENSG00000160323	protein_coding	293.635	1.07994	1.07994	2.11395	2.11395	0.153009	-7.05801	1.69e-12	1.3e-10	1	0	0	0	0	0
ADAMTS13	11093	1.07994	1e-06	Immune response	LINC00261	ENSG00000259974	lincRNA	1.62713	-3.257	3.257	9.55992	-9.55992	0.987969	3.29666	0.000978417	0.00935081	ENSG00000160323	protein_coding	293.635	1.07994	1.07994	2.11395	2.11395	0.153009	-7.05801	1.69e-12	1.3e-10	1	0	0	0	0	0
ADCY7	113	0.697584	0.0862458	Immune response	LINC00426	ENSG00000238121	lincRNA	86.2466	0.845423	0.845423	1.79679	1.79679	0.287052	-2.94519	0.00322752	0.0240979	ENSG00000121281	protein_coding	447.153	0.697584	0.697584	1.62179	1.62179	0.294642	-2.36757	0.0179055	0.0862458	0	0	0	0	1	0
ADCY7	113	0.697584	0.0862458	Regulation of immune system process	LINC00426	ENSG00000238121	lincRNA	86.2466	0.845423	0.845423	1.79679	1.79679	0.287052	-2.94519	0.00322752	0.0240979	ENSG00000121281	protein_coding	447.153	0.697584	0.697584	1.62179	1.62179	0.294642	-2.36757	0.0179055	0.0862458	0	0	0	0	1	0
ADGRE1	2015	1.3019	0.00630523	Immune response	HCG18	ENSG00000231074	antisense	75.416	1.5455	1.5455	2.91906	2.91906	0.210723	-7.33429	2.23e-13	2.04e-11	ENSG00000174837	protein_coding	32.0962	1.3019	1.3019	2.46553	2.46553	0.379512	-3.43046	0.000602557	0.00630523	0	0	1	0	0	0
ADGRE2	30817	0.954689	0.0226991	Cell activation	HCG18	ENSG00000231074	antisense	75.416	1.5455	1.5455	2.91906	2.91906	0.210723	-7.33429	2.23e-13	2.04e-11	ENSG00000127507	protein_coding	473.263	0.954689	0.954689	1.93816	1.93816	0.321461	-2.96984	0.00297956	0.0226991	0	0	1	0	0	0
ADGRE2	30817	0.954689	0.0226991	Cell activation	AC098617.1	ENSG00000233766	antisense	59.9026	2.28831	2.28831	4.88485	4.88485	0.568903	-4.02233	5.76e-05	0.000887943	ENSG00000127507	protein_coding	473.263	0.954689	0.954689	1.93816	1.93816	0.321461	-2.96984	0.00297956	0.0226991	0	1	0	0	0	0
ADGRE2	30817	0.954689	0.0226991	Cell activation	XIST	ENSG00000229807	lincRNA	2.90168	-1.95296	1.95296	3.87169	-3.87169	0.821084	2.37852	0.0173823	0.0845962	ENSG00000127507	protein_coding	473.263	0.954689	0.954689	1.93816	1.93816	0.321461	-2.96984	0.00297956	0.0226991	1	0	1	0	0	0
ADGRE2	30817	0.954689	0.0226991	Immune response	HCG18	ENSG00000231074	antisense	75.416	1.5455	1.5455	2.91906	2.91906	0.210723	-7.33429	2.23e-13	2.04e-11	ENSG00000127507	protein_coding	473.263	0.954689	0.954689	1.93816	1.93816	0.321461	-2.96984	0.00297956	0.0226991	0	0	1	0	0	0
ADGRE2	30817	0.954689	0.0226991	Immune response	AC098617.1	ENSG00000233766	antisense	59.9026	2.28831	2.28831	4.88485	4.88485	0.568903	-4.02233	5.76e-05	0.000887943	ENSG00000127507	protein_coding	473.263	0.954689	0.954689	1.93816	1.93816	0.321461	-2.96984	0.00297956	0.0226991	0	1	0	0	0	0
ADGRE2	30817	0.954689	0.0226991	Immune response	XIST	ENSG00000229807	lincRNA	2.90168	-1.95296	1.95296	3.87169	-3.87169	0.821084	2.37852	0.0173823	0.0845962	ENSG00000127507	protein_coding	473.263	0.954689	0.954689	1.93816	1.93816	0.321461	-2.96984	0.00297956	0.0226991	1	0	1	0	0	0
ADGRE2	30817	0.954689	0.0226991	Leukocyte activation	HCG18	ENSG00000231074	antisense	75.416	1.5455	1.5455	2.91906	2.91906	0.210723	-7.33429	2.23e-13	2.04e-11	ENSG00000127507	protein_coding	473.263	0.954689	0.954689	1.93816	1.93816	0.321461	-2.96984	0.00297956	0.0226991	0	0	1	0	0	0
ADGRE2	30817	0.954689	0.0226991	Leukocyte activation	AC098617.1	ENSG00000233766	antisense	59.9026	2.28831	2.28831	4.88485	4.88485	0.568903	-4.02233	5.76e-05	0.000887943	ENSG00000127507	protein_coding	473.263	0.954689	0.954689	1.93816	1.93816	0.321461	-2.96984	0.00297956	0.0226991	0	1	0	0	0	0
ADGRE2	30817	0.954689	0.0226991	Leukocyte activation	XIST	ENSG00000229807	lincRNA	2.90168	-1.95296	1.95296	3.87169	-3.87169	0.821084	2.37852	0.0173823	0.0845962	ENSG00000127507	protein_coding	473.263	0.954689	0.954689	1.93816	1.93816	0.321461	-2.96984	0.00297956	0.0226991	1	0	1	0	0	0
ADGRE2	30817	0.954689	0.0226991	positive regulation of immune system process	HCG18	ENSG00000231074	antisense	75.416	1.5455	1.5455	2.91906	2.91906	0.210723	-7.33429	2.23e-13	2.04e-11	ENSG00000127507	protein_coding	473.263	0.954689	0.954689	1.93816	1.93816	0.321461	-2.96984	0.00297956	0.0226991	0	0	1	0	0	0
ADGRE2	30817	0.954689	0.0226991	positive regulation of immune system process	AC098617.1	ENSG00000233766	antisense	59.9026	2.28831	2.28831	4.88485	4.88485	0.568903	-4.02233	5.76e-05	0.000887943	ENSG00000127507	protein_coding	473.263	0.954689	0.954689	1.93816	1.93816	0.321461	-2.96984	0.00297956	0.0226991	0	1	0	0	0	0
ADGRE2	30817	0.954689	0.0226991	positive regulation of immune system process	XIST	ENSG00000229807	lincRNA	2.90168	-1.95296	1.95296	3.87169	-3.87169	0.821084	2.37852	0.0173823	0.0845962	ENSG00000127507	protein_coding	473.263	0.954689	0.954689	1.93816	1.93816	0.321461	-2.96984	0.00297956	0.0226991	1	0	1	0	0	0
ADGRE2	30817	0.954689	0.0226991	Regulation of immune system process	HCG18	ENSG00000231074	antisense	75.416	1.5455	1.5455	2.91906	2.91906	0.210723	-7.33429	2.23e-13	2.04e-11	ENSG00000127507	protein_coding	473.263	0.954689	0.954689	1.93816	1.93816	0.321461	-2.96984	0.00297956	0.0226991	0	0	1	0	0	0
ADGRE2	30817	0.954689	0.0226991	Regulation of immune system process	AC098617.1	ENSG00000233766	antisense	59.9026	2.28831	2.28831	4.88485	4.88485	0.568903	-4.02233	5.76e-05	0.000887943	ENSG00000127507	protein_coding	473.263	0.954689	0.954689	1.93816	1.93816	0.321461	-2.96984	0.00297956	0.0226991	0	1	0	0	0	0
ADGRE2	30817	0.954689	0.0226991	Regulation of immune system process	XIST	ENSG00000229807	lincRNA	2.90168	-1.95296	1.95296	3.87169	-3.87169	0.821084	2.37852	0.0173823	0.0845962	ENSG00000127507	protein_coding	473.263	0.954689	0.954689	1.93816	1.93816	0.321461	-2.96984	0.00297956	0.0226991	1	0	1	0	0	0
ADGRE3	84658	1.38142	0.0088915	Leukocyte activation	XIST	ENSG00000229807	lincRNA	2.90168	-1.95296	1.95296	3.87169	-3.87169	0.821084	2.37852	0.0173823	0.0845962	ENSG00000131355	protein_coding	27.2507	1.38142	1.38142	2.60524	2.60524	0.416855	-3.3139	0.00092003	0.0088915	0	0	1	0	0	0
ADGRE3	84658	1.38142	0.0088915	Leukocyte activation	LINC00539	ENSG00000224429	lincRNA	46.0381	1.18903	1.18903	2.27999	2.27999	0.115359	-10.3072	6.54e-25	5.25e-22	ENSG00000131355	protein_coding	27.2507	1.38142	1.38142	2.60524	2.60524	0.416855	-3.3139	0.00092003	0.0088915	1	0	0	0	0	0
ADGRE3	84658	1.38142	0.0088915	Cell activation	XIST	ENSG00000229807	lincRNA	2.90168	-1.95296	1.95296	3.87169	-3.87169	0.821084	2.37852	0.0173823	0.0845962	ENSG00000131355	protein_coding	27.2507	1.38142	1.38142	2.60524	2.60524	0.416855	-3.3139	0.00092003	0.0088915	0	0	1	0	0	0
ADGRE3	84658	1.38142	0.0088915	Cell activation	LINC00539	ENSG00000224429	lincRNA	46.0381	1.18903	1.18903	2.27999	2.27999	0.115359	-10.3072	6.54e-25	5.25e-22	ENSG00000131355	protein_coding	27.2507	1.38142	1.38142	2.60524	2.60524	0.416855	-3.3139	0.00092003	0.0088915	1	0	0	0	0	0
ADGRE3	84658	1.38142	0.0088915	Immune response	XIST	ENSG00000229807	lincRNA	2.90168	-1.95296	1.95296	3.87169	-3.87169	0.821084	2.37852	0.0173823	0.0845962	ENSG00000131355	protein_coding	27.2507	1.38142	1.38142	2.60524	2.60524	0.416855	-3.3139	0.00092003	0.0088915	0	0	1	0	0	0
ADGRE3	84658	1.38142	0.0088915	Immune response	LINC00539	ENSG00000224429	lincRNA	46.0381	1.18903	1.18903	2.27999	2.27999	0.115359	-10.3072	6.54e-25	5.25e-22	ENSG00000131355	protein_coding	27.2507	1.38142	1.38142	2.60524	2.60524	0.416855	-3.3139	0.00092003	0.0088915	1	0	0	0	0	0
ADGRE5	976	0.657402	0.0544763	Leukocyte activation	AC098617.1	ENSG00000233766	antisense	59.9026	2.28831	2.28831	4.88485	4.88485	0.568903	-4.02233	5.76e-05	0.000887943	ENSG00000123146	protein_coding	1708.81	0.657402	0.657402	1.57724	1.57724	0.253217	-2.5962	0.00942614	0.0544763	0	1	0	0	0	0
ADGRE5	976	0.657402	0.0544763	Leukocyte activation	XIST	ENSG00000229807	lincRNA	2.90168	-1.95296	1.95296	3.87169	-3.87169	0.821084	2.37852	0.0173823	0.0845962	ENSG00000123146	protein_coding	1708.81	0.657402	0.657402	1.57724	1.57724	0.253217	-2.5962	0.00942614	0.0544763	1	0	0	0	0	0
ADGRE5	976	0.657402	0.0544763	Leukocyte activation	HCG18	ENSG00000231074	antisense	75.416	1.5455	1.5455	2.91906	2.91906	0.210723	-7.33429	2.23e-13	2.04e-11	ENSG00000123146	protein_coding	1708.81	0.657402	0.657402	1.57724	1.57724	0.253217	-2.5962	0.00942614	0.0544763	0	0	1	0	0	0
ADGRE5	976	0.657402	0.0544763	Cell activation	AC098617.1	ENSG00000233766	antisense	59.9026	2.28831	2.28831	4.88485	4.88485	0.568903	-4.02233	5.76e-05	0.000887943	ENSG00000123146	protein_coding	1708.81	0.657402	0.657402	1.57724	1.57724	0.253217	-2.5962	0.00942614	0.0544763	0	1	0	0	0	0
ADGRE5	976	0.657402	0.0544763	Cell activation	XIST	ENSG00000229807	lincRNA	2.90168	-1.95296	1.95296	3.87169	-3.87169	0.821084	2.37852	0.0173823	0.0845962	ENSG00000123146	protein_coding	1708.81	0.657402	0.657402	1.57724	1.57724	0.253217	-2.5962	0.00942614	0.0544763	1	0	0	0	0	0
ADGRE5	976	0.657402	0.0544763	Cell activation	HCG18	ENSG00000231074	antisense	75.416	1.5455	1.5455	2.91906	2.91906	0.210723	-7.33429	2.23e-13	2.04e-11	ENSG00000123146	protein_coding	1708.81	0.657402	0.657402	1.57724	1.57724	0.253217	-2.5962	0.00942614	0.0544763	0	0	1	0	0	0
ADGRE5	976	0.657402	0.0544763	Immune response	AC098617.1	ENSG00000233766	antisense	59.9026	2.28831	2.28831	4.88485	4.88485	0.568903	-4.02233	5.76e-05	0.000887943	ENSG00000123146	protein_coding	1708.81	0.657402	0.657402	1.57724	1.57724	0.253217	-2.5962	0.00942614	0.0544763	0	1	0	0	0	0
ADGRE5	976	0.657402	0.0544763	Immune response	XIST	ENSG00000229807	lincRNA	2.90168	-1.95296	1.95296	3.87169	-3.87169	0.821084	2.37852	0.0173823	0.0845962	ENSG00000123146	protein_coding	1708.81	0.657402	0.657402	1.57724	1.57724	0.253217	-2.5962	0.00942614	0.0544763	1	0	0	0	0	0
ADGRE5	976	0.657402	0.0544763	Immune response	HCG18	ENSG00000231074	antisense	75.416	1.5455	1.5455	2.91906	2.91906	0.210723	-7.33429	2.23e-13	2.04e-11	ENSG00000123146	protein_coding	1708.81	0.657402	0.657402	1.57724	1.57724	0.253217	-2.5962	0.00942614	0.0544763	0	0	1	0	0	0
AIF1	199	1.8177	1e-06	Leukocyte activation	AC098617.1	ENSG00000233766	antisense	59.9026	2.28831	2.28831	4.88485	4.88485	0.568903	-4.02233	5.76e-05	0.000887943	ENSG00000204472	protein_coding	344.194	1.8177	1.8177	3.52519	3.52519	0.304014	-5.97901	2.25e-09	9.35e-08	1	0	0	0	0	0
AIF1	199	1.8177	1e-06	Leukocyte activation	XIST	ENSG00000229807	lincRNA	2.90168	-1.95296	1.95296	3.87169	-3.87169	0.821084	2.37852	0.0173823	0.0845962	ENSG00000204472	protein_coding	344.194	1.8177	1.8177	3.52519	3.52519	0.304014	-5.97901	2.25e-09	9.35e-08	0	1	0	0	0	0
AIF1	199	1.8177	1e-06	Leukocyte activation	AC090587.2	ENSG00000229368	sense_overlapping	21.1119	-0.949224	0.949224	1.93083	-1.93083	0.26168	3.62743	0.000286262	0.00342001	ENSG00000204472	protein_coding	344.194	1.8177	1.8177	3.52519	3.52519	0.304014	-5.97901	2.25e-09	9.35e-08	0	0	1	0	0	0
AIF1	199	1.8177	1e-06	Leukocyte activation	HCG18	ENSG00000231074	antisense	75.416	1.5455	1.5455	2.91906	2.91906	0.210723	-7.33429	2.23e-13	2.04e-11	ENSG00000204472	protein_coding	344.194	1.8177	1.8177	3.52519	3.52519	0.304014	-5.97901	2.25e-09	9.35e-08	0	0	1	0	0	0
AIF1	199	1.8177	1e-06	Leukocyte activation	NUTM2A-AS1	ENSG00000223482	antisense	537.978	0.919167	0.919167	1.89102	1.89102	0.150093	-6.12399	9.13e-10	4.05e-08	ENSG00000204472	protein_coding	344.194	1.8177	1.8177	3.52519	3.52519	0.304014	-5.97901	2.25e-09	9.35e-08	0	0	1	0	0	0
AIF1	199	1.8177	1e-06	Leukocyte activation	LINC00402	ENSG00000235532	lincRNA	21.0016	1.17276	1.17276	2.25443	2.25443	0.357938	-3.27643	0.00105129	0.00992655	ENSG00000204472	protein_coding	344.194	1.8177	1.8177	3.52519	3.52519	0.304014	-5.97901	2.25e-09	9.35e-08	1	0	1	0	0	0
AIF1	199	1.8177	1e-06	positive regulation of immune system process	AC098617.1	ENSG00000233766	antisense	59.9026	2.28831	2.28831	4.88485	4.88485	0.568903	-4.02233	5.76e-05	0.000887943	ENSG00000204472	protein_coding	344.194	1.8177	1.8177	3.52519	3.52519	0.304014	-5.97901	2.25e-09	9.35e-08	1	0	0	0	0	0
AIF1	199	1.8177	1e-06	positive regulation of immune system process	XIST	ENSG00000229807	lincRNA	2.90168	-1.95296	1.95296	3.87169	-3.87169	0.821084	2.37852	0.0173823	0.0845962	ENSG00000204472	protein_coding	344.194	1.8177	1.8177	3.52519	3.52519	0.304014	-5.97901	2.25e-09	9.35e-08	0	1	0	0	0	0
AIF1	199	1.8177	1e-06	positive regulation of immune system process	AC090587.2	ENSG00000229368	sense_overlapping	21.1119	-0.949224	0.949224	1.93083	-1.93083	0.26168	3.62743	0.000286262	0.00342001	ENSG00000204472	protein_coding	344.194	1.8177	1.8177	3.52519	3.52519	0.304014	-5.97901	2.25e-09	9.35e-08	0	0	1	0	0	0
AIF1	199	1.8177	1e-06	positive regulation of immune system process	HCG18	ENSG00000231074	antisense	75.416	1.5455	1.5455	2.91906	2.91906	0.210723	-7.33429	2.23e-13	2.04e-11	ENSG00000204472	protein_coding	344.194	1.8177	1.8177	3.52519	3.52519	0.304014	-5.97901	2.25e-09	9.35e-08	0	0	1	0	0	0
AIF1	199	1.8177	1e-06	positive regulation of immune system process	NUTM2A-AS1	ENSG00000223482	antisense	537.978	0.919167	0.919167	1.89102	1.89102	0.150093	-6.12399	9.13e-10	4.05e-08	ENSG00000204472	protein_coding	344.194	1.8177	1.8177	3.52519	3.52519	0.304014	-5.97901	2.25e-09	9.35e-08	0	0	1	0	0	0
AIF1	199	1.8177	1e-06	positive regulation of immune system process	LINC00402	ENSG00000235532	lincRNA	21.0016	1.17276	1.17276	2.25443	2.25443	0.357938	-3.27643	0.00105129	0.00992655	ENSG00000204472	protein_coding	344.194	1.8177	1.8177	3.52519	3.52519	0.304014	-5.97901	2.25e-09	9.35e-08	1	0	1	0	0	0
AIF1	199	1.8177	1e-06	Regulation of immune system process	AC098617.1	ENSG00000233766	antisense	59.9026	2.28831	2.28831	4.88485	4.88485	0.568903	-4.02233	5.76e-05	0.000887943	ENSG00000204472	protein_coding	344.194	1.8177	1.8177	3.52519	3.52519	0.304014	-5.97901	2.25e-09	9.35e-08	1	0	0	0	0	0
AIF1	199	1.8177	1e-06	Regulation of immune system process	XIST	ENSG00000229807	lincRNA	2.90168	-1.95296	1.95296	3.87169	-3.87169	0.821084	2.37852	0.0173823	0.0845962	ENSG00000204472	protein_coding	344.194	1.8177	1.8177	3.52519	3.52519	0.304014	-5.97901	2.25e-09	9.35e-08	0	1	0	0	0	0
AIF1	199	1.8177	1e-06	Regulation of immune system process	AC090587.2	ENSG00000229368	sense_overlapping	21.1119	-0.949224	0.949224	1.93083	-1.93083	0.26168	3.62743	0.000286262	0.00342001	ENSG00000204472	protein_coding	344.194	1.8177	1.8177	3.52519	3.52519	0.304014	-5.97901	2.25e-09	9.35e-08	0	0	1	0	0	0
AIF1	199	1.8177	1e-06	Regulation of immune system process	HCG18	ENSG00000231074	antisense	75.416	1.5455	1.5455	2.91906	2.91906	0.210723	-7.33429	2.23e-13	2.04e-11	ENSG00000204472	protein_coding	344.194	1.8177	1.8177	3.52519	3.52519	0.304014	-5.97901	2.25e-09	9.35e-08	0	0	1	0	0	0
AIF1	199	1.8177	1e-06	Regulation of immune system process	NUTM2A-AS1	ENSG00000223482	antisense	537.978	0.919167	0.919167	1.89102	1.89102	0.150093	-6.12399	9.13e-10	4.05e-08	ENSG00000204472	protein_coding	344.194	1.8177	1.8177	3.52519	3.52519	0.304014	-5.97901	2.25e-09	9.35e-08	0	0	1	0	0	0
AIF1	199	1.8177	1e-06	Regulation of immune system process	LINC00402	ENSG00000235532	lincRNA	21.0016	1.17276	1.17276	2.25443	2.25443	0.357938	-3.27643	0.00105129	0.00992655	ENSG00000204472	protein_coding	344.194	1.8177	1.8177	3.52519	3.52519	0.304014	-5.97901	2.25e-09	9.35e-08	1	0	1	0	0	0
AIF1	199	1.8177	1e-06	Immune response	AC098617.1	ENSG00000233766	antisense	59.9026	2.28831	2.28831	4.88485	4.88485	0.568903	-4.02233	5.76e-05	0.000887943	ENSG00000204472	protein_coding	344.194	1.8177	1.8177	3.52519	3.52519	0.304014	-5.97901	2.25e-09	9.35e-08	1	0	0	0	0	0
AIF1	199	1.8177	1e-06	Immune response	XIST	ENSG00000229807	lincRNA	2.90168	-1.95296	1.95296	3.87169	-3.87169	0.821084	2.37852	0.0173823	0.0845962	ENSG00000204472	protein_coding	344.194	1.8177	1.8177	3.52519	3.52519	0.304014	-5.97901	2.25e-09	9.35e-08	0	1	0	0	0	0
AIF1	199	1.8177	1e-06	Immune response	AC090587.2	ENSG00000229368	sense_overlapping	21.1119	-0.949224	0.949224	1.93083	-1.93083	0.26168	3.62743	0.000286262	0.00342001	ENSG00000204472	protein_coding	344.194	1.8177	1.8177	3.52519	3.52519	0.304014	-5.97901	2.25e-09	9.35e-08	0	0	1	0	0	0
AIF1	199	1.8177	1e-06	Immune response	HCG18	ENSG00000231074	antisense	75.416	1.5455	1.5455	2.91906	2.91906	0.210723	-7.33429	2.23e-13	2.04e-11	ENSG00000204472	protein_coding	344.194	1.8177	1.8177	3.52519	3.52519	0.304014	-5.97901	2.25e-09	9.35e-08	0	0	1	0	0	0
AIF1	199	1.8177	1e-06	Immune response	NUTM2A-AS1	ENSG00000223482	antisense	537.978	0.919167	0.919167	1.89102	1.89102	0.150093	-6.12399	9.13e-10	4.05e-08	ENSG00000204472	protein_coding	344.194	1.8177	1.8177	3.52519	3.52519	0.304014	-5.97901	2.25e-09	9.35e-08	0	0	1	0	0	0
AIF1	199	1.8177	1e-06	Immune response	LINC00402	ENSG00000235532	lincRNA	21.0016	1.17276	1.17276	2.25443	2.25443	0.357938	-3.27643	0.00105129	0.00992655	ENSG00000204472	protein_coding	344.194	1.8177	1.8177	3.52519	3.52519	0.304014	-5.97901	2.25e-09	9.35e-08	1	0	1	0	0	0
AIF1	199	1.8177	1e-06	Cell activation	AC098617.1	ENSG00000233766	antisense	59.9026	2.28831	2.28831	4.88485	4.88485	0.568903	-4.02233	5.76e-05	0.000887943	ENSG00000204472	protein_coding	344.194	1.8177	1.8177	3.52519	3.52519	0.304014	-5.97901	2.25e-09	9.35e-08	1	0	0	0	0	0
AIF1	199	1.8177	1e-06	Cell activation	XIST	ENSG00000229807	lincRNA	2.90168	-1.95296	1.95296	3.87169	-3.87169	0.821084	2.37852	0.0173823	0.0845962	ENSG00000204472	protein_coding	344.194	1.8177	1.8177	3.52519	3.52519	0.304014	-5.97901	2.25e-09	9.35e-08	0	1	0	0	0	0
AIF1	199	1.8177	1e-06	Cell activation	AC090587.2	ENSG00000229368	sense_overlapping	21.1119	-0.949224	0.949224	1.93083	-1.93083	0.26168	3.62743	0.000286262	0.00342001	ENSG00000204472	protein_coding	344.194	1.8177	1.8177	3.52519	3.52519	0.304014	-5.97901	2.25e-09	9.35e-08	0	0	1	0	0	0
AIF1	199	1.8177	1e-06	Cell activation	HCG18	ENSG00000231074	antisense	75.416	1.5455	1.5455	2.91906	2.91906	0.210723	-7.33429	2.23e-13	2.04e-11	ENSG00000204472	protein_coding	344.194	1.8177	1.8177	3.52519	3.52519	0.304014	-5.97901	2.25e-09	9.35e-08	0	0	1	0	0	0
AIF1	199	1.8177	1e-06	Cell activation	NUTM2A-AS1	ENSG00000223482	antisense	537.978	0.919167	0.919167	1.89102	1.89102	0.150093	-6.12399	9.13e-10	4.05e-08	ENSG00000204472	protein_coding	344.194	1.8177	1.8177	3.52519	3.52519	0.304014	-5.97901	2.25e-09	9.35e-08	0	0	1	0	0	0
AIF1	199	1.8177	1e-06	Cell activation	LINC00402	ENSG00000235532	lincRNA	21.0016	1.17276	1.17276	2.25443	2.25443	0.357938	-3.27643	0.00105129	0.00992655	ENSG00000204472	protein_coding	344.194	1.8177	1.8177	3.52519	3.52519	0.304014	-5.97901	2.25e-09	9.35e-08	1	0	1	0	0	0
ALDOA	226	-1.97947	1e-06	Leukocyte activation	LINC00402	ENSG00000235532	lincRNA	21.0016	1.17276	1.17276	2.25443	2.25443	0.357938	-3.27643	0.00105129	0.00992655	ENSG00000149925	protein_coding	1048.45	-1.97947	1.97947	3.94347	-3.94347	0.165073	11.9914	3.94e-33	7.12e-30	1	0	0	0	0	0
ALDOA	226	-1.97947	1e-06	Leukocyte activation	LINC00857	ENSG00000237523	lincRNA	86.9712	0.612784	0.612784	1.52921	1.52921	0.264067	-2.32056	0.0203104	0.0940107	ENSG00000149925	protein_coding	1048.45	-1.97947	1.97947	3.94347	-3.94347	0.165073	11.9914	3.94e-33	7.12e-30	1	0	0	0	0	0
ALDOA	226	-1.97947	1e-06	Leukocyte activation	LINC00887	ENSG00000214145	lincRNA	20.7607	1.12502	1.12502	2.18104	2.18104	0.27269	-4.12562	3.7e-05	0.000606955	ENSG00000149925	protein_coding	1048.45	-1.97947	1.97947	3.94347	-3.94347	0.165073	11.9914	3.94e-33	7.12e-30	1	0	1	0	0	0
ALDOA	226	-1.97947	1e-06	Leukocyte activation	RFPL1S	ENSG00000225465	antisense	112.286	-1.3292	1.3292	2.51264	-2.51264	0.392941	3.3827	0.000717758	0.00726883	ENSG00000149925	protein_coding	1048.45	-1.97947	1.97947	3.94347	-3.94347	0.165073	11.9914	3.94e-33	7.12e-30	1	0	0	0	0	0
ALDOA	226	-1.97947	1e-06	Leukocyte activation	AC098617.1	ENSG00000233766	antisense	59.9026	2.28831	2.28831	4.88485	4.88485	0.568903	-4.02233	5.76e-05	0.000887943	ENSG00000149925	protein_coding	1048.45	-1.97947	1.97947	3.94347	-3.94347	0.165073	11.9914	3.94e-33	7.12e-30	1	0	0	0	0	0
ALDOA	226	-1.97947	1e-06	Leukocyte activation	XIST	ENSG00000229807	lincRNA	2.90168	-1.95296	1.95296	3.87169	-3.87169	0.821084	2.37852	0.0173823	0.0845962	ENSG00000149925	protein_coding	1048.45	-1.97947	1.97947	3.94347	-3.94347	0.165073	11.9914	3.94e-33	7.12e-30	1	1	0	0	0	0
ALDOA	226	-1.97947	1e-06	Leukocyte activation	IL21R-AS1	ENSG00000259954	antisense	42.1421	-1.11215	1.11215	2.16168	-2.16168	0.397111	2.80061	0.00510053	0.0342791	ENSG00000149925	protein_coding	1048.45	-1.97947	1.97947	3.94347	-3.94347	0.165073	11.9914	3.94e-33	7.12e-30	0	1	0	0	0	0
ALDOA	226	-1.97947	1e-06	Leukocyte activation	LINC00115	ENSG00000225880	lincRNA	165.078	0.713522	0.713522	1.6398	1.6398	0.184414	-3.86912	0.000109228	0.00153343	ENSG00000149925	protein_coding	1048.45	-1.97947	1.97947	3.94347	-3.94347	0.165073	11.9914	3.94e-33	7.12e-30	1	0	0	0	0	0
ALDOA	226	-1.97947	1e-06	Leukocyte activation	LINC01001	ENSG00000230724	lincRNA	58.4377	2.82524	2.82524	7.08732	7.08732	0.475376	-5.94317	2.8e-09	1.14e-07	ENSG00000149925	protein_coding	1048.45	-1.97947	1.97947	3.94347	-3.94347	0.165073	11.9914	3.94e-33	7.12e-30	0	1	0	0	0	0
ALDOA	226	-1.97947	1e-06	Leukocyte activation	PART1	ENSG00000152931	lincRNA	2177.25	-0.961751	0.961751	1.94767	-1.94767	0.390078	2.46553	0.013681	0.0712191	ENSG00000149925	protein_coding	1048.45	-1.97947	1.97947	3.94347	-3.94347	0.165073	11.9914	3.94e-33	7.12e-30	0	0	1	0	0	0
ALDOA	226	-1.97947	1e-06	Leukocyte activation	EZR-AS1	ENSG00000233893	antisense	3.88252	1.29286	1.29286	2.45014	2.45014	0.494423	-2.61489	0.00892554	0.052298	ENSG00000149925	protein_coding	1048.45	-1.97947	1.97947	3.94347	-3.94347	0.165073	11.9914	3.94e-33	7.12e-30	1	0	0	0	0	0
ALDOA	226	-1.97947	1e-06	Immune response	LINC00402	ENSG00000235532	lincRNA	21.0016	1.17276	1.17276	2.25443	2.25443	0.357938	-3.27643	0.00105129	0.00992655	ENSG00000149925	protein_coding	1048.45	-1.97947	1.97947	3.94347	-3.94347	0.165073	11.9914	3.94e-33	7.12e-30	1	0	0	0	0	0
ALDOA	226	-1.97947	1e-06	Immune response	LINC00857	ENSG00000237523	lincRNA	86.9712	0.612784	0.612784	1.52921	1.52921	0.264067	-2.32056	0.0203104	0.0940107	ENSG00000149925	protein_coding	1048.45	-1.97947	1.97947	3.94347	-3.94347	0.165073	11.9914	3.94e-33	7.12e-30	1	0	0	0	0	0
ALDOA	226	-1.97947	1e-06	Immune response	LINC00887	ENSG00000214145	lincRNA	20.7607	1.12502	1.12502	2.18104	2.18104	0.27269	-4.12562	3.7e-05	0.000606955	ENSG00000149925	protein_coding	1048.45	-1.97947	1.97947	3.94347	-3.94347	0.165073	11.9914	3.94e-33	7.12e-30	1	0	1	0	0	0
ALDOA	226	-1.97947	1e-06	Immune response	RFPL1S	ENSG00000225465	antisense	112.286	-1.3292	1.3292	2.51264	-2.51264	0.392941	3.3827	0.000717758	0.00726883	ENSG00000149925	protein_coding	1048.45	-1.97947	1.97947	3.94347	-3.94347	0.165073	11.9914	3.94e-33	7.12e-30	1	0	0	0	0	0
ALDOA	226	-1.97947	1e-06	Immune response	AC098617.1	ENSG00000233766	antisense	59.9026	2.28831	2.28831	4.88485	4.88485	0.568903	-4.02233	5.76e-05	0.000887943	ENSG00000149925	protein_coding	1048.45	-1.97947	1.97947	3.94347	-3.94347	0.165073	11.9914	3.94e-33	7.12e-30	1	0	0	0	0	0
ALDOA	226	-1.97947	1e-06	Immune response	XIST	ENSG00000229807	lincRNA	2.90168	-1.95296	1.95296	3.87169	-3.87169	0.821084	2.37852	0.0173823	0.0845962	ENSG00000149925	protein_coding	1048.45	-1.97947	1.97947	3.94347	-3.94347	0.165073	11.9914	3.94e-33	7.12e-30	1	1	0	0	0	0
ALDOA	226	-1.97947	1e-06	Immune response	IL21R-AS1	ENSG00000259954	antisense	42.1421	-1.11215	1.11215	2.16168	-2.16168	0.397111	2.80061	0.00510053	0.0342791	ENSG00000149925	protein_coding	1048.45	-1.97947	1.97947	3.94347	-3.94347	0.165073	11.9914	3.94e-33	7.12e-30	0	1	0	0	0	0
ALDOA	226	-1.97947	1e-06	Immune response	LINC00115	ENSG00000225880	lincRNA	165.078	0.713522	0.713522	1.6398	1.6398	0.184414	-3.86912	0.000109228	0.00153343	ENSG00000149925	protein_coding	1048.45	-1.97947	1.97947	3.94347	-3.94347	0.165073	11.9914	3.94e-33	7.12e-30	1	0	0	0	0	0
ALDOA	226	-1.97947	1e-06	Immune response	LINC01001	ENSG00000230724	lincRNA	58.4377	2.82524	2.82524	7.08732	7.08732	0.475376	-5.94317	2.8e-09	1.14e-07	ENSG00000149925	protein_coding	1048.45	-1.97947	1.97947	3.94347	-3.94347	0.165073	11.9914	3.94e-33	7.12e-30	0	1	0	0	0	0
ALDOA	226	-1.97947	1e-06	Immune response	PART1	ENSG00000152931	lincRNA	2177.25	-0.961751	0.961751	1.94767	-1.94767	0.390078	2.46553	0.013681	0.0712191	ENSG00000149925	protein_coding	1048.45	-1.97947	1.97947	3.94347	-3.94347	0.165073	11.9914	3.94e-33	7.12e-30	0	0	1	0	0	0
ALDOA	226	-1.97947	1e-06	Immune response	EZR-AS1	ENSG00000233893	antisense	3.88252	1.29286	1.29286	2.45014	2.45014	0.494423	-2.61489	0.00892554	0.052298	ENSG00000149925	protein_coding	1048.45	-1.97947	1.97947	3.94347	-3.94347	0.165073	11.9914	3.94e-33	7.12e-30	1	0	0	0	0	0
ALDOA	226	-1.97947	1e-06	Cell activation	LINC00402	ENSG00000235532	lincRNA	21.0016	1.17276	1.17276	2.25443	2.25443	0.357938	-3.27643	0.00105129	0.00992655	ENSG00000149925	protein_coding	1048.45	-1.97947	1.97947	3.94347	-3.94347	0.165073	11.9914	3.94e-33	7.12e-30	1	0	0	0	0	0
ALDOA	226	-1.97947	1e-06	Cell activation	LINC00857	ENSG00000237523	lincRNA	86.9712	0.612784	0.612784	1.52921	1.52921	0.264067	-2.32056	0.0203104	0.0940107	ENSG00000149925	protein_coding	1048.45	-1.97947	1.97947	3.94347	-3.94347	0.165073	11.9914	3.94e-33	7.12e-30	1	0	0	0	0	0
ALDOA	226	-1.97947	1e-06	Cell activation	LINC00887	ENSG00000214145	lincRNA	20.7607	1.12502	1.12502	2.18104	2.18104	0.27269	-4.12562	3.7e-05	0.000606955	ENSG00000149925	protein_coding	1048.45	-1.97947	1.97947	3.94347	-3.94347	0.165073	11.9914	3.94e-33	7.12e-30	1	0	1	0	0	0
ALDOA	226	-1.97947	1e-06	Cell activation	RFPL1S	ENSG00000225465	antisense	112.286	-1.3292	1.3292	2.51264	-2.51264	0.392941	3.3827	0.000717758	0.00726883	ENSG00000149925	protein_coding	1048.45	-1.97947	1.97947	3.94347	-3.94347	0.165073	11.9914	3.94e-33	7.12e-30	1	0	0	0	0	0
ALDOA	226	-1.97947	1e-06	Cell activation	AC098617.1	ENSG00000233766	antisense	59.9026	2.28831	2.28831	4.88485	4.88485	0.568903	-4.02233	5.76e-05	0.000887943	ENSG00000149925	protein_coding	1048.45	-1.97947	1.97947	3.94347	-3.94347	0.165073	11.9914	3.94e-33	7.12e-30	1	0	0	0	0	0
ALDOA	226	-1.97947	1e-06	Cell activation	XIST	ENSG00000229807	lincRNA	2.90168	-1.95296	1.95296	3.87169	-3.87169	0.821084	2.37852	0.0173823	0.0845962	ENSG00000149925	protein_coding	1048.45	-1.97947	1.97947	3.94347	-3.94347	0.165073	11.9914	3.94e-33	7.12e-30	1	1	0	0	0	0
ALDOA	226	-1.97947	1e-06	Cell activation	IL21R-AS1	ENSG00000259954	antisense	42.1421	-1.11215	1.11215	2.16168	-2.16168	0.397111	2.80061	0.00510053	0.0342791	ENSG00000149925	protein_coding	1048.45	-1.97947	1.97947	3.94347	-3.94347	0.165073	11.9914	3.94e-33	7.12e-30	0	1	0	0	0	0
ALDOA	226	-1.97947	1e-06	Cell activation	LINC00115	ENSG00000225880	lincRNA	165.078	0.713522	0.713522	1.6398	1.6398	0.184414	-3.86912	0.000109228	0.00153343	ENSG00000149925	protein_coding	1048.45	-1.97947	1.97947	3.94347	-3.94347	0.165073	11.9914	3.94e-33	7.12e-30	1	0	0	0	0	0
ALDOA	226	-1.97947	1e-06	Cell activation	LINC01001	ENSG00000230724	lincRNA	58.4377	2.82524	2.82524	7.08732	7.08732	0.475376	-5.94317	2.8e-09	1.14e-07	ENSG00000149925	protein_coding	1048.45	-1.97947	1.97947	3.94347	-3.94347	0.165073	11.9914	3.94e-33	7.12e-30	0	1	0	0	0	0
ALDOA	226	-1.97947	1e-06	Cell activation	PART1	ENSG00000152931	lincRNA	2177.25	-0.961751	0.961751	1.94767	-1.94767	0.390078	2.46553	0.013681	0.0712191	ENSG00000149925	protein_coding	1048.45	-1.97947	1.97947	3.94347	-3.94347	0.165073	11.9914	3.94e-33	7.12e-30	0	0	1	0	0	0
ALDOA	226	-1.97947	1e-06	Cell activation	EZR-AS1	ENSG00000233893	antisense	3.88252	1.29286	1.29286	2.45014	2.45014	0.494423	-2.61489	0.00892554	0.052298	ENSG00000149925	protein_coding	1048.45	-1.97947	1.97947	3.94347	-3.94347	0.165073	11.9914	3.94e-33	7.12e-30	1	0	0	0	0	0
ANXA2	302	0.812411	0.00681565	Leukocyte activation	LIPE-AS1	ENSG00000213904	antisense	59.5084	-0.655041	0.655041	1.57466	-1.57466	0.126321	5.18551	2.15e-07	6.17e-06	ENSG00000182718	protein_coding	16888.5	0.812411	0.812411	1.75614	1.75614	0.238601	-3.4049	0.00066189	0.00681565	0	0	0	0	1	0
ANXA2	302	0.812411	0.00681565	Leukocyte activation	AC098617.1	ENSG00000233766	antisense	59.9026	2.28831	2.28831	4.88485	4.88485	0.568903	-4.02233	5.76e-05	0.000887943	ENSG00000182718	protein_coding	16888.5	0.812411	0.812411	1.75614	1.75614	0.238601	-3.4049	0.00066189	0.00681565	0	1	0	0	0	0
ANXA2	302	0.812411	0.00681565	Leukocyte activation	RFPL1S	ENSG00000225465	antisense	112.286	-1.3292	1.3292	2.51264	-2.51264	0.392941	3.3827	0.000717758	0.00726883	ENSG00000182718	protein_coding	16888.5	0.812411	0.812411	1.75614	1.75614	0.238601	-3.4049	0.00066189	0.00681565	0	1	0	0	0	0
ANXA2	302	0.812411	0.00681565	Cell activation	LIPE-AS1	ENSG00000213904	antisense	59.5084	-0.655041	0.655041	1.57466	-1.57466	0.126321	5.18551	2.15e-07	6.17e-06	ENSG00000182718	protein_coding	16888.5	0.812411	0.812411	1.75614	1.75614	0.238601	-3.4049	0.00066189	0.00681565	0	0	0	0	1	0
ANXA2	302	0.812411	0.00681565	Cell activation	AC098617.1	ENSG00000233766	antisense	59.9026	2.28831	2.28831	4.88485	4.88485	0.568903	-4.02233	5.76e-05	0.000887943	ENSG00000182718	protein_coding	16888.5	0.812411	0.812411	1.75614	1.75614	0.238601	-3.4049	0.00066189	0.00681565	0	1	0	0	0	0
ANXA2	302	0.812411	0.00681565	Cell activation	RFPL1S	ENSG00000225465	antisense	112.286	-1.3292	1.3292	2.51264	-2.51264	0.392941	3.3827	0.000717758	0.00726883	ENSG00000182718	protein_coding	16888.5	0.812411	0.812411	1.75614	1.75614	0.238601	-3.4049	0.00066189	0.00681565	0	1	0	0	0	0
ANXA2	302	0.812411	0.00681565	Immune response	LIPE-AS1	ENSG00000213904	antisense	59.5084	-0.655041	0.655041	1.57466	-1.57466	0.126321	5.18551	2.15e-07	6.17e-06	ENSG00000182718	protein_coding	16888.5	0.812411	0.812411	1.75614	1.75614	0.238601	-3.4049	0.00066189	0.00681565	0	0	0	0	1	0
ANXA2	302	0.812411	0.00681565	Immune response	AC098617.1	ENSG00000233766	antisense	59.9026	2.28831	2.28831	4.88485	4.88485	0.568903	-4.02233	5.76e-05	0.000887943	ENSG00000182718	protein_coding	16888.5	0.812411	0.812411	1.75614	1.75614	0.238601	-3.4049	0.00066189	0.00681565	0	1	0	0	0	0
ANXA2	302	0.812411	0.00681565	Immune response	RFPL1S	ENSG00000225465	antisense	112.286	-1.3292	1.3292	2.51264	-2.51264	0.392941	3.3827	0.000717758	0.00726883	ENSG00000182718	protein_coding	16888.5	0.812411	0.812411	1.75614	1.75614	0.238601	-3.4049	0.00066189	0.00681565	0	1	0	0	0	0
ARPC1B	10095	-0.689045	0.00613507	Regulation of immune system process	MRPL23-AS1	ENSG00000226416	antisense	37.4291	1.54795	1.54795	2.92402	2.92402	0.310507	-4.98524	6.19e-07	1.62e-05	ENSG00000130429	protein_coding	92.5292	-0.689045	0.689045	1.61222	-1.61222	0.200313	3.43984	0.000582055	0.00613507	1	0	1	0	0	0
ARPC1B	10095	-0.689045	0.00613507	Regulation of immune system process	AC144831.1	ENSG00000261888	lincRNA	126.741	0.740416	0.740416	1.67066	1.67066	0.309023	-2.39599	0.0165757	0.0818579	ENSG00000130429	protein_coding	92.5292	-0.689045	0.689045	1.61222	-1.61222	0.200313	3.43984	0.000582055	0.00613507	1	0	1	0	0	0
ARPC1B	10095	-0.689045	0.00613507	Regulation of immune system process	AC098617.1	ENSG00000233766	antisense	59.9026	2.28831	2.28831	4.88485	4.88485	0.568903	-4.02233	5.76e-05	0.000887943	ENSG00000130429	protein_coding	92.5292	-0.689045	0.689045	1.61222	-1.61222	0.200313	3.43984	0.000582055	0.00613507	0	1	0	0	0	0
ARPC1B	10095	-0.689045	0.00613507	Regulation of immune system process	XIST	ENSG00000229807	lincRNA	2.90168	-1.95296	1.95296	3.87169	-3.87169	0.821084	2.37852	0.0173823	0.0845962	ENSG00000130429	protein_coding	92.5292	-0.689045	0.689045	1.61222	-1.61222	0.200313	3.43984	0.000582055	0.00613507	0	1	0	0	0	0
ARPC1B	10095	-0.689045	0.00613507	positive regulation of immune system process	MRPL23-AS1	ENSG00000226416	antisense	37.4291	1.54795	1.54795	2.92402	2.92402	0.310507	-4.98524	6.19e-07	1.62e-05	ENSG00000130429	protein_coding	92.5292	-0.689045	0.689045	1.61222	-1.61222	0.200313	3.43984	0.000582055	0.00613507	1	0	1	0	0	0
ARPC1B	10095	-0.689045	0.00613507	positive regulation of immune system process	AC144831.1	ENSG00000261888	lincRNA	126.741	0.740416	0.740416	1.67066	1.67066	0.309023	-2.39599	0.0165757	0.0818579	ENSG00000130429	protein_coding	92.5292	-0.689045	0.689045	1.61222	-1.61222	0.200313	3.43984	0.000582055	0.00613507	1	0	1	0	0	0
ARPC1B	10095	-0.689045	0.00613507	positive regulation of immune system process	AC098617.1	ENSG00000233766	antisense	59.9026	2.28831	2.28831	4.88485	4.88485	0.568903	-4.02233	5.76e-05	0.000887943	ENSG00000130429	protein_coding	92.5292	-0.689045	0.689045	1.61222	-1.61222	0.200313	3.43984	0.000582055	0.00613507	0	1	0	0	0	0
ARPC1B	10095	-0.689045	0.00613507	positive regulation of immune system process	XIST	ENSG00000229807	lincRNA	2.90168	-1.95296	1.95296	3.87169	-3.87169	0.821084	2.37852	0.0173823	0.0845962	ENSG00000130429	protein_coding	92.5292	-0.689045	0.689045	1.61222	-1.61222	0.200313	3.43984	0.000582055	0.00613507	0	1	0	0	0	0
ARPC1B	10095	-0.689045	0.00613507	Immune response	MRPL23-AS1	ENSG00000226416	antisense	37.4291	1.54795	1.54795	2.92402	2.92402	0.310507	-4.98524	6.19e-07	1.62e-05	ENSG00000130429	protein_coding	92.5292	-0.689045	0.689045	1.61222	-1.61222	0.200313	3.43984	0.000582055	0.00613507	1	0	1	0	0	0
ARPC1B	10095	-0.689045	0.00613507	Immune response	AC144831.1	ENSG00000261888	lincRNA	126.741	0.740416	0.740416	1.67066	1.67066	0.309023	-2.39599	0.0165757	0.0818579	ENSG00000130429	protein_coding	92.5292	-0.689045	0.689045	1.61222	-1.61222	0.200313	3.43984	0.000582055	0.00613507	1	0	1	0	0	0
ARPC1B	10095	-0.689045	0.00613507	Immune response	AC098617.1	ENSG00000233766	antisense	59.9026	2.28831	2.28831	4.88485	4.88485	0.568903	-4.02233	5.76e-05	0.000887943	ENSG00000130429	protein_coding	92.5292	-0.689045	0.689045	1.61222	-1.61222	0.200313	3.43984	0.000582055	0.00613507	0	1	0	0	0	0
ARPC1B	10095	-0.689045	0.00613507	Immune response	XIST	ENSG00000229807	lincRNA	2.90168	-1.95296	1.95296	3.87169	-3.87169	0.821084	2.37852	0.0173823	0.0845962	ENSG00000130429	protein_coding	92.5292	-0.689045	0.689045	1.61222	-1.61222	0.200313	3.43984	0.000582055	0.00613507	0	1	0	0	0	0
B2M	567	1.11165	0.000153632	Cell activation	AC098617.1	ENSG00000233766	antisense	59.9026	2.28831	2.28831	4.88485	4.88485	0.568903	-4.02233	5.76e-05	0.000887943	ENSG00000166710	protein_coding	42281.1	1.11165	1.11165	2.16092	2.16092	0.24852	-4.47307	7.71e-06	0.000153632	1	1	0	0	0	0
B2M	567	1.11165	0.000153632	Cell activation	LINC00863	ENSG00000224914	bidirectional_promoter_lncRNA	161.503	1.18658	1.18658	2.27613	2.27613	0.157371	-7.54001	4.7e-14	4.95e-12	ENSG00000166710	protein_coding	42281.1	1.11165	1.11165	2.16092	2.16092	0.24852	-4.47307	7.71e-06	0.000153632	0	0	1	0	0	0
B2M	567	1.11165	0.000153632	Cell activation	XIST	ENSG00000229807	lincRNA	2.90168	-1.95296	1.95296	3.87169	-3.87169	0.821084	2.37852	0.0173823	0.0845962	ENSG00000166710	protein_coding	42281.1	1.11165	1.11165	2.16092	2.16092	0.24852	-4.47307	7.71e-06	0.000153632	1	1	1	0	0	0
B2M	567	1.11165	0.000153632	Cell activation	INTS6-AS1	ENSG00000236778	antisense	185.76	-0.633542	0.633542	1.55137	-1.55137	0.220958	2.86725	0.00414058	0.0290531	ENSG00000166710	protein_coding	42281.1	1.11165	1.11165	2.16092	2.16092	0.24852	-4.47307	7.71e-06	0.000153632	0	0	1	0	0	0
B2M	567	1.11165	0.000153632	Cell activation	HCG18	ENSG00000231074	antisense	75.416	1.5455	1.5455	2.91906	2.91906	0.210723	-7.33429	2.23e-13	2.04e-11	ENSG00000166710	protein_coding	42281.1	1.11165	1.11165	2.16092	2.16092	0.24852	-4.47307	7.71e-06	0.000153632	0	0	1	0	0	0
B2M	567	1.11165	0.000153632	Cell activation	LINC00402	ENSG00000235532	lincRNA	21.0016	1.17276	1.17276	2.25443	2.25443	0.357938	-3.27643	0.00105129	0.00992655	ENSG00000166710	protein_coding	42281.1	1.11165	1.11165	2.16092	2.16092	0.24852	-4.47307	7.71e-06	0.000153632	1	0	0	0	0	0
B2M	567	1.11165	0.000153632	Immune response	AC098617.1	ENSG00000233766	antisense	59.9026	2.28831	2.28831	4.88485	4.88485	0.568903	-4.02233	5.76e-05	0.000887943	ENSG00000166710	protein_coding	42281.1	1.11165	1.11165	2.16092	2.16092	0.24852	-4.47307	7.71e-06	0.000153632	1	1	0	0	0	0
B2M	567	1.11165	0.000153632	Immune response	LINC00863	ENSG00000224914	bidirectional_promoter_lncRNA	161.503	1.18658	1.18658	2.27613	2.27613	0.157371	-7.54001	4.7e-14	4.95e-12	ENSG00000166710	protein_coding	42281.1	1.11165	1.11165	2.16092	2.16092	0.24852	-4.47307	7.71e-06	0.000153632	0	0	1	0	0	0
B2M	567	1.11165	0.000153632	Immune response	XIST	ENSG00000229807	lincRNA	2.90168	-1.95296	1.95296	3.87169	-3.87169	0.821084	2.37852	0.0173823	0.0845962	ENSG00000166710	protein_coding	42281.1	1.11165	1.11165	2.16092	2.16092	0.24852	-4.47307	7.71e-06	0.000153632	1	1	1	0	0	0
B2M	567	1.11165	0.000153632	Immune response	INTS6-AS1	ENSG00000236778	antisense	185.76	-0.633542	0.633542	1.55137	-1.55137	0.220958	2.86725	0.00414058	0.0290531	ENSG00000166710	protein_coding	42281.1	1.11165	1.11165	2.16092	2.16092	0.24852	-4.47307	7.71e-06	0.000153632	0	0	1	0	0	0
B2M	567	1.11165	0.000153632	Immune response	HCG18	ENSG00000231074	antisense	75.416	1.5455	1.5455	2.91906	2.91906	0.210723	-7.33429	2.23e-13	2.04e-11	ENSG00000166710	protein_coding	42281.1	1.11165	1.11165	2.16092	2.16092	0.24852	-4.47307	7.71e-06	0.000153632	0	0	1	0	0	0
B2M	567	1.11165	0.000153632	Immune response	LINC00402	ENSG00000235532	lincRNA	21.0016	1.17276	1.17276	2.25443	2.25443	0.357938	-3.27643	0.00105129	0.00992655	ENSG00000166710	protein_coding	42281.1	1.11165	1.11165	2.16092	2.16092	0.24852	-4.47307	7.71e-06	0.000153632	1	0	0	0	0	0
B2M	567	1.11165	0.000153632	Leukocyte activation	AC098617.1	ENSG00000233766	antisense	59.9026	2.28831	2.28831	4.88485	4.88485	0.568903	-4.02233	5.76e-05	0.000887943	ENSG00000166710	protein_coding	42281.1	1.11165	1.11165	2.16092	2.16092	0.24852	-4.47307	7.71e-06	0.000153632	1	1	0	0	0	0
B2M	567	1.11165	0.000153632	Leukocyte activation	LINC00863	ENSG00000224914	bidirectional_promoter_lncRNA	161.503	1.18658	1.18658	2.27613	2.27613	0.157371	-7.54001	4.7e-14	4.95e-12	ENSG00000166710	protein_coding	42281.1	1.11165	1.11165	2.16092	2.16092	0.24852	-4.47307	7.71e-06	0.000153632	0	0	1	0	0	0
B2M	567	1.11165	0.000153632	Leukocyte activation	XIST	ENSG00000229807	lincRNA	2.90168	-1.95296	1.95296	3.87169	-3.87169	0.821084	2.37852	0.0173823	0.0845962	ENSG00000166710	protein_coding	42281.1	1.11165	1.11165	2.16092	2.16092	0.24852	-4.47307	7.71e-06	0.000153632	1	1	1	0	0	0
B2M	567	1.11165	0.000153632	Leukocyte activation	INTS6-AS1	ENSG00000236778	antisense	185.76	-0.633542	0.633542	1.55137	-1.55137	0.220958	2.86725	0.00414058	0.0290531	ENSG00000166710	protein_coding	42281.1	1.11165	1.11165	2.16092	2.16092	0.24852	-4.47307	7.71e-06	0.000153632	0	0	1	0	0	0
B2M	567	1.11165	0.000153632	Leukocyte activation	HCG18	ENSG00000231074	antisense	75.416	1.5455	1.5455	2.91906	2.91906	0.210723	-7.33429	2.23e-13	2.04e-11	ENSG00000166710	protein_coding	42281.1	1.11165	1.11165	2.16092	2.16092	0.24852	-4.47307	7.71e-06	0.000153632	0	0	1	0	0	0
B2M	567	1.11165	0.000153632	Leukocyte activation	LINC00402	ENSG00000235532	lincRNA	21.0016	1.17276	1.17276	2.25443	2.25443	0.357938	-3.27643	0.00105129	0.00992655	ENSG00000166710	protein_coding	42281.1	1.11165	1.11165	2.16092	2.16092	0.24852	-4.47307	7.71e-06	0.000153632	1	0	0	0	0	0
B2M	567	1.11165	0.000153632	Regulation of immune system process	AC098617.1	ENSG00000233766	antisense	59.9026	2.28831	2.28831	4.88485	4.88485	0.568903	-4.02233	5.76e-05	0.000887943	ENSG00000166710	protein_coding	42281.1	1.11165	1.11165	2.16092	2.16092	0.24852	-4.47307	7.71e-06	0.000153632	1	1	0	0	0	0
B2M	567	1.11165	0.000153632	Regulation of immune system process	LINC00863	ENSG00000224914	bidirectional_promoter_lncRNA	161.503	1.18658	1.18658	2.27613	2.27613	0.157371	-7.54001	4.7e-14	4.95e-12	ENSG00000166710	protein_coding	42281.1	1.11165	1.11165	2.16092	2.16092	0.24852	-4.47307	7.71e-06	0.000153632	0	0	1	0	0	0
B2M	567	1.11165	0.000153632	Regulation of immune system process	XIST	ENSG00000229807	lincRNA	2.90168	-1.95296	1.95296	3.87169	-3.87169	0.821084	2.37852	0.0173823	0.0845962	ENSG00000166710	protein_coding	42281.1	1.11165	1.11165	2.16092	2.16092	0.24852	-4.47307	7.71e-06	0.000153632	1	1	1	0	0	0
B2M	567	1.11165	0.000153632	Regulation of immune system process	INTS6-AS1	ENSG00000236778	antisense	185.76	-0.633542	0.633542	1.55137	-1.55137	0.220958	2.86725	0.00414058	0.0290531	ENSG00000166710	protein_coding	42281.1	1.11165	1.11165	2.16092	2.16092	0.24852	-4.47307	7.71e-06	0.000153632	0	0	1	0	0	0
B2M	567	1.11165	0.000153632	Regulation of immune system process	HCG18	ENSG00000231074	antisense	75.416	1.5455	1.5455	2.91906	2.91906	0.210723	-7.33429	2.23e-13	2.04e-11	ENSG00000166710	protein_coding	42281.1	1.11165	1.11165	2.16092	2.16092	0.24852	-4.47307	7.71e-06	0.000153632	0	0	1	0	0	0
B2M	567	1.11165	0.000153632	Regulation of immune system process	LINC00402	ENSG00000235532	lincRNA	21.0016	1.17276	1.17276	2.25443	2.25443	0.357938	-3.27643	0.00105129	0.00992655	ENSG00000166710	protein_coding	42281.1	1.11165	1.11165	2.16092	2.16092	0.24852	-4.47307	7.71e-06	0.000153632	1	0	0	0	0	0
B2M	567	1.11165	0.000153632	positive regulation of immune system process	AC098617.1	ENSG00000233766	antisense	59.9026	2.28831	2.28831	4.88485	4.88485	0.568903	-4.02233	5.76e-05	0.000887943	ENSG00000166710	protein_coding	42281.1	1.11165	1.11165	2.16092	2.16092	0.24852	-4.47307	7.71e-06	0.000153632	1	1	0	0	0	0
B2M	567	1.11165	0.000153632	positive regulation of immune system process	LINC00863	ENSG00000224914	bidirectional_promoter_lncRNA	161.503	1.18658	1.18658	2.27613	2.27613	0.157371	-7.54001	4.7e-14	4.95e-12	ENSG00000166710	protein_coding	42281.1	1.11165	1.11165	2.16092	2.16092	0.24852	-4.47307	7.71e-06	0.000153632	0	0	1	0	0	0
B2M	567	1.11165	0.000153632	positive regulation of immune system process	XIST	ENSG00000229807	lincRNA	2.90168	-1.95296	1.95296	3.87169	-3.87169	0.821084	2.37852	0.0173823	0.0845962	ENSG00000166710	protein_coding	42281.1	1.11165	1.11165	2.16092	2.16092	0.24852	-4.47307	7.71e-06	0.000153632	1	1	1	0	0	0
B2M	567	1.11165	0.000153632	positive regulation of immune system process	INTS6-AS1	ENSG00000236778	antisense	185.76	-0.633542	0.633542	1.55137	-1.55137	0.220958	2.86725	0.00414058	0.0290531	ENSG00000166710	protein_coding	42281.1	1.11165	1.11165	2.16092	2.16092	0.24852	-4.47307	7.71e-06	0.000153632	0	0	1	0	0	0
B2M	567	1.11165	0.000153632	positive regulation of immune system process	HCG18	ENSG00000231074	antisense	75.416	1.5455	1.5455	2.91906	2.91906	0.210723	-7.33429	2.23e-13	2.04e-11	ENSG00000166710	protein_coding	42281.1	1.11165	1.11165	2.16092	2.16092	0.24852	-4.47307	7.71e-06	0.000153632	0	0	1	0	0	0
B2M	567	1.11165	0.000153632	positive regulation of immune system process	LINC00402	ENSG00000235532	lincRNA	21.0016	1.17276	1.17276	2.25443	2.25443	0.357938	-3.27643	0.00105129	0.00992655	ENSG00000166710	protein_coding	42281.1	1.11165	1.11165	2.16092	2.16092	0.24852	-4.47307	7.71e-06	0.000153632	1	0	0	0	0	0
BAD	572	-1.22747	1e-06	Leukocyte activation	ZNF252P-AS1	ENSG00000255559	antisense	143.977	-1.00679	1.00679	2.00943	-2.00943	0.328602	3.06385	0.00218507	0.0178055	ENSG00000002330	protein_coding	648.68	-1.22747	1.22747	2.34156	-2.34156	0.142555	8.61049	7.27e-18	1.8e-15	0	1	0	0	0	0
BAD	572	-1.22747	1e-06	Leukocyte activation	PHKA2-AS1	ENSG00000237836	antisense	77.7943	-0.886231	0.886231	1.84834	-1.84834	0.370454	2.39228	0.0167439	0.0824292	ENSG00000002330	protein_coding	648.68	-1.22747	1.22747	2.34156	-2.34156	0.142555	8.61049	7.27e-18	1.8e-15	1	0	0	0	0	0
BAD	572	-1.22747	1e-06	Leukocyte activation	AC090587.2	ENSG00000229368	sense_overlapping	21.1119	-0.949224	0.949224	1.93083	-1.93083	0.26168	3.62743	0.000286262	0.00342001	ENSG00000002330	protein_coding	648.68	-1.22747	1.22747	2.34156	-2.34156	0.142555	8.61049	7.27e-18	1.8e-15	1	0	0	0	0	0
BAD	572	-1.22747	1e-06	Leukocyte activation	LINC01001	ENSG00000230724	lincRNA	58.4377	2.82524	2.82524	7.08732	7.08732	0.475376	-5.94317	2.8e-09	1.14e-07	ENSG00000002330	protein_coding	648.68	-1.22747	1.22747	2.34156	-2.34156	0.142555	8.61049	7.27e-18	1.8e-15	0	1	0	0	0	0
BAD	572	-1.22747	1e-06	Leukocyte activation	HOTTIP	ENSG00000243766	antisense	1011.1	-0.758645	0.758645	1.6919	-1.6919	0.234929	3.22926	0.00124112	0.0113918	ENSG00000002330	protein_coding	648.68	-1.22747	1.22747	2.34156	-2.34156	0.142555	8.61049	7.27e-18	1.8e-15	1	0	0	0	0	0
BAD	572	-1.22747	1e-06	Leukocyte activation	IL21R-AS1	ENSG00000259954	antisense	42.1421	-1.11215	1.11215	2.16168	-2.16168	0.397111	2.80061	0.00510053	0.0342791	ENSG00000002330	protein_coding	648.68	-1.22747	1.22747	2.34156	-2.34156	0.142555	8.61049	7.27e-18	1.8e-15	0	1	0	0	0	0
BAD	572	-1.22747	1e-06	Regulation of immune system process	ZNF252P-AS1	ENSG00000255559	antisense	143.977	-1.00679	1.00679	2.00943	-2.00943	0.328602	3.06385	0.00218507	0.0178055	ENSG00000002330	protein_coding	648.68	-1.22747	1.22747	2.34156	-2.34156	0.142555	8.61049	7.27e-18	1.8e-15	0	1	0	0	0	0
BAD	572	-1.22747	1e-06	Regulation of immune system process	PHKA2-AS1	ENSG00000237836	antisense	77.7943	-0.886231	0.886231	1.84834	-1.84834	0.370454	2.39228	0.0167439	0.0824292	ENSG00000002330	protein_coding	648.68	-1.22747	1.22747	2.34156	-2.34156	0.142555	8.61049	7.27e-18	1.8e-15	1	0	0	0	0	0
BAD	572	-1.22747	1e-06	Regulation of immune system process	AC090587.2	ENSG00000229368	sense_overlapping	21.1119	-0.949224	0.949224	1.93083	-1.93083	0.26168	3.62743	0.000286262	0.00342001	ENSG00000002330	protein_coding	648.68	-1.22747	1.22747	2.34156	-2.34156	0.142555	8.61049	7.27e-18	1.8e-15	1	0	0	0	0	0
BAD	572	-1.22747	1e-06	Regulation of immune system process	LINC01001	ENSG00000230724	lincRNA	58.4377	2.82524	2.82524	7.08732	7.08732	0.475376	-5.94317	2.8e-09	1.14e-07	ENSG00000002330	protein_coding	648.68	-1.22747	1.22747	2.34156	-2.34156	0.142555	8.61049	7.27e-18	1.8e-15	0	1	0	0	0	0
BAD	572	-1.22747	1e-06	Regulation of immune system process	HOTTIP	ENSG00000243766	antisense	1011.1	-0.758645	0.758645	1.6919	-1.6919	0.234929	3.22926	0.00124112	0.0113918	ENSG00000002330	protein_coding	648.68	-1.22747	1.22747	2.34156	-2.34156	0.142555	8.61049	7.27e-18	1.8e-15	1	0	0	0	0	0
BAD	572	-1.22747	1e-06	Regulation of immune system process	IL21R-AS1	ENSG00000259954	antisense	42.1421	-1.11215	1.11215	2.16168	-2.16168	0.397111	2.80061	0.00510053	0.0342791	ENSG00000002330	protein_coding	648.68	-1.22747	1.22747	2.34156	-2.34156	0.142555	8.61049	7.27e-18	1.8e-15	0	1	0	0	0	0
BAD	572	-1.22747	1e-06	Cell activation	ZNF252P-AS1	ENSG00000255559	antisense	143.977	-1.00679	1.00679	2.00943	-2.00943	0.328602	3.06385	0.00218507	0.0178055	ENSG00000002330	protein_coding	648.68	-1.22747	1.22747	2.34156	-2.34156	0.142555	8.61049	7.27e-18	1.8e-15	0	1	0	0	0	0
BAD	572	-1.22747	1e-06	Cell activation	PHKA2-AS1	ENSG00000237836	antisense	77.7943	-0.886231	0.886231	1.84834	-1.84834	0.370454	2.39228	0.0167439	0.0824292	ENSG00000002330	protein_coding	648.68	-1.22747	1.22747	2.34156	-2.34156	0.142555	8.61049	7.27e-18	1.8e-15	1	0	0	0	0	0
BAD	572	-1.22747	1e-06	Cell activation	AC090587.2	ENSG00000229368	sense_overlapping	21.1119	-0.949224	0.949224	1.93083	-1.93083	0.26168	3.62743	0.000286262	0.00342001	ENSG00000002330	protein_coding	648.68	-1.22747	1.22747	2.34156	-2.34156	0.142555	8.61049	7.27e-18	1.8e-15	1	0	0	0	0	0
BAD	572	-1.22747	1e-06	Cell activation	LINC01001	ENSG00000230724	lincRNA	58.4377	2.82524	2.82524	7.08732	7.08732	0.475376	-5.94317	2.8e-09	1.14e-07	ENSG00000002330	protein_coding	648.68	-1.22747	1.22747	2.34156	-2.34156	0.142555	8.61049	7.27e-18	1.8e-15	0	1	0	0	0	0
BAD	572	-1.22747	1e-06	Cell activation	HOTTIP	ENSG00000243766	antisense	1011.1	-0.758645	0.758645	1.6919	-1.6919	0.234929	3.22926	0.00124112	0.0113918	ENSG00000002330	protein_coding	648.68	-1.22747	1.22747	2.34156	-2.34156	0.142555	8.61049	7.27e-18	1.8e-15	1	0	0	0	0	0
BAD	572	-1.22747	1e-06	Cell activation	IL21R-AS1	ENSG00000259954	antisense	42.1421	-1.11215	1.11215	2.16168	-2.16168	0.397111	2.80061	0.00510053	0.0342791	ENSG00000002330	protein_coding	648.68	-1.22747	1.22747	2.34156	-2.34156	0.142555	8.61049	7.27e-18	1.8e-15	0	1	0	0	0	0
BAD	572	-1.22747	1e-06	positive regulation of immune system process	ZNF252P-AS1	ENSG00000255559	antisense	143.977	-1.00679	1.00679	2.00943	-2.00943	0.328602	3.06385	0.00218507	0.0178055	ENSG00000002330	protein_coding	648.68	-1.22747	1.22747	2.34156	-2.34156	0.142555	8.61049	7.27e-18	1.8e-15	0	1	0	0	0	0
BAD	572	-1.22747	1e-06	positive regulation of immune system process	PHKA2-AS1	ENSG00000237836	antisense	77.7943	-0.886231	0.886231	1.84834	-1.84834	0.370454	2.39228	0.0167439	0.0824292	ENSG00000002330	protein_coding	648.68	-1.22747	1.22747	2.34156	-2.34156	0.142555	8.61049	7.27e-18	1.8e-15	1	0	0	0	0	0
BAD	572	-1.22747	1e-06	positive regulation of immune system process	AC090587.2	ENSG00000229368	sense_overlapping	21.1119	-0.949224	0.949224	1.93083	-1.93083	0.26168	3.62743	0.000286262	0.00342001	ENSG00000002330	protein_coding	648.68	-1.22747	1.22747	2.34156	-2.34156	0.142555	8.61049	7.27e-18	1.8e-15	1	0	0	0	0	0
BAD	572	-1.22747	1e-06	positive regulation of immune system process	LINC01001	ENSG00000230724	lincRNA	58.4377	2.82524	2.82524	7.08732	7.08732	0.475376	-5.94317	2.8e-09	1.14e-07	ENSG00000002330	protein_coding	648.68	-1.22747	1.22747	2.34156	-2.34156	0.142555	8.61049	7.27e-18	1.8e-15	0	1	0	0	0	0
BAD	572	-1.22747	1e-06	positive regulation of immune system process	HOTTIP	ENSG00000243766	antisense	1011.1	-0.758645	0.758645	1.6919	-1.6919	0.234929	3.22926	0.00124112	0.0113918	ENSG00000002330	protein_coding	648.68	-1.22747	1.22747	2.34156	-2.34156	0.142555	8.61049	7.27e-18	1.8e-15	1	0	0	0	0	0
BAD	572	-1.22747	1e-06	positive regulation of immune system process	IL21R-AS1	ENSG00000259954	antisense	42.1421	-1.11215	1.11215	2.16168	-2.16168	0.397111	2.80061	0.00510053	0.0342791	ENSG00000002330	protein_coding	648.68	-1.22747	1.22747	2.34156	-2.34156	0.142555	8.61049	7.27e-18	1.8e-15	0	1	0	0	0	0
BAK1	578	0.805885	8.06e-06	Leukocyte activation	XIST	ENSG00000229807	lincRNA	2.90168	-1.95296	1.95296	3.87169	-3.87169	0.821084	2.37852	0.0173823	0.0845962	ENSG00000030110	protein_coding	554.516	0.805885	0.805885	1.74822	1.74822	0.15707	-5.13074	2.89e-07	8.06e-06	1	0	0	0	0	0
BAK1	578	0.805885	8.06e-06	Cell activation	XIST	ENSG00000229807	lincRNA	2.90168	-1.95296	1.95296	3.87169	-3.87169	0.821084	2.37852	0.0173823	0.0845962	ENSG00000030110	protein_coding	554.516	0.805885	0.805885	1.74822	1.74822	0.15707	-5.13074	2.89e-07	8.06e-06	1	0	0	0	0	0
BCAR1	9564	1.09896	2.47e-05	Immune response	AC144831.1	ENSG00000261888	lincRNA	126.741	0.740416	0.740416	1.67066	1.67066	0.309023	-2.39599	0.0165757	0.0818579	ENSG00000050820	protein_coding	840.186	1.09896	1.09896	2.142	2.142	0.224593	-4.89311	9.93e-07	2.47e-05	1	0	0	0	0	0
BCAR1	9564	1.09896	2.47e-05	Immune response	SLC8A1-AS1	ENSG00000227028	antisense	10.7776	1.12078	1.12078	2.17465	2.17465	0.325052	-3.44801	0.000564727	0.00598032	ENSG00000050820	protein_coding	840.186	1.09896	1.09896	2.142	2.142	0.224593	-4.89311	9.93e-07	2.47e-05	1	0	1	0	0	0
BCAR1	9564	1.09896	2.47e-05	Immune response	HCP5	ENSG00000206337	sense_overlapping	2.09606	2.74528	2.74528	6.7052	6.7052	0.917043	-2.99362	0.00275687	0.0213033	ENSG00000050820	protein_coding	840.186	1.09896	1.09896	2.142	2.142	0.224593	-4.89311	9.93e-07	2.47e-05	1	0	0	0	0	0
BCAR1	9564	1.09896	2.47e-05	positive regulation of immune system process	AC144831.1	ENSG00000261888	lincRNA	126.741	0.740416	0.740416	1.67066	1.67066	0.309023	-2.39599	0.0165757	0.0818579	ENSG00000050820	protein_coding	840.186	1.09896	1.09896	2.142	2.142	0.224593	-4.89311	9.93e-07	2.47e-05	1	0	0	0	0	0
BCAR1	9564	1.09896	2.47e-05	positive regulation of immune system process	SLC8A1-AS1	ENSG00000227028	antisense	10.7776	1.12078	1.12078	2.17465	2.17465	0.325052	-3.44801	0.000564727	0.00598032	ENSG00000050820	protein_coding	840.186	1.09896	1.09896	2.142	2.142	0.224593	-4.89311	9.93e-07	2.47e-05	1	0	1	0	0	0
BCAR1	9564	1.09896	2.47e-05	positive regulation of immune system process	HCP5	ENSG00000206337	sense_overlapping	2.09606	2.74528	2.74528	6.7052	6.7052	0.917043	-2.99362	0.00275687	0.0213033	ENSG00000050820	protein_coding	840.186	1.09896	1.09896	2.142	2.142	0.224593	-4.89311	9.93e-07	2.47e-05	1	0	0	0	0	0
BCAR1	9564	1.09896	2.47e-05	Regulation of immune system process	AC144831.1	ENSG00000261888	lincRNA	126.741	0.740416	0.740416	1.67066	1.67066	0.309023	-2.39599	0.0165757	0.0818579	ENSG00000050820	protein_coding	840.186	1.09896	1.09896	2.142	2.142	0.224593	-4.89311	9.93e-07	2.47e-05	1	0	0	0	0	0
BCAR1	9564	1.09896	2.47e-05	Regulation of immune system process	SLC8A1-AS1	ENSG00000227028	antisense	10.7776	1.12078	1.12078	2.17465	2.17465	0.325052	-3.44801	0.000564727	0.00598032	ENSG00000050820	protein_coding	840.186	1.09896	1.09896	2.142	2.142	0.224593	-4.89311	9.93e-07	2.47e-05	1	0	1	0	0	0
BCAR1	9564	1.09896	2.47e-05	Regulation of immune system process	HCP5	ENSG00000206337	sense_overlapping	2.09606	2.74528	2.74528	6.7052	6.7052	0.917043	-2.99362	0.00275687	0.0213033	ENSG00000050820	protein_coding	840.186	1.09896	1.09896	2.142	2.142	0.224593	-4.89311	9.93e-07	2.47e-05	1	0	0	0	0	0
BCL11B	64919	0.84046	0.0339438	Cell activation	FLG-AS1	ENSG00000237975	antisense	162.502	0.735083	0.735083	1.66449	1.66449	0.306392	-2.39916	0.0164328	0.0813075	ENSG00000127152	protein_coding	187.73	0.84046	0.84046	1.79062	1.79062	0.299618	-2.80511	0.00503	0.0339438	1	0	1	0	0	0
BCL11B	64919	0.84046	0.0339438	Cell activation	LINC00402	ENSG00000235532	lincRNA	21.0016	1.17276	1.17276	2.25443	2.25443	0.357938	-3.27643	0.00105129	0.00992655	ENSG00000127152	protein_coding	187.73	0.84046	0.84046	1.79062	1.79062	0.299618	-2.80511	0.00503	0.0339438	1	0	1	0	0	0
BCL11B	64919	0.84046	0.0339438	Cell activation	LINC00261	ENSG00000259974	lincRNA	1.62713	-3.257	3.257	9.55992	-9.55992	0.987969	3.29666	0.000978417	0.00935081	ENSG00000127152	protein_coding	187.73	0.84046	0.84046	1.79062	1.79062	0.299618	-2.80511	0.00503	0.0339438	1	0	0	0	0	0
BCL11B	64919	0.84046	0.0339438	Cell activation	INTS6-AS1	ENSG00000236778	antisense	185.76	-0.633542	0.633542	1.55137	-1.55137	0.220958	2.86725	0.00414058	0.0290531	ENSG00000127152	protein_coding	187.73	0.84046	0.84046	1.79062	1.79062	0.299618	-2.80511	0.00503	0.0339438	0	0	1	0	0	0
BCL11B	64919	0.84046	0.0339438	Cell activation	LINC00426	ENSG00000238121	lincRNA	86.2466	0.845423	0.845423	1.79679	1.79679	0.287052	-2.94519	0.00322752	0.0240979	ENSG00000127152	protein_coding	187.73	0.84046	0.84046	1.79062	1.79062	0.299618	-2.80511	0.00503	0.0339438	0	0	0	0	1	0
BCL11B	64919	0.84046	0.0339438	Cell activation	XIST	ENSG00000229807	lincRNA	2.90168	-1.95296	1.95296	3.87169	-3.87169	0.821084	2.37852	0.0173823	0.0845962	ENSG00000127152	protein_coding	187.73	0.84046	0.84046	1.79062	1.79062	0.299618	-2.80511	0.00503	0.0339438	1	0	1	0	0	0
BCL11B	64919	0.84046	0.0339438	Cell activation	LINC00996	ENSG00000242258	lincRNA	54.1096	1.08437	1.08437	2.12045	2.12045	0.386827	-2.80324	0.00505914	0.0340632	ENSG00000127152	protein_coding	187.73	0.84046	0.84046	1.79062	1.79062	0.299618	-2.80511	0.00503	0.0339438	0	0	0	0	1	0
BCL11B	64919	0.84046	0.0339438	Leukocyte activation	FLG-AS1	ENSG00000237975	antisense	162.502	0.735083	0.735083	1.66449	1.66449	0.306392	-2.39916	0.0164328	0.0813075	ENSG00000127152	protein_coding	187.73	0.84046	0.84046	1.79062	1.79062	0.299618	-2.80511	0.00503	0.0339438	1	0	1	0	0	0
BCL11B	64919	0.84046	0.0339438	Leukocyte activation	LINC00402	ENSG00000235532	lincRNA	21.0016	1.17276	1.17276	2.25443	2.25443	0.357938	-3.27643	0.00105129	0.00992655	ENSG00000127152	protein_coding	187.73	0.84046	0.84046	1.79062	1.79062	0.299618	-2.80511	0.00503	0.0339438	1	0	1	0	0	0
BCL11B	64919	0.84046	0.0339438	Leukocyte activation	LINC00261	ENSG00000259974	lincRNA	1.62713	-3.257	3.257	9.55992	-9.55992	0.987969	3.29666	0.000978417	0.00935081	ENSG00000127152	protein_coding	187.73	0.84046	0.84046	1.79062	1.79062	0.299618	-2.80511	0.00503	0.0339438	1	0	0	0	0	0
BCL11B	64919	0.84046	0.0339438	Leukocyte activation	INTS6-AS1	ENSG00000236778	antisense	185.76	-0.633542	0.633542	1.55137	-1.55137	0.220958	2.86725	0.00414058	0.0290531	ENSG00000127152	protein_coding	187.73	0.84046	0.84046	1.79062	1.79062	0.299618	-2.80511	0.00503	0.0339438	0	0	1	0	0	0
BCL11B	64919	0.84046	0.0339438	Leukocyte activation	LINC00426	ENSG00000238121	lincRNA	86.2466	0.845423	0.845423	1.79679	1.79679	0.287052	-2.94519	0.00322752	0.0240979	ENSG00000127152	protein_coding	187.73	0.84046	0.84046	1.79062	1.79062	0.299618	-2.80511	0.00503	0.0339438	0	0	0	0	1	0
BCL11B	64919	0.84046	0.0339438	Leukocyte activation	XIST	ENSG00000229807	lincRNA	2.90168	-1.95296	1.95296	3.87169	-3.87169	0.821084	2.37852	0.0173823	0.0845962	ENSG00000127152	protein_coding	187.73	0.84046	0.84046	1.79062	1.79062	0.299618	-2.80511	0.00503	0.0339438	1	0	1	0	0	0
BCL11B	64919	0.84046	0.0339438	Leukocyte activation	LINC00996	ENSG00000242258	lincRNA	54.1096	1.08437	1.08437	2.12045	2.12045	0.386827	-2.80324	0.00505914	0.0340632	ENSG00000127152	protein_coding	187.73	0.84046	0.84046	1.79062	1.79062	0.299618	-2.80511	0.00503	0.0339438	0	0	0	0	1	0
BGLAP	632	-0.679643	0.0114776	Regulation of immune system process	IL21R-AS1	ENSG00000259954	antisense	42.1421	-1.11215	1.11215	2.16168	-2.16168	0.397111	2.80061	0.00510053	0.0342791	ENSG00000242252	protein_coding	58.3896	-0.679643	0.679643	1.60174	-1.60174	0.210632	3.22668	0.00125236	0.0114776	0	1	0	0	0	0
BGLAP	632	-0.679643	0.0114776	Regulation of immune system process	EPHA1-AS1	ENSG00000229153	antisense	2.0664	1.42287	1.42287	2.68118	2.68118	0.559423	-2.54346	0.010976	0.060564	ENSG00000242252	protein_coding	58.3896	-0.679643	0.679643	1.60174	-1.60174	0.210632	3.22668	0.00125236	0.0114776	0	0	1	0	0	0
BGLAP	632	-0.679643	0.0114776	Regulation of immune system process	LINC00887	ENSG00000214145	lincRNA	20.7607	1.12502	1.12502	2.18104	2.18104	0.27269	-4.12562	3.7e-05	0.000606955	ENSG00000242252	protein_coding	58.3896	-0.679643	0.679643	1.60174	-1.60174	0.210632	3.22668	0.00125236	0.0114776	0	0	1	0	0	0
BGLAP	632	-0.679643	0.0114776	Regulation of immune system process	LINC01001	ENSG00000230724	lincRNA	58.4377	2.82524	2.82524	7.08732	7.08732	0.475376	-5.94317	2.8e-09	1.14e-07	ENSG00000242252	protein_coding	58.3896	-0.679643	0.679643	1.60174	-1.60174	0.210632	3.22668	0.00125236	0.0114776	0	1	0	0	0	0
BMPR1A	657	0.85804	1e-06	Immune response	LINC00937	ENSG00000226091	lincRNA	37.371	1.58691	1.58691	3.00405	3.00405	0.348722	-4.55064	5.35e-06	0.00011084	ENSG00000107779	protein_coding	3043.02	0.85804	0.85804	1.81257	1.81257	0.105697	-8.11795	4.74e-16	7.55e-14	1	0	1	0	0	0
BMPR1A	657	0.85804	1e-06	Immune response	XIST	ENSG00000229807	lincRNA	2.90168	-1.95296	1.95296	3.87169	-3.87169	0.821084	2.37852	0.0173823	0.0845962	ENSG00000107779	protein_coding	3043.02	0.85804	0.85804	1.81257	1.81257	0.105697	-8.11795	4.74e-16	7.55e-14	0	1	0	0	0	0
BMPR1A	657	0.85804	1e-06	Immune response	LINC01001	ENSG00000230724	lincRNA	58.4377	2.82524	2.82524	7.08732	7.08732	0.475376	-5.94317	2.8e-09	1.14e-07	ENSG00000107779	protein_coding	3043.02	0.85804	0.85804	1.81257	1.81257	0.105697	-8.11795	4.74e-16	7.55e-14	0	1	0	0	0	0
BMPR1A	657	0.85804	1e-06	Immune response	DCUN1D2-AS	ENSG00000233613	antisense	14.6877	1.10235	1.10235	2.14704	2.14704	0.252301	-4.36918	1.25e-05	0.000233624	ENSG00000107779	protein_coding	3043.02	0.85804	0.85804	1.81257	1.81257	0.105697	-8.11795	4.74e-16	7.55e-14	1	0	0	0	0	0
BMPR1A	657	0.85804	1e-06	Immune response	SLC8A1-AS1	ENSG00000227028	antisense	10.7776	1.12078	1.12078	2.17465	2.17465	0.325052	-3.44801	0.000564727	0.00598032	ENSG00000107779	protein_coding	3043.02	0.85804	0.85804	1.81257	1.81257	0.105697	-8.11795	4.74e-16	7.55e-14	1	0	0	0	0	0
BMPR1A	657	0.85804	1e-06	Immune response	LINC01087	ENSG00000224559	lincRNA	24.6286	-1.60875	1.60875	3.04987	-3.04987	0.440713	3.65033	0.000261901	0.00317618	ENSG00000107779	protein_coding	3043.02	0.85804	0.85804	1.81257	1.81257	0.105697	-8.11795	4.74e-16	7.55e-14	1	0	0	0	0	0
BTK	695	0.765674	0.0582907	Regulation of immune system process	AC005863.1	ENSG00000205325	lincRNA	1.00636	2.69129	2.69129	6.45891	6.45891	0.842102	-3.19592	0.00139387	0.0125299	ENSG00000010671	protein_coding	308.38	0.765674	0.765674	1.70016	1.70016	0.298744	-2.56297	0.010378	0.0582907	0	1	0	0	0	0
BTK	695	0.765674	0.0582907	Regulation of immune system process	XIST	ENSG00000229807	lincRNA	2.90168	-1.95296	1.95296	3.87169	-3.87169	0.821084	2.37852	0.0173823	0.0845962	ENSG00000010671	protein_coding	308.38	0.765674	0.765674	1.70016	1.70016	0.298744	-2.56297	0.010378	0.0582907	0	0	1	0	0	0
BTK	695	0.765674	0.0582907	Regulation of immune system process	TMLHE-AS1	ENSG00000224533	antisense	3.9415	1.32617	1.32617	2.50736	2.50736	0.49682	-2.66932	0.00760052	0.0466348	ENSG00000010671	protein_coding	308.38	0.765674	0.765674	1.70016	1.70016	0.298744	-2.56297	0.010378	0.0582907	1	0	0	0	0	0
BTK	695	0.765674	0.0582907	positive regulation of immune system process	AC005863.1	ENSG00000205325	lincRNA	1.00636	2.69129	2.69129	6.45891	6.45891	0.842102	-3.19592	0.00139387	0.0125299	ENSG00000010671	protein_coding	308.38	0.765674	0.765674	1.70016	1.70016	0.298744	-2.56297	0.010378	0.0582907	0	1	0	0	0	0
BTK	695	0.765674	0.0582907	positive regulation of immune system process	XIST	ENSG00000229807	lincRNA	2.90168	-1.95296	1.95296	3.87169	-3.87169	0.821084	2.37852	0.0173823	0.0845962	ENSG00000010671	protein_coding	308.38	0.765674	0.765674	1.70016	1.70016	0.298744	-2.56297	0.010378	0.0582907	0	0	1	0	0	0
BTK	695	0.765674	0.0582907	positive regulation of immune system process	TMLHE-AS1	ENSG00000224533	antisense	3.9415	1.32617	1.32617	2.50736	2.50736	0.49682	-2.66932	0.00760052	0.0466348	ENSG00000010671	protein_coding	308.38	0.765674	0.765674	1.70016	1.70016	0.298744	-2.56297	0.010378	0.0582907	1	0	0	0	0	0
BTK	695	0.765674	0.0582907	Immune response	AC005863.1	ENSG00000205325	lincRNA	1.00636	2.69129	2.69129	6.45891	6.45891	0.842102	-3.19592	0.00139387	0.0125299	ENSG00000010671	protein_coding	308.38	0.765674	0.765674	1.70016	1.70016	0.298744	-2.56297	0.010378	0.0582907	0	1	0	0	0	0
BTK	695	0.765674	0.0582907	Immune response	XIST	ENSG00000229807	lincRNA	2.90168	-1.95296	1.95296	3.87169	-3.87169	0.821084	2.37852	0.0173823	0.0845962	ENSG00000010671	protein_coding	308.38	0.765674	0.765674	1.70016	1.70016	0.298744	-2.56297	0.010378	0.0582907	0	0	1	0	0	0
BTK	695	0.765674	0.0582907	Immune response	TMLHE-AS1	ENSG00000224533	antisense	3.9415	1.32617	1.32617	2.50736	2.50736	0.49682	-2.66932	0.00760052	0.0466348	ENSG00000010671	protein_coding	308.38	0.765674	0.765674	1.70016	1.70016	0.298744	-2.56297	0.010378	0.0582907	1	0	0	0	0	0
BTK	695	0.765674	0.0582907	Cell activation	AC005863.1	ENSG00000205325	lincRNA	1.00636	2.69129	2.69129	6.45891	6.45891	0.842102	-3.19592	0.00139387	0.0125299	ENSG00000010671	protein_coding	308.38	0.765674	0.765674	1.70016	1.70016	0.298744	-2.56297	0.010378	0.0582907	0	1	0	0	0	0
BTK	695	0.765674	0.0582907	Cell activation	XIST	ENSG00000229807	lincRNA	2.90168	-1.95296	1.95296	3.87169	-3.87169	0.821084	2.37852	0.0173823	0.0845962	ENSG00000010671	protein_coding	308.38	0.765674	0.765674	1.70016	1.70016	0.298744	-2.56297	0.010378	0.0582907	0	0	1	0	0	0
BTK	695	0.765674	0.0582907	Cell activation	TMLHE-AS1	ENSG00000224533	antisense	3.9415	1.32617	1.32617	2.50736	2.50736	0.49682	-2.66932	0.00760052	0.0466348	ENSG00000010671	protein_coding	308.38	0.765674	0.765674	1.70016	1.70016	0.298744	-2.56297	0.010378	0.0582907	1	0	0	0	0	0
BTK	695	0.765674	0.0582907	Leukocyte activation	AC005863.1	ENSG00000205325	lincRNA	1.00636	2.69129	2.69129	6.45891	6.45891	0.842102	-3.19592	0.00139387	0.0125299	ENSG00000010671	protein_coding	308.38	0.765674	0.765674	1.70016	1.70016	0.298744	-2.56297	0.010378	0.0582907	0	1	0	0	0	0
BTK	695	0.765674	0.0582907	Leukocyte activation	XIST	ENSG00000229807	lincRNA	2.90168	-1.95296	1.95296	3.87169	-3.87169	0.821084	2.37852	0.0173823	0.0845962	ENSG00000010671	protein_coding	308.38	0.765674	0.765674	1.70016	1.70016	0.298744	-2.56297	0.010378	0.0582907	0	0	1	0	0	0
BTK	695	0.765674	0.0582907	Leukocyte activation	TMLHE-AS1	ENSG00000224533	antisense	3.9415	1.32617	1.32617	2.50736	2.50736	0.49682	-2.66932	0.00760052	0.0466348	ENSG00000010671	protein_coding	308.38	0.765674	0.765674	1.70016	1.70016	0.298744	-2.56297	0.010378	0.0582907	1	0	0	0	0	0
BTLA	151888	1.4205	0.0113762	Cell activation	LINC00426	ENSG00000238121	lincRNA	86.2466	0.845423	0.845423	1.79679	1.79679	0.287052	-2.94519	0.00322752	0.0240979	ENSG00000186265	protein_coding	34.717	1.4205	1.4205	2.67678	2.67678	0.439791	-3.22994	0.00123816	0.0113762	0	0	0	0	1	0
BTLA	151888	1.4205	0.0113762	Cell activation	AC005863.1	ENSG00000205325	lincRNA	1.00636	2.69129	2.69129	6.45891	6.45891	0.842102	-3.19592	0.00139387	0.0125299	ENSG00000186265	protein_coding	34.717	1.4205	1.4205	2.67678	2.67678	0.439791	-3.22994	0.00123816	0.0113762	1	0	0	0	0	0
BTLA	151888	1.4205	0.0113762	Leukocyte activation	LINC00426	ENSG00000238121	lincRNA	86.2466	0.845423	0.845423	1.79679	1.79679	0.287052	-2.94519	0.00322752	0.0240979	ENSG00000186265	protein_coding	34.717	1.4205	1.4205	2.67678	2.67678	0.439791	-3.22994	0.00123816	0.0113762	0	0	0	0	1	0
BTLA	151888	1.4205	0.0113762	Leukocyte activation	AC005863.1	ENSG00000205325	lincRNA	1.00636	2.69129	2.69129	6.45891	6.45891	0.842102	-3.19592	0.00139387	0.0125299	ENSG00000186265	protein_coding	34.717	1.4205	1.4205	2.67678	2.67678	0.439791	-3.22994	0.00123816	0.0113762	1	0	0	0	0	0
BTLA	151888	1.4205	0.0113762	Immune response	LINC00426	ENSG00000238121	lincRNA	86.2466	0.845423	0.845423	1.79679	1.79679	0.287052	-2.94519	0.00322752	0.0240979	ENSG00000186265	protein_coding	34.717	1.4205	1.4205	2.67678	2.67678	0.439791	-3.22994	0.00123816	0.0113762	0	0	0	0	1	0
BTLA	151888	1.4205	0.0113762	Immune response	AC005863.1	ENSG00000205325	lincRNA	1.00636	2.69129	2.69129	6.45891	6.45891	0.842102	-3.19592	0.00139387	0.0125299	ENSG00000186265	protein_coding	34.717	1.4205	1.4205	2.67678	2.67678	0.439791	-3.22994	0.00123816	0.0113762	1	0	0	0	0	0
BTLA	151888	1.4205	0.0113762	positive regulation of immune system process	LINC00426	ENSG00000238121	lincRNA	86.2466	0.845423	0.845423	1.79679	1.79679	0.287052	-2.94519	0.00322752	0.0240979	ENSG00000186265	protein_coding	34.717	1.4205	1.4205	2.67678	2.67678	0.439791	-3.22994	0.00123816	0.0113762	0	0	0	0	1	0
BTLA	151888	1.4205	0.0113762	positive regulation of immune system process	AC005863.1	ENSG00000205325	lincRNA	1.00636	2.69129	2.69129	6.45891	6.45891	0.842102	-3.19592	0.00139387	0.0125299	ENSG00000186265	protein_coding	34.717	1.4205	1.4205	2.67678	2.67678	0.439791	-3.22994	0.00123816	0.0113762	1	0	0	0	0	0
BTLA	151888	1.4205	0.0113762	Regulation of immune system process	LINC00426	ENSG00000238121	lincRNA	86.2466	0.845423	0.845423	1.79679	1.79679	0.287052	-2.94519	0.00322752	0.0240979	ENSG00000186265	protein_coding	34.717	1.4205	1.4205	2.67678	2.67678	0.439791	-3.22994	0.00123816	0.0113762	0	0	0	0	1	0
BTLA	151888	1.4205	0.0113762	Regulation of immune system process	AC005863.1	ENSG00000205325	lincRNA	1.00636	2.69129	2.69129	6.45891	6.45891	0.842102	-3.19592	0.00139387	0.0125299	ENSG00000186265	protein_coding	34.717	1.4205	1.4205	2.67678	2.67678	0.439791	-3.22994	0.00123816	0.0113762	1	0	0	0	0	0
C10orf99	387695	-2.54968	0.0283567	Regulation of immune system process	F11-AS1	ENSG00000251165	antisense	18.6393	-2.46335	2.46335	5.51495	-5.51495	0.747639	3.29484	0.00098479	0.0093993	ENSG00000188373	protein_coding	18.3647	-2.54968	2.54968	5.85503	-5.85503	0.885902	2.87806	0.00400133	0.0283567	0	0	1	0	0	0
C1QA	712	0.806311	0.0180748	positive regulation of immune system process	INTS6-AS1	ENSG00000236778	antisense	185.76	-0.633542	0.633542	1.55137	-1.55137	0.220958	2.86725	0.00414058	0.0290531	ENSG00000173372	protein_coding	1876.05	0.806311	0.806311	1.74873	1.74873	0.263707	-3.05761	0.00223112	0.0180748	0	0	1	0	0	0
C1QA	712	0.806311	0.0180748	Cell activation	INTS6-AS1	ENSG00000236778	antisense	185.76	-0.633542	0.633542	1.55137	-1.55137	0.220958	2.86725	0.00414058	0.0290531	ENSG00000173372	protein_coding	1876.05	0.806311	0.806311	1.74873	1.74873	0.263707	-3.05761	0.00223112	0.0180748	0	0	1	0	0	0
C1QA	712	0.806311	0.0180748	Regulation of immune system process	INTS6-AS1	ENSG00000236778	antisense	185.76	-0.633542	0.633542	1.55137	-1.55137	0.220958	2.86725	0.00414058	0.0290531	ENSG00000173372	protein_coding	1876.05	0.806311	0.806311	1.74873	1.74873	0.263707	-3.05761	0.00223112	0.0180748	0	0	1	0	0	0
C1QA	712	0.806311	0.0180748	Leukocyte activation	INTS6-AS1	ENSG00000236778	antisense	185.76	-0.633542	0.633542	1.55137	-1.55137	0.220958	2.86725	0.00414058	0.0290531	ENSG00000173372	protein_coding	1876.05	0.806311	0.806311	1.74873	1.74873	0.263707	-3.05761	0.00223112	0.0180748	0	0	1	0	0	0
C1QA	712	0.806311	0.0180748	Immune response	INTS6-AS1	ENSG00000236778	antisense	185.76	-0.633542	0.633542	1.55137	-1.55137	0.220958	2.86725	0.00414058	0.0290531	ENSG00000173372	protein_coding	1876.05	0.806311	0.806311	1.74873	1.74873	0.263707	-3.05761	0.00223112	0.0180748	0	0	1	0	0	0
C1QTNF1	114897	1.3249	0.0314516	Cell activation	SLC8A1-AS1	ENSG00000227028	antisense	10.7776	1.12078	1.12078	2.17465	2.17465	0.325052	-3.44801	0.000564727	0.00598032	ENSG00000173918	protein_coding	6988.48	1.3249	1.3249	2.50516	2.50516	0.467166	-2.83604	0.00456763	0.0314516	0	0	1	0	0	0
C1QTNF1	114897	1.3249	0.0314516	Cell activation	CALML3-AS1	ENSG00000205488	antisense	80.5583	-1.71447	1.71447	3.28175	-3.28175	0.447851	3.8282	0.000129082	0.00176688	ENSG00000173918	protein_coding	6988.48	1.3249	1.3249	2.50516	2.50516	0.467166	-2.83604	0.00456763	0.0314516	0	0	1	0	0	0
C3AR1	719	1.0032	0.00369724	Regulation of immune system process	LINC00402	ENSG00000235532	lincRNA	21.0016	1.17276	1.17276	2.25443	2.25443	0.357938	-3.27643	0.00105129	0.00992655	ENSG00000171860	protein_coding	355.838	1.0032	1.0032	2.00444	2.00444	0.27839	-3.60358	0.000313862	0.00369724	0	0	1	0	0	0
C3AR1	719	1.0032	0.00369724	Cell activation	LINC00402	ENSG00000235532	lincRNA	21.0016	1.17276	1.17276	2.25443	2.25443	0.357938	-3.27643	0.00105129	0.00992655	ENSG00000171860	protein_coding	355.838	1.0032	1.0032	2.00444	2.00444	0.27839	-3.60358	0.000313862	0.00369724	0	0	1	0	0	0
C3AR1	719	1.0032	0.00369724	Immune response	LINC00402	ENSG00000235532	lincRNA	21.0016	1.17276	1.17276	2.25443	2.25443	0.357938	-3.27643	0.00105129	0.00992655	ENSG00000171860	protein_coding	355.838	1.0032	1.0032	2.00444	2.00444	0.27839	-3.60358	0.000313862	0.00369724	0	0	1	0	0	0
C3AR1	719	1.0032	0.00369724	positive regulation of immune system process	LINC00402	ENSG00000235532	lincRNA	21.0016	1.17276	1.17276	2.25443	2.25443	0.357938	-3.27643	0.00105129	0.00992655	ENSG00000171860	protein_coding	355.838	1.0032	1.0032	2.00444	2.00444	0.27839	-3.60358	0.000313862	0.00369724	0	0	1	0	0	0
C3AR1	719	1.0032	0.00369724	Leukocyte activation	LINC00402	ENSG00000235532	lincRNA	21.0016	1.17276	1.17276	2.25443	2.25443	0.357938	-3.27643	0.00105129	0.00992655	ENSG00000171860	protein_coding	355.838	1.0032	1.0032	2.00444	2.00444	0.27839	-3.60358	0.000313862	0.00369724	0	0	1	0	0	0
C7	730	0.851955	0.0233576	Immune response	XIST	ENSG00000229807	lincRNA	2.90168	-1.95296	1.95296	3.87169	-3.87169	0.821084	2.37852	0.0173823	0.0845962	ENSG00000112936	protein_coding	20984.4	0.851955	0.851955	1.80495	1.80495	0.287985	-2.95833	0.00309312	0.0233576	0	0	1	0	0	0
C7	730	0.851955	0.0233576	Regulation of immune system process	XIST	ENSG00000229807	lincRNA	2.90168	-1.95296	1.95296	3.87169	-3.87169	0.821084	2.37852	0.0173823	0.0845962	ENSG00000112936	protein_coding	20984.4	0.851955	0.851955	1.80495	1.80495	0.287985	-2.95833	0.00309312	0.0233576	0	0	1	0	0	0
C7	730	0.851955	0.0233576	positive regulation of immune system process	XIST	ENSG00000229807	lincRNA	2.90168	-1.95296	1.95296	3.87169	-3.87169	0.821084	2.37852	0.0173823	0.0845962	ENSG00000112936	protein_coding	20984.4	0.851955	0.851955	1.80495	1.80495	0.287985	-2.95833	0.00309312	0.0233576	0	0	1	0	0	0
CCL13	6357	1.51976	0.0575755	Immune response	LINC00402	ENSG00000235532	lincRNA	21.0016	1.17276	1.17276	2.25443	2.25443	0.357938	-3.27643	0.00105129	0.00992655	ENSG00000181374	protein_coding	22.1718	1.51976	1.51976	2.86744	2.86744	0.591537	-2.56918	0.010194	0.0575755	0	0	1	0	0	0
CCL22	6367	1.719	0.00222794	Immune response	AC098617.1	ENSG00000233766	antisense	59.9026	2.28831	2.28831	4.88485	4.88485	0.568903	-4.02233	5.76e-05	0.000887943	ENSG00000102962	protein_coding	101.628	1.719	1.719	3.29209	3.29209	0.457115	-3.76055	0.000169541	0.00222794	0	1	0	0	0	0
CCL3	6348	1.49381	0.0433909	positive regulation of immune system process	LINC00402	ENSG00000235532	lincRNA	21.0016	1.17276	1.17276	2.25443	2.25443	0.357938	-3.27643	0.00105129	0.00992655	ENSG00000277632	protein_coding	11.1557	1.49381	1.49381	2.81632	2.81632	0.552992	-2.70133	0.00690627	0.0433909	0	0	1	0	0	0
CCL3	6348	1.49381	0.0433909	Leukocyte activation	LINC00402	ENSG00000235532	lincRNA	21.0016	1.17276	1.17276	2.25443	2.25443	0.357938	-3.27643	0.00105129	0.00992655	ENSG00000277632	protein_coding	11.1557	1.49381	1.49381	2.81632	2.81632	0.552992	-2.70133	0.00690627	0.0433909	0	0	1	0	0	0
CCL3	6348	1.49381	0.0433909	Cell activation	LINC00402	ENSG00000235532	lincRNA	21.0016	1.17276	1.17276	2.25443	2.25443	0.357938	-3.27643	0.00105129	0.00992655	ENSG00000277632	protein_coding	11.1557	1.49381	1.49381	2.81632	2.81632	0.552992	-2.70133	0.00690627	0.0433909	0	0	1	0	0	0
CCL3	6348	1.49381	0.0433909	Regulation of immune system process	LINC00402	ENSG00000235532	lincRNA	21.0016	1.17276	1.17276	2.25443	2.25443	0.357938	-3.27643	0.00105129	0.00992655	ENSG00000277632	protein_coding	11.1557	1.49381	1.49381	2.81632	2.81632	0.552992	-2.70133	0.00690627	0.0433909	0	0	1	0	0	0
CCL3	6348	1.49381	0.0433909	Immune response	LINC00402	ENSG00000235532	lincRNA	21.0016	1.17276	1.17276	2.25443	2.25443	0.357938	-3.27643	0.00105129	0.00992655	ENSG00000277632	protein_coding	11.1557	1.49381	1.49381	2.81632	2.81632	0.552992	-2.70133	0.00690627	0.0433909	0	0	1	0	0	0
CCL4	6351	2.73179	1e-06	Immune response	NUTM2A-AS1	ENSG00000223482	antisense	537.978	0.919167	0.919167	1.89102	1.89102	0.150093	-6.12399	9.13e-10	4.05e-08	ENSG00000275302	protein_coding	101.827	2.73179	2.73179	6.64278	6.64278	0.382276	-7.14612	8.93e-13	7.24e-11	1	0	1	0	0	0
CCL4	6351	2.73179	1e-06	Regulation of immune system process	NUTM2A-AS1	ENSG00000223482	antisense	537.978	0.919167	0.919167	1.89102	1.89102	0.150093	-6.12399	9.13e-10	4.05e-08	ENSG00000275302	protein_coding	101.827	2.73179	2.73179	6.64278	6.64278	0.382276	-7.14612	8.93e-13	7.24e-11	1	0	1	0	0	0
CCL4	6351	2.73179	1e-06	positive regulation of immune system process	NUTM2A-AS1	ENSG00000223482	antisense	537.978	0.919167	0.919167	1.89102	1.89102	0.150093	-6.12399	9.13e-10	4.05e-08	ENSG00000275302	protein_coding	101.827	2.73179	2.73179	6.64278	6.64278	0.382276	-7.14612	8.93e-13	7.24e-11	1	0	1	0	0	0
CCL5	6352	2.03809	1e-06	positive regulation of immune system process	LINC00426	ENSG00000238121	lincRNA	86.2466	0.845423	0.845423	1.79679	1.79679	0.287052	-2.94519	0.00322752	0.0240979	ENSG00000271503	protein_coding	202.562	2.03809	2.03809	4.10701	4.10701	0.337005	-6.04764	1.47e-09	6.31e-08	0	0	0	0	1	0
CCL5	6352	2.03809	1e-06	positive regulation of immune system process	AC098617.1	ENSG00000233766	antisense	59.9026	2.28831	2.28831	4.88485	4.88485	0.568903	-4.02233	5.76e-05	0.000887943	ENSG00000271503	protein_coding	202.562	2.03809	2.03809	4.10701	4.10701	0.337005	-6.04764	1.47e-09	6.31e-08	0	1	0	0	0	0
CCL5	6352	2.03809	1e-06	Regulation of immune system process	LINC00426	ENSG00000238121	lincRNA	86.2466	0.845423	0.845423	1.79679	1.79679	0.287052	-2.94519	0.00322752	0.0240979	ENSG00000271503	protein_coding	202.562	2.03809	2.03809	4.10701	4.10701	0.337005	-6.04764	1.47e-09	6.31e-08	0	0	0	0	1	0
CCL5	6352	2.03809	1e-06	Regulation of immune system process	AC098617.1	ENSG00000233766	antisense	59.9026	2.28831	2.28831	4.88485	4.88485	0.568903	-4.02233	5.76e-05	0.000887943	ENSG00000271503	protein_coding	202.562	2.03809	2.03809	4.10701	4.10701	0.337005	-6.04764	1.47e-09	6.31e-08	0	1	0	0	0	0
CCL5	6352	2.03809	1e-06	Cell activation	LINC00426	ENSG00000238121	lincRNA	86.2466	0.845423	0.845423	1.79679	1.79679	0.287052	-2.94519	0.00322752	0.0240979	ENSG00000271503	protein_coding	202.562	2.03809	2.03809	4.10701	4.10701	0.337005	-6.04764	1.47e-09	6.31e-08	0	0	0	0	1	0
CCL5	6352	2.03809	1e-06	Cell activation	AC098617.1	ENSG00000233766	antisense	59.9026	2.28831	2.28831	4.88485	4.88485	0.568903	-4.02233	5.76e-05	0.000887943	ENSG00000271503	protein_coding	202.562	2.03809	2.03809	4.10701	4.10701	0.337005	-6.04764	1.47e-09	6.31e-08	0	1	0	0	0	0
CCL5	6352	2.03809	1e-06	Immune response	LINC00426	ENSG00000238121	lincRNA	86.2466	0.845423	0.845423	1.79679	1.79679	0.287052	-2.94519	0.00322752	0.0240979	ENSG00000271503	protein_coding	202.562	2.03809	2.03809	4.10701	4.10701	0.337005	-6.04764	1.47e-09	6.31e-08	0	0	0	0	1	0
CCL5	6352	2.03809	1e-06	Immune response	AC098617.1	ENSG00000233766	antisense	59.9026	2.28831	2.28831	4.88485	4.88485	0.568903	-4.02233	5.76e-05	0.000887943	ENSG00000271503	protein_coding	202.562	2.03809	2.03809	4.10701	4.10701	0.337005	-6.04764	1.47e-09	6.31e-08	0	1	0	0	0	0
CCL5	6352	2.03809	1e-06	Leukocyte activation	LINC00426	ENSG00000238121	lincRNA	86.2466	0.845423	0.845423	1.79679	1.79679	0.287052	-2.94519	0.00322752	0.0240979	ENSG00000271503	protein_coding	202.562	2.03809	2.03809	4.10701	4.10701	0.337005	-6.04764	1.47e-09	6.31e-08	0	0	0	0	1	0
CCL5	6352	2.03809	1e-06	Leukocyte activation	AC098617.1	ENSG00000233766	antisense	59.9026	2.28831	2.28831	4.88485	4.88485	0.568903	-4.02233	5.76e-05	0.000887943	ENSG00000271503	protein_coding	202.562	2.03809	2.03809	4.10701	4.10701	0.337005	-6.04764	1.47e-09	6.31e-08	0	1	0	0	0	0
CCL7	6354	2.72577	0.00388529	positive regulation of immune system process	AC064834.1	ENSG00000271893	lincRNA	5.43927	2.35091	2.35091	5.10147	5.10147	0.826982	-2.84276	0.00447242	0.0309386	ENSG00000108688	protein_coding	9.6653	2.72577	2.72577	6.61511	6.61511	0.75971	-3.5879	0.000333348	0.00388529	1	0	0	0	0	0
CCL7	6354	2.72577	0.00388529	Regulation of immune system process	AC064834.1	ENSG00000271893	lincRNA	5.43927	2.35091	2.35091	5.10147	5.10147	0.826982	-2.84276	0.00447242	0.0309386	ENSG00000108688	protein_coding	9.6653	2.72577	2.72577	6.61511	6.61511	0.75971	-3.5879	0.000333348	0.00388529	1	0	0	0	0	0
CCL8	6355	1.74342	0.00554346	positive regulation of immune system process	AC090044.1	ENSG00000224239	lincRNA	55.683	1.07187	1.07187	2.10215	2.10215	0.298645	-3.5891	0.000331825	0.00387101	ENSG00000108700	protein_coding	56.4528	1.74342	1.74342	3.34828	3.34828	0.501986	-3.47305	0.000514583	0.00554346	1	0	1	0	0	0
CCL8	6355	1.74342	0.00554346	Regulation of immune system process	AC090044.1	ENSG00000224239	lincRNA	55.683	1.07187	1.07187	2.10215	2.10215	0.298645	-3.5891	0.000331825	0.00387101	ENSG00000108700	protein_coding	56.4528	1.74342	1.74342	3.34828	3.34828	0.501986	-3.47305	0.000514583	0.00554346	1	0	1	0	0	0
CCR2	729230	1.12224	0.0170583	Cell activation	HCG18	ENSG00000231074	antisense	75.416	1.5455	1.5455	2.91906	2.91906	0.210723	-7.33429	2.23e-13	2.04e-11	ENSG00000121807	protein_coding	163.945	1.12224	1.12224	2.17685	2.17685	0.364265	-3.08085	0.00206411	0.0170583	0	0	1	0	0	0
CCR2	729230	1.12224	0.0170583	Regulation of immune system process	HCG18	ENSG00000231074	antisense	75.416	1.5455	1.5455	2.91906	2.91906	0.210723	-7.33429	2.23e-13	2.04e-11	ENSG00000121807	protein_coding	163.945	1.12224	1.12224	2.17685	2.17685	0.364265	-3.08085	0.00206411	0.0170583	0	0	1	0	0	0
CCR2	729230	1.12224	0.0170583	positive regulation of immune system process	HCG18	ENSG00000231074	antisense	75.416	1.5455	1.5455	2.91906	2.91906	0.210723	-7.33429	2.23e-13	2.04e-11	ENSG00000121807	protein_coding	163.945	1.12224	1.12224	2.17685	2.17685	0.364265	-3.08085	0.00206411	0.0170583	0	0	1	0	0	0
CCR2	729230	1.12224	0.0170583	Immune response	HCG18	ENSG00000231074	antisense	75.416	1.5455	1.5455	2.91906	2.91906	0.210723	-7.33429	2.23e-13	2.04e-11	ENSG00000121807	protein_coding	163.945	1.12224	1.12224	2.17685	2.17685	0.364265	-3.08085	0.00206411	0.0170583	0	0	1	0	0	0
CCR2	729230	1.12224	0.0170583	Leukocyte activation	HCG18	ENSG00000231074	antisense	75.416	1.5455	1.5455	2.91906	2.91906	0.210723	-7.33429	2.23e-13	2.04e-11	ENSG00000121807	protein_coding	163.945	1.12224	1.12224	2.17685	2.17685	0.364265	-3.08085	0.00206411	0.0170583	0	0	1	0	0	0
CCR6	1235	1.86868	0.014119	Regulation of immune system process	AC098617.1	ENSG00000233766	antisense	59.9026	2.28831	2.28831	4.88485	4.88485	0.568903	-4.02233	5.76e-05	0.000887943	ENSG00000112486	protein_coding	4.98587	1.86868	1.86868	3.65199	3.65199	0.592877	-3.15189	0.00162218	0.014119	1	0	0	0	0	0
CCR6	1235	1.86868	0.014119	Regulation of immune system process	TMLHE-AS1	ENSG00000224533	antisense	3.9415	1.32617	1.32617	2.50736	2.50736	0.49682	-2.66932	0.00760052	0.0466348	ENSG00000112486	protein_coding	4.98587	1.86868	1.86868	3.65199	3.65199	0.592877	-3.15189	0.00162218	0.014119	0	0	1	0	0	0
CCR6	1235	1.86868	0.014119	Regulation of immune system process	AC005863.1	ENSG00000205325	lincRNA	1.00636	2.69129	2.69129	6.45891	6.45891	0.842102	-3.19592	0.00139387	0.0125299	ENSG00000112486	protein_coding	4.98587	1.86868	1.86868	3.65199	3.65199	0.592877	-3.15189	0.00162218	0.014119	1	0	0	0	0	0
CCR6	1235	1.86868	0.014119	Leukocyte activation	AC098617.1	ENSG00000233766	antisense	59.9026	2.28831	2.28831	4.88485	4.88485	0.568903	-4.02233	5.76e-05	0.000887943	ENSG00000112486	protein_coding	4.98587	1.86868	1.86868	3.65199	3.65199	0.592877	-3.15189	0.00162218	0.014119	1	0	0	0	0	0
CCR6	1235	1.86868	0.014119	Leukocyte activation	TMLHE-AS1	ENSG00000224533	antisense	3.9415	1.32617	1.32617	2.50736	2.50736	0.49682	-2.66932	0.00760052	0.0466348	ENSG00000112486	protein_coding	4.98587	1.86868	1.86868	3.65199	3.65199	0.592877	-3.15189	0.00162218	0.014119	0	0	1	0	0	0
CCR6	1235	1.86868	0.014119	Leukocyte activation	AC005863.1	ENSG00000205325	lincRNA	1.00636	2.69129	2.69129	6.45891	6.45891	0.842102	-3.19592	0.00139387	0.0125299	ENSG00000112486	protein_coding	4.98587	1.86868	1.86868	3.65199	3.65199	0.592877	-3.15189	0.00162218	0.014119	1	0	0	0	0	0
CCR6	1235	1.86868	0.014119	Cell activation	AC098617.1	ENSG00000233766	antisense	59.9026	2.28831	2.28831	4.88485	4.88485	0.568903	-4.02233	5.76e-05	0.000887943	ENSG00000112486	protein_coding	4.98587	1.86868	1.86868	3.65199	3.65199	0.592877	-3.15189	0.00162218	0.014119	1	0	0	0	0	0
CCR6	1235	1.86868	0.014119	Cell activation	TMLHE-AS1	ENSG00000224533	antisense	3.9415	1.32617	1.32617	2.50736	2.50736	0.49682	-2.66932	0.00760052	0.0466348	ENSG00000112486	protein_coding	4.98587	1.86868	1.86868	3.65199	3.65199	0.592877	-3.15189	0.00162218	0.014119	0	0	1	0	0	0
CCR6	1235	1.86868	0.014119	Cell activation	AC005863.1	ENSG00000205325	lincRNA	1.00636	2.69129	2.69129	6.45891	6.45891	0.842102	-3.19592	0.00139387	0.0125299	ENSG00000112486	protein_coding	4.98587	1.86868	1.86868	3.65199	3.65199	0.592877	-3.15189	0.00162218	0.014119	1	0	0	0	0	0
CCR6	1235	1.86868	0.014119	Immune response	AC098617.1	ENSG00000233766	antisense	59.9026	2.28831	2.28831	4.88485	4.88485	0.568903	-4.02233	5.76e-05	0.000887943	ENSG00000112486	protein_coding	4.98587	1.86868	1.86868	3.65199	3.65199	0.592877	-3.15189	0.00162218	0.014119	1	0	0	0	0	0
CCR6	1235	1.86868	0.014119	Immune response	TMLHE-AS1	ENSG00000224533	antisense	3.9415	1.32617	1.32617	2.50736	2.50736	0.49682	-2.66932	0.00760052	0.0466348	ENSG00000112486	protein_coding	4.98587	1.86868	1.86868	3.65199	3.65199	0.592877	-3.15189	0.00162218	0.014119	0	0	1	0	0	0
CCR6	1235	1.86868	0.014119	Immune response	AC005863.1	ENSG00000205325	lincRNA	1.00636	2.69129	2.69129	6.45891	6.45891	0.842102	-3.19592	0.00139387	0.0125299	ENSG00000112486	protein_coding	4.98587	1.86868	1.86868	3.65199	3.65199	0.592877	-3.15189	0.00162218	0.014119	1	0	0	0	0	0
CD180	4064	1.52691	0.00482984	Immune response	AC064834.1	ENSG00000271893	lincRNA	5.43927	2.35091	2.35091	5.10147	5.10147	0.826982	-2.84276	0.00447242	0.0309386	ENSG00000134061	protein_coding	134.36	1.52691	1.52691	2.88167	2.88167	0.433989	-3.5183	0.000434317	0.00482984	1	0	0	0	0	0
CD1B	910	1.96336	0.0756877	Regulation of immune system process	LINC00402	ENSG00000235532	lincRNA	21.0016	1.17276	1.17276	2.25443	2.25443	0.357938	-3.27643	0.00105129	0.00992655	ENSG00000158485	protein_coding	3.70483	1.96336	1.96336	3.8997	3.8997	0.806371	-2.43482	0.0148994	0.0756877	0	0	1	0	0	0
CD1B	910	1.96336	0.0756877	Immune response	LINC00402	ENSG00000235532	lincRNA	21.0016	1.17276	1.17276	2.25443	2.25443	0.357938	-3.27643	0.00105129	0.00992655	ENSG00000158485	protein_coding	3.70483	1.96336	1.96336	3.8997	3.8997	0.806371	-2.43482	0.0148994	0.0756877	0	0	1	0	0	0
CD1C	911	1.17188	0.0132484	Leukocyte activation	XIST	ENSG00000229807	lincRNA	2.90168	-1.95296	1.95296	3.87169	-3.87169	0.821084	2.37852	0.0173823	0.0845962	ENSG00000158481	protein_coding	119.23	1.17188	1.17188	2.25305	2.25305	0.368987	-3.17593	0.00149357	0.0132484	0	0	1	0	0	0
CD1C	911	1.17188	0.0132484	Leukocyte activation	LINC00261	ENSG00000259974	lincRNA	1.62713	-3.257	3.257	9.55992	-9.55992	0.987969	3.29666	0.000978417	0.00935081	ENSG00000158481	protein_coding	119.23	1.17188	1.17188	2.25305	2.25305	0.368987	-3.17593	0.00149357	0.0132484	0	0	1	0	0	0
CD1C	911	1.17188	0.0132484	Immune response	XIST	ENSG00000229807	lincRNA	2.90168	-1.95296	1.95296	3.87169	-3.87169	0.821084	2.37852	0.0173823	0.0845962	ENSG00000158481	protein_coding	119.23	1.17188	1.17188	2.25305	2.25305	0.368987	-3.17593	0.00149357	0.0132484	0	0	1	0	0	0
CD1C	911	1.17188	0.0132484	Immune response	LINC00261	ENSG00000259974	lincRNA	1.62713	-3.257	3.257	9.55992	-9.55992	0.987969	3.29666	0.000978417	0.00935081	ENSG00000158481	protein_coding	119.23	1.17188	1.17188	2.25305	2.25305	0.368987	-3.17593	0.00149357	0.0132484	0	0	1	0	0	0
CD1C	911	1.17188	0.0132484	Regulation of immune system process	XIST	ENSG00000229807	lincRNA	2.90168	-1.95296	1.95296	3.87169	-3.87169	0.821084	2.37852	0.0173823	0.0845962	ENSG00000158481	protein_coding	119.23	1.17188	1.17188	2.25305	2.25305	0.368987	-3.17593	0.00149357	0.0132484	0	0	1	0	0	0
CD1C	911	1.17188	0.0132484	Regulation of immune system process	LINC00261	ENSG00000259974	lincRNA	1.62713	-3.257	3.257	9.55992	-9.55992	0.987969	3.29666	0.000978417	0.00935081	ENSG00000158481	protein_coding	119.23	1.17188	1.17188	2.25305	2.25305	0.368987	-3.17593	0.00149357	0.0132484	0	0	1	0	0	0
CD1C	911	1.17188	0.0132484	Cell activation	XIST	ENSG00000229807	lincRNA	2.90168	-1.95296	1.95296	3.87169	-3.87169	0.821084	2.37852	0.0173823	0.0845962	ENSG00000158481	protein_coding	119.23	1.17188	1.17188	2.25305	2.25305	0.368987	-3.17593	0.00149357	0.0132484	0	0	1	0	0	0
CD1C	911	1.17188	0.0132484	Cell activation	LINC00261	ENSG00000259974	lincRNA	1.62713	-3.257	3.257	9.55992	-9.55992	0.987969	3.29666	0.000978417	0.00935081	ENSG00000158481	protein_coding	119.23	1.17188	1.17188	2.25305	2.25305	0.368987	-3.17593	0.00149357	0.0132484	0	0	1	0	0	0
CD1D	912	0.86315	0.0254621	Leukocyte activation	LINC00402	ENSG00000235532	lincRNA	21.0016	1.17276	1.17276	2.25443	2.25443	0.357938	-3.27643	0.00105129	0.00992655	ENSG00000158473	protein_coding	183.01	0.86315	0.86315	1.81901	1.81901	0.295303	-2.92293	0.00346756	0.0254621	1	0	1	0	0	0
CD1D	912	0.86315	0.0254621	Leukocyte activation	HCG18	ENSG00000231074	antisense	75.416	1.5455	1.5455	2.91906	2.91906	0.210723	-7.33429	2.23e-13	2.04e-11	ENSG00000158473	protein_coding	183.01	0.86315	0.86315	1.81901	1.81901	0.295303	-2.92293	0.00346756	0.0254621	0	0	1	0	0	0
CD1D	912	0.86315	0.0254621	Leukocyte activation	AC098617.1	ENSG00000233766	antisense	59.9026	2.28831	2.28831	4.88485	4.88485	0.568903	-4.02233	5.76e-05	0.000887943	ENSG00000158473	protein_coding	183.01	0.86315	0.86315	1.81901	1.81901	0.295303	-2.92293	0.00346756	0.0254621	0	1	0	0	0	0
CD1D	912	0.86315	0.0254621	Regulation of immune system process	LINC00402	ENSG00000235532	lincRNA	21.0016	1.17276	1.17276	2.25443	2.25443	0.357938	-3.27643	0.00105129	0.00992655	ENSG00000158473	protein_coding	183.01	0.86315	0.86315	1.81901	1.81901	0.295303	-2.92293	0.00346756	0.0254621	1	0	1	0	0	0
CD1D	912	0.86315	0.0254621	Regulation of immune system process	HCG18	ENSG00000231074	antisense	75.416	1.5455	1.5455	2.91906	2.91906	0.210723	-7.33429	2.23e-13	2.04e-11	ENSG00000158473	protein_coding	183.01	0.86315	0.86315	1.81901	1.81901	0.295303	-2.92293	0.00346756	0.0254621	0	0	1	0	0	0
CD1D	912	0.86315	0.0254621	Regulation of immune system process	AC098617.1	ENSG00000233766	antisense	59.9026	2.28831	2.28831	4.88485	4.88485	0.568903	-4.02233	5.76e-05	0.000887943	ENSG00000158473	protein_coding	183.01	0.86315	0.86315	1.81901	1.81901	0.295303	-2.92293	0.00346756	0.0254621	0	1	0	0	0	0
CD1D	912	0.86315	0.0254621	Immune response	LINC00402	ENSG00000235532	lincRNA	21.0016	1.17276	1.17276	2.25443	2.25443	0.357938	-3.27643	0.00105129	0.00992655	ENSG00000158473	protein_coding	183.01	0.86315	0.86315	1.81901	1.81901	0.295303	-2.92293	0.00346756	0.0254621	1	0	1	0	0	0
CD1D	912	0.86315	0.0254621	Immune response	HCG18	ENSG00000231074	antisense	75.416	1.5455	1.5455	2.91906	2.91906	0.210723	-7.33429	2.23e-13	2.04e-11	ENSG00000158473	protein_coding	183.01	0.86315	0.86315	1.81901	1.81901	0.295303	-2.92293	0.00346756	0.0254621	0	0	1	0	0	0
CD1D	912	0.86315	0.0254621	Immune response	AC098617.1	ENSG00000233766	antisense	59.9026	2.28831	2.28831	4.88485	4.88485	0.568903	-4.02233	5.76e-05	0.000887943	ENSG00000158473	protein_coding	183.01	0.86315	0.86315	1.81901	1.81901	0.295303	-2.92293	0.00346756	0.0254621	0	1	0	0	0	0
CD1D	912	0.86315	0.0254621	Cell activation	LINC00402	ENSG00000235532	lincRNA	21.0016	1.17276	1.17276	2.25443	2.25443	0.357938	-3.27643	0.00105129	0.00992655	ENSG00000158473	protein_coding	183.01	0.86315	0.86315	1.81901	1.81901	0.295303	-2.92293	0.00346756	0.0254621	1	0	1	0	0	0
CD1D	912	0.86315	0.0254621	Cell activation	HCG18	ENSG00000231074	antisense	75.416	1.5455	1.5455	2.91906	2.91906	0.210723	-7.33429	2.23e-13	2.04e-11	ENSG00000158473	protein_coding	183.01	0.86315	0.86315	1.81901	1.81901	0.295303	-2.92293	0.00346756	0.0254621	0	0	1	0	0	0
CD1D	912	0.86315	0.0254621	Cell activation	AC098617.1	ENSG00000233766	antisense	59.9026	2.28831	2.28831	4.88485	4.88485	0.568903	-4.02233	5.76e-05	0.000887943	ENSG00000158473	protein_coding	183.01	0.86315	0.86315	1.81901	1.81901	0.295303	-2.92293	0.00346756	0.0254621	0	1	0	0	0	0
CD1D	912	0.86315	0.0254621	positive regulation of immune system process	LINC00402	ENSG00000235532	lincRNA	21.0016	1.17276	1.17276	2.25443	2.25443	0.357938	-3.27643	0.00105129	0.00992655	ENSG00000158473	protein_coding	183.01	0.86315	0.86315	1.81901	1.81901	0.295303	-2.92293	0.00346756	0.0254621	1	0	1	0	0	0
CD1D	912	0.86315	0.0254621	positive regulation of immune system process	HCG18	ENSG00000231074	antisense	75.416	1.5455	1.5455	2.91906	2.91906	0.210723	-7.33429	2.23e-13	2.04e-11	ENSG00000158473	protein_coding	183.01	0.86315	0.86315	1.81901	1.81901	0.295303	-2.92293	0.00346756	0.0254621	0	0	1	0	0	0
CD1D	912	0.86315	0.0254621	positive regulation of immune system process	AC098617.1	ENSG00000233766	antisense	59.9026	2.28831	2.28831	4.88485	4.88485	0.568903	-4.02233	5.76e-05	0.000887943	ENSG00000158473	protein_coding	183.01	0.86315	0.86315	1.81901	1.81901	0.295303	-2.92293	0.00346756	0.0254621	0	1	0	0	0	0
CD1E	913	1.70231	0.00110568	Immune response	LINC00402	ENSG00000235532	lincRNA	21.0016	1.17276	1.17276	2.25443	2.25443	0.357938	-3.27643	0.00105129	0.00992655	ENSG00000158488	protein_coding	73.2281	1.70231	1.70231	3.25422	3.25422	0.429745	-3.96121	7.46e-05	0.00110568	0	0	1	0	0	0
CD2	914	0.949054	0.0237633	positive regulation of immune system process	AC005863.1	ENSG00000205325	lincRNA	1.00636	2.69129	2.69129	6.45891	6.45891	0.842102	-3.19592	0.00139387	0.0125299	ENSG00000116824	protein_coding	301.93	0.949054	0.949054	1.93061	1.93061	0.321567	-2.95135	0.00316393	0.0237633	1	0	0	0	0	0
CD2	914	0.949054	0.0237633	Cell activation	AC005863.1	ENSG00000205325	lincRNA	1.00636	2.69129	2.69129	6.45891	6.45891	0.842102	-3.19592	0.00139387	0.0125299	ENSG00000116824	protein_coding	301.93	0.949054	0.949054	1.93061	1.93061	0.321567	-2.95135	0.00316393	0.0237633	1	0	0	0	0	0
CD2	914	0.949054	0.0237633	Regulation of immune system process	AC005863.1	ENSG00000205325	lincRNA	1.00636	2.69129	2.69129	6.45891	6.45891	0.842102	-3.19592	0.00139387	0.0125299	ENSG00000116824	protein_coding	301.93	0.949054	0.949054	1.93061	1.93061	0.321567	-2.95135	0.00316393	0.0237633	1	0	0	0	0	0
CD2	914	0.949054	0.0237633	Leukocyte activation	AC005863.1	ENSG00000205325	lincRNA	1.00636	2.69129	2.69129	6.45891	6.45891	0.842102	-3.19592	0.00139387	0.0125299	ENSG00000116824	protein_coding	301.93	0.949054	0.949054	1.93061	1.93061	0.321567	-2.95135	0.00316393	0.0237633	1	0	0	0	0	0
CD200R1	131450	0.860215	0.0223455	Immune response	SLC8A1-AS1	ENSG00000227028	antisense	10.7776	1.12078	1.12078	2.17465	2.17465	0.325052	-3.44801	0.000564727	0.00598032	ENSG00000163606	protein_coding	59.901	0.860215	0.860215	1.81531	1.81531	0.289118	-2.97531	0.00292693	0.0223455	0	0	1	0	0	0
CD200R1	131450	0.860215	0.0223455	Immune response	INTS6-AS1	ENSG00000236778	antisense	185.76	-0.633542	0.633542	1.55137	-1.55137	0.220958	2.86725	0.00414058	0.0290531	ENSG00000163606	protein_coding	59.901	0.860215	0.860215	1.81531	1.81531	0.289118	-2.97531	0.00292693	0.0223455	0	0	1	0	0	0
CD200R1	131450	0.860215	0.0223455	Regulation of immune system process	SLC8A1-AS1	ENSG00000227028	antisense	10.7776	1.12078	1.12078	2.17465	2.17465	0.325052	-3.44801	0.000564727	0.00598032	ENSG00000163606	protein_coding	59.901	0.860215	0.860215	1.81531	1.81531	0.289118	-2.97531	0.00292693	0.0223455	0	0	1	0	0	0
CD200R1	131450	0.860215	0.0223455	Regulation of immune system process	INTS6-AS1	ENSG00000236778	antisense	185.76	-0.633542	0.633542	1.55137	-1.55137	0.220958	2.86725	0.00414058	0.0290531	ENSG00000163606	protein_coding	59.901	0.860215	0.860215	1.81531	1.81531	0.289118	-2.97531	0.00292693	0.0223455	0	0	1	0	0	0
CD209	30835	1.16875	0.0520231	positive regulation of immune system process	LINC00863	ENSG00000224914	bidirectional_promoter_lncRNA	161.503	1.18658	1.18658	2.27613	2.27613	0.157371	-7.54001	4.7e-14	4.95e-12	ENSG00000090659	protein_coding	134.419	1.16875	1.16875	2.24817	2.24817	0.446519	-2.61747	0.00885848	0.0520231	1	0	0	0	0	0
CD209	30835	1.16875	0.0520231	Cell activation	LINC00863	ENSG00000224914	bidirectional_promoter_lncRNA	161.503	1.18658	1.18658	2.27613	2.27613	0.157371	-7.54001	4.7e-14	4.95e-12	ENSG00000090659	protein_coding	134.419	1.16875	1.16875	2.24817	2.24817	0.446519	-2.61747	0.00885848	0.0520231	1	0	0	0	0	0
CD209	30835	1.16875	0.0520231	Regulation of immune system process	LINC00863	ENSG00000224914	bidirectional_promoter_lncRNA	161.503	1.18658	1.18658	2.27613	2.27613	0.157371	-7.54001	4.7e-14	4.95e-12	ENSG00000090659	protein_coding	134.419	1.16875	1.16875	2.24817	2.24817	0.446519	-2.61747	0.00885848	0.0520231	1	0	0	0	0	0
CD209	30835	1.16875	0.0520231	Immune response	LINC00863	ENSG00000224914	bidirectional_promoter_lncRNA	161.503	1.18658	1.18658	2.27613	2.27613	0.157371	-7.54001	4.7e-14	4.95e-12	ENSG00000090659	protein_coding	134.419	1.16875	1.16875	2.24817	2.24817	0.446519	-2.61747	0.00885848	0.0520231	1	0	0	0	0	0
CD209	30835	1.16875	0.0520231	Leukocyte activation	LINC00863	ENSG00000224914	bidirectional_promoter_lncRNA	161.503	1.18658	1.18658	2.27613	2.27613	0.157371	-7.54001	4.7e-14	4.95e-12	ENSG00000090659	protein_coding	134.419	1.16875	1.16875	2.24817	2.24817	0.446519	-2.61747	0.00885848	0.0520231	1	0	0	0	0	0
CD226	10666	0.949934	0.00500151	Leukocyte activation	HCG18	ENSG00000231074	antisense	75.416	1.5455	1.5455	2.91906	2.91906	0.210723	-7.33429	2.23e-13	2.04e-11	ENSG00000150637	protein_coding	144.847	0.949934	0.949934	1.93178	1.93178	0.270882	-3.50682	0.000453489	0.00500151	0	0	1	0	0	0
CD226	10666	0.949934	0.00500151	Leukocyte activation	XIST	ENSG00000229807	lincRNA	2.90168	-1.95296	1.95296	3.87169	-3.87169	0.821084	2.37852	0.0173823	0.0845962	ENSG00000150637	protein_coding	144.847	0.949934	0.949934	1.93178	1.93178	0.270882	-3.50682	0.000453489	0.00500151	0	0	1	0	0	0
CD226	10666	0.949934	0.00500151	positive regulation of immune system process	HCG18	ENSG00000231074	antisense	75.416	1.5455	1.5455	2.91906	2.91906	0.210723	-7.33429	2.23e-13	2.04e-11	ENSG00000150637	protein_coding	144.847	0.949934	0.949934	1.93178	1.93178	0.270882	-3.50682	0.000453489	0.00500151	0	0	1	0	0	0
CD226	10666	0.949934	0.00500151	positive regulation of immune system process	XIST	ENSG00000229807	lincRNA	2.90168	-1.95296	1.95296	3.87169	-3.87169	0.821084	2.37852	0.0173823	0.0845962	ENSG00000150637	protein_coding	144.847	0.949934	0.949934	1.93178	1.93178	0.270882	-3.50682	0.000453489	0.00500151	0	0	1	0	0	0
CD226	10666	0.949934	0.00500151	Immune response	HCG18	ENSG00000231074	antisense	75.416	1.5455	1.5455	2.91906	2.91906	0.210723	-7.33429	2.23e-13	2.04e-11	ENSG00000150637	protein_coding	144.847	0.949934	0.949934	1.93178	1.93178	0.270882	-3.50682	0.000453489	0.00500151	0	0	1	0	0	0
CD226	10666	0.949934	0.00500151	Immune response	XIST	ENSG00000229807	lincRNA	2.90168	-1.95296	1.95296	3.87169	-3.87169	0.821084	2.37852	0.0173823	0.0845962	ENSG00000150637	protein_coding	144.847	0.949934	0.949934	1.93178	1.93178	0.270882	-3.50682	0.000453489	0.00500151	0	0	1	0	0	0
CD226	10666	0.949934	0.00500151	Cell activation	HCG18	ENSG00000231074	antisense	75.416	1.5455	1.5455	2.91906	2.91906	0.210723	-7.33429	2.23e-13	2.04e-11	ENSG00000150637	protein_coding	144.847	0.949934	0.949934	1.93178	1.93178	0.270882	-3.50682	0.000453489	0.00500151	0	0	1	0	0	0
CD226	10666	0.949934	0.00500151	Cell activation	XIST	ENSG00000229807	lincRNA	2.90168	-1.95296	1.95296	3.87169	-3.87169	0.821084	2.37852	0.0173823	0.0845962	ENSG00000150637	protein_coding	144.847	0.949934	0.949934	1.93178	1.93178	0.270882	-3.50682	0.000453489	0.00500151	0	0	1	0	0	0
CD226	10666	0.949934	0.00500151	Regulation of immune system process	HCG18	ENSG00000231074	antisense	75.416	1.5455	1.5455	2.91906	2.91906	0.210723	-7.33429	2.23e-13	2.04e-11	ENSG00000150637	protein_coding	144.847	0.949934	0.949934	1.93178	1.93178	0.270882	-3.50682	0.000453489	0.00500151	0	0	1	0	0	0
CD226	10666	0.949934	0.00500151	Regulation of immune system process	XIST	ENSG00000229807	lincRNA	2.90168	-1.95296	1.95296	3.87169	-3.87169	0.821084	2.37852	0.0173823	0.0845962	ENSG00000150637	protein_coding	144.847	0.949934	0.949934	1.93178	1.93178	0.270882	-3.50682	0.000453489	0.00500151	0	0	1	0	0	0
CD244	51744	1.10979	0.00526764	Regulation of immune system process	XIST	ENSG00000229807	lincRNA	2.90168	-1.95296	1.95296	3.87169	-3.87169	0.821084	2.37852	0.0173823	0.0845962	ENSG00000122223	protein_coding	60.4074	1.10979	1.10979	2.15814	2.15814	0.318042	-3.48944	0.000484028	0.00526764	0	0	1	0	0	0
CD244	51744	1.10979	0.00526764	Regulation of immune system process	NUTM2A-AS1	ENSG00000223482	antisense	537.978	0.919167	0.919167	1.89102	1.89102	0.150093	-6.12399	9.13e-10	4.05e-08	ENSG00000122223	protein_coding	60.4074	1.10979	1.10979	2.15814	2.15814	0.318042	-3.48944	0.000484028	0.00526764	0	0	1	0	0	0
CD244	51744	1.10979	0.00526764	positive regulation of immune system process	XIST	ENSG00000229807	lincRNA	2.90168	-1.95296	1.95296	3.87169	-3.87169	0.821084	2.37852	0.0173823	0.0845962	ENSG00000122223	protein_coding	60.4074	1.10979	1.10979	2.15814	2.15814	0.318042	-3.48944	0.000484028	0.00526764	0	0	1	0	0	0
CD244	51744	1.10979	0.00526764	positive regulation of immune system process	NUTM2A-AS1	ENSG00000223482	antisense	537.978	0.919167	0.919167	1.89102	1.89102	0.150093	-6.12399	9.13e-10	4.05e-08	ENSG00000122223	protein_coding	60.4074	1.10979	1.10979	2.15814	2.15814	0.318042	-3.48944	0.000484028	0.00526764	0	0	1	0	0	0
CD244	51744	1.10979	0.00526764	Cell activation	XIST	ENSG00000229807	lincRNA	2.90168	-1.95296	1.95296	3.87169	-3.87169	0.821084	2.37852	0.0173823	0.0845962	ENSG00000122223	protein_coding	60.4074	1.10979	1.10979	2.15814	2.15814	0.318042	-3.48944	0.000484028	0.00526764	0	0	1	0	0	0
CD244	51744	1.10979	0.00526764	Cell activation	NUTM2A-AS1	ENSG00000223482	antisense	537.978	0.919167	0.919167	1.89102	1.89102	0.150093	-6.12399	9.13e-10	4.05e-08	ENSG00000122223	protein_coding	60.4074	1.10979	1.10979	2.15814	2.15814	0.318042	-3.48944	0.000484028	0.00526764	0	0	1	0	0	0
CD244	51744	1.10979	0.00526764	Immune response	XIST	ENSG00000229807	lincRNA	2.90168	-1.95296	1.95296	3.87169	-3.87169	0.821084	2.37852	0.0173823	0.0845962	ENSG00000122223	protein_coding	60.4074	1.10979	1.10979	2.15814	2.15814	0.318042	-3.48944	0.000484028	0.00526764	0	0	1	0	0	0
CD244	51744	1.10979	0.00526764	Immune response	NUTM2A-AS1	ENSG00000223482	antisense	537.978	0.919167	0.919167	1.89102	1.89102	0.150093	-6.12399	9.13e-10	4.05e-08	ENSG00000122223	protein_coding	60.4074	1.10979	1.10979	2.15814	2.15814	0.318042	-3.48944	0.000484028	0.00526764	0	0	1	0	0	0
CD244	51744	1.10979	0.00526764	Leukocyte activation	XIST	ENSG00000229807	lincRNA	2.90168	-1.95296	1.95296	3.87169	-3.87169	0.821084	2.37852	0.0173823	0.0845962	ENSG00000122223	protein_coding	60.4074	1.10979	1.10979	2.15814	2.15814	0.318042	-3.48944	0.000484028	0.00526764	0	0	1	0	0	0
CD244	51744	1.10979	0.00526764	Leukocyte activation	NUTM2A-AS1	ENSG00000223482	antisense	537.978	0.919167	0.919167	1.89102	1.89102	0.150093	-6.12399	9.13e-10	4.05e-08	ENSG00000122223	protein_coding	60.4074	1.10979	1.10979	2.15814	2.15814	0.318042	-3.48944	0.000484028	0.00526764	0	0	1	0	0	0
CD247	919	0.781312	0.0886926	Regulation of immune system process	LINC00426	ENSG00000238121	lincRNA	86.2466	0.845423	0.845423	1.79679	1.79679	0.287052	-2.94519	0.00322752	0.0240979	ENSG00000198821	protein_coding	197.941	0.781312	0.781312	1.71869	1.71869	0.332129	-2.35243	0.0186511	0.0886926	0	0	0	0	1	0
CD247	919	0.781312	0.0886926	positive regulation of immune system process	LINC00426	ENSG00000238121	lincRNA	86.2466	0.845423	0.845423	1.79679	1.79679	0.287052	-2.94519	0.00322752	0.0240979	ENSG00000198821	protein_coding	197.941	0.781312	0.781312	1.71869	1.71869	0.332129	-2.35243	0.0186511	0.0886926	0	0	0	0	1	0
CD247	919	0.781312	0.0886926	Immune response	LINC00426	ENSG00000238121	lincRNA	86.2466	0.845423	0.845423	1.79679	1.79679	0.287052	-2.94519	0.00322752	0.0240979	ENSG00000198821	protein_coding	197.941	0.781312	0.781312	1.71869	1.71869	0.332129	-2.35243	0.0186511	0.0886926	0	0	0	0	1	0
CD28	940	1.06882	0.0583366	Regulation of immune system process	LINC00863	ENSG00000224914	bidirectional_promoter_lncRNA	161.503	1.18658	1.18658	2.27613	2.27613	0.157371	-7.54001	4.7e-14	4.95e-12	ENSG00000178562	protein_coding	194.268	1.06882	1.06882	2.09771	2.09771	0.417103	-2.56248	0.0103928	0.0583366	0	0	1	0	0	0
CD28	940	1.06882	0.0583366	Regulation of immune system process	F11-AS1	ENSG00000251165	antisense	18.6393	-2.46335	2.46335	5.51495	-5.51495	0.747639	3.29484	0.00098479	0.0093993	ENSG00000178562	protein_coding	194.268	1.06882	1.06882	2.09771	2.09771	0.417103	-2.56248	0.0103928	0.0583366	1	0	0	0	0	0
CD28	940	1.06882	0.0583366	Regulation of immune system process	HCG18	ENSG00000231074	antisense	75.416	1.5455	1.5455	2.91906	2.91906	0.210723	-7.33429	2.23e-13	2.04e-11	ENSG00000178562	protein_coding	194.268	1.06882	1.06882	2.09771	2.09771	0.417103	-2.56248	0.0103928	0.0583366	0	0	1	0	0	0
CD28	940	1.06882	0.0583366	Regulation of immune system process	LINC00402	ENSG00000235532	lincRNA	21.0016	1.17276	1.17276	2.25443	2.25443	0.357938	-3.27643	0.00105129	0.00992655	ENSG00000178562	protein_coding	194.268	1.06882	1.06882	2.09771	2.09771	0.417103	-2.56248	0.0103928	0.0583366	0	0	1	0	0	0
CD28	940	1.06882	0.0583366	positive regulation of immune system process	LINC00863	ENSG00000224914	bidirectional_promoter_lncRNA	161.503	1.18658	1.18658	2.27613	2.27613	0.157371	-7.54001	4.7e-14	4.95e-12	ENSG00000178562	protein_coding	194.268	1.06882	1.06882	2.09771	2.09771	0.417103	-2.56248	0.0103928	0.0583366	0	0	1	0	0	0
CD28	940	1.06882	0.0583366	positive regulation of immune system process	F11-AS1	ENSG00000251165	antisense	18.6393	-2.46335	2.46335	5.51495	-5.51495	0.747639	3.29484	0.00098479	0.0093993	ENSG00000178562	protein_coding	194.268	1.06882	1.06882	2.09771	2.09771	0.417103	-2.56248	0.0103928	0.0583366	1	0	0	0	0	0
CD28	940	1.06882	0.0583366	positive regulation of immune system process	HCG18	ENSG00000231074	antisense	75.416	1.5455	1.5455	2.91906	2.91906	0.210723	-7.33429	2.23e-13	2.04e-11	ENSG00000178562	protein_coding	194.268	1.06882	1.06882	2.09771	2.09771	0.417103	-2.56248	0.0103928	0.0583366	0	0	1	0	0	0
CD28	940	1.06882	0.0583366	positive regulation of immune system process	LINC00402	ENSG00000235532	lincRNA	21.0016	1.17276	1.17276	2.25443	2.25443	0.357938	-3.27643	0.00105129	0.00992655	ENSG00000178562	protein_coding	194.268	1.06882	1.06882	2.09771	2.09771	0.417103	-2.56248	0.0103928	0.0583366	0	0	1	0	0	0
CD28	940	1.06882	0.0583366	Cell activation	LINC00863	ENSG00000224914	bidirectional_promoter_lncRNA	161.503	1.18658	1.18658	2.27613	2.27613	0.157371	-7.54001	4.7e-14	4.95e-12	ENSG00000178562	protein_coding	194.268	1.06882	1.06882	2.09771	2.09771	0.417103	-2.56248	0.0103928	0.0583366	0	0	1	0	0	0
CD28	940	1.06882	0.0583366	Cell activation	F11-AS1	ENSG00000251165	antisense	18.6393	-2.46335	2.46335	5.51495	-5.51495	0.747639	3.29484	0.00098479	0.0093993	ENSG00000178562	protein_coding	194.268	1.06882	1.06882	2.09771	2.09771	0.417103	-2.56248	0.0103928	0.0583366	1	0	0	0	0	0
CD28	940	1.06882	0.0583366	Cell activation	HCG18	ENSG00000231074	antisense	75.416	1.5455	1.5455	2.91906	2.91906	0.210723	-7.33429	2.23e-13	2.04e-11	ENSG00000178562	protein_coding	194.268	1.06882	1.06882	2.09771	2.09771	0.417103	-2.56248	0.0103928	0.0583366	0	0	1	0	0	0
CD28	940	1.06882	0.0583366	Cell activation	LINC00402	ENSG00000235532	lincRNA	21.0016	1.17276	1.17276	2.25443	2.25443	0.357938	-3.27643	0.00105129	0.00992655	ENSG00000178562	protein_coding	194.268	1.06882	1.06882	2.09771	2.09771	0.417103	-2.56248	0.0103928	0.0583366	0	0	1	0	0	0
CD28	940	1.06882	0.0583366	Immune response	LINC00863	ENSG00000224914	bidirectional_promoter_lncRNA	161.503	1.18658	1.18658	2.27613	2.27613	0.157371	-7.54001	4.7e-14	4.95e-12	ENSG00000178562	protein_coding	194.268	1.06882	1.06882	2.09771	2.09771	0.417103	-2.56248	0.0103928	0.0583366	0	0	1	0	0	0
CD28	940	1.06882	0.0583366	Immune response	F11-AS1	ENSG00000251165	antisense	18.6393	-2.46335	2.46335	5.51495	-5.51495	0.747639	3.29484	0.00098479	0.0093993	ENSG00000178562	protein_coding	194.268	1.06882	1.06882	2.09771	2.09771	0.417103	-2.56248	0.0103928	0.0583366	1	0	0	0	0	0
CD28	940	1.06882	0.0583366	Immune response	HCG18	ENSG00000231074	antisense	75.416	1.5455	1.5455	2.91906	2.91906	0.210723	-7.33429	2.23e-13	2.04e-11	ENSG00000178562	protein_coding	194.268	1.06882	1.06882	2.09771	2.09771	0.417103	-2.56248	0.0103928	0.0583366	0	0	1	0	0	0
CD28	940	1.06882	0.0583366	Immune response	LINC00402	ENSG00000235532	lincRNA	21.0016	1.17276	1.17276	2.25443	2.25443	0.357938	-3.27643	0.00105129	0.00992655	ENSG00000178562	protein_coding	194.268	1.06882	1.06882	2.09771	2.09771	0.417103	-2.56248	0.0103928	0.0583366	0	0	1	0	0	0
CD28	940	1.06882	0.0583366	Leukocyte activation	LINC00863	ENSG00000224914	bidirectional_promoter_lncRNA	161.503	1.18658	1.18658	2.27613	2.27613	0.157371	-7.54001	4.7e-14	4.95e-12	ENSG00000178562	protein_coding	194.268	1.06882	1.06882	2.09771	2.09771	0.417103	-2.56248	0.0103928	0.0583366	0	0	1	0	0	0
CD28	940	1.06882	0.0583366	Leukocyte activation	F11-AS1	ENSG00000251165	antisense	18.6393	-2.46335	2.46335	5.51495	-5.51495	0.747639	3.29484	0.00098479	0.0093993	ENSG00000178562	protein_coding	194.268	1.06882	1.06882	2.09771	2.09771	0.417103	-2.56248	0.0103928	0.0583366	1	0	0	0	0	0
CD28	940	1.06882	0.0583366	Leukocyte activation	HCG18	ENSG00000231074	antisense	75.416	1.5455	1.5455	2.91906	2.91906	0.210723	-7.33429	2.23e-13	2.04e-11	ENSG00000178562	protein_coding	194.268	1.06882	1.06882	2.09771	2.09771	0.417103	-2.56248	0.0103928	0.0583366	0	0	1	0	0	0
CD28	940	1.06882	0.0583366	Leukocyte activation	LINC00402	ENSG00000235532	lincRNA	21.0016	1.17276	1.17276	2.25443	2.25443	0.357938	-3.27643	0.00105129	0.00992655	ENSG00000178562	protein_coding	194.268	1.06882	1.06882	2.09771	2.09771	0.417103	-2.56248	0.0103928	0.0583366	0	0	1	0	0	0
CD300E	342510	2.36579	0.000181405	Immune response	LINC01068	ENSG00000227676	lincRNA	11.8548	-1.44454	1.44454	2.72176	-2.72176	0.425117	3.39799	0.000678841	0.00695456	ENSG00000186407	protein_coding	181.272	2.36579	2.36579	5.15433	5.15433	0.533946	-4.43076	9.39e-06	0.000181405	1	0	0	0	0	0
CD300E	342510	2.36579	0.000181405	Immune response	NUTM2A-AS1	ENSG00000223482	antisense	537.978	0.919167	0.919167	1.89102	1.89102	0.150093	-6.12399	9.13e-10	4.05e-08	ENSG00000186407	protein_coding	181.272	2.36579	2.36579	5.15433	5.15433	0.533946	-4.43076	9.39e-06	0.000181405	0	0	1	0	0	0
CD300E	342510	2.36579	0.000181405	Immune response	HCG18	ENSG00000231074	antisense	75.416	1.5455	1.5455	2.91906	2.91906	0.210723	-7.33429	2.23e-13	2.04e-11	ENSG00000186407	protein_coding	181.272	2.36579	2.36579	5.15433	5.15433	0.533946	-4.43076	9.39e-06	0.000181405	0	0	1	0	0	0
CD300E	342510	2.36579	0.000181405	Regulation of immune system process	LINC01068	ENSG00000227676	lincRNA	11.8548	-1.44454	1.44454	2.72176	-2.72176	0.425117	3.39799	0.000678841	0.00695456	ENSG00000186407	protein_coding	181.272	2.36579	2.36579	5.15433	5.15433	0.533946	-4.43076	9.39e-06	0.000181405	1	0	0	0	0	0
CD300E	342510	2.36579	0.000181405	Regulation of immune system process	NUTM2A-AS1	ENSG00000223482	antisense	537.978	0.919167	0.919167	1.89102	1.89102	0.150093	-6.12399	9.13e-10	4.05e-08	ENSG00000186407	protein_coding	181.272	2.36579	2.36579	5.15433	5.15433	0.533946	-4.43076	9.39e-06	0.000181405	0	0	1	0	0	0
CD300E	342510	2.36579	0.000181405	Regulation of immune system process	HCG18	ENSG00000231074	antisense	75.416	1.5455	1.5455	2.91906	2.91906	0.210723	-7.33429	2.23e-13	2.04e-11	ENSG00000186407	protein_coding	181.272	2.36579	2.36579	5.15433	5.15433	0.533946	-4.43076	9.39e-06	0.000181405	0	0	1	0	0	0
CD300LB	124599	1.30007	0.0180473	Immune response	XIST	ENSG00000229807	lincRNA	2.90168	-1.95296	1.95296	3.87169	-3.87169	0.821084	2.37852	0.0173823	0.0845962	ENSG00000178789	protein_coding	56.6176	1.30007	1.30007	2.46241	2.46241	0.425109	-3.05821	0.00222665	0.0180473	0	0	1	0	0	0
CD300LB	124599	1.30007	0.0180473	Immune response	HCG18	ENSG00000231074	antisense	75.416	1.5455	1.5455	2.91906	2.91906	0.210723	-7.33429	2.23e-13	2.04e-11	ENSG00000178789	protein_coding	56.6176	1.30007	1.30007	2.46241	2.46241	0.425109	-3.05821	0.00222665	0.0180473	0	0	1	0	0	0
CD300LB	124599	1.30007	0.0180473	Regulation of immune system process	XIST	ENSG00000229807	lincRNA	2.90168	-1.95296	1.95296	3.87169	-3.87169	0.821084	2.37852	0.0173823	0.0845962	ENSG00000178789	protein_coding	56.6176	1.30007	1.30007	2.46241	2.46241	0.425109	-3.05821	0.00222665	0.0180473	0	0	1	0	0	0
CD300LB	124599	1.30007	0.0180473	Regulation of immune system process	HCG18	ENSG00000231074	antisense	75.416	1.5455	1.5455	2.91906	2.91906	0.210723	-7.33429	2.23e-13	2.04e-11	ENSG00000178789	protein_coding	56.6176	1.30007	1.30007	2.46241	2.46241	0.425109	-3.05821	0.00222665	0.0180473	0	0	1	0	0	0
CD320	51293	-0.601262	0.0351202	Cell activation	F11-AS1	ENSG00000251165	antisense	18.6393	-2.46335	2.46335	5.51495	-5.51495	0.747639	3.29484	0.00098479	0.0093993	ENSG00000167775	protein_coding	1759.93	-0.601262	0.601262	1.51704	-1.51704	0.215444	2.7908	0.00525773	0.0351202	1	0	0	0	0	0
CD320	51293	-0.601262	0.0351202	Cell activation	IL21R-AS1	ENSG00000259954	antisense	42.1421	-1.11215	1.11215	2.16168	-2.16168	0.397111	2.80061	0.00510053	0.0342791	ENSG00000167775	protein_coding	1759.93	-0.601262	0.601262	1.51704	-1.51704	0.215444	2.7908	0.00525773	0.0351202	0	1	0	0	0	0
CD320	51293	-0.601262	0.0351202	Cell activation	PART1	ENSG00000152931	lincRNA	2177.25	-0.961751	0.961751	1.94767	-1.94767	0.390078	2.46553	0.013681	0.0712191	ENSG00000167775	protein_coding	1759.93	-0.601262	0.601262	1.51704	-1.51704	0.215444	2.7908	0.00525773	0.0351202	0	0	1	0	0	0
CD320	51293	-0.601262	0.0351202	Cell activation	LINC01001	ENSG00000230724	lincRNA	58.4377	2.82524	2.82524	7.08732	7.08732	0.475376	-5.94317	2.8e-09	1.14e-07	ENSG00000167775	protein_coding	1759.93	-0.601262	0.601262	1.51704	-1.51704	0.215444	2.7908	0.00525773	0.0351202	0	1	0	0	0	0
CD320	51293	-0.601262	0.0351202	Cell activation	LINC00943	ENSG00000189238	lincRNA	14.6001	1.38526	1.38526	2.61219	2.61219	0.460159	-3.01039	0.00260911	0.0204322	ENSG00000167775	protein_coding	1759.93	-0.601262	0.601262	1.51704	-1.51704	0.215444	2.7908	0.00525773	0.0351202	1	0	0	0	0	0
CD320	51293	-0.601262	0.0351202	Cell activation	XIST	ENSG00000229807	lincRNA	2.90168	-1.95296	1.95296	3.87169	-3.87169	0.821084	2.37852	0.0173823	0.0845962	ENSG00000167775	protein_coding	1759.93	-0.601262	0.601262	1.51704	-1.51704	0.215444	2.7908	0.00525773	0.0351202	1	0	1	0	0	0
CD320	51293	-0.601262	0.0351202	Cell activation	LINC00664	ENSG00000268658	lincRNA	12.7407	-1.37729	1.37729	2.59779	-2.59779	0.542856	2.53711	0.0111771	0.0613926	ENSG00000167775	protein_coding	1759.93	-0.601262	0.601262	1.51704	-1.51704	0.215444	2.7908	0.00525773	0.0351202	1	0	0	0	0	0
CD320	51293	-0.601262	0.0351202	Regulation of immune system process	F11-AS1	ENSG00000251165	antisense	18.6393	-2.46335	2.46335	5.51495	-5.51495	0.747639	3.29484	0.00098479	0.0093993	ENSG00000167775	protein_coding	1759.93	-0.601262	0.601262	1.51704	-1.51704	0.215444	2.7908	0.00525773	0.0351202	1	0	0	0	0	0
CD320	51293	-0.601262	0.0351202	Regulation of immune system process	IL21R-AS1	ENSG00000259954	antisense	42.1421	-1.11215	1.11215	2.16168	-2.16168	0.397111	2.80061	0.00510053	0.0342791	ENSG00000167775	protein_coding	1759.93	-0.601262	0.601262	1.51704	-1.51704	0.215444	2.7908	0.00525773	0.0351202	0	1	0	0	0	0
CD320	51293	-0.601262	0.0351202	Regulation of immune system process	PART1	ENSG00000152931	lincRNA	2177.25	-0.961751	0.961751	1.94767	-1.94767	0.390078	2.46553	0.013681	0.0712191	ENSG00000167775	protein_coding	1759.93	-0.601262	0.601262	1.51704	-1.51704	0.215444	2.7908	0.00525773	0.0351202	0	0	1	0	0	0
CD320	51293	-0.601262	0.0351202	Regulation of immune system process	LINC01001	ENSG00000230724	lincRNA	58.4377	2.82524	2.82524	7.08732	7.08732	0.475376	-5.94317	2.8e-09	1.14e-07	ENSG00000167775	protein_coding	1759.93	-0.601262	0.601262	1.51704	-1.51704	0.215444	2.7908	0.00525773	0.0351202	0	1	0	0	0	0
CD320	51293	-0.601262	0.0351202	Regulation of immune system process	LINC00943	ENSG00000189238	lincRNA	14.6001	1.38526	1.38526	2.61219	2.61219	0.460159	-3.01039	0.00260911	0.0204322	ENSG00000167775	protein_coding	1759.93	-0.601262	0.601262	1.51704	-1.51704	0.215444	2.7908	0.00525773	0.0351202	1	0	0	0	0	0
CD320	51293	-0.601262	0.0351202	Regulation of immune system process	XIST	ENSG00000229807	lincRNA	2.90168	-1.95296	1.95296	3.87169	-3.87169	0.821084	2.37852	0.0173823	0.0845962	ENSG00000167775	protein_coding	1759.93	-0.601262	0.601262	1.51704	-1.51704	0.215444	2.7908	0.00525773	0.0351202	1	0	1	0	0	0
CD320	51293	-0.601262	0.0351202	Regulation of immune system process	LINC00664	ENSG00000268658	lincRNA	12.7407	-1.37729	1.37729	2.59779	-2.59779	0.542856	2.53711	0.0111771	0.0613926	ENSG00000167775	protein_coding	1759.93	-0.601262	0.601262	1.51704	-1.51704	0.215444	2.7908	0.00525773	0.0351202	1	0	0	0	0	0
CD320	51293	-0.601262	0.0351202	Leukocyte activation	F11-AS1	ENSG00000251165	antisense	18.6393	-2.46335	2.46335	5.51495	-5.51495	0.747639	3.29484	0.00098479	0.0093993	ENSG00000167775	protein_coding	1759.93	-0.601262	0.601262	1.51704	-1.51704	0.215444	2.7908	0.00525773	0.0351202	1	0	0	0	0	0
CD320	51293	-0.601262	0.0351202	Leukocyte activation	IL21R-AS1	ENSG00000259954	antisense	42.1421	-1.11215	1.11215	2.16168	-2.16168	0.397111	2.80061	0.00510053	0.0342791	ENSG00000167775	protein_coding	1759.93	-0.601262	0.601262	1.51704	-1.51704	0.215444	2.7908	0.00525773	0.0351202	0	1	0	0	0	0
CD320	51293	-0.601262	0.0351202	Leukocyte activation	PART1	ENSG00000152931	lincRNA	2177.25	-0.961751	0.961751	1.94767	-1.94767	0.390078	2.46553	0.013681	0.0712191	ENSG00000167775	protein_coding	1759.93	-0.601262	0.601262	1.51704	-1.51704	0.215444	2.7908	0.00525773	0.0351202	0	0	1	0	0	0
CD320	51293	-0.601262	0.0351202	Leukocyte activation	LINC01001	ENSG00000230724	lincRNA	58.4377	2.82524	2.82524	7.08732	7.08732	0.475376	-5.94317	2.8e-09	1.14e-07	ENSG00000167775	protein_coding	1759.93	-0.601262	0.601262	1.51704	-1.51704	0.215444	2.7908	0.00525773	0.0351202	0	1	0	0	0	0
CD320	51293	-0.601262	0.0351202	Leukocyte activation	LINC00943	ENSG00000189238	lincRNA	14.6001	1.38526	1.38526	2.61219	2.61219	0.460159	-3.01039	0.00260911	0.0204322	ENSG00000167775	protein_coding	1759.93	-0.601262	0.601262	1.51704	-1.51704	0.215444	2.7908	0.00525773	0.0351202	1	0	0	0	0	0
CD320	51293	-0.601262	0.0351202	Leukocyte activation	XIST	ENSG00000229807	lincRNA	2.90168	-1.95296	1.95296	3.87169	-3.87169	0.821084	2.37852	0.0173823	0.0845962	ENSG00000167775	protein_coding	1759.93	-0.601262	0.601262	1.51704	-1.51704	0.215444	2.7908	0.00525773	0.0351202	1	0	1	0	0	0
CD320	51293	-0.601262	0.0351202	Leukocyte activation	LINC00664	ENSG00000268658	lincRNA	12.7407	-1.37729	1.37729	2.59779	-2.59779	0.542856	2.53711	0.0111771	0.0613926	ENSG00000167775	protein_coding	1759.93	-0.601262	0.601262	1.51704	-1.51704	0.215444	2.7908	0.00525773	0.0351202	1	0	0	0	0	0
CD320	51293	-0.601262	0.0351202	positive regulation of immune system process	F11-AS1	ENSG00000251165	antisense	18.6393	-2.46335	2.46335	5.51495	-5.51495	0.747639	3.29484	0.00098479	0.0093993	ENSG00000167775	protein_coding	1759.93	-0.601262	0.601262	1.51704	-1.51704	0.215444	2.7908	0.00525773	0.0351202	1	0	0	0	0	0
CD320	51293	-0.601262	0.0351202	positive regulation of immune system process	IL21R-AS1	ENSG00000259954	antisense	42.1421	-1.11215	1.11215	2.16168	-2.16168	0.397111	2.80061	0.00510053	0.0342791	ENSG00000167775	protein_coding	1759.93	-0.601262	0.601262	1.51704	-1.51704	0.215444	2.7908	0.00525773	0.0351202	0	1	0	0	0	0
CD320	51293	-0.601262	0.0351202	positive regulation of immune system process	PART1	ENSG00000152931	lincRNA	2177.25	-0.961751	0.961751	1.94767	-1.94767	0.390078	2.46553	0.013681	0.0712191	ENSG00000167775	protein_coding	1759.93	-0.601262	0.601262	1.51704	-1.51704	0.215444	2.7908	0.00525773	0.0351202	0	0	1	0	0	0
CD320	51293	-0.601262	0.0351202	positive regulation of immune system process	LINC01001	ENSG00000230724	lincRNA	58.4377	2.82524	2.82524	7.08732	7.08732	0.475376	-5.94317	2.8e-09	1.14e-07	ENSG00000167775	protein_coding	1759.93	-0.601262	0.601262	1.51704	-1.51704	0.215444	2.7908	0.00525773	0.0351202	0	1	0	0	0	0
CD320	51293	-0.601262	0.0351202	positive regulation of immune system process	LINC00943	ENSG00000189238	lincRNA	14.6001	1.38526	1.38526	2.61219	2.61219	0.460159	-3.01039	0.00260911	0.0204322	ENSG00000167775	protein_coding	1759.93	-0.601262	0.601262	1.51704	-1.51704	0.215444	2.7908	0.00525773	0.0351202	1	0	0	0	0	0
CD320	51293	-0.601262	0.0351202	positive regulation of immune system process	XIST	ENSG00000229807	lincRNA	2.90168	-1.95296	1.95296	3.87169	-3.87169	0.821084	2.37852	0.0173823	0.0845962	ENSG00000167775	protein_coding	1759.93	-0.601262	0.601262	1.51704	-1.51704	0.215444	2.7908	0.00525773	0.0351202	1	0	1	0	0	0
CD320	51293	-0.601262	0.0351202	positive regulation of immune system process	LINC00664	ENSG00000268658	lincRNA	12.7407	-1.37729	1.37729	2.59779	-2.59779	0.542856	2.53711	0.0111771	0.0613926	ENSG00000167775	protein_coding	1759.93	-0.601262	0.601262	1.51704	-1.51704	0.215444	2.7908	0.00525773	0.0351202	1	0	0	0	0	0
CD3G	917	1.10766	0.00407715	positive regulation of immune system process	AC005863.1	ENSG00000205325	lincRNA	1.00636	2.69129	2.69129	6.45891	6.45891	0.842102	-3.19592	0.00139387	0.0125299	ENSG00000160654	protein_coding	89.534	1.10766	1.10766	2.15496	2.15496	0.310078	-3.57219	0.000354005	0.00407715	1	0	0	0	0	0
CD3G	917	1.10766	0.00407715	positive regulation of immune system process	INTS6-AS1	ENSG00000236778	antisense	185.76	-0.633542	0.633542	1.55137	-1.55137	0.220958	2.86725	0.00414058	0.0290531	ENSG00000160654	protein_coding	89.534	1.10766	1.10766	2.15496	2.15496	0.310078	-3.57219	0.000354005	0.00407715	0	0	1	0	0	0
CD3G	917	1.10766	0.00407715	Leukocyte activation	AC005863.1	ENSG00000205325	lincRNA	1.00636	2.69129	2.69129	6.45891	6.45891	0.842102	-3.19592	0.00139387	0.0125299	ENSG00000160654	protein_coding	89.534	1.10766	1.10766	2.15496	2.15496	0.310078	-3.57219	0.000354005	0.00407715	1	0	0	0	0	0
CD3G	917	1.10766	0.00407715	Leukocyte activation	INTS6-AS1	ENSG00000236778	antisense	185.76	-0.633542	0.633542	1.55137	-1.55137	0.220958	2.86725	0.00414058	0.0290531	ENSG00000160654	protein_coding	89.534	1.10766	1.10766	2.15496	2.15496	0.310078	-3.57219	0.000354005	0.00407715	0	0	1	0	0	0
CD3G	917	1.10766	0.00407715	Cell activation	AC005863.1	ENSG00000205325	lincRNA	1.00636	2.69129	2.69129	6.45891	6.45891	0.842102	-3.19592	0.00139387	0.0125299	ENSG00000160654	protein_coding	89.534	1.10766	1.10766	2.15496	2.15496	0.310078	-3.57219	0.000354005	0.00407715	1	0	0	0	0	0
CD3G	917	1.10766	0.00407715	Cell activation	INTS6-AS1	ENSG00000236778	antisense	185.76	-0.633542	0.633542	1.55137	-1.55137	0.220958	2.86725	0.00414058	0.0290531	ENSG00000160654	protein_coding	89.534	1.10766	1.10766	2.15496	2.15496	0.310078	-3.57219	0.000354005	0.00407715	0	0	1	0	0	0
CD3G	917	1.10766	0.00407715	Immune response	AC005863.1	ENSG00000205325	lincRNA	1.00636	2.69129	2.69129	6.45891	6.45891	0.842102	-3.19592	0.00139387	0.0125299	ENSG00000160654	protein_coding	89.534	1.10766	1.10766	2.15496	2.15496	0.310078	-3.57219	0.000354005	0.00407715	1	0	0	0	0	0
CD3G	917	1.10766	0.00407715	Immune response	INTS6-AS1	ENSG00000236778	antisense	185.76	-0.633542	0.633542	1.55137	-1.55137	0.220958	2.86725	0.00414058	0.0290531	ENSG00000160654	protein_coding	89.534	1.10766	1.10766	2.15496	2.15496	0.310078	-3.57219	0.000354005	0.00407715	0	0	1	0	0	0
CD3G	917	1.10766	0.00407715	Regulation of immune system process	AC005863.1	ENSG00000205325	lincRNA	1.00636	2.69129	2.69129	6.45891	6.45891	0.842102	-3.19592	0.00139387	0.0125299	ENSG00000160654	protein_coding	89.534	1.10766	1.10766	2.15496	2.15496	0.310078	-3.57219	0.000354005	0.00407715	1	0	0	0	0	0
CD3G	917	1.10766	0.00407715	Regulation of immune system process	INTS6-AS1	ENSG00000236778	antisense	185.76	-0.633542	0.633542	1.55137	-1.55137	0.220958	2.86725	0.00414058	0.0290531	ENSG00000160654	protein_coding	89.534	1.10766	1.10766	2.15496	2.15496	0.310078	-3.57219	0.000354005	0.00407715	0	0	1	0	0	0
CD74	972	0.675996	0.0397111	positive regulation of immune system process	LINC00863	ENSG00000224914	bidirectional_promoter_lncRNA	161.503	1.18658	1.18658	2.27613	2.27613	0.157371	-7.54001	4.7e-14	4.95e-12	ENSG00000019582	protein_coding	41533.8	0.675996	0.675996	1.5977	1.5977	0.246639	-2.74083	0.0061284	0.0397111	0	0	1	0	0	0
CD74	972	0.675996	0.0397111	Cell activation	LINC00863	ENSG00000224914	bidirectional_promoter_lncRNA	161.503	1.18658	1.18658	2.27613	2.27613	0.157371	-7.54001	4.7e-14	4.95e-12	ENSG00000019582	protein_coding	41533.8	0.675996	0.675996	1.5977	1.5977	0.246639	-2.74083	0.0061284	0.0397111	0	0	1	0	0	0
CD74	972	0.675996	0.0397111	Regulation of immune system process	LINC00863	ENSG00000224914	bidirectional_promoter_lncRNA	161.503	1.18658	1.18658	2.27613	2.27613	0.157371	-7.54001	4.7e-14	4.95e-12	ENSG00000019582	protein_coding	41533.8	0.675996	0.675996	1.5977	1.5977	0.246639	-2.74083	0.0061284	0.0397111	0	0	1	0	0	0
CD74	972	0.675996	0.0397111	Leukocyte activation	LINC00863	ENSG00000224914	bidirectional_promoter_lncRNA	161.503	1.18658	1.18658	2.27613	2.27613	0.157371	-7.54001	4.7e-14	4.95e-12	ENSG00000019582	protein_coding	41533.8	0.675996	0.675996	1.5977	1.5977	0.246639	-2.74083	0.0061284	0.0397111	0	0	1	0	0	0
CD74	972	0.675996	0.0397111	Immune response	LINC00863	ENSG00000224914	bidirectional_promoter_lncRNA	161.503	1.18658	1.18658	2.27613	2.27613	0.157371	-7.54001	4.7e-14	4.95e-12	ENSG00000019582	protein_coding	41533.8	0.675996	0.675996	1.5977	1.5977	0.246639	-2.74083	0.0061284	0.0397111	0	0	1	0	0	0
CD79A	973	2.38123	0.00125107	Leukocyte activation	AC098617.1	ENSG00000233766	antisense	59.9026	2.28831	2.28831	4.88485	4.88485	0.568903	-4.02233	5.76e-05	0.000887943	ENSG00000105369	protein_coding	301.292	2.38123	2.38123	5.20981	5.20981	0.606534	-3.92597	8.64e-05	0.00125107	1	0	0	0	0	0
CD79A	973	2.38123	0.00125107	Cell activation	AC098617.1	ENSG00000233766	antisense	59.9026	2.28831	2.28831	4.88485	4.88485	0.568903	-4.02233	5.76e-05	0.000887943	ENSG00000105369	protein_coding	301.292	2.38123	2.38123	5.20981	5.20981	0.606534	-3.92597	8.64e-05	0.00125107	1	0	0	0	0	0
CD79A	973	2.38123	0.00125107	Regulation of immune system process	AC098617.1	ENSG00000233766	antisense	59.9026	2.28831	2.28831	4.88485	4.88485	0.568903	-4.02233	5.76e-05	0.000887943	ENSG00000105369	protein_coding	301.292	2.38123	2.38123	5.20981	5.20981	0.606534	-3.92597	8.64e-05	0.00125107	1	0	0	0	0	0
CD79A	973	2.38123	0.00125107	Immune response	AC098617.1	ENSG00000233766	antisense	59.9026	2.28831	2.28831	4.88485	4.88485	0.568903	-4.02233	5.76e-05	0.000887943	ENSG00000105369	protein_coding	301.292	2.38123	2.38123	5.20981	5.20981	0.606534	-3.92597	8.64e-05	0.00125107	1	0	0	0	0	0
CD79A	973	2.38123	0.00125107	positive regulation of immune system process	AC098617.1	ENSG00000233766	antisense	59.9026	2.28831	2.28831	4.88485	4.88485	0.568903	-4.02233	5.76e-05	0.000887943	ENSG00000105369	protein_coding	301.292	2.38123	2.38123	5.20981	5.20981	0.606534	-3.92597	8.64e-05	0.00125107	1	0	0	0	0	0
CD83	9308	0.940777	0.000389451	Leukocyte activation	AC098617.1	ENSG00000233766	antisense	59.9026	2.28831	2.28831	4.88485	4.88485	0.568903	-4.02233	5.76e-05	0.000887943	ENSG00000112149	protein_coding	1053.21	0.940777	0.940777	1.91956	1.91956	0.22174	-4.24269	2.21e-05	0.000389451	1	0	0	0	0	0
CD83	9308	0.940777	0.000389451	Leukocyte activation	INTS6-AS1	ENSG00000236778	antisense	185.76	-0.633542	0.633542	1.55137	-1.55137	0.220958	2.86725	0.00414058	0.0290531	ENSG00000112149	protein_coding	1053.21	0.940777	0.940777	1.91956	1.91956	0.22174	-4.24269	2.21e-05	0.000389451	1	0	0	0	0	0
CD83	9308	0.940777	0.000389451	Leukocyte activation	BHLHE40-AS1	ENSG00000235831	antisense	175.291	-0.822462	0.822462	1.76842	-1.76842	0.313928	2.61991	0.00879529	0.0517659	ENSG00000112149	protein_coding	1053.21	0.940777	0.940777	1.91956	1.91956	0.22174	-4.24269	2.21e-05	0.000389451	1	0	0	0	0	0
CD83	9308	0.940777	0.000389451	Regulation of immune system process	AC098617.1	ENSG00000233766	antisense	59.9026	2.28831	2.28831	4.88485	4.88485	0.568903	-4.02233	5.76e-05	0.000887943	ENSG00000112149	protein_coding	1053.21	0.940777	0.940777	1.91956	1.91956	0.22174	-4.24269	2.21e-05	0.000389451	1	0	0	0	0	0
CD83	9308	0.940777	0.000389451	Regulation of immune system process	INTS6-AS1	ENSG00000236778	antisense	185.76	-0.633542	0.633542	1.55137	-1.55137	0.220958	2.86725	0.00414058	0.0290531	ENSG00000112149	protein_coding	1053.21	0.940777	0.940777	1.91956	1.91956	0.22174	-4.24269	2.21e-05	0.000389451	1	0	0	0	0	0
CD83	9308	0.940777	0.000389451	Regulation of immune system process	BHLHE40-AS1	ENSG00000235831	antisense	175.291	-0.822462	0.822462	1.76842	-1.76842	0.313928	2.61991	0.00879529	0.0517659	ENSG00000112149	protein_coding	1053.21	0.940777	0.940777	1.91956	1.91956	0.22174	-4.24269	2.21e-05	0.000389451	1	0	0	0	0	0
CD83	9308	0.940777	0.000389451	Cell activation	AC098617.1	ENSG00000233766	antisense	59.9026	2.28831	2.28831	4.88485	4.88485	0.568903	-4.02233	5.76e-05	0.000887943	ENSG00000112149	protein_coding	1053.21	0.940777	0.940777	1.91956	1.91956	0.22174	-4.24269	2.21e-05	0.000389451	1	0	0	0	0	0
CD83	9308	0.940777	0.000389451	Cell activation	INTS6-AS1	ENSG00000236778	antisense	185.76	-0.633542	0.633542	1.55137	-1.55137	0.220958	2.86725	0.00414058	0.0290531	ENSG00000112149	protein_coding	1053.21	0.940777	0.940777	1.91956	1.91956	0.22174	-4.24269	2.21e-05	0.000389451	1	0	0	0	0	0
CD83	9308	0.940777	0.000389451	Cell activation	BHLHE40-AS1	ENSG00000235831	antisense	175.291	-0.822462	0.822462	1.76842	-1.76842	0.313928	2.61991	0.00879529	0.0517659	ENSG00000112149	protein_coding	1053.21	0.940777	0.940777	1.91956	1.91956	0.22174	-4.24269	2.21e-05	0.000389451	1	0	0	0	0	0
CD83	9308	0.940777	0.000389451	Immune response	AC098617.1	ENSG00000233766	antisense	59.9026	2.28831	2.28831	4.88485	4.88485	0.568903	-4.02233	5.76e-05	0.000887943	ENSG00000112149	protein_coding	1053.21	0.940777	0.940777	1.91956	1.91956	0.22174	-4.24269	2.21e-05	0.000389451	1	0	0	0	0	0
CD83	9308	0.940777	0.000389451	Immune response	INTS6-AS1	ENSG00000236778	antisense	185.76	-0.633542	0.633542	1.55137	-1.55137	0.220958	2.86725	0.00414058	0.0290531	ENSG00000112149	protein_coding	1053.21	0.940777	0.940777	1.91956	1.91956	0.22174	-4.24269	2.21e-05	0.000389451	1	0	0	0	0	0
CD83	9308	0.940777	0.000389451	Immune response	BHLHE40-AS1	ENSG00000235831	antisense	175.291	-0.822462	0.822462	1.76842	-1.76842	0.313928	2.61991	0.00879529	0.0517659	ENSG00000112149	protein_coding	1053.21	0.940777	0.940777	1.91956	1.91956	0.22174	-4.24269	2.21e-05	0.000389451	1	0	0	0	0	0
CD83	9308	0.940777	0.000389451	positive regulation of immune system process	AC098617.1	ENSG00000233766	antisense	59.9026	2.28831	2.28831	4.88485	4.88485	0.568903	-4.02233	5.76e-05	0.000887943	ENSG00000112149	protein_coding	1053.21	0.940777	0.940777	1.91956	1.91956	0.22174	-4.24269	2.21e-05	0.000389451	1	0	0	0	0	0
CD83	9308	0.940777	0.000389451	positive regulation of immune system process	INTS6-AS1	ENSG00000236778	antisense	185.76	-0.633542	0.633542	1.55137	-1.55137	0.220958	2.86725	0.00414058	0.0290531	ENSG00000112149	protein_coding	1053.21	0.940777	0.940777	1.91956	1.91956	0.22174	-4.24269	2.21e-05	0.000389451	1	0	0	0	0	0
CD83	9308	0.940777	0.000389451	positive regulation of immune system process	BHLHE40-AS1	ENSG00000235831	antisense	175.291	-0.822462	0.822462	1.76842	-1.76842	0.313928	2.61991	0.00879529	0.0517659	ENSG00000112149	protein_coding	1053.21	0.940777	0.940777	1.91956	1.91956	0.22174	-4.24269	2.21e-05	0.000389451	1	0	0	0	0	0
CD84	8832	1.12196	0.000550285	Leukocyte activation	NUTM2A-AS1	ENSG00000223482	antisense	537.978	0.919167	0.919167	1.89102	1.89102	0.150093	-6.12399	9.13e-10	4.05e-08	ENSG00000066294	protein_coding	520.602	1.12196	1.12196	2.17642	2.17642	0.270187	-4.15253	3.29e-05	0.000550285	0	0	1	0	0	0
CD84	8832	1.12196	0.000550285	Leukocyte activation	IL21R-AS1	ENSG00000259954	antisense	42.1421	-1.11215	1.11215	2.16168	-2.16168	0.397111	2.80061	0.00510053	0.0342791	ENSG00000066294	protein_coding	520.602	1.12196	1.12196	2.17642	2.17642	0.270187	-4.15253	3.29e-05	0.000550285	1	0	0	0	0	0
CD84	8832	1.12196	0.000550285	positive regulation of immune system process	NUTM2A-AS1	ENSG00000223482	antisense	537.978	0.919167	0.919167	1.89102	1.89102	0.150093	-6.12399	9.13e-10	4.05e-08	ENSG00000066294	protein_coding	520.602	1.12196	1.12196	2.17642	2.17642	0.270187	-4.15253	3.29e-05	0.000550285	0	0	1	0	0	0
CD84	8832	1.12196	0.000550285	positive regulation of immune system process	IL21R-AS1	ENSG00000259954	antisense	42.1421	-1.11215	1.11215	2.16168	-2.16168	0.397111	2.80061	0.00510053	0.0342791	ENSG00000066294	protein_coding	520.602	1.12196	1.12196	2.17642	2.17642	0.270187	-4.15253	3.29e-05	0.000550285	1	0	0	0	0	0
CD84	8832	1.12196	0.000550285	Regulation of immune system process	NUTM2A-AS1	ENSG00000223482	antisense	537.978	0.919167	0.919167	1.89102	1.89102	0.150093	-6.12399	9.13e-10	4.05e-08	ENSG00000066294	protein_coding	520.602	1.12196	1.12196	2.17642	2.17642	0.270187	-4.15253	3.29e-05	0.000550285	0	0	1	0	0	0
CD84	8832	1.12196	0.000550285	Regulation of immune system process	IL21R-AS1	ENSG00000259954	antisense	42.1421	-1.11215	1.11215	2.16168	-2.16168	0.397111	2.80061	0.00510053	0.0342791	ENSG00000066294	protein_coding	520.602	1.12196	1.12196	2.17642	2.17642	0.270187	-4.15253	3.29e-05	0.000550285	1	0	0	0	0	0
CD84	8832	1.12196	0.000550285	Cell activation	NUTM2A-AS1	ENSG00000223482	antisense	537.978	0.919167	0.919167	1.89102	1.89102	0.150093	-6.12399	9.13e-10	4.05e-08	ENSG00000066294	protein_coding	520.602	1.12196	1.12196	2.17642	2.17642	0.270187	-4.15253	3.29e-05	0.000550285	0	0	1	0	0	0
CD84	8832	1.12196	0.000550285	Cell activation	IL21R-AS1	ENSG00000259954	antisense	42.1421	-1.11215	1.11215	2.16168	-2.16168	0.397111	2.80061	0.00510053	0.0342791	ENSG00000066294	protein_coding	520.602	1.12196	1.12196	2.17642	2.17642	0.270187	-4.15253	3.29e-05	0.000550285	1	0	0	0	0	0
CD84	8832	1.12196	0.000550285	Immune response	NUTM2A-AS1	ENSG00000223482	antisense	537.978	0.919167	0.919167	1.89102	1.89102	0.150093	-6.12399	9.13e-10	4.05e-08	ENSG00000066294	protein_coding	520.602	1.12196	1.12196	2.17642	2.17642	0.270187	-4.15253	3.29e-05	0.000550285	0	0	1	0	0	0
CD84	8832	1.12196	0.000550285	Immune response	IL21R-AS1	ENSG00000259954	antisense	42.1421	-1.11215	1.11215	2.16168	-2.16168	0.397111	2.80061	0.00510053	0.0342791	ENSG00000066294	protein_coding	520.602	1.12196	1.12196	2.17642	2.17642	0.270187	-4.15253	3.29e-05	0.000550285	1	0	0	0	0	0
CD86	942	1.09018	0.00169855	Immune response	AC005863.1	ENSG00000205325	lincRNA	1.00636	2.69129	2.69129	6.45891	6.45891	0.842102	-3.19592	0.00139387	0.0125299	ENSG00000114013	protein_coding	255.221	1.09018	1.09018	2.12901	2.12901	0.283946	-3.8394	0.000123338	0.00169855	1	0	0	0	0	0
CD86	942	1.09018	0.00169855	Immune response	XIST	ENSG00000229807	lincRNA	2.90168	-1.95296	1.95296	3.87169	-3.87169	0.821084	2.37852	0.0173823	0.0845962	ENSG00000114013	protein_coding	255.221	1.09018	1.09018	2.12901	2.12901	0.283946	-3.8394	0.000123338	0.00169855	0	0	1	0	0	0
CD86	942	1.09018	0.00169855	Immune response	PART1	ENSG00000152931	lincRNA	2177.25	-0.961751	0.961751	1.94767	-1.94767	0.390078	2.46553	0.013681	0.0712191	ENSG00000114013	protein_coding	255.221	1.09018	1.09018	2.12901	2.12901	0.283946	-3.8394	0.000123338	0.00169855	1	0	0	0	0	0
CD86	942	1.09018	0.00169855	Leukocyte activation	AC005863.1	ENSG00000205325	lincRNA	1.00636	2.69129	2.69129	6.45891	6.45891	0.842102	-3.19592	0.00139387	0.0125299	ENSG00000114013	protein_coding	255.221	1.09018	1.09018	2.12901	2.12901	0.283946	-3.8394	0.000123338	0.00169855	1	0	0	0	0	0
CD86	942	1.09018	0.00169855	Leukocyte activation	XIST	ENSG00000229807	lincRNA	2.90168	-1.95296	1.95296	3.87169	-3.87169	0.821084	2.37852	0.0173823	0.0845962	ENSG00000114013	protein_coding	255.221	1.09018	1.09018	2.12901	2.12901	0.283946	-3.8394	0.000123338	0.00169855	0	0	1	0	0	0
CD86	942	1.09018	0.00169855	Leukocyte activation	PART1	ENSG00000152931	lincRNA	2177.25	-0.961751	0.961751	1.94767	-1.94767	0.390078	2.46553	0.013681	0.0712191	ENSG00000114013	protein_coding	255.221	1.09018	1.09018	2.12901	2.12901	0.283946	-3.8394	0.000123338	0.00169855	1	0	0	0	0	0
CD86	942	1.09018	0.00169855	Cell activation	AC005863.1	ENSG00000205325	lincRNA	1.00636	2.69129	2.69129	6.45891	6.45891	0.842102	-3.19592	0.00139387	0.0125299	ENSG00000114013	protein_coding	255.221	1.09018	1.09018	2.12901	2.12901	0.283946	-3.8394	0.000123338	0.00169855	1	0	0	0	0	0
CD86	942	1.09018	0.00169855	Cell activation	XIST	ENSG00000229807	lincRNA	2.90168	-1.95296	1.95296	3.87169	-3.87169	0.821084	2.37852	0.0173823	0.0845962	ENSG00000114013	protein_coding	255.221	1.09018	1.09018	2.12901	2.12901	0.283946	-3.8394	0.000123338	0.00169855	0	0	1	0	0	0
CD86	942	1.09018	0.00169855	Cell activation	PART1	ENSG00000152931	lincRNA	2177.25	-0.961751	0.961751	1.94767	-1.94767	0.390078	2.46553	0.013681	0.0712191	ENSG00000114013	protein_coding	255.221	1.09018	1.09018	2.12901	2.12901	0.283946	-3.8394	0.000123338	0.00169855	1	0	0	0	0	0
CD86	942	1.09018	0.00169855	positive regulation of immune system process	AC005863.1	ENSG00000205325	lincRNA	1.00636	2.69129	2.69129	6.45891	6.45891	0.842102	-3.19592	0.00139387	0.0125299	ENSG00000114013	protein_coding	255.221	1.09018	1.09018	2.12901	2.12901	0.283946	-3.8394	0.000123338	0.00169855	1	0	0	0	0	0
CD86	942	1.09018	0.00169855	positive regulation of immune system process	XIST	ENSG00000229807	lincRNA	2.90168	-1.95296	1.95296	3.87169	-3.87169	0.821084	2.37852	0.0173823	0.0845962	ENSG00000114013	protein_coding	255.221	1.09018	1.09018	2.12901	2.12901	0.283946	-3.8394	0.000123338	0.00169855	0	0	1	0	0	0
CD86	942	1.09018	0.00169855	positive regulation of immune system process	PART1	ENSG00000152931	lincRNA	2177.25	-0.961751	0.961751	1.94767	-1.94767	0.390078	2.46553	0.013681	0.0712191	ENSG00000114013	protein_coding	255.221	1.09018	1.09018	2.12901	2.12901	0.283946	-3.8394	0.000123338	0.00169855	1	0	0	0	0	0
CD86	942	1.09018	0.00169855	Regulation of immune system process	AC005863.1	ENSG00000205325	lincRNA	1.00636	2.69129	2.69129	6.45891	6.45891	0.842102	-3.19592	0.00139387	0.0125299	ENSG00000114013	protein_coding	255.221	1.09018	1.09018	2.12901	2.12901	0.283946	-3.8394	0.000123338	0.00169855	1	0	0	0	0	0
CD86	942	1.09018	0.00169855	Regulation of immune system process	XIST	ENSG00000229807	lincRNA	2.90168	-1.95296	1.95296	3.87169	-3.87169	0.821084	2.37852	0.0173823	0.0845962	ENSG00000114013	protein_coding	255.221	1.09018	1.09018	2.12901	2.12901	0.283946	-3.8394	0.000123338	0.00169855	0	0	1	0	0	0
CD86	942	1.09018	0.00169855	Regulation of immune system process	PART1	ENSG00000152931	lincRNA	2177.25	-0.961751	0.961751	1.94767	-1.94767	0.390078	2.46553	0.013681	0.0712191	ENSG00000114013	protein_coding	255.221	1.09018	1.09018	2.12901	2.12901	0.283946	-3.8394	0.000123338	0.00169855	1	0	0	0	0	0
CD8A	925	0.799897	0.00375892	Cell activation	XIST	ENSG00000229807	lincRNA	2.90168	-1.95296	1.95296	3.87169	-3.87169	0.821084	2.37852	0.0173823	0.0845962	ENSG00000153563	protein_coding	399.189	0.799897	0.799897	1.74098	1.74098	0.222281	-3.59859	0.000319953	0.00375892	0	0	1	0	0	0
CD8A	925	0.799897	0.00375892	Cell activation	LINC00426	ENSG00000238121	lincRNA	86.2466	0.845423	0.845423	1.79679	1.79679	0.287052	-2.94519	0.00322752	0.0240979	ENSG00000153563	protein_coding	399.189	0.799897	0.799897	1.74098	1.74098	0.222281	-3.59859	0.000319953	0.00375892	0	0	0	0	1	0
CD8A	925	0.799897	0.00375892	Regulation of immune system process	XIST	ENSG00000229807	lincRNA	2.90168	-1.95296	1.95296	3.87169	-3.87169	0.821084	2.37852	0.0173823	0.0845962	ENSG00000153563	protein_coding	399.189	0.799897	0.799897	1.74098	1.74098	0.222281	-3.59859	0.000319953	0.00375892	0	0	1	0	0	0
CD8A	925	0.799897	0.00375892	Regulation of immune system process	LINC00426	ENSG00000238121	lincRNA	86.2466	0.845423	0.845423	1.79679	1.79679	0.287052	-2.94519	0.00322752	0.0240979	ENSG00000153563	protein_coding	399.189	0.799897	0.799897	1.74098	1.74098	0.222281	-3.59859	0.000319953	0.00375892	0	0	0	0	1	0
CD8A	925	0.799897	0.00375892	Leukocyte activation	XIST	ENSG00000229807	lincRNA	2.90168	-1.95296	1.95296	3.87169	-3.87169	0.821084	2.37852	0.0173823	0.0845962	ENSG00000153563	protein_coding	399.189	0.799897	0.799897	1.74098	1.74098	0.222281	-3.59859	0.000319953	0.00375892	0	0	1	0	0	0
CD8A	925	0.799897	0.00375892	Leukocyte activation	LINC00426	ENSG00000238121	lincRNA	86.2466	0.845423	0.845423	1.79679	1.79679	0.287052	-2.94519	0.00322752	0.0240979	ENSG00000153563	protein_coding	399.189	0.799897	0.799897	1.74098	1.74098	0.222281	-3.59859	0.000319953	0.00375892	0	0	0	0	1	0
CD8A	925	0.799897	0.00375892	Immune response	XIST	ENSG00000229807	lincRNA	2.90168	-1.95296	1.95296	3.87169	-3.87169	0.821084	2.37852	0.0173823	0.0845962	ENSG00000153563	protein_coding	399.189	0.799897	0.799897	1.74098	1.74098	0.222281	-3.59859	0.000319953	0.00375892	0	0	1	0	0	0
CD8A	925	0.799897	0.00375892	Immune response	LINC00426	ENSG00000238121	lincRNA	86.2466	0.845423	0.845423	1.79679	1.79679	0.287052	-2.94519	0.00322752	0.0240979	ENSG00000153563	protein_coding	399.189	0.799897	0.799897	1.74098	1.74098	0.222281	-3.59859	0.000319953	0.00375892	0	0	0	0	1	0
CD96	10225	1.15784	0.00221389	Immune response	INTS6-AS1	ENSG00000236778	antisense	185.76	-0.633542	0.633542	1.55137	-1.55137	0.220958	2.86725	0.00414058	0.0290531	ENSG00000153283	protein_coding	273.072	1.15784	1.15784	2.23123	2.23123	0.307732	-3.76249	0.000168227	0.00221389	0	0	1	0	0	0
CD96	10225	1.15784	0.00221389	Immune response	LINC00426	ENSG00000238121	lincRNA	86.2466	0.845423	0.845423	1.79679	1.79679	0.287052	-2.94519	0.00322752	0.0240979	ENSG00000153283	protein_coding	273.072	1.15784	1.15784	2.23123	2.23123	0.307732	-3.76249	0.000168227	0.00221389	0	0	0	0	1	0
CD96	10225	1.15784	0.00221389	Regulation of immune system process	INTS6-AS1	ENSG00000236778	antisense	185.76	-0.633542	0.633542	1.55137	-1.55137	0.220958	2.86725	0.00414058	0.0290531	ENSG00000153283	protein_coding	273.072	1.15784	1.15784	2.23123	2.23123	0.307732	-3.76249	0.000168227	0.00221389	0	0	1	0	0	0
CD96	10225	1.15784	0.00221389	Regulation of immune system process	LINC00426	ENSG00000238121	lincRNA	86.2466	0.845423	0.845423	1.79679	1.79679	0.287052	-2.94519	0.00322752	0.0240979	ENSG00000153283	protein_coding	273.072	1.15784	1.15784	2.23123	2.23123	0.307732	-3.76249	0.000168227	0.00221389	0	0	0	0	1	0
CDC42EP2	10435	-2.76477	1.45e-06	Immune response	LINC01001	ENSG00000230724	lincRNA	58.4377	2.82524	2.82524	7.08732	7.08732	0.475376	-5.94317	2.8e-09	1.14e-07	ENSG00000149798	protein_coding	6.46059	-2.76477	2.76477	6.79639	-6.79639	0.504985	5.47495	4.38e-08	1.45e-06	0	1	0	0	0	0
CFD	1675	2.21687	0.00106627	Regulation of immune system process	XIST	ENSG00000229807	lincRNA	2.90168	-1.95296	1.95296	3.87169	-3.87169	0.821084	2.37852	0.0173823	0.0845962	ENSG00000197766	protein_coding	2433.14	2.21687	2.21687	4.64885	4.64885	0.558163	-3.97173	7.14e-05	0.00106627	0	1	0	0	0	0
CFD	1675	2.21687	0.00106627	Regulation of immune system process	AC098617.1	ENSG00000233766	antisense	59.9026	2.28831	2.28831	4.88485	4.88485	0.568903	-4.02233	5.76e-05	0.000887943	ENSG00000197766	protein_coding	2433.14	2.21687	2.21687	4.64885	4.64885	0.558163	-3.97173	7.14e-05	0.00106627	1	0	0	0	0	0
CFD	1675	2.21687	0.00106627	Regulation of immune system process	LUCAT1	ENSG00000248323	antisense	76.7103	0.862165	0.862165	1.81776	1.81776	0.344174	-2.50503	0.0122442	0.0657654	ENSG00000197766	protein_coding	2433.14	2.21687	2.21687	4.64885	4.64885	0.558163	-3.97173	7.14e-05	0.00106627	1	0	0	0	0	0
CFD	1675	2.21687	0.00106627	positive regulation of immune system process	XIST	ENSG00000229807	lincRNA	2.90168	-1.95296	1.95296	3.87169	-3.87169	0.821084	2.37852	0.0173823	0.0845962	ENSG00000197766	protein_coding	2433.14	2.21687	2.21687	4.64885	4.64885	0.558163	-3.97173	7.14e-05	0.00106627	0	1	0	0	0	0
CFD	1675	2.21687	0.00106627	positive regulation of immune system process	AC098617.1	ENSG00000233766	antisense	59.9026	2.28831	2.28831	4.88485	4.88485	0.568903	-4.02233	5.76e-05	0.000887943	ENSG00000197766	protein_coding	2433.14	2.21687	2.21687	4.64885	4.64885	0.558163	-3.97173	7.14e-05	0.00106627	1	0	0	0	0	0
CFD	1675	2.21687	0.00106627	positive regulation of immune system process	LUCAT1	ENSG00000248323	antisense	76.7103	0.862165	0.862165	1.81776	1.81776	0.344174	-2.50503	0.0122442	0.0657654	ENSG00000197766	protein_coding	2433.14	2.21687	2.21687	4.64885	4.64885	0.558163	-3.97173	7.14e-05	0.00106627	1	0	0	0	0	0
CFD	1675	2.21687	0.00106627	Immune response	XIST	ENSG00000229807	lincRNA	2.90168	-1.95296	1.95296	3.87169	-3.87169	0.821084	2.37852	0.0173823	0.0845962	ENSG00000197766	protein_coding	2433.14	2.21687	2.21687	4.64885	4.64885	0.558163	-3.97173	7.14e-05	0.00106627	0	1	0	0	0	0
CFD	1675	2.21687	0.00106627	Immune response	AC098617.1	ENSG00000233766	antisense	59.9026	2.28831	2.28831	4.88485	4.88485	0.568903	-4.02233	5.76e-05	0.000887943	ENSG00000197766	protein_coding	2433.14	2.21687	2.21687	4.64885	4.64885	0.558163	-3.97173	7.14e-05	0.00106627	1	0	0	0	0	0
CFD	1675	2.21687	0.00106627	Immune response	LUCAT1	ENSG00000248323	antisense	76.7103	0.862165	0.862165	1.81776	1.81776	0.344174	-2.50503	0.0122442	0.0657654	ENSG00000197766	protein_coding	2433.14	2.21687	2.21687	4.64885	4.64885	0.558163	-3.97173	7.14e-05	0.00106627	1	0	0	0	0	0
CFD	1675	2.21687	0.00106627	Cell activation	XIST	ENSG00000229807	lincRNA	2.90168	-1.95296	1.95296	3.87169	-3.87169	0.821084	2.37852	0.0173823	0.0845962	ENSG00000197766	protein_coding	2433.14	2.21687	2.21687	4.64885	4.64885	0.558163	-3.97173	7.14e-05	0.00106627	0	1	0	0	0	0
CFD	1675	2.21687	0.00106627	Cell activation	AC098617.1	ENSG00000233766	antisense	59.9026	2.28831	2.28831	4.88485	4.88485	0.568903	-4.02233	5.76e-05	0.000887943	ENSG00000197766	protein_coding	2433.14	2.21687	2.21687	4.64885	4.64885	0.558163	-3.97173	7.14e-05	0.00106627	1	0	0	0	0	0
CFD	1675	2.21687	0.00106627	Cell activation	LUCAT1	ENSG00000248323	antisense	76.7103	0.862165	0.862165	1.81776	1.81776	0.344174	-2.50503	0.0122442	0.0657654	ENSG00000197766	protein_coding	2433.14	2.21687	2.21687	4.64885	4.64885	0.558163	-3.97173	7.14e-05	0.00106627	1	0	0	0	0	0
CFD	1675	2.21687	0.00106627	Leukocyte activation	XIST	ENSG00000229807	lincRNA	2.90168	-1.95296	1.95296	3.87169	-3.87169	0.821084	2.37852	0.0173823	0.0845962	ENSG00000197766	protein_coding	2433.14	2.21687	2.21687	4.64885	4.64885	0.558163	-3.97173	7.14e-05	0.00106627	0	1	0	0	0	0
CFD	1675	2.21687	0.00106627	Leukocyte activation	AC098617.1	ENSG00000233766	antisense	59.9026	2.28831	2.28831	4.88485	4.88485	0.568903	-4.02233	5.76e-05	0.000887943	ENSG00000197766	protein_coding	2433.14	2.21687	2.21687	4.64885	4.64885	0.558163	-3.97173	7.14e-05	0.00106627	1	0	0	0	0	0
CFD	1675	2.21687	0.00106627	Leukocyte activation	LUCAT1	ENSG00000248323	antisense	76.7103	0.862165	0.862165	1.81776	1.81776	0.344174	-2.50503	0.0122442	0.0657654	ENSG00000197766	protein_coding	2433.14	2.21687	2.21687	4.64885	4.64885	0.558163	-3.97173	7.14e-05	0.00106627	1	0	0	0	0	0
CLEC10A	10462	1.20957	0.00723931	Regulation of immune system process	LINC01001	ENSG00000230724	lincRNA	58.4377	2.82524	2.82524	7.08732	7.08732	0.475376	-5.94317	2.8e-09	1.14e-07	ENSG00000132514	protein_coding	298.64	1.20957	1.20957	2.31269	2.31269	0.357425	-3.38413	0.000714042	0.00723931	0	0	1	0	0	0
CLEC10A	10462	1.20957	0.00723931	Regulation of immune system process	HCG18	ENSG00000231074	antisense	75.416	1.5455	1.5455	2.91906	2.91906	0.210723	-7.33429	2.23e-13	2.04e-11	ENSG00000132514	protein_coding	298.64	1.20957	1.20957	2.31269	2.31269	0.357425	-3.38413	0.000714042	0.00723931	0	0	1	0	0	0
CLEC10A	10462	1.20957	0.00723931	Regulation of immune system process	NUTM2A-AS1	ENSG00000223482	antisense	537.978	0.919167	0.919167	1.89102	1.89102	0.150093	-6.12399	9.13e-10	4.05e-08	ENSG00000132514	protein_coding	298.64	1.20957	1.20957	2.31269	2.31269	0.357425	-3.38413	0.000714042	0.00723931	0	0	1	0	0	0
CLEC10A	10462	1.20957	0.00723931	positive regulation of immune system process	LINC01001	ENSG00000230724	lincRNA	58.4377	2.82524	2.82524	7.08732	7.08732	0.475376	-5.94317	2.8e-09	1.14e-07	ENSG00000132514	protein_coding	298.64	1.20957	1.20957	2.31269	2.31269	0.357425	-3.38413	0.000714042	0.00723931	0	0	1	0	0	0
CLEC10A	10462	1.20957	0.00723931	positive regulation of immune system process	HCG18	ENSG00000231074	antisense	75.416	1.5455	1.5455	2.91906	2.91906	0.210723	-7.33429	2.23e-13	2.04e-11	ENSG00000132514	protein_coding	298.64	1.20957	1.20957	2.31269	2.31269	0.357425	-3.38413	0.000714042	0.00723931	0	0	1	0	0	0
CLEC10A	10462	1.20957	0.00723931	positive regulation of immune system process	NUTM2A-AS1	ENSG00000223482	antisense	537.978	0.919167	0.919167	1.89102	1.89102	0.150093	-6.12399	9.13e-10	4.05e-08	ENSG00000132514	protein_coding	298.64	1.20957	1.20957	2.31269	2.31269	0.357425	-3.38413	0.000714042	0.00723931	0	0	1	0	0	0
CLEC10A	10462	1.20957	0.00723931	Immune response	LINC01001	ENSG00000230724	lincRNA	58.4377	2.82524	2.82524	7.08732	7.08732	0.475376	-5.94317	2.8e-09	1.14e-07	ENSG00000132514	protein_coding	298.64	1.20957	1.20957	2.31269	2.31269	0.357425	-3.38413	0.000714042	0.00723931	0	0	1	0	0	0
CLEC10A	10462	1.20957	0.00723931	Immune response	HCG18	ENSG00000231074	antisense	75.416	1.5455	1.5455	2.91906	2.91906	0.210723	-7.33429	2.23e-13	2.04e-11	ENSG00000132514	protein_coding	298.64	1.20957	1.20957	2.31269	2.31269	0.357425	-3.38413	0.000714042	0.00723931	0	0	1	0	0	0
CLEC10A	10462	1.20957	0.00723931	Immune response	NUTM2A-AS1	ENSG00000223482	antisense	537.978	0.919167	0.919167	1.89102	1.89102	0.150093	-6.12399	9.13e-10	4.05e-08	ENSG00000132514	protein_coding	298.64	1.20957	1.20957	2.31269	2.31269	0.357425	-3.38413	0.000714042	0.00723931	0	0	1	0	0	0
CLEC7A	64581	0.921475	0.00153335	Cell activation	XIST	ENSG00000229807	lincRNA	2.90168	-1.95296	1.95296	3.87169	-3.87169	0.821084	2.37852	0.0173823	0.0845962	ENSG00000172243	protein_coding	428.113	0.921475	0.921475	1.89405	1.89405	0.238155	-3.86923	0.00010918	0.00153335	1	0	1	0	0	0
CLEC7A	64581	0.921475	0.00153335	Cell activation	LUCAT1	ENSG00000248323	antisense	76.7103	0.862165	0.862165	1.81776	1.81776	0.344174	-2.50503	0.0122442	0.0657654	ENSG00000172243	protein_coding	428.113	0.921475	0.921475	1.89405	1.89405	0.238155	-3.86923	0.00010918	0.00153335	0	0	0	0	1	0
CLEC7A	64581	0.921475	0.00153335	Cell activation	AC005863.1	ENSG00000205325	lincRNA	1.00636	2.69129	2.69129	6.45891	6.45891	0.842102	-3.19592	0.00139387	0.0125299	ENSG00000172243	protein_coding	428.113	0.921475	0.921475	1.89405	1.89405	0.238155	-3.86923	0.00010918	0.00153335	0	1	0	0	0	0
CLEC7A	64581	0.921475	0.00153335	Immune response	XIST	ENSG00000229807	lincRNA	2.90168	-1.95296	1.95296	3.87169	-3.87169	0.821084	2.37852	0.0173823	0.0845962	ENSG00000172243	protein_coding	428.113	0.921475	0.921475	1.89405	1.89405	0.238155	-3.86923	0.00010918	0.00153335	1	0	1	0	0	0
CLEC7A	64581	0.921475	0.00153335	Immune response	LUCAT1	ENSG00000248323	antisense	76.7103	0.862165	0.862165	1.81776	1.81776	0.344174	-2.50503	0.0122442	0.0657654	ENSG00000172243	protein_coding	428.113	0.921475	0.921475	1.89405	1.89405	0.238155	-3.86923	0.00010918	0.00153335	0	0	0	0	1	0
CLEC7A	64581	0.921475	0.00153335	Immune response	AC005863.1	ENSG00000205325	lincRNA	1.00636	2.69129	2.69129	6.45891	6.45891	0.842102	-3.19592	0.00139387	0.0125299	ENSG00000172243	protein_coding	428.113	0.921475	0.921475	1.89405	1.89405	0.238155	-3.86923	0.00010918	0.00153335	0	1	0	0	0	0
CLEC7A	64581	0.921475	0.00153335	positive regulation of immune system process	XIST	ENSG00000229807	lincRNA	2.90168	-1.95296	1.95296	3.87169	-3.87169	0.821084	2.37852	0.0173823	0.0845962	ENSG00000172243	protein_coding	428.113	0.921475	0.921475	1.89405	1.89405	0.238155	-3.86923	0.00010918	0.00153335	1	0	1	0	0	0
CLEC7A	64581	0.921475	0.00153335	positive regulation of immune system process	LUCAT1	ENSG00000248323	antisense	76.7103	0.862165	0.862165	1.81776	1.81776	0.344174	-2.50503	0.0122442	0.0657654	ENSG00000172243	protein_coding	428.113	0.921475	0.921475	1.89405	1.89405	0.238155	-3.86923	0.00010918	0.00153335	0	0	0	0	1	0
CLEC7A	64581	0.921475	0.00153335	positive regulation of immune system process	AC005863.1	ENSG00000205325	lincRNA	1.00636	2.69129	2.69129	6.45891	6.45891	0.842102	-3.19592	0.00139387	0.0125299	ENSG00000172243	protein_coding	428.113	0.921475	0.921475	1.89405	1.89405	0.238155	-3.86923	0.00010918	0.00153335	0	1	0	0	0	0
CLEC7A	64581	0.921475	0.00153335	Leukocyte activation	XIST	ENSG00000229807	lincRNA	2.90168	-1.95296	1.95296	3.87169	-3.87169	0.821084	2.37852	0.0173823	0.0845962	ENSG00000172243	protein_coding	428.113	0.921475	0.921475	1.89405	1.89405	0.238155	-3.86923	0.00010918	0.00153335	1	0	1	0	0	0
CLEC7A	64581	0.921475	0.00153335	Leukocyte activation	LUCAT1	ENSG00000248323	antisense	76.7103	0.862165	0.862165	1.81776	1.81776	0.344174	-2.50503	0.0122442	0.0657654	ENSG00000172243	protein_coding	428.113	0.921475	0.921475	1.89405	1.89405	0.238155	-3.86923	0.00010918	0.00153335	0	0	0	0	1	0
CLEC7A	64581	0.921475	0.00153335	Leukocyte activation	AC005863.1	ENSG00000205325	lincRNA	1.00636	2.69129	2.69129	6.45891	6.45891	0.842102	-3.19592	0.00139387	0.0125299	ENSG00000172243	protein_coding	428.113	0.921475	0.921475	1.89405	1.89405	0.238155	-3.86923	0.00010918	0.00153335	0	1	0	0	0	0
CLEC7A	64581	0.921475	0.00153335	Regulation of immune system process	XIST	ENSG00000229807	lincRNA	2.90168	-1.95296	1.95296	3.87169	-3.87169	0.821084	2.37852	0.0173823	0.0845962	ENSG00000172243	protein_coding	428.113	0.921475	0.921475	1.89405	1.89405	0.238155	-3.86923	0.00010918	0.00153335	1	0	1	0	0	0
CLEC7A	64581	0.921475	0.00153335	Regulation of immune system process	LUCAT1	ENSG00000248323	antisense	76.7103	0.862165	0.862165	1.81776	1.81776	0.344174	-2.50503	0.0122442	0.0657654	ENSG00000172243	protein_coding	428.113	0.921475	0.921475	1.89405	1.89405	0.238155	-3.86923	0.00010918	0.00153335	0	0	0	0	1	0
CLEC7A	64581	0.921475	0.00153335	Regulation of immune system process	AC005863.1	ENSG00000205325	lincRNA	1.00636	2.69129	2.69129	6.45891	6.45891	0.842102	-3.19592	0.00139387	0.0125299	ENSG00000172243	protein_coding	428.113	0.921475	0.921475	1.89405	1.89405	0.238155	-3.86923	0.00010918	0.00153335	0	1	0	0	0	0
CLIC1	1192	1.17141	1e-06	Cell activation	LINC00926	ENSG00000247982	lincRNA	430.521	0.838946	0.838946	1.78874	1.78874	0.358655	-2.33915	0.0193277	0.0907987	ENSG00000213719	protein_coding	4337.74	1.17141	1.17141	2.25232	2.25232	0.150932	-7.76117	8.41e-15	1.05e-12	0	0	1	0	0	0
CLIC1	1192	1.17141	1e-06	Cell activation	LINC01001	ENSG00000230724	lincRNA	58.4377	2.82524	2.82524	7.08732	7.08732	0.475376	-5.94317	2.8e-09	1.14e-07	ENSG00000213719	protein_coding	4337.74	1.17141	1.17141	2.25232	2.25232	0.150932	-7.76117	8.41e-15	1.05e-12	0	1	0	0	0	0
CLIC1	1192	1.17141	1e-06	Cell activation	HCG18	ENSG00000231074	antisense	75.416	1.5455	1.5455	2.91906	2.91906	0.210723	-7.33429	2.23e-13	2.04e-11	ENSG00000213719	protein_coding	4337.74	1.17141	1.17141	2.25232	2.25232	0.150932	-7.76117	8.41e-15	1.05e-12	0	0	0	0	1	0
CMKLR1	1240	0.771505	0.0134264	Regulation of immune system process	LINC00402	ENSG00000235532	lincRNA	21.0016	1.17276	1.17276	2.25443	2.25443	0.357938	-3.27643	0.00105129	0.00992655	ENSG00000174600	protein_coding	664.121	0.771505	0.771505	1.70705	1.70705	0.243328	-3.17063	0.00152107	0.0134264	0	0	1	0	0	0
CMKLR1	1240	0.771505	0.0134264	positive regulation of immune system process	LINC00402	ENSG00000235532	lincRNA	21.0016	1.17276	1.17276	2.25443	2.25443	0.357938	-3.27643	0.00105129	0.00992655	ENSG00000174600	protein_coding	664.121	0.771505	0.771505	1.70705	1.70705	0.243328	-3.17063	0.00152107	0.0134264	0	0	1	0	0	0
CMKLR1	1240	0.771505	0.0134264	Immune response	LINC00402	ENSG00000235532	lincRNA	21.0016	1.17276	1.17276	2.25443	2.25443	0.357938	-3.27643	0.00105129	0.00992655	ENSG00000174600	protein_coding	664.121	0.771505	0.771505	1.70705	1.70705	0.243328	-3.17063	0.00152107	0.0134264	0	0	1	0	0	0
COMMD3	23412	-0.622462	0.00337592	Leukocyte activation	LINC01001	ENSG00000230724	lincRNA	58.4377	2.82524	2.82524	7.08732	7.08732	0.475376	-5.94317	2.8e-09	1.14e-07	ENSG00000148444	protein_coding	577.061	-0.622462	0.622462	1.5395	-1.5395	0.171392	3.6318	0.000281451	0.00337592	0	1	0	0	0	0
COMMD3	23412	-0.622462	0.00337592	Cell activation	LINC01001	ENSG00000230724	lincRNA	58.4377	2.82524	2.82524	7.08732	7.08732	0.475376	-5.94317	2.8e-09	1.14e-07	ENSG00000148444	protein_coding	577.061	-0.622462	0.622462	1.5395	-1.5395	0.171392	3.6318	0.000281451	0.00337592	0	1	0	0	0	0
COMMD3	23412	-0.622462	0.00337592	Immune response	LINC01001	ENSG00000230724	lincRNA	58.4377	2.82524	2.82524	7.08732	7.08732	0.475376	-5.94317	2.8e-09	1.14e-07	ENSG00000148444	protein_coding	577.061	-0.622462	0.622462	1.5395	-1.5395	0.171392	3.6318	0.000281451	0.00337592	0	1	0	0	0	0
CPLX2	10814	-2.12879	0.00830058	Cell activation	XIST	ENSG00000229807	lincRNA	2.90168	-1.95296	1.95296	3.87169	-3.87169	0.821084	2.37852	0.0173823	0.0845962	ENSG00000145920	protein_coding	15.5804	-2.12879	2.12879	4.3735	-4.3735	0.637706	3.3382	0.000843239	0.00830058	0	0	1	0	0	0
CPLX2	10814	-2.12879	0.00830058	Leukocyte activation	XIST	ENSG00000229807	lincRNA	2.90168	-1.95296	1.95296	3.87169	-3.87169	0.821084	2.37852	0.0173823	0.0845962	ENSG00000145920	protein_coding	15.5804	-2.12879	2.12879	4.3735	-4.3735	0.637706	3.3382	0.000843239	0.00830058	0	0	1	0	0	0
CPLX2	10814	-2.12879	0.00830058	Immune response	XIST	ENSG00000229807	lincRNA	2.90168	-1.95296	1.95296	3.87169	-3.87169	0.821084	2.37852	0.0173823	0.0845962	ENSG00000145920	protein_coding	15.5804	-2.12879	2.12879	4.3735	-4.3735	0.637706	3.3382	0.000843239	0.00830058	0	0	1	0	0	0
CR1	1378	1.88401	0.000345957	Cell activation	HCG18	ENSG00000231074	antisense	75.416	1.5455	1.5455	2.91906	2.91906	0.210723	-7.33429	2.23e-13	2.04e-11	ENSG00000203710	protein_coding	134.504	1.88401	1.88401	3.691	3.691	0.440945	-4.27267	1.93e-05	0.000345957	0	0	1	0	0	0
CR1	1378	1.88401	0.000345957	Cell activation	F11-AS1	ENSG00000251165	antisense	18.6393	-2.46335	2.46335	5.51495	-5.51495	0.747639	3.29484	0.00098479	0.0093993	ENSG00000203710	protein_coding	134.504	1.88401	1.88401	3.691	3.691	0.440945	-4.27267	1.93e-05	0.000345957	1	0	0	0	0	0
CR1	1378	1.88401	0.000345957	positive regulation of immune system process	HCG18	ENSG00000231074	antisense	75.416	1.5455	1.5455	2.91906	2.91906	0.210723	-7.33429	2.23e-13	2.04e-11	ENSG00000203710	protein_coding	134.504	1.88401	1.88401	3.691	3.691	0.440945	-4.27267	1.93e-05	0.000345957	0	0	1	0	0	0
CR1	1378	1.88401	0.000345957	positive regulation of immune system process	F11-AS1	ENSG00000251165	antisense	18.6393	-2.46335	2.46335	5.51495	-5.51495	0.747639	3.29484	0.00098479	0.0093993	ENSG00000203710	protein_coding	134.504	1.88401	1.88401	3.691	3.691	0.440945	-4.27267	1.93e-05	0.000345957	1	0	0	0	0	0
CR1	1378	1.88401	0.000345957	Leukocyte activation	HCG18	ENSG00000231074	antisense	75.416	1.5455	1.5455	2.91906	2.91906	0.210723	-7.33429	2.23e-13	2.04e-11	ENSG00000203710	protein_coding	134.504	1.88401	1.88401	3.691	3.691	0.440945	-4.27267	1.93e-05	0.000345957	0	0	1	0	0	0
CR1	1378	1.88401	0.000345957	Leukocyte activation	F11-AS1	ENSG00000251165	antisense	18.6393	-2.46335	2.46335	5.51495	-5.51495	0.747639	3.29484	0.00098479	0.0093993	ENSG00000203710	protein_coding	134.504	1.88401	1.88401	3.691	3.691	0.440945	-4.27267	1.93e-05	0.000345957	1	0	0	0	0	0
CR1	1378	1.88401	0.000345957	Immune response	HCG18	ENSG00000231074	antisense	75.416	1.5455	1.5455	2.91906	2.91906	0.210723	-7.33429	2.23e-13	2.04e-11	ENSG00000203710	protein_coding	134.504	1.88401	1.88401	3.691	3.691	0.440945	-4.27267	1.93e-05	0.000345957	0	0	1	0	0	0
CR1	1378	1.88401	0.000345957	Immune response	F11-AS1	ENSG00000251165	antisense	18.6393	-2.46335	2.46335	5.51495	-5.51495	0.747639	3.29484	0.00098479	0.0093993	ENSG00000203710	protein_coding	134.504	1.88401	1.88401	3.691	3.691	0.440945	-4.27267	1.93e-05	0.000345957	1	0	0	0	0	0
CR1	1378	1.88401	0.000345957	Regulation of immune system process	HCG18	ENSG00000231074	antisense	75.416	1.5455	1.5455	2.91906	2.91906	0.210723	-7.33429	2.23e-13	2.04e-11	ENSG00000203710	protein_coding	134.504	1.88401	1.88401	3.691	3.691	0.440945	-4.27267	1.93e-05	0.000345957	0	0	1	0	0	0
CR1	1378	1.88401	0.000345957	Regulation of immune system process	F11-AS1	ENSG00000251165	antisense	18.6393	-2.46335	2.46335	5.51495	-5.51495	0.747639	3.29484	0.00098479	0.0093993	ENSG00000203710	protein_coding	134.504	1.88401	1.88401	3.691	3.691	0.440945	-4.27267	1.93e-05	0.000345957	1	0	0	0	0	0
CRK	1398	0.861707	1e-06	Immune response	PWRN1	ENSG00000259905	lincRNA	57.2908	1.55055	1.55055	2.92929	2.92929	0.604386	-2.56549	0.0103029	0.0580095	ENSG00000167193	protein_coding	267.438	0.861707	0.861707	1.81719	1.81719	0.144721	-5.95429	2.61e-09	1.07e-07	1	0	0	0	0	0
CRK	1398	0.861707	1e-06	Immune response	F11-AS1	ENSG00000251165	antisense	18.6393	-2.46335	2.46335	5.51495	-5.51495	0.747639	3.29484	0.00098479	0.0093993	ENSG00000167193	protein_coding	267.438	0.861707	0.861707	1.81719	1.81719	0.144721	-5.95429	2.61e-09	1.07e-07	1	0	0	0	0	0
CRK	1398	0.861707	1e-06	Immune response	SNAP25-AS1	ENSG00000227906	antisense	16.1627	0.99524	0.99524	1.99341	1.99341	0.332394	-2.99416	0.00275202	0.0212749	ENSG00000167193	protein_coding	267.438	0.861707	0.861707	1.81719	1.81719	0.144721	-5.95429	2.61e-09	1.07e-07	0	0	1	0	0	0
CRK	1398	0.861707	1e-06	Immune response	LINC00261	ENSG00000259974	lincRNA	1.62713	-3.257	3.257	9.55992	-9.55992	0.987969	3.29666	0.000978417	0.00935081	ENSG00000167193	protein_coding	267.438	0.861707	0.861707	1.81719	1.81719	0.144721	-5.95429	2.61e-09	1.07e-07	0	0	1	0	0	0
CRK	1398	0.861707	1e-06	Immune response	LINC01001	ENSG00000230724	lincRNA	58.4377	2.82524	2.82524	7.08732	7.08732	0.475376	-5.94317	2.8e-09	1.14e-07	ENSG00000167193	protein_coding	267.438	0.861707	0.861707	1.81719	1.81719	0.144721	-5.95429	2.61e-09	1.07e-07	0	1	0	0	0	0
CRK	1398	0.861707	1e-06	Immune response	EPHA1-AS1	ENSG00000229153	antisense	2.0664	1.42287	1.42287	2.68118	2.68118	0.559423	-2.54346	0.010976	0.060564	ENSG00000167193	protein_coding	267.438	0.861707	0.861707	1.81719	1.81719	0.144721	-5.95429	2.61e-09	1.07e-07	0	0	1	0	0	0
CRK	1398	0.861707	1e-06	Immune response	AC005863.1	ENSG00000205325	lincRNA	1.00636	2.69129	2.69129	6.45891	6.45891	0.842102	-3.19592	0.00139387	0.0125299	ENSG00000167193	protein_coding	267.438	0.861707	0.861707	1.81719	1.81719	0.144721	-5.95429	2.61e-09	1.07e-07	1	0	0	0	0	0
CRK	1398	0.861707	1e-06	Regulation of immune system process	PWRN1	ENSG00000259905	lincRNA	57.2908	1.55055	1.55055	2.92929	2.92929	0.604386	-2.56549	0.0103029	0.0580095	ENSG00000167193	protein_coding	267.438	0.861707	0.861707	1.81719	1.81719	0.144721	-5.95429	2.61e-09	1.07e-07	1	0	0	0	0	0
CRK	1398	0.861707	1e-06	Regulation of immune system process	F11-AS1	ENSG00000251165	antisense	18.6393	-2.46335	2.46335	5.51495	-5.51495	0.747639	3.29484	0.00098479	0.0093993	ENSG00000167193	protein_coding	267.438	0.861707	0.861707	1.81719	1.81719	0.144721	-5.95429	2.61e-09	1.07e-07	1	0	0	0	0	0
CRK	1398	0.861707	1e-06	Regulation of immune system process	SNAP25-AS1	ENSG00000227906	antisense	16.1627	0.99524	0.99524	1.99341	1.99341	0.332394	-2.99416	0.00275202	0.0212749	ENSG00000167193	protein_coding	267.438	0.861707	0.861707	1.81719	1.81719	0.144721	-5.95429	2.61e-09	1.07e-07	0	0	1	0	0	0
CRK	1398	0.861707	1e-06	Regulation of immune system process	LINC00261	ENSG00000259974	lincRNA	1.62713	-3.257	3.257	9.55992	-9.55992	0.987969	3.29666	0.000978417	0.00935081	ENSG00000167193	protein_coding	267.438	0.861707	0.861707	1.81719	1.81719	0.144721	-5.95429	2.61e-09	1.07e-07	0	0	1	0	0	0
CRK	1398	0.861707	1e-06	Regulation of immune system process	LINC01001	ENSG00000230724	lincRNA	58.4377	2.82524	2.82524	7.08732	7.08732	0.475376	-5.94317	2.8e-09	1.14e-07	ENSG00000167193	protein_coding	267.438	0.861707	0.861707	1.81719	1.81719	0.144721	-5.95429	2.61e-09	1.07e-07	0	1	0	0	0	0
CRK	1398	0.861707	1e-06	Regulation of immune system process	EPHA1-AS1	ENSG00000229153	antisense	2.0664	1.42287	1.42287	2.68118	2.68118	0.559423	-2.54346	0.010976	0.060564	ENSG00000167193	protein_coding	267.438	0.861707	0.861707	1.81719	1.81719	0.144721	-5.95429	2.61e-09	1.07e-07	0	0	1	0	0	0
CRK	1398	0.861707	1e-06	Regulation of immune system process	AC005863.1	ENSG00000205325	lincRNA	1.00636	2.69129	2.69129	6.45891	6.45891	0.842102	-3.19592	0.00139387	0.0125299	ENSG00000167193	protein_coding	267.438	0.861707	0.861707	1.81719	1.81719	0.144721	-5.95429	2.61e-09	1.07e-07	1	0	0	0	0	0
CRK	1398	0.861707	1e-06	positive regulation of immune system process	PWRN1	ENSG00000259905	lincRNA	57.2908	1.55055	1.55055	2.92929	2.92929	0.604386	-2.56549	0.0103029	0.0580095	ENSG00000167193	protein_coding	267.438	0.861707	0.861707	1.81719	1.81719	0.144721	-5.95429	2.61e-09	1.07e-07	1	0	0	0	0	0
CRK	1398	0.861707	1e-06	positive regulation of immune system process	F11-AS1	ENSG00000251165	antisense	18.6393	-2.46335	2.46335	5.51495	-5.51495	0.747639	3.29484	0.00098479	0.0093993	ENSG00000167193	protein_coding	267.438	0.861707	0.861707	1.81719	1.81719	0.144721	-5.95429	2.61e-09	1.07e-07	1	0	0	0	0	0
CRK	1398	0.861707	1e-06	positive regulation of immune system process	SNAP25-AS1	ENSG00000227906	antisense	16.1627	0.99524	0.99524	1.99341	1.99341	0.332394	-2.99416	0.00275202	0.0212749	ENSG00000167193	protein_coding	267.438	0.861707	0.861707	1.81719	1.81719	0.144721	-5.95429	2.61e-09	1.07e-07	0	0	1	0	0	0
CRK	1398	0.861707	1e-06	positive regulation of immune system process	LINC00261	ENSG00000259974	lincRNA	1.62713	-3.257	3.257	9.55992	-9.55992	0.987969	3.29666	0.000978417	0.00935081	ENSG00000167193	protein_coding	267.438	0.861707	0.861707	1.81719	1.81719	0.144721	-5.95429	2.61e-09	1.07e-07	0	0	1	0	0	0
CRK	1398	0.861707	1e-06	positive regulation of immune system process	LINC01001	ENSG00000230724	lincRNA	58.4377	2.82524	2.82524	7.08732	7.08732	0.475376	-5.94317	2.8e-09	1.14e-07	ENSG00000167193	protein_coding	267.438	0.861707	0.861707	1.81719	1.81719	0.144721	-5.95429	2.61e-09	1.07e-07	0	1	0	0	0	0
CRK	1398	0.861707	1e-06	positive regulation of immune system process	EPHA1-AS1	ENSG00000229153	antisense	2.0664	1.42287	1.42287	2.68118	2.68118	0.559423	-2.54346	0.010976	0.060564	ENSG00000167193	protein_coding	267.438	0.861707	0.861707	1.81719	1.81719	0.144721	-5.95429	2.61e-09	1.07e-07	0	0	1	0	0	0
CRK	1398	0.861707	1e-06	positive regulation of immune system process	AC005863.1	ENSG00000205325	lincRNA	1.00636	2.69129	2.69129	6.45891	6.45891	0.842102	-3.19592	0.00139387	0.0125299	ENSG00000167193	protein_coding	267.438	0.861707	0.861707	1.81719	1.81719	0.144721	-5.95429	2.61e-09	1.07e-07	1	0	0	0	0	0
CRTAM	56253	1.43649	0.00077496	Regulation of immune system process	LINC00426	ENSG00000238121	lincRNA	86.2466	0.845423	0.845423	1.79679	1.79679	0.287052	-2.94519	0.00322752	0.0240979	ENSG00000109943	protein_coding	38.7732	1.43649	1.43649	2.70662	2.70662	0.353833	-4.0598	4.91e-05	0.00077496	0	0	0	0	1	0
CRTAM	56253	1.43649	0.00077496	positive regulation of immune system process	LINC00426	ENSG00000238121	lincRNA	86.2466	0.845423	0.845423	1.79679	1.79679	0.287052	-2.94519	0.00322752	0.0240979	ENSG00000109943	protein_coding	38.7732	1.43649	1.43649	2.70662	2.70662	0.353833	-4.0598	4.91e-05	0.00077496	0	0	0	0	1	0
CRTAM	56253	1.43649	0.00077496	Immune response	LINC00426	ENSG00000238121	lincRNA	86.2466	0.845423	0.845423	1.79679	1.79679	0.287052	-2.94519	0.00322752	0.0240979	ENSG00000109943	protein_coding	38.7732	1.43649	1.43649	2.70662	2.70662	0.353833	-4.0598	4.91e-05	0.00077496	0	0	0	0	1	0
CSF1	1435	0.672061	0.077467	Regulation of immune system process	AC005863.1	ENSG00000205325	lincRNA	1.00636	2.69129	2.69129	6.45891	6.45891	0.842102	-3.19592	0.00139387	0.0125299	ENSG00000184371	protein_coding	3297.41	0.672061	0.672061	1.59335	1.59335	0.277425	-2.4225	0.0154143	0.077467	1	0	0	0	0	0
CSF1	1435	0.672061	0.077467	Regulation of immune system process	CALML3-AS1	ENSG00000205488	antisense	80.5583	-1.71447	1.71447	3.28175	-3.28175	0.447851	3.8282	0.000129082	0.00176688	ENSG00000184371	protein_coding	3297.41	0.672061	0.672061	1.59335	1.59335	0.277425	-2.4225	0.0154143	0.077467	0	0	1	0	0	0
CSF1	1435	0.672061	0.077467	Regulation of immune system process	ADAMTS9-AS2	ENSG00000241684	antisense	877.296	0.636862	0.636862	1.55494	1.55494	0.197534	-3.22406	0.00126385	0.0115565	ENSG00000184371	protein_coding	3297.41	0.672061	0.672061	1.59335	1.59335	0.277425	-2.4225	0.0154143	0.077467	0	0	0	0	1	0
CSF1	1435	0.672061	0.077467	Leukocyte activation	AC005863.1	ENSG00000205325	lincRNA	1.00636	2.69129	2.69129	6.45891	6.45891	0.842102	-3.19592	0.00139387	0.0125299	ENSG00000184371	protein_coding	3297.41	0.672061	0.672061	1.59335	1.59335	0.277425	-2.4225	0.0154143	0.077467	1	0	0	0	0	0
CSF1	1435	0.672061	0.077467	Leukocyte activation	CALML3-AS1	ENSG00000205488	antisense	80.5583	-1.71447	1.71447	3.28175	-3.28175	0.447851	3.8282	0.000129082	0.00176688	ENSG00000184371	protein_coding	3297.41	0.672061	0.672061	1.59335	1.59335	0.277425	-2.4225	0.0154143	0.077467	0	0	1	0	0	0
CSF1	1435	0.672061	0.077467	Leukocyte activation	ADAMTS9-AS2	ENSG00000241684	antisense	877.296	0.636862	0.636862	1.55494	1.55494	0.197534	-3.22406	0.00126385	0.0115565	ENSG00000184371	protein_coding	3297.41	0.672061	0.672061	1.59335	1.59335	0.277425	-2.4225	0.0154143	0.077467	0	0	0	0	1	0
CSF1	1435	0.672061	0.077467	Cell activation	AC005863.1	ENSG00000205325	lincRNA	1.00636	2.69129	2.69129	6.45891	6.45891	0.842102	-3.19592	0.00139387	0.0125299	ENSG00000184371	protein_coding	3297.41	0.672061	0.672061	1.59335	1.59335	0.277425	-2.4225	0.0154143	0.077467	1	0	0	0	0	0
CSF1	1435	0.672061	0.077467	Cell activation	CALML3-AS1	ENSG00000205488	antisense	80.5583	-1.71447	1.71447	3.28175	-3.28175	0.447851	3.8282	0.000129082	0.00176688	ENSG00000184371	protein_coding	3297.41	0.672061	0.672061	1.59335	1.59335	0.277425	-2.4225	0.0154143	0.077467	0	0	1	0	0	0
CSF1	1435	0.672061	0.077467	Cell activation	ADAMTS9-AS2	ENSG00000241684	antisense	877.296	0.636862	0.636862	1.55494	1.55494	0.197534	-3.22406	0.00126385	0.0115565	ENSG00000184371	protein_coding	3297.41	0.672061	0.672061	1.59335	1.59335	0.277425	-2.4225	0.0154143	0.077467	0	0	0	0	1	0
CSF1	1435	0.672061	0.077467	positive regulation of immune system process	AC005863.1	ENSG00000205325	lincRNA	1.00636	2.69129	2.69129	6.45891	6.45891	0.842102	-3.19592	0.00139387	0.0125299	ENSG00000184371	protein_coding	3297.41	0.672061	0.672061	1.59335	1.59335	0.277425	-2.4225	0.0154143	0.077467	1	0	0	0	0	0
CSF1	1435	0.672061	0.077467	positive regulation of immune system process	CALML3-AS1	ENSG00000205488	antisense	80.5583	-1.71447	1.71447	3.28175	-3.28175	0.447851	3.8282	0.000129082	0.00176688	ENSG00000184371	protein_coding	3297.41	0.672061	0.672061	1.59335	1.59335	0.277425	-2.4225	0.0154143	0.077467	0	0	1	0	0	0
CSF1	1435	0.672061	0.077467	positive regulation of immune system process	ADAMTS9-AS2	ENSG00000241684	antisense	877.296	0.636862	0.636862	1.55494	1.55494	0.197534	-3.22406	0.00126385	0.0115565	ENSG00000184371	protein_coding	3297.41	0.672061	0.672061	1.59335	1.59335	0.277425	-2.4225	0.0154143	0.077467	0	0	0	0	1	0
CSF1	1435	0.672061	0.077467	Immune response	AC005863.1	ENSG00000205325	lincRNA	1.00636	2.69129	2.69129	6.45891	6.45891	0.842102	-3.19592	0.00139387	0.0125299	ENSG00000184371	protein_coding	3297.41	0.672061	0.672061	1.59335	1.59335	0.277425	-2.4225	0.0154143	0.077467	1	0	0	0	0	0
CSF1	1435	0.672061	0.077467	Immune response	CALML3-AS1	ENSG00000205488	antisense	80.5583	-1.71447	1.71447	3.28175	-3.28175	0.447851	3.8282	0.000129082	0.00176688	ENSG00000184371	protein_coding	3297.41	0.672061	0.672061	1.59335	1.59335	0.277425	-2.4225	0.0154143	0.077467	0	0	1	0	0	0
CSF1	1435	0.672061	0.077467	Immune response	ADAMTS9-AS2	ENSG00000241684	antisense	877.296	0.636862	0.636862	1.55494	1.55494	0.197534	-3.22406	0.00126385	0.0115565	ENSG00000184371	protein_coding	3297.41	0.672061	0.672061	1.59335	1.59335	0.277425	-2.4225	0.0154143	0.077467	0	0	0	0	1	0
CSF1R	1436	0.887883	0.000855066	Immune response	XIST	ENSG00000229807	lincRNA	2.90168	-1.95296	1.95296	3.87169	-3.87169	0.821084	2.37852	0.0173823	0.0845962	ENSG00000182578	protein_coding	2533.74	0.887883	0.887883	1.85046	1.85046	0.220143	-4.03321	5.5e-05	0.000855066	0	0	1	0	0	0
CSF1R	1436	0.887883	0.000855066	Immune response	LINC00426	ENSG00000238121	lincRNA	86.2466	0.845423	0.845423	1.79679	1.79679	0.287052	-2.94519	0.00322752	0.0240979	ENSG00000182578	protein_coding	2533.74	0.887883	0.887883	1.85046	1.85046	0.220143	-4.03321	5.5e-05	0.000855066	0	0	0	0	1	0
CTSB	1508	1.37482	1e-06	Regulation of immune system process	LIPE-AS1	ENSG00000213904	antisense	59.5084	-0.655041	0.655041	1.57466	-1.57466	0.126321	5.18551	2.15e-07	6.17e-06	ENSG00000164733	protein_coding	14394.5	1.37482	1.37482	2.59336	2.59336	0.200113	-6.87023	6.41e-12	4.23e-10	0	0	0	0	1	0
CTSB	1508	1.37482	1e-06	Regulation of immune system process	HCG18	ENSG00000231074	antisense	75.416	1.5455	1.5455	2.91906	2.91906	0.210723	-7.33429	2.23e-13	2.04e-11	ENSG00000164733	protein_coding	14394.5	1.37482	1.37482	2.59336	2.59336	0.200113	-6.87023	6.41e-12	4.23e-10	0	0	0	0	1	0
CTSB	1508	1.37482	1e-06	Leukocyte activation	LIPE-AS1	ENSG00000213904	antisense	59.5084	-0.655041	0.655041	1.57466	-1.57466	0.126321	5.18551	2.15e-07	6.17e-06	ENSG00000164733	protein_coding	14394.5	1.37482	1.37482	2.59336	2.59336	0.200113	-6.87023	6.41e-12	4.23e-10	0	0	0	0	1	0
CTSB	1508	1.37482	1e-06	Leukocyte activation	HCG18	ENSG00000231074	antisense	75.416	1.5455	1.5455	2.91906	2.91906	0.210723	-7.33429	2.23e-13	2.04e-11	ENSG00000164733	protein_coding	14394.5	1.37482	1.37482	2.59336	2.59336	0.200113	-6.87023	6.41e-12	4.23e-10	0	0	0	0	1	0
CTSB	1508	1.37482	1e-06	Cell activation	LIPE-AS1	ENSG00000213904	antisense	59.5084	-0.655041	0.655041	1.57466	-1.57466	0.126321	5.18551	2.15e-07	6.17e-06	ENSG00000164733	protein_coding	14394.5	1.37482	1.37482	2.59336	2.59336	0.200113	-6.87023	6.41e-12	4.23e-10	0	0	0	0	1	0
CTSB	1508	1.37482	1e-06	Cell activation	HCG18	ENSG00000231074	antisense	75.416	1.5455	1.5455	2.91906	2.91906	0.210723	-7.33429	2.23e-13	2.04e-11	ENSG00000164733	protein_coding	14394.5	1.37482	1.37482	2.59336	2.59336	0.200113	-6.87023	6.41e-12	4.23e-10	0	0	0	0	1	0
CTSB	1508	1.37482	1e-06	Immune response	LIPE-AS1	ENSG00000213904	antisense	59.5084	-0.655041	0.655041	1.57466	-1.57466	0.126321	5.18551	2.15e-07	6.17e-06	ENSG00000164733	protein_coding	14394.5	1.37482	1.37482	2.59336	2.59336	0.200113	-6.87023	6.41e-12	4.23e-10	0	0	0	0	1	0
CTSB	1508	1.37482	1e-06	Immune response	HCG18	ENSG00000231074	antisense	75.416	1.5455	1.5455	2.91906	2.91906	0.210723	-7.33429	2.23e-13	2.04e-11	ENSG00000164733	protein_coding	14394.5	1.37482	1.37482	2.59336	2.59336	0.200113	-6.87023	6.41e-12	4.23e-10	0	0	0	0	1	0
CTSB	1508	1.37482	1e-06	positive regulation of immune system process	LIPE-AS1	ENSG00000213904	antisense	59.5084	-0.655041	0.655041	1.57466	-1.57466	0.126321	5.18551	2.15e-07	6.17e-06	ENSG00000164733	protein_coding	14394.5	1.37482	1.37482	2.59336	2.59336	0.200113	-6.87023	6.41e-12	4.23e-10	0	0	0	0	1	0
CTSB	1508	1.37482	1e-06	positive regulation of immune system process	HCG18	ENSG00000231074	antisense	75.416	1.5455	1.5455	2.91906	2.91906	0.210723	-7.33429	2.23e-13	2.04e-11	ENSG00000164733	protein_coding	14394.5	1.37482	1.37482	2.59336	2.59336	0.200113	-6.87023	6.41e-12	4.23e-10	0	0	0	0	1	0
CTSC	1075	1.16582	0.00557219	Cell activation	XIST	ENSG00000229807	lincRNA	2.90168	-1.95296	1.95296	3.87169	-3.87169	0.821084	2.37852	0.0173823	0.0845962	ENSG00000109861	protein_coding	1890.84	1.16582	1.16582	2.2436	2.2436	0.335841	-3.47134	0.000517867	0.00557219	0	0	1	0	0	0
CTSC	1075	1.16582	0.00557219	Cell activation	AC005863.1	ENSG00000205325	lincRNA	1.00636	2.69129	2.69129	6.45891	6.45891	0.842102	-3.19592	0.00139387	0.0125299	ENSG00000109861	protein_coding	1890.84	1.16582	1.16582	2.2436	2.2436	0.335841	-3.47134	0.000517867	0.00557219	0	1	0	0	0	0
CTSC	1075	1.16582	0.00557219	Cell activation	LINC00426	ENSG00000238121	lincRNA	86.2466	0.845423	0.845423	1.79679	1.79679	0.287052	-2.94519	0.00322752	0.0240979	ENSG00000109861	protein_coding	1890.84	1.16582	1.16582	2.2436	2.2436	0.335841	-3.47134	0.000517867	0.00557219	0	0	0	0	1	0
CTSC	1075	1.16582	0.00557219	Cell activation	SLC8A1-AS1	ENSG00000227028	antisense	10.7776	1.12078	1.12078	2.17465	2.17465	0.325052	-3.44801	0.000564727	0.00598032	ENSG00000109861	protein_coding	1890.84	1.16582	1.16582	2.2436	2.2436	0.335841	-3.47134	0.000517867	0.00557219	0	0	1	0	0	0
CTSC	1075	1.16582	0.00557219	positive regulation of immune system process	XIST	ENSG00000229807	lincRNA	2.90168	-1.95296	1.95296	3.87169	-3.87169	0.821084	2.37852	0.0173823	0.0845962	ENSG00000109861	protein_coding	1890.84	1.16582	1.16582	2.2436	2.2436	0.335841	-3.47134	0.000517867	0.00557219	0	0	1	0	0	0
CTSC	1075	1.16582	0.00557219	positive regulation of immune system process	AC005863.1	ENSG00000205325	lincRNA	1.00636	2.69129	2.69129	6.45891	6.45891	0.842102	-3.19592	0.00139387	0.0125299	ENSG00000109861	protein_coding	1890.84	1.16582	1.16582	2.2436	2.2436	0.335841	-3.47134	0.000517867	0.00557219	0	1	0	0	0	0
CTSC	1075	1.16582	0.00557219	positive regulation of immune system process	LINC00426	ENSG00000238121	lincRNA	86.2466	0.845423	0.845423	1.79679	1.79679	0.287052	-2.94519	0.00322752	0.0240979	ENSG00000109861	protein_coding	1890.84	1.16582	1.16582	2.2436	2.2436	0.335841	-3.47134	0.000517867	0.00557219	0	0	0	0	1	0
CTSC	1075	1.16582	0.00557219	positive regulation of immune system process	SLC8A1-AS1	ENSG00000227028	antisense	10.7776	1.12078	1.12078	2.17465	2.17465	0.325052	-3.44801	0.000564727	0.00598032	ENSG00000109861	protein_coding	1890.84	1.16582	1.16582	2.2436	2.2436	0.335841	-3.47134	0.000517867	0.00557219	0	0	1	0	0	0
CTSC	1075	1.16582	0.00557219	Leukocyte activation	XIST	ENSG00000229807	lincRNA	2.90168	-1.95296	1.95296	3.87169	-3.87169	0.821084	2.37852	0.0173823	0.0845962	ENSG00000109861	protein_coding	1890.84	1.16582	1.16582	2.2436	2.2436	0.335841	-3.47134	0.000517867	0.00557219	0	0	1	0	0	0
CTSC	1075	1.16582	0.00557219	Leukocyte activation	AC005863.1	ENSG00000205325	lincRNA	1.00636	2.69129	2.69129	6.45891	6.45891	0.842102	-3.19592	0.00139387	0.0125299	ENSG00000109861	protein_coding	1890.84	1.16582	1.16582	2.2436	2.2436	0.335841	-3.47134	0.000517867	0.00557219	0	1	0	0	0	0
CTSC	1075	1.16582	0.00557219	Leukocyte activation	LINC00426	ENSG00000238121	lincRNA	86.2466	0.845423	0.845423	1.79679	1.79679	0.287052	-2.94519	0.00322752	0.0240979	ENSG00000109861	protein_coding	1890.84	1.16582	1.16582	2.2436	2.2436	0.335841	-3.47134	0.000517867	0.00557219	0	0	0	0	1	0
CTSC	1075	1.16582	0.00557219	Leukocyte activation	SLC8A1-AS1	ENSG00000227028	antisense	10.7776	1.12078	1.12078	2.17465	2.17465	0.325052	-3.44801	0.000564727	0.00598032	ENSG00000109861	protein_coding	1890.84	1.16582	1.16582	2.2436	2.2436	0.335841	-3.47134	0.000517867	0.00557219	0	0	1	0	0	0
CTSC	1075	1.16582	0.00557219	Regulation of immune system process	XIST	ENSG00000229807	lincRNA	2.90168	-1.95296	1.95296	3.87169	-3.87169	0.821084	2.37852	0.0173823	0.0845962	ENSG00000109861	protein_coding	1890.84	1.16582	1.16582	2.2436	2.2436	0.335841	-3.47134	0.000517867	0.00557219	0	0	1	0	0	0
CTSC	1075	1.16582	0.00557219	Regulation of immune system process	AC005863.1	ENSG00000205325	lincRNA	1.00636	2.69129	2.69129	6.45891	6.45891	0.842102	-3.19592	0.00139387	0.0125299	ENSG00000109861	protein_coding	1890.84	1.16582	1.16582	2.2436	2.2436	0.335841	-3.47134	0.000517867	0.00557219	0	1	0	0	0	0
CTSC	1075	1.16582	0.00557219	Regulation of immune system process	LINC00426	ENSG00000238121	lincRNA	86.2466	0.845423	0.845423	1.79679	1.79679	0.287052	-2.94519	0.00322752	0.0240979	ENSG00000109861	protein_coding	1890.84	1.16582	1.16582	2.2436	2.2436	0.335841	-3.47134	0.000517867	0.00557219	0	0	0	0	1	0
CTSC	1075	1.16582	0.00557219	Regulation of immune system process	SLC8A1-AS1	ENSG00000227028	antisense	10.7776	1.12078	1.12078	2.17465	2.17465	0.325052	-3.44801	0.000564727	0.00598032	ENSG00000109861	protein_coding	1890.84	1.16582	1.16582	2.2436	2.2436	0.335841	-3.47134	0.000517867	0.00557219	0	0	1	0	0	0
CTSC	1075	1.16582	0.00557219	Immune response	XIST	ENSG00000229807	lincRNA	2.90168	-1.95296	1.95296	3.87169	-3.87169	0.821084	2.37852	0.0173823	0.0845962	ENSG00000109861	protein_coding	1890.84	1.16582	1.16582	2.2436	2.2436	0.335841	-3.47134	0.000517867	0.00557219	0	0	1	0	0	0
CTSC	1075	1.16582	0.00557219	Immune response	AC005863.1	ENSG00000205325	lincRNA	1.00636	2.69129	2.69129	6.45891	6.45891	0.842102	-3.19592	0.00139387	0.0125299	ENSG00000109861	protein_coding	1890.84	1.16582	1.16582	2.2436	2.2436	0.335841	-3.47134	0.000517867	0.00557219	0	1	0	0	0	0
CTSC	1075	1.16582	0.00557219	Immune response	LINC00426	ENSG00000238121	lincRNA	86.2466	0.845423	0.845423	1.79679	1.79679	0.287052	-2.94519	0.00322752	0.0240979	ENSG00000109861	protein_coding	1890.84	1.16582	1.16582	2.2436	2.2436	0.335841	-3.47134	0.000517867	0.00557219	0	0	0	0	1	0
CTSC	1075	1.16582	0.00557219	Immune response	SLC8A1-AS1	ENSG00000227028	antisense	10.7776	1.12078	1.12078	2.17465	2.17465	0.325052	-3.44801	0.000564727	0.00598032	ENSG00000109861	protein_coding	1890.84	1.16582	1.16582	2.2436	2.2436	0.335841	-3.47134	0.000517867	0.00557219	0	0	1	0	0	0
CTSS	1520	0.960018	0.019555	Leukocyte activation	LINC00426	ENSG00000238121	lincRNA	86.2466	0.845423	0.845423	1.79679	1.79679	0.287052	-2.94519	0.00322752	0.0240979	ENSG00000163131	protein_coding	1874.87	0.960018	0.960018	1.94533	1.94533	0.317111	-3.02738	0.00246681	0.019555	0	0	0	0	1	0
CTSS	1520	0.960018	0.019555	Immune response	LINC00426	ENSG00000238121	lincRNA	86.2466	0.845423	0.845423	1.79679	1.79679	0.287052	-2.94519	0.00322752	0.0240979	ENSG00000163131	protein_coding	1874.87	0.960018	0.960018	1.94533	1.94533	0.317111	-3.02738	0.00246681	0.019555	0	0	0	0	1	0
CTSS	1520	0.960018	0.019555	positive regulation of immune system process	LINC00426	ENSG00000238121	lincRNA	86.2466	0.845423	0.845423	1.79679	1.79679	0.287052	-2.94519	0.00322752	0.0240979	ENSG00000163131	protein_coding	1874.87	0.960018	0.960018	1.94533	1.94533	0.317111	-3.02738	0.00246681	0.019555	0	0	0	0	1	0
CTSS	1520	0.960018	0.019555	Cell activation	LINC00426	ENSG00000238121	lincRNA	86.2466	0.845423	0.845423	1.79679	1.79679	0.287052	-2.94519	0.00322752	0.0240979	ENSG00000163131	protein_coding	1874.87	0.960018	0.960018	1.94533	1.94533	0.317111	-3.02738	0.00246681	0.019555	0	0	0	0	1	0
CTSS	1520	0.960018	0.019555	Regulation of immune system process	LINC00426	ENSG00000238121	lincRNA	86.2466	0.845423	0.845423	1.79679	1.79679	0.287052	-2.94519	0.00322752	0.0240979	ENSG00000163131	protein_coding	1874.87	0.960018	0.960018	1.94533	1.94533	0.317111	-3.02738	0.00246681	0.019555	0	0	0	0	1	0
CXCL12	6387	0.61578	0.0190163	Immune response	ADAMTS9-AS2	ENSG00000241684	antisense	877.296	0.636862	0.636862	1.55494	1.55494	0.197534	-3.22406	0.00126385	0.0115565	ENSG00000107562	protein_coding	3385.21	0.61578	0.61578	1.53239	1.53239	0.20271	-3.03774	0.00238361	0.0190163	0	0	0	0	1	0
CXCL12	6387	0.61578	0.0190163	Immune response	LINC00877	ENSG00000241163	lincRNA	123.017	0.907814	0.907814	1.8762	1.8762	0.341109	-2.66136	0.00778258	0.0473581	ENSG00000107562	protein_coding	3385.21	0.61578	0.61578	1.53239	1.53239	0.20271	-3.03774	0.00238361	0.0190163	0	0	0	0	1	0
CXCL12	6387	0.61578	0.0190163	positive regulation of immune system process	ADAMTS9-AS2	ENSG00000241684	antisense	877.296	0.636862	0.636862	1.55494	1.55494	0.197534	-3.22406	0.00126385	0.0115565	ENSG00000107562	protein_coding	3385.21	0.61578	0.61578	1.53239	1.53239	0.20271	-3.03774	0.00238361	0.0190163	0	0	0	0	1	0
CXCL12	6387	0.61578	0.0190163	positive regulation of immune system process	LINC00877	ENSG00000241163	lincRNA	123.017	0.907814	0.907814	1.8762	1.8762	0.341109	-2.66136	0.00778258	0.0473581	ENSG00000107562	protein_coding	3385.21	0.61578	0.61578	1.53239	1.53239	0.20271	-3.03774	0.00238361	0.0190163	0	0	0	0	1	0
CXCL12	6387	0.61578	0.0190163	Regulation of immune system process	ADAMTS9-AS2	ENSG00000241684	antisense	877.296	0.636862	0.636862	1.55494	1.55494	0.197534	-3.22406	0.00126385	0.0115565	ENSG00000107562	protein_coding	3385.21	0.61578	0.61578	1.53239	1.53239	0.20271	-3.03774	0.00238361	0.0190163	0	0	0	0	1	0
CXCL12	6387	0.61578	0.0190163	Regulation of immune system process	LINC00877	ENSG00000241163	lincRNA	123.017	0.907814	0.907814	1.8762	1.8762	0.341109	-2.66136	0.00778258	0.0473581	ENSG00000107562	protein_coding	3385.21	0.61578	0.61578	1.53239	1.53239	0.20271	-3.03774	0.00238361	0.0190163	0	0	0	0	1	0
CXCR3	2833	0.735417	0.0912721	Regulation of immune system process	AC098617.1	ENSG00000233766	antisense	59.9026	2.28831	2.28831	4.88485	4.88485	0.568903	-4.02233	5.76e-05	0.000887943	ENSG00000186810	protein_coding	46.4362	0.735417	0.735417	1.66488	1.66488	0.314872	-2.33561	0.0195118	0.0912721	0	1	0	0	0	0
CYBB	1536	1.15662	0.00479242	Cell activation	AC005863.1	ENSG00000205325	lincRNA	1.00636	2.69129	2.69129	6.45891	6.45891	0.842102	-3.19592	0.00139387	0.0125299	ENSG00000165168	protein_coding	1021.49	1.15662	1.15662	2.22934	2.22934	0.328505	-3.52086	0.000430157	0.00479242	1	0	0	0	0	0
CYBB	1536	1.15662	0.00479242	Leukocyte activation	AC005863.1	ENSG00000205325	lincRNA	1.00636	2.69129	2.69129	6.45891	6.45891	0.842102	-3.19592	0.00139387	0.0125299	ENSG00000165168	protein_coding	1021.49	1.15662	1.15662	2.22934	2.22934	0.328505	-3.52086	0.000430157	0.00479242	1	0	0	0	0	0
CYBB	1536	1.15662	0.00479242	Immune response	AC005863.1	ENSG00000205325	lincRNA	1.00636	2.69129	2.69129	6.45891	6.45891	0.842102	-3.19592	0.00139387	0.0125299	ENSG00000165168	protein_coding	1021.49	1.15662	1.15662	2.22934	2.22934	0.328505	-3.52086	0.000430157	0.00479242	1	0	0	0	0	0
DGKB	1607	-1.47216	0.0864626	Cell activation	XIST	ENSG00000229807	lincRNA	2.90168	-1.95296	1.95296	3.87169	-3.87169	0.821084	2.37852	0.0173823	0.0845962	ENSG00000136267	protein_coding	32.3059	-1.47216	1.47216	2.77438	-2.77438	0.622204	2.36605	0.0179792	0.0864626	0	0	1	0	0	0
DGKG	1608	0.753315	0.0690089	Cell activation	CALML3-AS1	ENSG00000205488	antisense	80.5583	-1.71447	1.71447	3.28175	-3.28175	0.447851	3.8282	0.000129082	0.00176688	ENSG00000058866	protein_coding	383.317	0.753315	0.753315	1.68566	1.68566	0.303501	-2.48208	0.0130618	0.0690089	0	0	1	0	0	0
DGKG	1608	0.753315	0.0690089	Cell activation	LINC00664	ENSG00000268658	lincRNA	12.7407	-1.37729	1.37729	2.59779	-2.59779	0.542856	2.53711	0.0111771	0.0613926	ENSG00000058866	protein_coding	383.317	0.753315	0.753315	1.68566	1.68566	0.303501	-2.48208	0.0130618	0.0690089	1	0	0	0	0	0
DLG5	9231	0.818145	0.00039869	Cell activation	INTS6-AS1	ENSG00000236778	antisense	185.76	-0.633542	0.633542	1.55137	-1.55137	0.220958	2.86725	0.00414058	0.0290531	ENSG00000151208	protein_coding	3849.47	0.818145	0.818145	1.76314	1.76314	0.193116	-4.23654	2.27e-05	0.00039869	0	0	1	0	0	0
DLG5	9231	0.818145	0.00039869	Cell activation	LINC01001	ENSG00000230724	lincRNA	58.4377	2.82524	2.82524	7.08732	7.08732	0.475376	-5.94317	2.8e-09	1.14e-07	ENSG00000151208	protein_coding	3849.47	0.818145	0.818145	1.76314	1.76314	0.193116	-4.23654	2.27e-05	0.00039869	0	1	0	0	0	0
DLG5	9231	0.818145	0.00039869	Cell activation	NUTM2A-AS1	ENSG00000223482	antisense	537.978	0.919167	0.919167	1.89102	1.89102	0.150093	-6.12399	9.13e-10	4.05e-08	ENSG00000151208	protein_coding	3849.47	0.818145	0.818145	1.76314	1.76314	0.193116	-4.23654	2.27e-05	0.00039869	0	0	1	0	0	0
DLG5	9231	0.818145	0.00039869	Regulation of immune system process	INTS6-AS1	ENSG00000236778	antisense	185.76	-0.633542	0.633542	1.55137	-1.55137	0.220958	2.86725	0.00414058	0.0290531	ENSG00000151208	protein_coding	3849.47	0.818145	0.818145	1.76314	1.76314	0.193116	-4.23654	2.27e-05	0.00039869	0	0	1	0	0	0
DLG5	9231	0.818145	0.00039869	Regulation of immune system process	LINC01001	ENSG00000230724	lincRNA	58.4377	2.82524	2.82524	7.08732	7.08732	0.475376	-5.94317	2.8e-09	1.14e-07	ENSG00000151208	protein_coding	3849.47	0.818145	0.818145	1.76314	1.76314	0.193116	-4.23654	2.27e-05	0.00039869	0	1	0	0	0	0
DLG5	9231	0.818145	0.00039869	Regulation of immune system process	NUTM2A-AS1	ENSG00000223482	antisense	537.978	0.919167	0.919167	1.89102	1.89102	0.150093	-6.12399	9.13e-10	4.05e-08	ENSG00000151208	protein_coding	3849.47	0.818145	0.818145	1.76314	1.76314	0.193116	-4.23654	2.27e-05	0.00039869	0	0	1	0	0	0
DLG5	9231	0.818145	0.00039869	Leukocyte activation	INTS6-AS1	ENSG00000236778	antisense	185.76	-0.633542	0.633542	1.55137	-1.55137	0.220958	2.86725	0.00414058	0.0290531	ENSG00000151208	protein_coding	3849.47	0.818145	0.818145	1.76314	1.76314	0.193116	-4.23654	2.27e-05	0.00039869	0	0	1	0	0	0
DLG5	9231	0.818145	0.00039869	Leukocyte activation	LINC01001	ENSG00000230724	lincRNA	58.4377	2.82524	2.82524	7.08732	7.08732	0.475376	-5.94317	2.8e-09	1.14e-07	ENSG00000151208	protein_coding	3849.47	0.818145	0.818145	1.76314	1.76314	0.193116	-4.23654	2.27e-05	0.00039869	0	1	0	0	0	0
DLG5	9231	0.818145	0.00039869	Leukocyte activation	NUTM2A-AS1	ENSG00000223482	antisense	537.978	0.919167	0.919167	1.89102	1.89102	0.150093	-6.12399	9.13e-10	4.05e-08	ENSG00000151208	protein_coding	3849.47	0.818145	0.818145	1.76314	1.76314	0.193116	-4.23654	2.27e-05	0.00039869	0	0	1	0	0	0
DLL1	28514	1.57908	1e-06	Regulation of immune system process	SNAP25-AS1	ENSG00000227906	antisense	16.1627	0.99524	0.99524	1.99341	1.99341	0.332394	-2.99416	0.00275202	0.0212749	ENSG00000198719	protein_coding	600.04	1.57908	1.57908	2.98779	2.98779	0.220485	-7.16185	7.96e-13	6.51e-11	0	0	1	0	0	0
DLL1	28514	1.57908	1e-06	Regulation of immune system process	TMLHE-AS1	ENSG00000224533	antisense	3.9415	1.32617	1.32617	2.50736	2.50736	0.49682	-2.66932	0.00760052	0.0466348	ENSG00000198719	protein_coding	600.04	1.57908	1.57908	2.98779	2.98779	0.220485	-7.16185	7.96e-13	6.51e-11	1	0	0	0	0	0
DLL1	28514	1.57908	1e-06	Immune response	SNAP25-AS1	ENSG00000227906	antisense	16.1627	0.99524	0.99524	1.99341	1.99341	0.332394	-2.99416	0.00275202	0.0212749	ENSG00000198719	protein_coding	600.04	1.57908	1.57908	2.98779	2.98779	0.220485	-7.16185	7.96e-13	6.51e-11	0	0	1	0	0	0
DLL1	28514	1.57908	1e-06	Immune response	TMLHE-AS1	ENSG00000224533	antisense	3.9415	1.32617	1.32617	2.50736	2.50736	0.49682	-2.66932	0.00760052	0.0466348	ENSG00000198719	protein_coding	600.04	1.57908	1.57908	2.98779	2.98779	0.220485	-7.16185	7.96e-13	6.51e-11	1	0	0	0	0	0
DLL1	28514	1.57908	1e-06	Cell activation	SNAP25-AS1	ENSG00000227906	antisense	16.1627	0.99524	0.99524	1.99341	1.99341	0.332394	-2.99416	0.00275202	0.0212749	ENSG00000198719	protein_coding	600.04	1.57908	1.57908	2.98779	2.98779	0.220485	-7.16185	7.96e-13	6.51e-11	0	0	1	0	0	0
DLL1	28514	1.57908	1e-06	Cell activation	TMLHE-AS1	ENSG00000224533	antisense	3.9415	1.32617	1.32617	2.50736	2.50736	0.49682	-2.66932	0.00760052	0.0466348	ENSG00000198719	protein_coding	600.04	1.57908	1.57908	2.98779	2.98779	0.220485	-7.16185	7.96e-13	6.51e-11	1	0	0	0	0	0
DLL1	28514	1.57908	1e-06	Leukocyte activation	SNAP25-AS1	ENSG00000227906	antisense	16.1627	0.99524	0.99524	1.99341	1.99341	0.332394	-2.99416	0.00275202	0.0212749	ENSG00000198719	protein_coding	600.04	1.57908	1.57908	2.98779	2.98779	0.220485	-7.16185	7.96e-13	6.51e-11	0	0	1	0	0	0
DLL1	28514	1.57908	1e-06	Leukocyte activation	TMLHE-AS1	ENSG00000224533	antisense	3.9415	1.32617	1.32617	2.50736	2.50736	0.49682	-2.66932	0.00760052	0.0466348	ENSG00000198719	protein_coding	600.04	1.57908	1.57908	2.98779	2.98779	0.220485	-7.16185	7.96e-13	6.51e-11	1	0	0	0	0	0
DNAJA3	9093	1.08675	1e-06	positive regulation of immune system process	PWRN1	ENSG00000259905	lincRNA	57.2908	1.55055	1.55055	2.92929	2.92929	0.604386	-2.56549	0.0103029	0.0580095	ENSG00000103423	protein_coding	839.918	1.08675	1.08675	2.12395	2.12395	0.128152	-8.48015	2.25e-17	4.93e-15	1	0	0	0	0	0
DNAJA3	9093	1.08675	1e-06	positive regulation of immune system process	LIPE-AS1	ENSG00000213904	antisense	59.5084	-0.655041	0.655041	1.57466	-1.57466	0.126321	5.18551	2.15e-07	6.17e-06	ENSG00000103423	protein_coding	839.918	1.08675	1.08675	2.12395	2.12395	0.128152	-8.48015	2.25e-17	4.93e-15	0	0	0	0	1	0
DNAJA3	9093	1.08675	1e-06	positive regulation of immune system process	NUTM2A-AS1	ENSG00000223482	antisense	537.978	0.919167	0.919167	1.89102	1.89102	0.150093	-6.12399	9.13e-10	4.05e-08	ENSG00000103423	protein_coding	839.918	1.08675	1.08675	2.12395	2.12395	0.128152	-8.48015	2.25e-17	4.93e-15	0	0	1	0	0	0
DNAJA3	9093	1.08675	1e-06	positive regulation of immune system process	LINC00261	ENSG00000259974	lincRNA	1.62713	-3.257	3.257	9.55992	-9.55992	0.987969	3.29666	0.000978417	0.00935081	ENSG00000103423	protein_coding	839.918	1.08675	1.08675	2.12395	2.12395	0.128152	-8.48015	2.25e-17	4.93e-15	0	0	1	0	0	0
DNAJA3	9093	1.08675	1e-06	Cell activation	PWRN1	ENSG00000259905	lincRNA	57.2908	1.55055	1.55055	2.92929	2.92929	0.604386	-2.56549	0.0103029	0.0580095	ENSG00000103423	protein_coding	839.918	1.08675	1.08675	2.12395	2.12395	0.128152	-8.48015	2.25e-17	4.93e-15	1	0	0	0	0	0
DNAJA3	9093	1.08675	1e-06	Cell activation	LIPE-AS1	ENSG00000213904	antisense	59.5084	-0.655041	0.655041	1.57466	-1.57466	0.126321	5.18551	2.15e-07	6.17e-06	ENSG00000103423	protein_coding	839.918	1.08675	1.08675	2.12395	2.12395	0.128152	-8.48015	2.25e-17	4.93e-15	0	0	0	0	1	0
DNAJA3	9093	1.08675	1e-06	Cell activation	NUTM2A-AS1	ENSG00000223482	antisense	537.978	0.919167	0.919167	1.89102	1.89102	0.150093	-6.12399	9.13e-10	4.05e-08	ENSG00000103423	protein_coding	839.918	1.08675	1.08675	2.12395	2.12395	0.128152	-8.48015	2.25e-17	4.93e-15	0	0	1	0	0	0
DNAJA3	9093	1.08675	1e-06	Cell activation	LINC00261	ENSG00000259974	lincRNA	1.62713	-3.257	3.257	9.55992	-9.55992	0.987969	3.29666	0.000978417	0.00935081	ENSG00000103423	protein_coding	839.918	1.08675	1.08675	2.12395	2.12395	0.128152	-8.48015	2.25e-17	4.93e-15	0	0	1	0	0	0
DNAJA3	9093	1.08675	1e-06	Leukocyte activation	PWRN1	ENSG00000259905	lincRNA	57.2908	1.55055	1.55055	2.92929	2.92929	0.604386	-2.56549	0.0103029	0.0580095	ENSG00000103423	protein_coding	839.918	1.08675	1.08675	2.12395	2.12395	0.128152	-8.48015	2.25e-17	4.93e-15	1	0	0	0	0	0
DNAJA3	9093	1.08675	1e-06	Leukocyte activation	LIPE-AS1	ENSG00000213904	antisense	59.5084	-0.655041	0.655041	1.57466	-1.57466	0.126321	5.18551	2.15e-07	6.17e-06	ENSG00000103423	protein_coding	839.918	1.08675	1.08675	2.12395	2.12395	0.128152	-8.48015	2.25e-17	4.93e-15	0	0	0	0	1	0
DNAJA3	9093	1.08675	1e-06	Leukocyte activation	NUTM2A-AS1	ENSG00000223482	antisense	537.978	0.919167	0.919167	1.89102	1.89102	0.150093	-6.12399	9.13e-10	4.05e-08	ENSG00000103423	protein_coding	839.918	1.08675	1.08675	2.12395	2.12395	0.128152	-8.48015	2.25e-17	4.93e-15	0	0	1	0	0	0
DNAJA3	9093	1.08675	1e-06	Leukocyte activation	LINC00261	ENSG00000259974	lincRNA	1.62713	-3.257	3.257	9.55992	-9.55992	0.987969	3.29666	0.000978417	0.00935081	ENSG00000103423	protein_coding	839.918	1.08675	1.08675	2.12395	2.12395	0.128152	-8.48015	2.25e-17	4.93e-15	0	0	1	0	0	0
DNAJA3	9093	1.08675	1e-06	Regulation of immune system process	PWRN1	ENSG00000259905	lincRNA	57.2908	1.55055	1.55055	2.92929	2.92929	0.604386	-2.56549	0.0103029	0.0580095	ENSG00000103423	protein_coding	839.918	1.08675	1.08675	2.12395	2.12395	0.128152	-8.48015	2.25e-17	4.93e-15	1	0	0	0	0	0
DNAJA3	9093	1.08675	1e-06	Regulation of immune system process	LIPE-AS1	ENSG00000213904	antisense	59.5084	-0.655041	0.655041	1.57466	-1.57466	0.126321	5.18551	2.15e-07	6.17e-06	ENSG00000103423	protein_coding	839.918	1.08675	1.08675	2.12395	2.12395	0.128152	-8.48015	2.25e-17	4.93e-15	0	0	0	0	1	0
DNAJA3	9093	1.08675	1e-06	Regulation of immune system process	NUTM2A-AS1	ENSG00000223482	antisense	537.978	0.919167	0.919167	1.89102	1.89102	0.150093	-6.12399	9.13e-10	4.05e-08	ENSG00000103423	protein_coding	839.918	1.08675	1.08675	2.12395	2.12395	0.128152	-8.48015	2.25e-17	4.93e-15	0	0	1	0	0	0
DNAJA3	9093	1.08675	1e-06	Regulation of immune system process	LINC00261	ENSG00000259974	lincRNA	1.62713	-3.257	3.257	9.55992	-9.55992	0.987969	3.29666	0.000978417	0.00935081	ENSG00000103423	protein_coding	839.918	1.08675	1.08675	2.12395	2.12395	0.128152	-8.48015	2.25e-17	4.93e-15	0	0	1	0	0	0
DNASE1L3	1776	0.907726	0.00243674	Cell activation	INTS6-AS1	ENSG00000236778	antisense	185.76	-0.633542	0.633542	1.55137	-1.55137	0.220958	2.86725	0.00414058	0.0290531	ENSG00000163687	protein_coding	94.6547	0.907726	0.907726	1.87609	1.87609	0.243239	-3.73183	0.000190097	0.00243674	0	0	1	0	0	0
DNASE1L3	1776	0.907726	0.00243674	Cell activation	NUTM2A-AS1	ENSG00000223482	antisense	537.978	0.919167	0.919167	1.89102	1.89102	0.150093	-6.12399	9.13e-10	4.05e-08	ENSG00000163687	protein_coding	94.6547	0.907726	0.907726	1.87609	1.87609	0.243239	-3.73183	0.000190097	0.00243674	0	0	1	0	0	0
DNASE1L3	1776	0.907726	0.00243674	Cell activation	HCG18	ENSG00000231074	antisense	75.416	1.5455	1.5455	2.91906	2.91906	0.210723	-7.33429	2.23e-13	2.04e-11	ENSG00000163687	protein_coding	94.6547	0.907726	0.907726	1.87609	1.87609	0.243239	-3.73183	0.000190097	0.00243674	0	0	1	0	0	0
DNASE1L3	1776	0.907726	0.00243674	Cell activation	AC005863.1	ENSG00000205325	lincRNA	1.00636	2.69129	2.69129	6.45891	6.45891	0.842102	-3.19592	0.00139387	0.0125299	ENSG00000163687	protein_coding	94.6547	0.907726	0.907726	1.87609	1.87609	0.243239	-3.73183	0.000190097	0.00243674	1	0	0	0	0	0
DNASE1L3	1776	0.907726	0.00243674	Cell activation	XIST	ENSG00000229807	lincRNA	2.90168	-1.95296	1.95296	3.87169	-3.87169	0.821084	2.37852	0.0173823	0.0845962	ENSG00000163687	protein_coding	94.6547	0.907726	0.907726	1.87609	1.87609	0.243239	-3.73183	0.000190097	0.00243674	0	0	1	0	0	0
DNASE1L3	1776	0.907726	0.00243674	Immune response	INTS6-AS1	ENSG00000236778	antisense	185.76	-0.633542	0.633542	1.55137	-1.55137	0.220958	2.86725	0.00414058	0.0290531	ENSG00000163687	protein_coding	94.6547	0.907726	0.907726	1.87609	1.87609	0.243239	-3.73183	0.000190097	0.00243674	0	0	1	0	0	0
DNASE1L3	1776	0.907726	0.00243674	Immune response	NUTM2A-AS1	ENSG00000223482	antisense	537.978	0.919167	0.919167	1.89102	1.89102	0.150093	-6.12399	9.13e-10	4.05e-08	ENSG00000163687	protein_coding	94.6547	0.907726	0.907726	1.87609	1.87609	0.243239	-3.73183	0.000190097	0.00243674	0	0	1	0	0	0
DNASE1L3	1776	0.907726	0.00243674	Immune response	HCG18	ENSG00000231074	antisense	75.416	1.5455	1.5455	2.91906	2.91906	0.210723	-7.33429	2.23e-13	2.04e-11	ENSG00000163687	protein_coding	94.6547	0.907726	0.907726	1.87609	1.87609	0.243239	-3.73183	0.000190097	0.00243674	0	0	1	0	0	0
DNASE1L3	1776	0.907726	0.00243674	Immune response	AC005863.1	ENSG00000205325	lincRNA	1.00636	2.69129	2.69129	6.45891	6.45891	0.842102	-3.19592	0.00139387	0.0125299	ENSG00000163687	protein_coding	94.6547	0.907726	0.907726	1.87609	1.87609	0.243239	-3.73183	0.000190097	0.00243674	1	0	0	0	0	0
DNASE1L3	1776	0.907726	0.00243674	Immune response	XIST	ENSG00000229807	lincRNA	2.90168	-1.95296	1.95296	3.87169	-3.87169	0.821084	2.37852	0.0173823	0.0845962	ENSG00000163687	protein_coding	94.6547	0.907726	0.907726	1.87609	1.87609	0.243239	-3.73183	0.000190097	0.00243674	0	0	1	0	0	0
DNASE1L3	1776	0.907726	0.00243674	Leukocyte activation	INTS6-AS1	ENSG00000236778	antisense	185.76	-0.633542	0.633542	1.55137	-1.55137	0.220958	2.86725	0.00414058	0.0290531	ENSG00000163687	protein_coding	94.6547	0.907726	0.907726	1.87609	1.87609	0.243239	-3.73183	0.000190097	0.00243674	0	0	1	0	0	0
DNASE1L3	1776	0.907726	0.00243674	Leukocyte activation	NUTM2A-AS1	ENSG00000223482	antisense	537.978	0.919167	0.919167	1.89102	1.89102	0.150093	-6.12399	9.13e-10	4.05e-08	ENSG00000163687	protein_coding	94.6547	0.907726	0.907726	1.87609	1.87609	0.243239	-3.73183	0.000190097	0.00243674	0	0	1	0	0	0
DNASE1L3	1776	0.907726	0.00243674	Leukocyte activation	HCG18	ENSG00000231074	antisense	75.416	1.5455	1.5455	2.91906	2.91906	0.210723	-7.33429	2.23e-13	2.04e-11	ENSG00000163687	protein_coding	94.6547	0.907726	0.907726	1.87609	1.87609	0.243239	-3.73183	0.000190097	0.00243674	0	0	1	0	0	0
DNASE1L3	1776	0.907726	0.00243674	Leukocyte activation	AC005863.1	ENSG00000205325	lincRNA	1.00636	2.69129	2.69129	6.45891	6.45891	0.842102	-3.19592	0.00139387	0.0125299	ENSG00000163687	protein_coding	94.6547	0.907726	0.907726	1.87609	1.87609	0.243239	-3.73183	0.000190097	0.00243674	1	0	0	0	0	0
DNASE1L3	1776	0.907726	0.00243674	Leukocyte activation	XIST	ENSG00000229807	lincRNA	2.90168	-1.95296	1.95296	3.87169	-3.87169	0.821084	2.37852	0.0173823	0.0845962	ENSG00000163687	protein_coding	94.6547	0.907726	0.907726	1.87609	1.87609	0.243239	-3.73183	0.000190097	0.00243674	0	0	1	0	0	0
DNASE1L3	1776	0.907726	0.00243674	Regulation of immune system process	INTS6-AS1	ENSG00000236778	antisense	185.76	-0.633542	0.633542	1.55137	-1.55137	0.220958	2.86725	0.00414058	0.0290531	ENSG00000163687	protein_coding	94.6547	0.907726	0.907726	1.87609	1.87609	0.243239	-3.73183	0.000190097	0.00243674	0	0	1	0	0	0
DNASE1L3	1776	0.907726	0.00243674	Regulation of immune system process	NUTM2A-AS1	ENSG00000223482	antisense	537.978	0.919167	0.919167	1.89102	1.89102	0.150093	-6.12399	9.13e-10	4.05e-08	ENSG00000163687	protein_coding	94.6547	0.907726	0.907726	1.87609	1.87609	0.243239	-3.73183	0.000190097	0.00243674	0	0	1	0	0	0
DNASE1L3	1776	0.907726	0.00243674	Regulation of immune system process	HCG18	ENSG00000231074	antisense	75.416	1.5455	1.5455	2.91906	2.91906	0.210723	-7.33429	2.23e-13	2.04e-11	ENSG00000163687	protein_coding	94.6547	0.907726	0.907726	1.87609	1.87609	0.243239	-3.73183	0.000190097	0.00243674	0	0	1	0	0	0
DNASE1L3	1776	0.907726	0.00243674	Regulation of immune system process	AC005863.1	ENSG00000205325	lincRNA	1.00636	2.69129	2.69129	6.45891	6.45891	0.842102	-3.19592	0.00139387	0.0125299	ENSG00000163687	protein_coding	94.6547	0.907726	0.907726	1.87609	1.87609	0.243239	-3.73183	0.000190097	0.00243674	1	0	0	0	0	0
DNASE1L3	1776	0.907726	0.00243674	Regulation of immune system process	XIST	ENSG00000229807	lincRNA	2.90168	-1.95296	1.95296	3.87169	-3.87169	0.821084	2.37852	0.0173823	0.0845962	ENSG00000163687	protein_coding	94.6547	0.907726	0.907726	1.87609	1.87609	0.243239	-3.73183	0.000190097	0.00243674	0	0	1	0	0	0
DOCK10	55619	0.993416	0.00293981	Immune response	AC098617.1	ENSG00000233766	antisense	59.9026	2.28831	2.28831	4.88485	4.88485	0.568903	-4.02233	5.76e-05	0.000887943	ENSG00000135905	protein_coding	622.139	0.993416	0.993416	1.99089	1.99089	0.270369	-3.67429	0.000238508	0.00293981	1	0	0	0	0	0
DOCK10	55619	0.993416	0.00293981	Cell activation	AC098617.1	ENSG00000233766	antisense	59.9026	2.28831	2.28831	4.88485	4.88485	0.568903	-4.02233	5.76e-05	0.000887943	ENSG00000135905	protein_coding	622.139	0.993416	0.993416	1.99089	1.99089	0.270369	-3.67429	0.000238508	0.00293981	1	0	0	0	0	0
DOCK10	55619	0.993416	0.00293981	Leukocyte activation	AC098617.1	ENSG00000233766	antisense	59.9026	2.28831	2.28831	4.88485	4.88485	0.568903	-4.02233	5.76e-05	0.000887943	ENSG00000135905	protein_coding	622.139	0.993416	0.993416	1.99089	1.99089	0.270369	-3.67429	0.000238508	0.00293981	1	0	0	0	0	0
DOCK11	139818	0.612574	0.0549631	Cell activation	XIST	ENSG00000229807	lincRNA	2.90168	-1.95296	1.95296	3.87169	-3.87169	0.821084	2.37852	0.0173823	0.0845962	ENSG00000147251	protein_coding	625.457	0.612574	0.612574	1.52898	1.52898	0.236336	-2.59196	0.00954301	0.0549631	1	0	1	0	0	0
DOCK11	139818	0.612574	0.0549631	Leukocyte activation	XIST	ENSG00000229807	lincRNA	2.90168	-1.95296	1.95296	3.87169	-3.87169	0.821084	2.37852	0.0173823	0.0845962	ENSG00000147251	protein_coding	625.457	0.612574	0.612574	1.52898	1.52898	0.236336	-2.59196	0.00954301	0.0549631	1	0	1	0	0	0
DOCK11	139818	0.612574	0.0549631	Immune response	XIST	ENSG00000229807	lincRNA	2.90168	-1.95296	1.95296	3.87169	-3.87169	0.821084	2.37852	0.0173823	0.0845962	ENSG00000147251	protein_coding	625.457	0.612574	0.612574	1.52898	1.52898	0.236336	-2.59196	0.00954301	0.0549631	1	0	1	0	0	0
DOCK2	1794	0.957225	0.00449742	Immune response	LINC00115	ENSG00000225880	lincRNA	165.078	0.713522	0.713522	1.6398	1.6398	0.184414	-3.86912	0.000109228	0.00153343	ENSG00000134516	protein_coding	911.372	0.957225	0.957225	1.94157	1.94157	0.270293	-3.54143	0.000397957	0.00449742	1	0	0	0	0	0
DOCK2	1794	0.957225	0.00449742	Immune response	EZR-AS1	ENSG00000233893	antisense	3.88252	1.29286	1.29286	2.45014	2.45014	0.494423	-2.61489	0.00892554	0.052298	ENSG00000134516	protein_coding	911.372	0.957225	0.957225	1.94157	1.94157	0.270293	-3.54143	0.000397957	0.00449742	1	0	0	0	0	0
DOCK2	1794	0.957225	0.00449742	Cell activation	LINC00115	ENSG00000225880	lincRNA	165.078	0.713522	0.713522	1.6398	1.6398	0.184414	-3.86912	0.000109228	0.00153343	ENSG00000134516	protein_coding	911.372	0.957225	0.957225	1.94157	1.94157	0.270293	-3.54143	0.000397957	0.00449742	1	0	0	0	0	0
DOCK2	1794	0.957225	0.00449742	Cell activation	EZR-AS1	ENSG00000233893	antisense	3.88252	1.29286	1.29286	2.45014	2.45014	0.494423	-2.61489	0.00892554	0.052298	ENSG00000134516	protein_coding	911.372	0.957225	0.957225	1.94157	1.94157	0.270293	-3.54143	0.000397957	0.00449742	1	0	0	0	0	0
DOCK2	1794	0.957225	0.00449742	Leukocyte activation	LINC00115	ENSG00000225880	lincRNA	165.078	0.713522	0.713522	1.6398	1.6398	0.184414	-3.86912	0.000109228	0.00153343	ENSG00000134516	protein_coding	911.372	0.957225	0.957225	1.94157	1.94157	0.270293	-3.54143	0.000397957	0.00449742	1	0	0	0	0	0
DOCK2	1794	0.957225	0.00449742	Leukocyte activation	EZR-AS1	ENSG00000233893	antisense	3.88252	1.29286	1.29286	2.45014	2.45014	0.494423	-2.61489	0.00892554	0.052298	ENSG00000134516	protein_coding	911.372	0.957225	0.957225	1.94157	1.94157	0.270293	-3.54143	0.000397957	0.00449742	1	0	0	0	0	0
EEF1A1	1915	2.36793	1e-06	Leukocyte activation	LINC01001	ENSG00000230724	lincRNA	58.4377	2.82524	2.82524	7.08732	7.08732	0.475376	-5.94317	2.8e-09	1.14e-07	ENSG00000156508	protein_coding	170934	2.36793	2.36793	5.16199	5.16199	0.375602	-6.30435	2.89e-10	1.43e-08	0	1	0	0	0	0
EEF1A1	1915	2.36793	1e-06	Leukocyte activation	XIST	ENSG00000229807	lincRNA	2.90168	-1.95296	1.95296	3.87169	-3.87169	0.821084	2.37852	0.0173823	0.0845962	ENSG00000156508	protein_coding	170934	2.36793	2.36793	5.16199	5.16199	0.375602	-6.30435	2.89e-10	1.43e-08	0	1	0	0	0	0
EEF1A1	1915	2.36793	1e-06	Leukocyte activation	HCG18	ENSG00000231074	antisense	75.416	1.5455	1.5455	2.91906	2.91906	0.210723	-7.33429	2.23e-13	2.04e-11	ENSG00000156508	protein_coding	170934	2.36793	2.36793	5.16199	5.16199	0.375602	-6.30435	2.89e-10	1.43e-08	0	0	0	0	1	0
EEF1A1	1915	2.36793	1e-06	Immune response	LINC01001	ENSG00000230724	lincRNA	58.4377	2.82524	2.82524	7.08732	7.08732	0.475376	-5.94317	2.8e-09	1.14e-07	ENSG00000156508	protein_coding	170934	2.36793	2.36793	5.16199	5.16199	0.375602	-6.30435	2.89e-10	1.43e-08	0	1	0	0	0	0
EEF1A1	1915	2.36793	1e-06	Immune response	XIST	ENSG00000229807	lincRNA	2.90168	-1.95296	1.95296	3.87169	-3.87169	0.821084	2.37852	0.0173823	0.0845962	ENSG00000156508	protein_coding	170934	2.36793	2.36793	5.16199	5.16199	0.375602	-6.30435	2.89e-10	1.43e-08	0	1	0	0	0	0
EEF1A1	1915	2.36793	1e-06	Immune response	HCG18	ENSG00000231074	antisense	75.416	1.5455	1.5455	2.91906	2.91906	0.210723	-7.33429	2.23e-13	2.04e-11	ENSG00000156508	protein_coding	170934	2.36793	2.36793	5.16199	5.16199	0.375602	-6.30435	2.89e-10	1.43e-08	0	0	0	0	1	0
EEF1A1	1915	2.36793	1e-06	Cell activation	LINC01001	ENSG00000230724	lincRNA	58.4377	2.82524	2.82524	7.08732	7.08732	0.475376	-5.94317	2.8e-09	1.14e-07	ENSG00000156508	protein_coding	170934	2.36793	2.36793	5.16199	5.16199	0.375602	-6.30435	2.89e-10	1.43e-08	0	1	0	0	0	0
EEF1A1	1915	2.36793	1e-06	Cell activation	XIST	ENSG00000229807	lincRNA	2.90168	-1.95296	1.95296	3.87169	-3.87169	0.821084	2.37852	0.0173823	0.0845962	ENSG00000156508	protein_coding	170934	2.36793	2.36793	5.16199	5.16199	0.375602	-6.30435	2.89e-10	1.43e-08	0	1	0	0	0	0
EEF1A1	1915	2.36793	1e-06	Cell activation	HCG18	ENSG00000231074	antisense	75.416	1.5455	1.5455	2.91906	2.91906	0.210723	-7.33429	2.23e-13	2.04e-11	ENSG00000156508	protein_coding	170934	2.36793	2.36793	5.16199	5.16199	0.375602	-6.30435	2.89e-10	1.43e-08	0	0	0	0	1	0
ELMO1	9844	0.636646	0.0184155	Immune response	AC090044.1	ENSG00000224239	lincRNA	55.683	1.07187	1.07187	2.10215	2.10215	0.298645	-3.5891	0.000331825	0.00387101	ENSG00000155849	protein_coding	776.932	0.636646	0.636646	1.55471	1.55471	0.208718	-3.05026	0.00228641	0.0184155	0	0	1	0	0	0
ELMO1	9844	0.636646	0.0184155	Immune response	HOTTIP	ENSG00000243766	antisense	1011.1	-0.758645	0.758645	1.6919	-1.6919	0.234929	3.22926	0.00124112	0.0113918	ENSG00000155849	protein_coding	776.932	0.636646	0.636646	1.55471	1.55471	0.208718	-3.05026	0.00228641	0.0184155	1	0	0	0	0	0
ELMO1	9844	0.636646	0.0184155	Immune response	PART1	ENSG00000152931	lincRNA	2177.25	-0.961751	0.961751	1.94767	-1.94767	0.390078	2.46553	0.013681	0.0712191	ENSG00000155849	protein_coding	776.932	0.636646	0.636646	1.55471	1.55471	0.208718	-3.05026	0.00228641	0.0184155	0	1	0	0	0	0
ELMO1	9844	0.636646	0.0184155	Immune response	IL21R-AS1	ENSG00000259954	antisense	42.1421	-1.11215	1.11215	2.16168	-2.16168	0.397111	2.80061	0.00510053	0.0342791	ENSG00000155849	protein_coding	776.932	0.636646	0.636646	1.55471	1.55471	0.208718	-3.05026	0.00228641	0.0184155	1	0	0	0	0	0
ELMO1	9844	0.636646	0.0184155	Immune response	DENND5B-AS1	ENSG00000255867	antisense	4.80355	0.93809	0.93809	1.91599	1.91599	0.373358	-2.51257	0.0119854	0.0648571	ENSG00000155849	protein_coding	776.932	0.636646	0.636646	1.55471	1.55471	0.208718	-3.05026	0.00228641	0.0184155	1	0	0	0	0	0
ELMO1	9844	0.636646	0.0184155	Immune response	SLC8A1-AS1	ENSG00000227028	antisense	10.7776	1.12078	1.12078	2.17465	2.17465	0.325052	-3.44801	0.000564727	0.00598032	ENSG00000155849	protein_coding	776.932	0.636646	0.636646	1.55471	1.55471	0.208718	-3.05026	0.00228641	0.0184155	1	0	0	0	0	0
ELMO1	9844	0.636646	0.0184155	Immune response	FLG-AS1	ENSG00000237975	antisense	162.502	0.735083	0.735083	1.66449	1.66449	0.306392	-2.39916	0.0164328	0.0813075	ENSG00000155849	protein_coding	776.932	0.636646	0.636646	1.55471	1.55471	0.208718	-3.05026	0.00228641	0.0184155	0	0	1	0	0	0
ELMO1	9844	0.636646	0.0184155	Immune response	AP001627.1	ENSG00000225731	antisense	34.2213	-1.10567	1.10567	2.15199	-2.15199	0.35004	3.1587	0.00158474	0.0138504	ENSG00000155849	protein_coding	776.932	0.636646	0.636646	1.55471	1.55471	0.208718	-3.05026	0.00228641	0.0184155	1	0	0	0	0	0
ELMO1	9844	0.636646	0.0184155	positive regulation of immune system process	AC090044.1	ENSG00000224239	lincRNA	55.683	1.07187	1.07187	2.10215	2.10215	0.298645	-3.5891	0.000331825	0.00387101	ENSG00000155849	protein_coding	776.932	0.636646	0.636646	1.55471	1.55471	0.208718	-3.05026	0.00228641	0.0184155	0	0	1	0	0	0
ELMO1	9844	0.636646	0.0184155	positive regulation of immune system process	HOTTIP	ENSG00000243766	antisense	1011.1	-0.758645	0.758645	1.6919	-1.6919	0.234929	3.22926	0.00124112	0.0113918	ENSG00000155849	protein_coding	776.932	0.636646	0.636646	1.55471	1.55471	0.208718	-3.05026	0.00228641	0.0184155	1	0	0	0	0	0
ELMO1	9844	0.636646	0.0184155	positive regulation of immune system process	PART1	ENSG00000152931	lincRNA	2177.25	-0.961751	0.961751	1.94767	-1.94767	0.390078	2.46553	0.013681	0.0712191	ENSG00000155849	protein_coding	776.932	0.636646	0.636646	1.55471	1.55471	0.208718	-3.05026	0.00228641	0.0184155	0	1	0	0	0	0
ELMO1	9844	0.636646	0.0184155	positive regulation of immune system process	IL21R-AS1	ENSG00000259954	antisense	42.1421	-1.11215	1.11215	2.16168	-2.16168	0.397111	2.80061	0.00510053	0.0342791	ENSG00000155849	protein_coding	776.932	0.636646	0.636646	1.55471	1.55471	0.208718	-3.05026	0.00228641	0.0184155	1	0	0	0	0	0
ELMO1	9844	0.636646	0.0184155	positive regulation of immune system process	DENND5B-AS1	ENSG00000255867	antisense	4.80355	0.93809	0.93809	1.91599	1.91599	0.373358	-2.51257	0.0119854	0.0648571	ENSG00000155849	protein_coding	776.932	0.636646	0.636646	1.55471	1.55471	0.208718	-3.05026	0.00228641	0.0184155	1	0	0	0	0	0
ELMO1	9844	0.636646	0.0184155	positive regulation of immune system process	SLC8A1-AS1	ENSG00000227028	antisense	10.7776	1.12078	1.12078	2.17465	2.17465	0.325052	-3.44801	0.000564727	0.00598032	ENSG00000155849	protein_coding	776.932	0.636646	0.636646	1.55471	1.55471	0.208718	-3.05026	0.00228641	0.0184155	1	0	0	0	0	0
ELMO1	9844	0.636646	0.0184155	positive regulation of immune system process	FLG-AS1	ENSG00000237975	antisense	162.502	0.735083	0.735083	1.66449	1.66449	0.306392	-2.39916	0.0164328	0.0813075	ENSG00000155849	protein_coding	776.932	0.636646	0.636646	1.55471	1.55471	0.208718	-3.05026	0.00228641	0.0184155	0	0	1	0	0	0
ELMO1	9844	0.636646	0.0184155	positive regulation of immune system process	AP001627.1	ENSG00000225731	antisense	34.2213	-1.10567	1.10567	2.15199	-2.15199	0.35004	3.1587	0.00158474	0.0138504	ENSG00000155849	protein_coding	776.932	0.636646	0.636646	1.55471	1.55471	0.208718	-3.05026	0.00228641	0.0184155	1	0	0	0	0	0
ELMO1	9844	0.636646	0.0184155	Regulation of immune system process	AC090044.1	ENSG00000224239	lincRNA	55.683	1.07187	1.07187	2.10215	2.10215	0.298645	-3.5891	0.000331825	0.00387101	ENSG00000155849	protein_coding	776.932	0.636646	0.636646	1.55471	1.55471	0.208718	-3.05026	0.00228641	0.0184155	0	0	1	0	0	0
ELMO1	9844	0.636646	0.0184155	Regulation of immune system process	HOTTIP	ENSG00000243766	antisense	1011.1	-0.758645	0.758645	1.6919	-1.6919	0.234929	3.22926	0.00124112	0.0113918	ENSG00000155849	protein_coding	776.932	0.636646	0.636646	1.55471	1.55471	0.208718	-3.05026	0.00228641	0.0184155	1	0	0	0	0	0
ELMO1	9844	0.636646	0.0184155	Regulation of immune system process	PART1	ENSG00000152931	lincRNA	2177.25	-0.961751	0.961751	1.94767	-1.94767	0.390078	2.46553	0.013681	0.0712191	ENSG00000155849	protein_coding	776.932	0.636646	0.636646	1.55471	1.55471	0.208718	-3.05026	0.00228641	0.0184155	0	1	0	0	0	0
ELMO1	9844	0.636646	0.0184155	Regulation of immune system process	IL21R-AS1	ENSG00000259954	antisense	42.1421	-1.11215	1.11215	2.16168	-2.16168	0.397111	2.80061	0.00510053	0.0342791	ENSG00000155849	protein_coding	776.932	0.636646	0.636646	1.55471	1.55471	0.208718	-3.05026	0.00228641	0.0184155	1	0	0	0	0	0
ELMO1	9844	0.636646	0.0184155	Regulation of immune system process	DENND5B-AS1	ENSG00000255867	antisense	4.80355	0.93809	0.93809	1.91599	1.91599	0.373358	-2.51257	0.0119854	0.0648571	ENSG00000155849	protein_coding	776.932	0.636646	0.636646	1.55471	1.55471	0.208718	-3.05026	0.00228641	0.0184155	1	0	0	0	0	0
ELMO1	9844	0.636646	0.0184155	Regulation of immune system process	SLC8A1-AS1	ENSG00000227028	antisense	10.7776	1.12078	1.12078	2.17465	2.17465	0.325052	-3.44801	0.000564727	0.00598032	ENSG00000155849	protein_coding	776.932	0.636646	0.636646	1.55471	1.55471	0.208718	-3.05026	0.00228641	0.0184155	1	0	0	0	0	0
ELMO1	9844	0.636646	0.0184155	Regulation of immune system process	FLG-AS1	ENSG00000237975	antisense	162.502	0.735083	0.735083	1.66449	1.66449	0.306392	-2.39916	0.0164328	0.0813075	ENSG00000155849	protein_coding	776.932	0.636646	0.636646	1.55471	1.55471	0.208718	-3.05026	0.00228641	0.0184155	0	0	1	0	0	0
ELMO1	9844	0.636646	0.0184155	Regulation of immune system process	AP001627.1	ENSG00000225731	antisense	34.2213	-1.10567	1.10567	2.15199	-2.15199	0.35004	3.1587	0.00158474	0.0138504	ENSG00000155849	protein_coding	776.932	0.636646	0.636646	1.55471	1.55471	0.208718	-3.05026	0.00228641	0.0184155	1	0	0	0	0	0
ENTPD2	954	-0.830042	0.0273879	Cell activation	LINC00261	ENSG00000259974	lincRNA	1.62713	-3.257	3.257	9.55992	-9.55992	0.987969	3.29666	0.000978417	0.00935081	ENSG00000054179	protein_coding	918.856	-0.830042	0.830042	1.77774	-1.77774	0.286966	2.89247	0.00382222	0.0273879	0	0	1	0	0	0
EOMES	8320	0.949594	0.0341028	Cell activation	F11-AS1	ENSG00000251165	antisense	18.6393	-2.46335	2.46335	5.51495	-5.51495	0.747639	3.29484	0.00098479	0.0093993	ENSG00000163508	protein_coding	68.3589	0.949594	0.949594	1.93133	1.93133	0.338829	-2.80258	0.00506959	0.0341028	0	0	0	1	0	0
EOMES	8320	0.949594	0.0341028	Cell activation	UNC5B-AS1	ENSG00000237512	antisense	13.29	-0.861331	0.861331	1.81671	-1.81671	0.364925	2.36029	0.0182605	0.0873906	ENSG00000163508	protein_coding	68.3589	0.949594	0.949594	1.93133	1.93133	0.338829	-2.80258	0.00506959	0.0341028	0	0	0	1	0	0
EOMES	8320	0.949594	0.0341028	Cell activation	DDX11-AS1	ENSG00000245614	antisense	28.5185	0.596997	0.596997	1.51257	1.51257	0.171998	-3.47095	0.000518628	0.0055779	ENSG00000163508	protein_coding	68.3589	0.949594	0.949594	1.93133	1.93133	0.338829	-2.80258	0.00506959	0.0341028	0	0	0	1	0	0
EOMES	8320	0.949594	0.0341028	Cell activation	MIR497HG	ENSG00000267532	antisense	74.4421	-0.589373	0.589373	1.50459	-1.50459	0.252212	2.33681	0.0194491	0.0910847	ENSG00000163508	protein_coding	68.3589	0.949594	0.949594	1.93133	1.93133	0.338829	-2.80258	0.00506959	0.0341028	0	0	0	1	0	0
EOMES	8320	0.949594	0.0341028	Cell activation	BACH1-AS1	ENSG00000232118	lincRNA	11.1971	1.10524	1.10524	2.15134	2.15134	0.457608	-2.41525	0.0157245	0.0786409	ENSG00000163508	protein_coding	68.3589	0.949594	0.949594	1.93133	1.93133	0.338829	-2.80258	0.00506959	0.0341028	0	0	0	1	0	0
EOMES	8320	0.949594	0.0341028	Cell activation	LINC00402	ENSG00000235532	lincRNA	21.0016	1.17276	1.17276	2.25443	2.25443	0.357938	-3.27643	0.00105129	0.00992655	ENSG00000163508	protein_coding	68.3589	0.949594	0.949594	1.93133	1.93133	0.338829	-2.80258	0.00506959	0.0341028	0	0	0	1	0	0
EOMES	8320	0.949594	0.0341028	Cell activation	LINC00261	ENSG00000259974	lincRNA	1.62713	-3.257	3.257	9.55992	-9.55992	0.987969	3.29666	0.000978417	0.00935081	ENSG00000163508	protein_coding	68.3589	0.949594	0.949594	1.93133	1.93133	0.338829	-2.80258	0.00506959	0.0341028	1	0	0	0	0	0
EOMES	8320	0.949594	0.0341028	Cell activation	GATA3-AS1	ENSG00000197308	lincRNA	29.0659	-1.47538	1.47538	2.78057	-2.78057	0.490438	3.00829	0.00262719	0.0205559	ENSG00000163508	protein_coding	68.3589	0.949594	0.949594	1.93133	1.93133	0.338829	-2.80258	0.00506959	0.0341028	0	0	0	1	0	0
EOMES	8320	0.949594	0.0341028	Cell activation	AC064834.1	ENSG00000271893	lincRNA	5.43927	2.35091	2.35091	5.10147	5.10147	0.826982	-2.84276	0.00447242	0.0309386	ENSG00000163508	protein_coding	68.3589	0.949594	0.949594	1.93133	1.93133	0.338829	-2.80258	0.00506959	0.0341028	0	0	0	1	0	0
EOMES	8320	0.949594	0.0341028	Cell activation	STAU2-AS1	ENSG00000253302	antisense	9.50451	0.672995	0.672995	1.59438	1.59438	0.251582	-2.67505	0.0074719	0.0460409	ENSG00000163508	protein_coding	68.3589	0.949594	0.949594	1.93133	1.93133	0.338829	-2.80258	0.00506959	0.0341028	0	0	0	1	0	0
EOMES	8320	0.949594	0.0341028	Cell activation	LINC00958	ENSG00000251381	lincRNA	68.2808	-1.46313	1.46313	2.75706	-2.75706	0.514988	2.84109	0.0044959	0.0310345	ENSG00000163508	protein_coding	68.3589	0.949594	0.949594	1.93133	1.93133	0.338829	-2.80258	0.00506959	0.0341028	0	0	0	1	0	0
EOMES	8320	0.949594	0.0341028	Cell activation	ZNF252P-AS1	ENSG00000255559	antisense	143.977	-1.00679	1.00679	2.00943	-2.00943	0.328602	3.06385	0.00218507	0.0178055	ENSG00000163508	protein_coding	68.3589	0.949594	0.949594	1.93133	1.93133	0.338829	-2.80258	0.00506959	0.0341028	0	0	0	1	0	0
EOMES	8320	0.949594	0.0341028	Cell activation	NLGN4Y-AS1	ENSG00000228787	antisense	5.20047	1.03226	1.03226	2.04523	2.04523	0.335058	-3.08085	0.00206412	0.0170583	ENSG00000163508	protein_coding	68.3589	0.949594	0.949594	1.93133	1.93133	0.338829	-2.80258	0.00506959	0.0341028	0	0	0	1	0	0
EOMES	8320	0.949594	0.0341028	Cell activation	LINC00115	ENSG00000225880	lincRNA	165.078	0.713522	0.713522	1.6398	1.6398	0.184414	-3.86912	0.000109228	0.00153343	ENSG00000163508	protein_coding	68.3589	0.949594	0.949594	1.93133	1.93133	0.338829	-2.80258	0.00506959	0.0341028	0	0	0	1	0	0
EOMES	8320	0.949594	0.0341028	Cell activation	SACS-AS1	ENSG00000229558	lincRNA	27.1793	1.13921	1.13921	2.2026	2.2026	0.450104	-2.53099	0.0113742	0.0621729	ENSG00000163508	protein_coding	68.3589	0.949594	0.949594	1.93133	1.93133	0.338829	-2.80258	0.00506959	0.0341028	0	0	0	1	0	0
EOMES	8320	0.949594	0.0341028	Cell activation	AC098617.1	ENSG00000233766	antisense	59.9026	2.28831	2.28831	4.88485	4.88485	0.568903	-4.02233	5.76e-05	0.000887943	ENSG00000163508	protein_coding	68.3589	0.949594	0.949594	1.93133	1.93133	0.338829	-2.80258	0.00506959	0.0341028	0	0	0	1	0	0
EOMES	8320	0.949594	0.0341028	Cell activation	LINC01001	ENSG00000230724	lincRNA	58.4377	2.82524	2.82524	7.08732	7.08732	0.475376	-5.94317	2.8e-09	1.14e-07	ENSG00000163508	protein_coding	68.3589	0.949594	0.949594	1.93133	1.93133	0.338829	-2.80258	0.00506959	0.0341028	0	0	0	1	0	0
EOMES	8320	0.949594	0.0341028	Immune response	F11-AS1	ENSG00000251165	antisense	18.6393	-2.46335	2.46335	5.51495	-5.51495	0.747639	3.29484	0.00098479	0.0093993	ENSG00000163508	protein_coding	68.3589	0.949594	0.949594	1.93133	1.93133	0.338829	-2.80258	0.00506959	0.0341028	0	0	0	1	0	0
EOMES	8320	0.949594	0.0341028	Immune response	UNC5B-AS1	ENSG00000237512	antisense	13.29	-0.861331	0.861331	1.81671	-1.81671	0.364925	2.36029	0.0182605	0.0873906	ENSG00000163508	protein_coding	68.3589	0.949594	0.949594	1.93133	1.93133	0.338829	-2.80258	0.00506959	0.0341028	0	0	0	1	0	0
EOMES	8320	0.949594	0.0341028	Immune response	DDX11-AS1	ENSG00000245614	antisense	28.5185	0.596997	0.596997	1.51257	1.51257	0.171998	-3.47095	0.000518628	0.0055779	ENSG00000163508	protein_coding	68.3589	0.949594	0.949594	1.93133	1.93133	0.338829	-2.80258	0.00506959	0.0341028	0	0	0	1	0	0
EOMES	8320	0.949594	0.0341028	Immune response	MIR497HG	ENSG00000267532	antisense	74.4421	-0.589373	0.589373	1.50459	-1.50459	0.252212	2.33681	0.0194491	0.0910847	ENSG00000163508	protein_coding	68.3589	0.949594	0.949594	1.93133	1.93133	0.338829	-2.80258	0.00506959	0.0341028	0	0	0	1	0	0
EOMES	8320	0.949594	0.0341028	Immune response	BACH1-AS1	ENSG00000232118	lincRNA	11.1971	1.10524	1.10524	2.15134	2.15134	0.457608	-2.41525	0.0157245	0.0786409	ENSG00000163508	protein_coding	68.3589	0.949594	0.949594	1.93133	1.93133	0.338829	-2.80258	0.00506959	0.0341028	0	0	0	1	0	0
EOMES	8320	0.949594	0.0341028	Immune response	LINC00402	ENSG00000235532	lincRNA	21.0016	1.17276	1.17276	2.25443	2.25443	0.357938	-3.27643	0.00105129	0.00992655	ENSG00000163508	protein_coding	68.3589	0.949594	0.949594	1.93133	1.93133	0.338829	-2.80258	0.00506959	0.0341028	0	0	0	1	0	0
EOMES	8320	0.949594	0.0341028	Immune response	LINC00261	ENSG00000259974	lincRNA	1.62713	-3.257	3.257	9.55992	-9.55992	0.987969	3.29666	0.000978417	0.00935081	ENSG00000163508	protein_coding	68.3589	0.949594	0.949594	1.93133	1.93133	0.338829	-2.80258	0.00506959	0.0341028	1	0	0	0	0	0
EOMES	8320	0.949594	0.0341028	Immune response	GATA3-AS1	ENSG00000197308	lincRNA	29.0659	-1.47538	1.47538	2.78057	-2.78057	0.490438	3.00829	0.00262719	0.0205559	ENSG00000163508	protein_coding	68.3589	0.949594	0.949594	1.93133	1.93133	0.338829	-2.80258	0.00506959	0.0341028	0	0	0	1	0	0
EOMES	8320	0.949594	0.0341028	Immune response	AC064834.1	ENSG00000271893	lincRNA	5.43927	2.35091	2.35091	5.10147	5.10147	0.826982	-2.84276	0.00447242	0.0309386	ENSG00000163508	protein_coding	68.3589	0.949594	0.949594	1.93133	1.93133	0.338829	-2.80258	0.00506959	0.0341028	0	0	0	1	0	0
EOMES	8320	0.949594	0.0341028	Immune response	STAU2-AS1	ENSG00000253302	antisense	9.50451	0.672995	0.672995	1.59438	1.59438	0.251582	-2.67505	0.0074719	0.0460409	ENSG00000163508	protein_coding	68.3589	0.949594	0.949594	1.93133	1.93133	0.338829	-2.80258	0.00506959	0.0341028	0	0	0	1	0	0
EOMES	8320	0.949594	0.0341028	Immune response	LINC00958	ENSG00000251381	lincRNA	68.2808	-1.46313	1.46313	2.75706	-2.75706	0.514988	2.84109	0.0044959	0.0310345	ENSG00000163508	protein_coding	68.3589	0.949594	0.949594	1.93133	1.93133	0.338829	-2.80258	0.00506959	0.0341028	0	0	0	1	0	0
EOMES	8320	0.949594	0.0341028	Immune response	ZNF252P-AS1	ENSG00000255559	antisense	143.977	-1.00679	1.00679	2.00943	-2.00943	0.328602	3.06385	0.00218507	0.0178055	ENSG00000163508	protein_coding	68.3589	0.949594	0.949594	1.93133	1.93133	0.338829	-2.80258	0.00506959	0.0341028	0	0	0	1	0	0
EOMES	8320	0.949594	0.0341028	Immune response	NLGN4Y-AS1	ENSG00000228787	antisense	5.20047	1.03226	1.03226	2.04523	2.04523	0.335058	-3.08085	0.00206412	0.0170583	ENSG00000163508	protein_coding	68.3589	0.949594	0.949594	1.93133	1.93133	0.338829	-2.80258	0.00506959	0.0341028	0	0	0	1	0	0
EOMES	8320	0.949594	0.0341028	Immune response	LINC00115	ENSG00000225880	lincRNA	165.078	0.713522	0.713522	1.6398	1.6398	0.184414	-3.86912	0.000109228	0.00153343	ENSG00000163508	protein_coding	68.3589	0.949594	0.949594	1.93133	1.93133	0.338829	-2.80258	0.00506959	0.0341028	0	0	0	1	0	0
EOMES	8320	0.949594	0.0341028	Immune response	SACS-AS1	ENSG00000229558	lincRNA	27.1793	1.13921	1.13921	2.2026	2.2026	0.450104	-2.53099	0.0113742	0.0621729	ENSG00000163508	protein_coding	68.3589	0.949594	0.949594	1.93133	1.93133	0.338829	-2.80258	0.00506959	0.0341028	0	0	0	1	0	0
EOMES	8320	0.949594	0.0341028	Immune response	AC098617.1	ENSG00000233766	antisense	59.9026	2.28831	2.28831	4.88485	4.88485	0.568903	-4.02233	5.76e-05	0.000887943	ENSG00000163508	protein_coding	68.3589	0.949594	0.949594	1.93133	1.93133	0.338829	-2.80258	0.00506959	0.0341028	0	0	0	1	0	0
EOMES	8320	0.949594	0.0341028	Immune response	LINC01001	ENSG00000230724	lincRNA	58.4377	2.82524	2.82524	7.08732	7.08732	0.475376	-5.94317	2.8e-09	1.14e-07	ENSG00000163508	protein_coding	68.3589	0.949594	0.949594	1.93133	1.93133	0.338829	-2.80258	0.00506959	0.0341028	0	0	0	1	0	0
EOMES	8320	0.949594	0.0341028	Leukocyte activation	F11-AS1	ENSG00000251165	antisense	18.6393	-2.46335	2.46335	5.51495	-5.51495	0.747639	3.29484	0.00098479	0.0093993	ENSG00000163508	protein_coding	68.3589	0.949594	0.949594	1.93133	1.93133	0.338829	-2.80258	0.00506959	0.0341028	0	0	0	1	0	0
EOMES	8320	0.949594	0.0341028	Leukocyte activation	UNC5B-AS1	ENSG00000237512	antisense	13.29	-0.861331	0.861331	1.81671	-1.81671	0.364925	2.36029	0.0182605	0.0873906	ENSG00000163508	protein_coding	68.3589	0.949594	0.949594	1.93133	1.93133	0.338829	-2.80258	0.00506959	0.0341028	0	0	0	1	0	0
EOMES	8320	0.949594	0.0341028	Leukocyte activation	DDX11-AS1	ENSG00000245614	antisense	28.5185	0.596997	0.596997	1.51257	1.51257	0.171998	-3.47095	0.000518628	0.0055779	ENSG00000163508	protein_coding	68.3589	0.949594	0.949594	1.93133	1.93133	0.338829	-2.80258	0.00506959	0.0341028	0	0	0	1	0	0
EOMES	8320	0.949594	0.0341028	Leukocyte activation	MIR497HG	ENSG00000267532	antisense	74.4421	-0.589373	0.589373	1.50459	-1.50459	0.252212	2.33681	0.0194491	0.0910847	ENSG00000163508	protein_coding	68.3589	0.949594	0.949594	1.93133	1.93133	0.338829	-2.80258	0.00506959	0.0341028	0	0	0	1	0	0
EOMES	8320	0.949594	0.0341028	Leukocyte activation	BACH1-AS1	ENSG00000232118	lincRNA	11.1971	1.10524	1.10524	2.15134	2.15134	0.457608	-2.41525	0.0157245	0.0786409	ENSG00000163508	protein_coding	68.3589	0.949594	0.949594	1.93133	1.93133	0.338829	-2.80258	0.00506959	0.0341028	0	0	0	1	0	0
EOMES	8320	0.949594	0.0341028	Leukocyte activation	LINC00402	ENSG00000235532	lincRNA	21.0016	1.17276	1.17276	2.25443	2.25443	0.357938	-3.27643	0.00105129	0.00992655	ENSG00000163508	protein_coding	68.3589	0.949594	0.949594	1.93133	1.93133	0.338829	-2.80258	0.00506959	0.0341028	0	0	0	1	0	0
EOMES	8320	0.949594	0.0341028	Leukocyte activation	LINC00261	ENSG00000259974	lincRNA	1.62713	-3.257	3.257	9.55992	-9.55992	0.987969	3.29666	0.000978417	0.00935081	ENSG00000163508	protein_coding	68.3589	0.949594	0.949594	1.93133	1.93133	0.338829	-2.80258	0.00506959	0.0341028	1	0	0	0	0	0
EOMES	8320	0.949594	0.0341028	Leukocyte activation	GATA3-AS1	ENSG00000197308	lincRNA	29.0659	-1.47538	1.47538	2.78057	-2.78057	0.490438	3.00829	0.00262719	0.0205559	ENSG00000163508	protein_coding	68.3589	0.949594	0.949594	1.93133	1.93133	0.338829	-2.80258	0.00506959	0.0341028	0	0	0	1	0	0
EOMES	8320	0.949594	0.0341028	Leukocyte activation	AC064834.1	ENSG00000271893	lincRNA	5.43927	2.35091	2.35091	5.10147	5.10147	0.826982	-2.84276	0.00447242	0.0309386	ENSG00000163508	protein_coding	68.3589	0.949594	0.949594	1.93133	1.93133	0.338829	-2.80258	0.00506959	0.0341028	0	0	0	1	0	0
EOMES	8320	0.949594	0.0341028	Leukocyte activation	STAU2-AS1	ENSG00000253302	antisense	9.50451	0.672995	0.672995	1.59438	1.59438	0.251582	-2.67505	0.0074719	0.0460409	ENSG00000163508	protein_coding	68.3589	0.949594	0.949594	1.93133	1.93133	0.338829	-2.80258	0.00506959	0.0341028	0	0	0	1	0	0
EOMES	8320	0.949594	0.0341028	Leukocyte activation	LINC00958	ENSG00000251381	lincRNA	68.2808	-1.46313	1.46313	2.75706	-2.75706	0.514988	2.84109	0.0044959	0.0310345	ENSG00000163508	protein_coding	68.3589	0.949594	0.949594	1.93133	1.93133	0.338829	-2.80258	0.00506959	0.0341028	0	0	0	1	0	0
EOMES	8320	0.949594	0.0341028	Leukocyte activation	ZNF252P-AS1	ENSG00000255559	antisense	143.977	-1.00679	1.00679	2.00943	-2.00943	0.328602	3.06385	0.00218507	0.0178055	ENSG00000163508	protein_coding	68.3589	0.949594	0.949594	1.93133	1.93133	0.338829	-2.80258	0.00506959	0.0341028	0	0	0	1	0	0
EOMES	8320	0.949594	0.0341028	Leukocyte activation	NLGN4Y-AS1	ENSG00000228787	antisense	5.20047	1.03226	1.03226	2.04523	2.04523	0.335058	-3.08085	0.00206412	0.0170583	ENSG00000163508	protein_coding	68.3589	0.949594	0.949594	1.93133	1.93133	0.338829	-2.80258	0.00506959	0.0341028	0	0	0	1	0	0
EOMES	8320	0.949594	0.0341028	Leukocyte activation	LINC00115	ENSG00000225880	lincRNA	165.078	0.713522	0.713522	1.6398	1.6398	0.184414	-3.86912	0.000109228	0.00153343	ENSG00000163508	protein_coding	68.3589	0.949594	0.949594	1.93133	1.93133	0.338829	-2.80258	0.00506959	0.0341028	0	0	0	1	0	0
EOMES	8320	0.949594	0.0341028	Leukocyte activation	SACS-AS1	ENSG00000229558	lincRNA	27.1793	1.13921	1.13921	2.2026	2.2026	0.450104	-2.53099	0.0113742	0.0621729	ENSG00000163508	protein_coding	68.3589	0.949594	0.949594	1.93133	1.93133	0.338829	-2.80258	0.00506959	0.0341028	0	0	0	1	0	0
EOMES	8320	0.949594	0.0341028	Leukocyte activation	AC098617.1	ENSG00000233766	antisense	59.9026	2.28831	2.28831	4.88485	4.88485	0.568903	-4.02233	5.76e-05	0.000887943	ENSG00000163508	protein_coding	68.3589	0.949594	0.949594	1.93133	1.93133	0.338829	-2.80258	0.00506959	0.0341028	0	0	0	1	0	0
EOMES	8320	0.949594	0.0341028	Leukocyte activation	LINC01001	ENSG00000230724	lincRNA	58.4377	2.82524	2.82524	7.08732	7.08732	0.475376	-5.94317	2.8e-09	1.14e-07	ENSG00000163508	protein_coding	68.3589	0.949594	0.949594	1.93133	1.93133	0.338829	-2.80258	0.00506959	0.0341028	0	0	0	1	0	0
EVI2B	2124	0.884367	0.0303967	positive regulation of immune system process	AC005863.1	ENSG00000205325	lincRNA	1.00636	2.69129	2.69129	6.45891	6.45891	0.842102	-3.19592	0.00139387	0.0125299	ENSG00000185862	protein_coding	310.689	0.884367	0.884367	1.84595	1.84595	0.310321	-2.84984	0.00437408	0.0303967	1	0	0	0	0	0
EVI2B	2124	0.884367	0.0303967	positive regulation of immune system process	AC098617.1	ENSG00000233766	antisense	59.9026	2.28831	2.28831	4.88485	4.88485	0.568903	-4.02233	5.76e-05	0.000887943	ENSG00000185862	protein_coding	310.689	0.884367	0.884367	1.84595	1.84595	0.310321	-2.84984	0.00437408	0.0303967	1	1	0	0	0	0
EVI2B	2124	0.884367	0.0303967	positive regulation of immune system process	LINC00402	ENSG00000235532	lincRNA	21.0016	1.17276	1.17276	2.25443	2.25443	0.357938	-3.27643	0.00105129	0.00992655	ENSG00000185862	protein_coding	310.689	0.884367	0.884367	1.84595	1.84595	0.310321	-2.84984	0.00437408	0.0303967	1	0	1	0	0	0
EVI2B	2124	0.884367	0.0303967	positive regulation of immune system process	XIST	ENSG00000229807	lincRNA	2.90168	-1.95296	1.95296	3.87169	-3.87169	0.821084	2.37852	0.0173823	0.0845962	ENSG00000185862	protein_coding	310.689	0.884367	0.884367	1.84595	1.84595	0.310321	-2.84984	0.00437408	0.0303967	1	0	1	0	0	0
EVI2B	2124	0.884367	0.0303967	Regulation of immune system process	AC005863.1	ENSG00000205325	lincRNA	1.00636	2.69129	2.69129	6.45891	6.45891	0.842102	-3.19592	0.00139387	0.0125299	ENSG00000185862	protein_coding	310.689	0.884367	0.884367	1.84595	1.84595	0.310321	-2.84984	0.00437408	0.0303967	1	0	0	0	0	0
EVI2B	2124	0.884367	0.0303967	Regulation of immune system process	AC098617.1	ENSG00000233766	antisense	59.9026	2.28831	2.28831	4.88485	4.88485	0.568903	-4.02233	5.76e-05	0.000887943	ENSG00000185862	protein_coding	310.689	0.884367	0.884367	1.84595	1.84595	0.310321	-2.84984	0.00437408	0.0303967	1	1	0	0	0	0
EVI2B	2124	0.884367	0.0303967	Regulation of immune system process	LINC00402	ENSG00000235532	lincRNA	21.0016	1.17276	1.17276	2.25443	2.25443	0.357938	-3.27643	0.00105129	0.00992655	ENSG00000185862	protein_coding	310.689	0.884367	0.884367	1.84595	1.84595	0.310321	-2.84984	0.00437408	0.0303967	1	0	1	0	0	0
EVI2B	2124	0.884367	0.0303967	Regulation of immune system process	XIST	ENSG00000229807	lincRNA	2.90168	-1.95296	1.95296	3.87169	-3.87169	0.821084	2.37852	0.0173823	0.0845962	ENSG00000185862	protein_coding	310.689	0.884367	0.884367	1.84595	1.84595	0.310321	-2.84984	0.00437408	0.0303967	1	0	1	0	0	0
FADD	8772	-1.10789	1e-06	positive regulation of immune system process	LINC01001	ENSG00000230724	lincRNA	58.4377	2.82524	2.82524	7.08732	7.08732	0.475376	-5.94317	2.8e-09	1.14e-07	ENSG00000168040	protein_coding	103.525	-1.10789	1.10789	2.1553	-2.1553	0.148669	7.45207	9.19e-14	9.13e-12	0	1	0	0	0	0
FADD	8772	-1.10789	1e-06	positive regulation of immune system process	XIST	ENSG00000229807	lincRNA	2.90168	-1.95296	1.95296	3.87169	-3.87169	0.821084	2.37852	0.0173823	0.0845962	ENSG00000168040	protein_coding	103.525	-1.10789	1.10789	2.1553	-2.1553	0.148669	7.45207	9.19e-14	9.13e-12	0	1	0	0	0	0
FADD	8772	-1.10789	1e-06	Regulation of immune system process	LINC01001	ENSG00000230724	lincRNA	58.4377	2.82524	2.82524	7.08732	7.08732	0.475376	-5.94317	2.8e-09	1.14e-07	ENSG00000168040	protein_coding	103.525	-1.10789	1.10789	2.1553	-2.1553	0.148669	7.45207	9.19e-14	9.13e-12	0	1	0	0	0	0
FADD	8772	-1.10789	1e-06	Regulation of immune system process	XIST	ENSG00000229807	lincRNA	2.90168	-1.95296	1.95296	3.87169	-3.87169	0.821084	2.37852	0.0173823	0.0845962	ENSG00000168040	protein_coding	103.525	-1.10789	1.10789	2.1553	-2.1553	0.148669	7.45207	9.19e-14	9.13e-12	0	1	0	0	0	0
FADD	8772	-1.10789	1e-06	Immune response	LINC01001	ENSG00000230724	lincRNA	58.4377	2.82524	2.82524	7.08732	7.08732	0.475376	-5.94317	2.8e-09	1.14e-07	ENSG00000168040	protein_coding	103.525	-1.10789	1.10789	2.1553	-2.1553	0.148669	7.45207	9.19e-14	9.13e-12	0	1	0	0	0	0
FADD	8772	-1.10789	1e-06	Immune response	XIST	ENSG00000229807	lincRNA	2.90168	-1.95296	1.95296	3.87169	-3.87169	0.821084	2.37852	0.0173823	0.0845962	ENSG00000168040	protein_coding	103.525	-1.10789	1.10789	2.1553	-2.1553	0.148669	7.45207	9.19e-14	9.13e-12	0	1	0	0	0	0
FADD	8772	-1.10789	1e-06	Leukocyte activation	LINC01001	ENSG00000230724	lincRNA	58.4377	2.82524	2.82524	7.08732	7.08732	0.475376	-5.94317	2.8e-09	1.14e-07	ENSG00000168040	protein_coding	103.525	-1.10789	1.10789	2.1553	-2.1553	0.148669	7.45207	9.19e-14	9.13e-12	0	1	0	0	0	0
FADD	8772	-1.10789	1e-06	Leukocyte activation	XIST	ENSG00000229807	lincRNA	2.90168	-1.95296	1.95296	3.87169	-3.87169	0.821084	2.37852	0.0173823	0.0845962	ENSG00000168040	protein_coding	103.525	-1.10789	1.10789	2.1553	-2.1553	0.148669	7.45207	9.19e-14	9.13e-12	0	1	0	0	0	0
FADD	8772	-1.10789	1e-06	Cell activation	LINC01001	ENSG00000230724	lincRNA	58.4377	2.82524	2.82524	7.08732	7.08732	0.475376	-5.94317	2.8e-09	1.14e-07	ENSG00000168040	protein_coding	103.525	-1.10789	1.10789	2.1553	-2.1553	0.148669	7.45207	9.19e-14	9.13e-12	0	1	0	0	0	0
FADD	8772	-1.10789	1e-06	Cell activation	XIST	ENSG00000229807	lincRNA	2.90168	-1.95296	1.95296	3.87169	-3.87169	0.821084	2.37852	0.0173823	0.0845962	ENSG00000168040	protein_coding	103.525	-1.10789	1.10789	2.1553	-2.1553	0.148669	7.45207	9.19e-14	9.13e-12	0	1	0	0	0	0
FASLG	356	1.27291	0.00588157	Immune response	LINC00426	ENSG00000238121	lincRNA	86.2466	0.845423	0.845423	1.79679	1.79679	0.287052	-2.94519	0.00322752	0.0240979	ENSG00000117560	protein_coding	36.4801	1.27291	1.27291	2.41649	2.41649	0.368556	-3.45377	0.0005528	0.00588157	0	0	0	0	1	0
FCAR	2204	3.14771	0.000245082	Leukocyte activation	HCG18	ENSG00000231074	antisense	75.416	1.5455	1.5455	2.91906	2.91906	0.210723	-7.33429	2.23e-13	2.04e-11	ENSG00000186431	protein_coding	4.85514	3.14771	3.14771	8.86249	8.86249	0.722362	-4.35753	1.32e-05	0.000245082	0	0	1	0	0	0
FCAR	2204	3.14771	0.000245082	Cell activation	HCG18	ENSG00000231074	antisense	75.416	1.5455	1.5455	2.91906	2.91906	0.210723	-7.33429	2.23e-13	2.04e-11	ENSG00000186431	protein_coding	4.85514	3.14771	3.14771	8.86249	8.86249	0.722362	-4.35753	1.32e-05	0.000245082	0	0	1	0	0	0
FCAR	2204	3.14771	0.000245082	Immune response	HCG18	ENSG00000231074	antisense	75.416	1.5455	1.5455	2.91906	2.91906	0.210723	-7.33429	2.23e-13	2.04e-11	ENSG00000186431	protein_coding	4.85514	3.14771	3.14771	8.86249	8.86249	0.722362	-4.35753	1.32e-05	0.000245082	0	0	1	0	0	0
FCER1A	2205	0.923474	0.0463965	Immune response	XIST	ENSG00000229807	lincRNA	2.90168	-1.95296	1.95296	3.87169	-3.87169	0.821084	2.37852	0.0173823	0.0845962	ENSG00000179639	protein_coding	249.342	0.923474	0.923474	1.89668	1.89668	0.345662	-2.67161	0.00754887	0.0463965	0	0	1	0	0	0
FCER1A	2205	0.923474	0.0463965	Regulation of immune system process	XIST	ENSG00000229807	lincRNA	2.90168	-1.95296	1.95296	3.87169	-3.87169	0.821084	2.37852	0.0173823	0.0845962	ENSG00000179639	protein_coding	249.342	0.923474	0.923474	1.89668	1.89668	0.345662	-2.67161	0.00754887	0.0463965	0	0	1	0	0	0
FCGR1A	2209	2.50007	1e-06	positive regulation of immune system process	XIST	ENSG00000229807	lincRNA	2.90168	-1.95296	1.95296	3.87169	-3.87169	0.821084	2.37852	0.0173823	0.0845962	ENSG00000150337	protein_coding	78.8198	2.50007	2.50007	5.65713	5.65713	0.412212	-6.06501	1.32e-09	5.74e-08	1	0	0	0	0	0
FCGR1A	2209	2.50007	1e-06	Regulation of immune system process	XIST	ENSG00000229807	lincRNA	2.90168	-1.95296	1.95296	3.87169	-3.87169	0.821084	2.37852	0.0173823	0.0845962	ENSG00000150337	protein_coding	78.8198	2.50007	2.50007	5.65713	5.65713	0.412212	-6.06501	1.32e-09	5.74e-08	1	0	0	0	0	0
FCGR1A	2209	2.50007	1e-06	Immune response	XIST	ENSG00000229807	lincRNA	2.90168	-1.95296	1.95296	3.87169	-3.87169	0.821084	2.37852	0.0173823	0.0845962	ENSG00000150337	protein_coding	78.8198	2.50007	2.50007	5.65713	5.65713	0.412212	-6.06501	1.32e-09	5.74e-08	1	0	0	0	0	0
FCGR2B	2213	1.47708	0.00323356	Regulation of immune system process	XIST	ENSG00000229807	lincRNA	2.90168	-1.95296	1.95296	3.87169	-3.87169	0.821084	2.37852	0.0173823	0.0845962	ENSG00000072694	protein_coding	244.719	1.47708	1.47708	2.78385	2.78385	0.40525	-3.64487	0.000267526	0.00323356	0	0	1	0	0	0
FCGR2B	2213	1.47708	0.00323356	Immune response	XIST	ENSG00000229807	lincRNA	2.90168	-1.95296	1.95296	3.87169	-3.87169	0.821084	2.37852	0.0173823	0.0845962	ENSG00000072694	protein_coding	244.719	1.47708	1.47708	2.78385	2.78385	0.40525	-3.64487	0.000267526	0.00323356	0	0	1	0	0	0
FCGR2B	2213	1.47708	0.00323356	positive regulation of immune system process	XIST	ENSG00000229807	lincRNA	2.90168	-1.95296	1.95296	3.87169	-3.87169	0.821084	2.37852	0.0173823	0.0845962	ENSG00000072694	protein_coding	244.719	1.47708	1.47708	2.78385	2.78385	0.40525	-3.64487	0.000267526	0.00323356	0	0	1	0	0	0
FCGR2B	2213	1.47708	0.00323356	Leukocyte activation	XIST	ENSG00000229807	lincRNA	2.90168	-1.95296	1.95296	3.87169	-3.87169	0.821084	2.37852	0.0173823	0.0845962	ENSG00000072694	protein_coding	244.719	1.47708	1.47708	2.78385	2.78385	0.40525	-3.64487	0.000267526	0.00323356	0	0	1	0	0	0
FCGR2B	2213	1.47708	0.00323356	Cell activation	XIST	ENSG00000229807	lincRNA	2.90168	-1.95296	1.95296	3.87169	-3.87169	0.821084	2.37852	0.0173823	0.0845962	ENSG00000072694	protein_coding	244.719	1.47708	1.47708	2.78385	2.78385	0.40525	-3.64487	0.000267526	0.00323356	0	0	1	0	0	0
FCGR2C	9103	1.3035	0.00397295	Immune response	INTS6-AS1	ENSG00000236778	antisense	185.76	-0.633542	0.633542	1.55137	-1.55137	0.220958	2.86725	0.00414058	0.0290531	ENSG00000244682	polymorphic_pseudogene	265.353	1.3035	1.3035	2.46827	2.46827	0.364017	-3.58089	0.000342431	0.00397295	0	0	1	0	0	0
FCGR2C	9103	1.3035	0.00397295	Immune response	XIST	ENSG00000229807	lincRNA	2.90168	-1.95296	1.95296	3.87169	-3.87169	0.821084	2.37852	0.0173823	0.0845962	ENSG00000244682	polymorphic_pseudogene	265.353	1.3035	1.3035	2.46827	2.46827	0.364017	-3.58089	0.000342431	0.00397295	0	0	1	0	0	0
FCGR2C	9103	1.3035	0.00397295	Immune response	NUTM2A-AS1	ENSG00000223482	antisense	537.978	0.919167	0.919167	1.89102	1.89102	0.150093	-6.12399	9.13e-10	4.05e-08	ENSG00000244682	polymorphic_pseudogene	265.353	1.3035	1.3035	2.46827	2.46827	0.364017	-3.58089	0.000342431	0.00397295	0	0	1	0	0	0
FCGR3A	2214	0.895855	0.0613331	positive regulation of immune system process	F11-AS1	ENSG00000251165	antisense	18.6393	-2.46335	2.46335	5.51495	-5.51495	0.747639	3.29484	0.00098479	0.0093993	ENSG00000203747	protein_coding	641.555	0.895855	0.895855	1.86071	1.86071	0.353038	-2.53756	0.0111629	0.0613331	1	0	0	0	0	0
FCGR3A	2214	0.895855	0.0613331	positive regulation of immune system process	INTS6-AS1	ENSG00000236778	antisense	185.76	-0.633542	0.633542	1.55137	-1.55137	0.220958	2.86725	0.00414058	0.0290531	ENSG00000203747	protein_coding	641.555	0.895855	0.895855	1.86071	1.86071	0.353038	-2.53756	0.0111629	0.0613331	1	0	1	0	0	0
FCGR3A	2214	0.895855	0.0613331	Regulation of immune system process	F11-AS1	ENSG00000251165	antisense	18.6393	-2.46335	2.46335	5.51495	-5.51495	0.747639	3.29484	0.00098479	0.0093993	ENSG00000203747	protein_coding	641.555	0.895855	0.895855	1.86071	1.86071	0.353038	-2.53756	0.0111629	0.0613331	1	0	0	0	0	0
FCGR3A	2214	0.895855	0.0613331	Regulation of immune system process	INTS6-AS1	ENSG00000236778	antisense	185.76	-0.633542	0.633542	1.55137	-1.55137	0.220958	2.86725	0.00414058	0.0290531	ENSG00000203747	protein_coding	641.555	0.895855	0.895855	1.86071	1.86071	0.353038	-2.53756	0.0111629	0.0613331	1	0	1	0	0	0
FCGR3A	2214	0.895855	0.0613331	Immune response	F11-AS1	ENSG00000251165	antisense	18.6393	-2.46335	2.46335	5.51495	-5.51495	0.747639	3.29484	0.00098479	0.0093993	ENSG00000203747	protein_coding	641.555	0.895855	0.895855	1.86071	1.86071	0.353038	-2.53756	0.0111629	0.0613331	1	0	0	0	0	0
FCGR3A	2214	0.895855	0.0613331	Immune response	INTS6-AS1	ENSG00000236778	antisense	185.76	-0.633542	0.633542	1.55137	-1.55137	0.220958	2.86725	0.00414058	0.0290531	ENSG00000203747	protein_coding	641.555	0.895855	0.895855	1.86071	1.86071	0.353038	-2.53756	0.0111629	0.0613331	1	0	1	0	0	0
FFAR3	2865	2.49412	0.000184528	positive regulation of immune system process	SLC8A1-AS1	ENSG00000227028	antisense	10.7776	1.12078	1.12078	2.17465	2.17465	0.325052	-3.44801	0.000564727	0.00598032	ENSG00000185897	protein_coding	15.2049	2.49412	2.49412	5.63386	5.63386	0.563409	-4.42684	9.56e-06	0.000184528	1	0	0	0	0	0
FFAR3	2865	2.49412	0.000184528	Regulation of immune system process	SLC8A1-AS1	ENSG00000227028	antisense	10.7776	1.12078	1.12078	2.17465	2.17465	0.325052	-3.44801	0.000564727	0.00598032	ENSG00000185897	protein_coding	15.2049	2.49412	2.49412	5.63386	5.63386	0.563409	-4.42684	9.56e-06	0.000184528	1	0	0	0	0	0
FFAR3	2865	2.49412	0.000184528	Immune response	SLC8A1-AS1	ENSG00000227028	antisense	10.7776	1.12078	1.12078	2.17465	2.17465	0.325052	-3.44801	0.000564727	0.00598032	ENSG00000185897	protein_coding	15.2049	2.49412	2.49412	5.63386	5.63386	0.563409	-4.42684	9.56e-06	0.000184528	1	0	0	0	0	0
FGL2	10875	0.895109	0.00177665	Regulation of immune system process	LINC00402	ENSG00000235532	lincRNA	21.0016	1.17276	1.17276	2.25443	2.25443	0.357938	-3.27643	0.00105129	0.00992655	ENSG00000127951	protein_coding	1450.43	0.895109	0.895109	1.85975	1.85975	0.233914	-3.82666	0.000129894	0.00177665	0	0	1	0	0	0
FGL2	10875	0.895109	0.00177665	Cell activation	LINC00402	ENSG00000235532	lincRNA	21.0016	1.17276	1.17276	2.25443	2.25443	0.357938	-3.27643	0.00105129	0.00992655	ENSG00000127951	protein_coding	1450.43	0.895109	0.895109	1.85975	1.85975	0.233914	-3.82666	0.000129894	0.00177665	0	0	1	0	0	0
FGL2	10875	0.895109	0.00177665	Immune response	LINC00402	ENSG00000235532	lincRNA	21.0016	1.17276	1.17276	2.25443	2.25443	0.357938	-3.27643	0.00105129	0.00992655	ENSG00000127951	protein_coding	1450.43	0.895109	0.895109	1.85975	1.85975	0.233914	-3.82666	0.000129894	0.00177665	0	0	1	0	0	0
FGL2	10875	0.895109	0.00177665	Leukocyte activation	LINC00402	ENSG00000235532	lincRNA	21.0016	1.17276	1.17276	2.25443	2.25443	0.357938	-3.27643	0.00105129	0.00992655	ENSG00000127951	protein_coding	1450.43	0.895109	0.895109	1.85975	1.85975	0.233914	-3.82666	0.000129894	0.00177665	0	0	1	0	0	0
FKBP1B	2281	-0.743546	0.00393557	Cell activation	XIST	ENSG00000229807	lincRNA	2.90168	-1.95296	1.95296	3.87169	-3.87169	0.821084	2.37852	0.0173823	0.0845962	ENSG00000119782	protein_coding	85.7742	-0.743546	0.743546	1.67429	-1.67429	0.207471	3.58386	0.000338556	0.00393557	0	1	0	0	0	0
FKBP1B	2281	-0.743546	0.00393557	Leukocyte activation	XIST	ENSG00000229807	lincRNA	2.90168	-1.95296	1.95296	3.87169	-3.87169	0.821084	2.37852	0.0173823	0.0845962	ENSG00000119782	protein_coding	85.7742	-0.743546	0.743546	1.67429	-1.67429	0.207471	3.58386	0.000338556	0.00393557	0	1	0	0	0	0
FLOT1	10211	1.1308	1e-06	Immune response	XIST	ENSG00000229807	lincRNA	2.90168	-1.95296	1.95296	3.87169	-3.87169	0.821084	2.37852	0.0173823	0.0845962	ENSG00000137312	protein_coding	3936.12	1.1308	1.1308	2.1898	2.1898	0.171711	-6.58549	4.53e-11	2.61e-09	0	0	1	0	0	0
FLOT1	10211	1.1308	1e-06	Immune response	STAU2-AS1	ENSG00000253302	antisense	9.50451	0.672995	0.672995	1.59438	1.59438	0.251582	-2.67505	0.0074719	0.0460409	ENSG00000137312	protein_coding	3936.12	1.1308	1.1308	2.1898	2.1898	0.171711	-6.58549	4.53e-11	2.61e-09	1	0	0	0	0	0
FLOT1	10211	1.1308	1e-06	Immune response	LINC01001	ENSG00000230724	lincRNA	58.4377	2.82524	2.82524	7.08732	7.08732	0.475376	-5.94317	2.8e-09	1.14e-07	ENSG00000137312	protein_coding	3936.12	1.1308	1.1308	2.1898	2.1898	0.171711	-6.58549	4.53e-11	2.61e-09	0	1	0	0	0	0
FLOT1	10211	1.1308	1e-06	positive regulation of immune system process	XIST	ENSG00000229807	lincRNA	2.90168	-1.95296	1.95296	3.87169	-3.87169	0.821084	2.37852	0.0173823	0.0845962	ENSG00000137312	protein_coding	3936.12	1.1308	1.1308	2.1898	2.1898	0.171711	-6.58549	4.53e-11	2.61e-09	0	0	1	0	0	0
FLOT1	10211	1.1308	1e-06	positive regulation of immune system process	STAU2-AS1	ENSG00000253302	antisense	9.50451	0.672995	0.672995	1.59438	1.59438	0.251582	-2.67505	0.0074719	0.0460409	ENSG00000137312	protein_coding	3936.12	1.1308	1.1308	2.1898	2.1898	0.171711	-6.58549	4.53e-11	2.61e-09	1	0	0	0	0	0
FLOT1	10211	1.1308	1e-06	positive regulation of immune system process	LINC01001	ENSG00000230724	lincRNA	58.4377	2.82524	2.82524	7.08732	7.08732	0.475376	-5.94317	2.8e-09	1.14e-07	ENSG00000137312	protein_coding	3936.12	1.1308	1.1308	2.1898	2.1898	0.171711	-6.58549	4.53e-11	2.61e-09	0	1	0	0	0	0
FLOT1	10211	1.1308	1e-06	Regulation of immune system process	XIST	ENSG00000229807	lincRNA	2.90168	-1.95296	1.95296	3.87169	-3.87169	0.821084	2.37852	0.0173823	0.0845962	ENSG00000137312	protein_coding	3936.12	1.1308	1.1308	2.1898	2.1898	0.171711	-6.58549	4.53e-11	2.61e-09	0	0	1	0	0	0
FLOT1	10211	1.1308	1e-06	Regulation of immune system process	STAU2-AS1	ENSG00000253302	antisense	9.50451	0.672995	0.672995	1.59438	1.59438	0.251582	-2.67505	0.0074719	0.0460409	ENSG00000137312	protein_coding	3936.12	1.1308	1.1308	2.1898	2.1898	0.171711	-6.58549	4.53e-11	2.61e-09	1	0	0	0	0	0
FLOT1	10211	1.1308	1e-06	Regulation of immune system process	LINC01001	ENSG00000230724	lincRNA	58.4377	2.82524	2.82524	7.08732	7.08732	0.475376	-5.94317	2.8e-09	1.14e-07	ENSG00000137312	protein_coding	3936.12	1.1308	1.1308	2.1898	2.1898	0.171711	-6.58549	4.53e-11	2.61e-09	0	1	0	0	0	0
FOXF1	2294	0.822088	0.0924673	Regulation of immune system process	LINC00402	ENSG00000235532	lincRNA	21.0016	1.17276	1.17276	2.25443	2.25443	0.357938	-3.27643	0.00105129	0.00992655	ENSG00000103241	protein_coding	4249.99	0.822088	0.822088	1.76796	1.76796	0.352943	-2.32924	0.0198466	0.0924673	0	0	0	1	0	0
FOXF1	2294	0.822088	0.0924673	Regulation of immune system process	LINC00863	ENSG00000224914	bidirectional_promoter_lncRNA	161.503	1.18658	1.18658	2.27613	2.27613	0.157371	-7.54001	4.7e-14	4.95e-12	ENSG00000103241	protein_coding	4249.99	0.822088	0.822088	1.76796	1.76796	0.352943	-2.32924	0.0198466	0.0924673	0	0	0	1	0	0
FOXF1	2294	0.822088	0.0924673	Regulation of immune system process	AC064834.1	ENSG00000271893	lincRNA	5.43927	2.35091	2.35091	5.10147	5.10147	0.826982	-2.84276	0.00447242	0.0309386	ENSG00000103241	protein_coding	4249.99	0.822088	0.822088	1.76796	1.76796	0.352943	-2.32924	0.0198466	0.0924673	0	0	0	1	0	0
FOXF1	2294	0.822088	0.0924673	Cell activation	LINC00402	ENSG00000235532	lincRNA	21.0016	1.17276	1.17276	2.25443	2.25443	0.357938	-3.27643	0.00105129	0.00992655	ENSG00000103241	protein_coding	4249.99	0.822088	0.822088	1.76796	1.76796	0.352943	-2.32924	0.0198466	0.0924673	0	0	0	1	0	0
FOXF1	2294	0.822088	0.0924673	Cell activation	LINC00863	ENSG00000224914	bidirectional_promoter_lncRNA	161.503	1.18658	1.18658	2.27613	2.27613	0.157371	-7.54001	4.7e-14	4.95e-12	ENSG00000103241	protein_coding	4249.99	0.822088	0.822088	1.76796	1.76796	0.352943	-2.32924	0.0198466	0.0924673	0	0	0	1	0	0
FOXF1	2294	0.822088	0.0924673	Cell activation	AC064834.1	ENSG00000271893	lincRNA	5.43927	2.35091	2.35091	5.10147	5.10147	0.826982	-2.84276	0.00447242	0.0309386	ENSG00000103241	protein_coding	4249.99	0.822088	0.822088	1.76796	1.76796	0.352943	-2.32924	0.0198466	0.0924673	0	0	0	1	0	0
FOXF1	2294	0.822088	0.0924673	positive regulation of immune system process	LINC00402	ENSG00000235532	lincRNA	21.0016	1.17276	1.17276	2.25443	2.25443	0.357938	-3.27643	0.00105129	0.00992655	ENSG00000103241	protein_coding	4249.99	0.822088	0.822088	1.76796	1.76796	0.352943	-2.32924	0.0198466	0.0924673	0	0	0	1	0	0
FOXF1	2294	0.822088	0.0924673	positive regulation of immune system process	LINC00863	ENSG00000224914	bidirectional_promoter_lncRNA	161.503	1.18658	1.18658	2.27613	2.27613	0.157371	-7.54001	4.7e-14	4.95e-12	ENSG00000103241	protein_coding	4249.99	0.822088	0.822088	1.76796	1.76796	0.352943	-2.32924	0.0198466	0.0924673	0	0	0	1	0	0
FOXF1	2294	0.822088	0.0924673	positive regulation of immune system process	AC064834.1	ENSG00000271893	lincRNA	5.43927	2.35091	2.35091	5.10147	5.10147	0.826982	-2.84276	0.00447242	0.0309386	ENSG00000103241	protein_coding	4249.99	0.822088	0.822088	1.76796	1.76796	0.352943	-2.32924	0.0198466	0.0924673	0	0	0	1	0	0
FOXF1	2294	0.822088	0.0924673	Immune response	LINC00402	ENSG00000235532	lincRNA	21.0016	1.17276	1.17276	2.25443	2.25443	0.357938	-3.27643	0.00105129	0.00992655	ENSG00000103241	protein_coding	4249.99	0.822088	0.822088	1.76796	1.76796	0.352943	-2.32924	0.0198466	0.0924673	0	0	0	1	0	0
FOXF1	2294	0.822088	0.0924673	Immune response	LINC00863	ENSG00000224914	bidirectional_promoter_lncRNA	161.503	1.18658	1.18658	2.27613	2.27613	0.157371	-7.54001	4.7e-14	4.95e-12	ENSG00000103241	protein_coding	4249.99	0.822088	0.822088	1.76796	1.76796	0.352943	-2.32924	0.0198466	0.0924673	0	0	0	1	0	0
FOXF1	2294	0.822088	0.0924673	Immune response	AC064834.1	ENSG00000271893	lincRNA	5.43927	2.35091	2.35091	5.10147	5.10147	0.826982	-2.84276	0.00447242	0.0309386	ENSG00000103241	protein_coding	4249.99	0.822088	0.822088	1.76796	1.76796	0.352943	-2.32924	0.0198466	0.0924673	0	0	0	1	0	0
FOXF1	2294	0.822088	0.0924673	Leukocyte activation	LINC00402	ENSG00000235532	lincRNA	21.0016	1.17276	1.17276	2.25443	2.25443	0.357938	-3.27643	0.00105129	0.00992655	ENSG00000103241	protein_coding	4249.99	0.822088	0.822088	1.76796	1.76796	0.352943	-2.32924	0.0198466	0.0924673	0	0	0	1	0	0
FOXF1	2294	0.822088	0.0924673	Leukocyte activation	LINC00863	ENSG00000224914	bidirectional_promoter_lncRNA	161.503	1.18658	1.18658	2.27613	2.27613	0.157371	-7.54001	4.7e-14	4.95e-12	ENSG00000103241	protein_coding	4249.99	0.822088	0.822088	1.76796	1.76796	0.352943	-2.32924	0.0198466	0.0924673	0	0	0	1	0	0
FOXF1	2294	0.822088	0.0924673	Leukocyte activation	AC064834.1	ENSG00000271893	lincRNA	5.43927	2.35091	2.35091	5.10147	5.10147	0.826982	-2.84276	0.00447242	0.0309386	ENSG00000103241	protein_coding	4249.99	0.822088	0.822088	1.76796	1.76796	0.352943	-2.32924	0.0198466	0.0924673	0	0	0	1	0	0
FOXN1	8456	-1.41087	0.0508225	Leukocyte activation	LENG8-AS1	ENSG00000226696	antisense	20.5886	1.21768	1.21768	2.32572	2.32572	0.449178	-2.7109	0.00671014	0.0424166	ENSG00000109101	protein_coding	119.032	-1.41087	1.41087	2.65897	-2.65897	0.536761	2.62848	0.00857676	0.0508225	0	0	0	1	0	0
FOXN1	8456	-1.41087	0.0508225	Leukocyte activation	AC006272.1	ENSG00000268316	lincRNA	6.87025	0.8891	0.8891	1.85202	1.85202	0.354691	-2.50669	0.0121869	0.0655451	ENSG00000109101	protein_coding	119.032	-1.41087	1.41087	2.65897	-2.65897	0.536761	2.62848	0.00857676	0.0508225	0	0	0	1	0	0
FOXN1	8456	-1.41087	0.0508225	Leukocyte activation	LINC00115	ENSG00000225880	lincRNA	165.078	0.713522	0.713522	1.6398	1.6398	0.184414	-3.86912	0.000109228	0.00153343	ENSG00000109101	protein_coding	119.032	-1.41087	1.41087	2.65897	-2.65897	0.536761	2.62848	0.00857676	0.0508225	0	0	0	1	0	0
FOXN1	8456	-1.41087	0.0508225	Leukocyte activation	ATP1B3-AS1	ENSG00000244124	antisense	124.07	1.55074	1.55074	2.92967	2.92967	0.427451	-3.62787	0.000285767	0.00341522	ENSG00000109101	protein_coding	119.032	-1.41087	1.41087	2.65897	-2.65897	0.536761	2.62848	0.00857676	0.0508225	0	0	0	1	0	0
FOXN1	8456	-1.41087	0.0508225	Leukocyte activation	LINC00624	ENSG00000278811	antisense	69.0418	-0.587367	0.587367	1.5025	-1.5025	0.196755	2.98528	0.00283321	0.0217815	ENSG00000109101	protein_coding	119.032	-1.41087	1.41087	2.65897	-2.65897	0.536761	2.62848	0.00857676	0.0508225	0	0	0	1	0	0
FOXN1	8456	-1.41087	0.0508225	Leukocyte activation	ZNF252P-AS1	ENSG00000255559	antisense	143.977	-1.00679	1.00679	2.00943	-2.00943	0.328602	3.06385	0.00218507	0.0178055	ENSG00000109101	protein_coding	119.032	-1.41087	1.41087	2.65897	-2.65897	0.536761	2.62848	0.00857676	0.0508225	0	0	0	1	0	0
FOXN1	8456	-1.41087	0.0508225	Leukocyte activation	AC084809.2	ENSG00000236377	lincRNA	2.22937	-2.33435	2.33435	5.04324	-5.04324	0.815407	2.8628	0.00419911	0.0294011	ENSG00000109101	protein_coding	119.032	-1.41087	1.41087	2.65897	-2.65897	0.536761	2.62848	0.00857676	0.0508225	0	0	0	1	0	0
FOXN1	8456	-1.41087	0.0508225	Leukocyte activation	DENND5B-AS1	ENSG00000255867	antisense	4.80355	0.93809	0.93809	1.91599	1.91599	0.373358	-2.51257	0.0119854	0.0648571	ENSG00000109101	protein_coding	119.032	-1.41087	1.41087	2.65897	-2.65897	0.536761	2.62848	0.00857676	0.0508225	0	0	0	1	0	0
FOXN1	8456	-1.41087	0.0508225	Leukocyte activation	SRGAP3-AS4	ENSG00000235830	lincRNA	3.76347	-1.43319	1.43319	2.70043	-2.70043	0.460654	3.1112	0.00186328	0.0158009	ENSG00000109101	protein_coding	119.032	-1.41087	1.41087	2.65897	-2.65897	0.536761	2.62848	0.00857676	0.0508225	0	0	0	1	0	0
FOXN1	8456	-1.41087	0.0508225	Leukocyte activation	INTS6-AS1	ENSG00000236778	antisense	185.76	-0.633542	0.633542	1.55137	-1.55137	0.220958	2.86725	0.00414058	0.0290531	ENSG00000109101	protein_coding	119.032	-1.41087	1.41087	2.65897	-2.65897	0.536761	2.62848	0.00857676	0.0508225	0	0	0	1	0	0
FOXN1	8456	-1.41087	0.0508225	Leukocyte activation	LIPE-AS1	ENSG00000213904	antisense	59.5084	-0.655041	0.655041	1.57466	-1.57466	0.126321	5.18551	2.15e-07	6.17e-06	ENSG00000109101	protein_coding	119.032	-1.41087	1.41087	2.65897	-2.65897	0.536761	2.62848	0.00857676	0.0508225	0	0	0	1	0	0
FOXN1	8456	-1.41087	0.0508225	Leukocyte activation	IL21R-AS1	ENSG00000259954	antisense	42.1421	-1.11215	1.11215	2.16168	-2.16168	0.397111	2.80061	0.00510053	0.0342791	ENSG00000109101	protein_coding	119.032	-1.41087	1.41087	2.65897	-2.65897	0.536761	2.62848	0.00857676	0.0508225	0	0	0	1	0	0
FOXN1	8456	-1.41087	0.0508225	Leukocyte activation	GPC5-AS1	ENSG00000235984	antisense	2.22263	-2.77737	2.77737	6.85602	-6.85602	0.893763	3.1075	0.00188676	0.0159614	ENSG00000109101	protein_coding	119.032	-1.41087	1.41087	2.65897	-2.65897	0.536761	2.62848	0.00857676	0.0508225	0	0	0	1	0	0
FOXN1	8456	-1.41087	0.0508225	Leukocyte activation	LINC01087	ENSG00000224559	lincRNA	24.6286	-1.60875	1.60875	3.04987	-3.04987	0.440713	3.65033	0.000261901	0.00317618	ENSG00000109101	protein_coding	119.032	-1.41087	1.41087	2.65897	-2.65897	0.536761	2.62848	0.00857676	0.0508225	0	0	0	1	0	0
FOXN1	8456	-1.41087	0.0508225	Regulation of immune system process	LENG8-AS1	ENSG00000226696	antisense	20.5886	1.21768	1.21768	2.32572	2.32572	0.449178	-2.7109	0.00671014	0.0424166	ENSG00000109101	protein_coding	119.032	-1.41087	1.41087	2.65897	-2.65897	0.536761	2.62848	0.00857676	0.0508225	0	0	0	1	0	0
FOXN1	8456	-1.41087	0.0508225	Regulation of immune system process	AC006272.1	ENSG00000268316	lincRNA	6.87025	0.8891	0.8891	1.85202	1.85202	0.354691	-2.50669	0.0121869	0.0655451	ENSG00000109101	protein_coding	119.032	-1.41087	1.41087	2.65897	-2.65897	0.536761	2.62848	0.00857676	0.0508225	0	0	0	1	0	0
FOXN1	8456	-1.41087	0.0508225	Regulation of immune system process	LINC00115	ENSG00000225880	lincRNA	165.078	0.713522	0.713522	1.6398	1.6398	0.184414	-3.86912	0.000109228	0.00153343	ENSG00000109101	protein_coding	119.032	-1.41087	1.41087	2.65897	-2.65897	0.536761	2.62848	0.00857676	0.0508225	0	0	0	1	0	0
FOXN1	8456	-1.41087	0.0508225	Regulation of immune system process	ATP1B3-AS1	ENSG00000244124	antisense	124.07	1.55074	1.55074	2.92967	2.92967	0.427451	-3.62787	0.000285767	0.00341522	ENSG00000109101	protein_coding	119.032	-1.41087	1.41087	2.65897	-2.65897	0.536761	2.62848	0.00857676	0.0508225	0	0	0	1	0	0
FOXN1	8456	-1.41087	0.0508225	Regulation of immune system process	LINC00624	ENSG00000278811	antisense	69.0418	-0.587367	0.587367	1.5025	-1.5025	0.196755	2.98528	0.00283321	0.0217815	ENSG00000109101	protein_coding	119.032	-1.41087	1.41087	2.65897	-2.65897	0.536761	2.62848	0.00857676	0.0508225	0	0	0	1	0	0
FOXN1	8456	-1.41087	0.0508225	Regulation of immune system process	ZNF252P-AS1	ENSG00000255559	antisense	143.977	-1.00679	1.00679	2.00943	-2.00943	0.328602	3.06385	0.00218507	0.0178055	ENSG00000109101	protein_coding	119.032	-1.41087	1.41087	2.65897	-2.65897	0.536761	2.62848	0.00857676	0.0508225	0	0	0	1	0	0
FOXN1	8456	-1.41087	0.0508225	Regulation of immune system process	AC084809.2	ENSG00000236377	lincRNA	2.22937	-2.33435	2.33435	5.04324	-5.04324	0.815407	2.8628	0.00419911	0.0294011	ENSG00000109101	protein_coding	119.032	-1.41087	1.41087	2.65897	-2.65897	0.536761	2.62848	0.00857676	0.0508225	0	0	0	1	0	0
FOXN1	8456	-1.41087	0.0508225	Regulation of immune system process	DENND5B-AS1	ENSG00000255867	antisense	4.80355	0.93809	0.93809	1.91599	1.91599	0.373358	-2.51257	0.0119854	0.0648571	ENSG00000109101	protein_coding	119.032	-1.41087	1.41087	2.65897	-2.65897	0.536761	2.62848	0.00857676	0.0508225	0	0	0	1	0	0
FOXN1	8456	-1.41087	0.0508225	Regulation of immune system process	SRGAP3-AS4	ENSG00000235830	lincRNA	3.76347	-1.43319	1.43319	2.70043	-2.70043	0.460654	3.1112	0.00186328	0.0158009	ENSG00000109101	protein_coding	119.032	-1.41087	1.41087	2.65897	-2.65897	0.536761	2.62848	0.00857676	0.0508225	0	0	0	1	0	0
FOXN1	8456	-1.41087	0.0508225	Regulation of immune system process	INTS6-AS1	ENSG00000236778	antisense	185.76	-0.633542	0.633542	1.55137	-1.55137	0.220958	2.86725	0.00414058	0.0290531	ENSG00000109101	protein_coding	119.032	-1.41087	1.41087	2.65897	-2.65897	0.536761	2.62848	0.00857676	0.0508225	0	0	0	1	0	0
FOXN1	8456	-1.41087	0.0508225	Regulation of immune system process	LIPE-AS1	ENSG00000213904	antisense	59.5084	-0.655041	0.655041	1.57466	-1.57466	0.126321	5.18551	2.15e-07	6.17e-06	ENSG00000109101	protein_coding	119.032	-1.41087	1.41087	2.65897	-2.65897	0.536761	2.62848	0.00857676	0.0508225	0	0	0	1	0	0
FOXN1	8456	-1.41087	0.0508225	Regulation of immune system process	IL21R-AS1	ENSG00000259954	antisense	42.1421	-1.11215	1.11215	2.16168	-2.16168	0.397111	2.80061	0.00510053	0.0342791	ENSG00000109101	protein_coding	119.032	-1.41087	1.41087	2.65897	-2.65897	0.536761	2.62848	0.00857676	0.0508225	0	0	0	1	0	0
FOXN1	8456	-1.41087	0.0508225	Regulation of immune system process	GPC5-AS1	ENSG00000235984	antisense	2.22263	-2.77737	2.77737	6.85602	-6.85602	0.893763	3.1075	0.00188676	0.0159614	ENSG00000109101	protein_coding	119.032	-1.41087	1.41087	2.65897	-2.65897	0.536761	2.62848	0.00857676	0.0508225	0	0	0	1	0	0
FOXN1	8456	-1.41087	0.0508225	Regulation of immune system process	LINC01087	ENSG00000224559	lincRNA	24.6286	-1.60875	1.60875	3.04987	-3.04987	0.440713	3.65033	0.000261901	0.00317618	ENSG00000109101	protein_coding	119.032	-1.41087	1.41087	2.65897	-2.65897	0.536761	2.62848	0.00857676	0.0508225	0	0	0	1	0	0
FOXN1	8456	-1.41087	0.0508225	Cell activation	LENG8-AS1	ENSG00000226696	antisense	20.5886	1.21768	1.21768	2.32572	2.32572	0.449178	-2.7109	0.00671014	0.0424166	ENSG00000109101	protein_coding	119.032	-1.41087	1.41087	2.65897	-2.65897	0.536761	2.62848	0.00857676	0.0508225	0	0	0	1	0	0
FOXN1	8456	-1.41087	0.0508225	Cell activation	AC006272.1	ENSG00000268316	lincRNA	6.87025	0.8891	0.8891	1.85202	1.85202	0.354691	-2.50669	0.0121869	0.0655451	ENSG00000109101	protein_coding	119.032	-1.41087	1.41087	2.65897	-2.65897	0.536761	2.62848	0.00857676	0.0508225	0	0	0	1	0	0
FOXN1	8456	-1.41087	0.0508225	Cell activation	LINC00115	ENSG00000225880	lincRNA	165.078	0.713522	0.713522	1.6398	1.6398	0.184414	-3.86912	0.000109228	0.00153343	ENSG00000109101	protein_coding	119.032	-1.41087	1.41087	2.65897	-2.65897	0.536761	2.62848	0.00857676	0.0508225	0	0	0	1	0	0
FOXN1	8456	-1.41087	0.0508225	Cell activation	ATP1B3-AS1	ENSG00000244124	antisense	124.07	1.55074	1.55074	2.92967	2.92967	0.427451	-3.62787	0.000285767	0.00341522	ENSG00000109101	protein_coding	119.032	-1.41087	1.41087	2.65897	-2.65897	0.536761	2.62848	0.00857676	0.0508225	0	0	0	1	0	0
FOXN1	8456	-1.41087	0.0508225	Cell activation	LINC00624	ENSG00000278811	antisense	69.0418	-0.587367	0.587367	1.5025	-1.5025	0.196755	2.98528	0.00283321	0.0217815	ENSG00000109101	protein_coding	119.032	-1.41087	1.41087	2.65897	-2.65897	0.536761	2.62848	0.00857676	0.0508225	0	0	0	1	0	0
FOXN1	8456	-1.41087	0.0508225	Cell activation	ZNF252P-AS1	ENSG00000255559	antisense	143.977	-1.00679	1.00679	2.00943	-2.00943	0.328602	3.06385	0.00218507	0.0178055	ENSG00000109101	protein_coding	119.032	-1.41087	1.41087	2.65897	-2.65897	0.536761	2.62848	0.00857676	0.0508225	0	0	0	1	0	0
FOXN1	8456	-1.41087	0.0508225	Cell activation	AC084809.2	ENSG00000236377	lincRNA	2.22937	-2.33435	2.33435	5.04324	-5.04324	0.815407	2.8628	0.00419911	0.0294011	ENSG00000109101	protein_coding	119.032	-1.41087	1.41087	2.65897	-2.65897	0.536761	2.62848	0.00857676	0.0508225	0	0	0	1	0	0
FOXN1	8456	-1.41087	0.0508225	Cell activation	DENND5B-AS1	ENSG00000255867	antisense	4.80355	0.93809	0.93809	1.91599	1.91599	0.373358	-2.51257	0.0119854	0.0648571	ENSG00000109101	protein_coding	119.032	-1.41087	1.41087	2.65897	-2.65897	0.536761	2.62848	0.00857676	0.0508225	0	0	0	1	0	0
FOXN1	8456	-1.41087	0.0508225	Cell activation	SRGAP3-AS4	ENSG00000235830	lincRNA	3.76347	-1.43319	1.43319	2.70043	-2.70043	0.460654	3.1112	0.00186328	0.0158009	ENSG00000109101	protein_coding	119.032	-1.41087	1.41087	2.65897	-2.65897	0.536761	2.62848	0.00857676	0.0508225	0	0	0	1	0	0
FOXN1	8456	-1.41087	0.0508225	Cell activation	INTS6-AS1	ENSG00000236778	antisense	185.76	-0.633542	0.633542	1.55137	-1.55137	0.220958	2.86725	0.00414058	0.0290531	ENSG00000109101	protein_coding	119.032	-1.41087	1.41087	2.65897	-2.65897	0.536761	2.62848	0.00857676	0.0508225	0	0	0	1	0	0
FOXN1	8456	-1.41087	0.0508225	Cell activation	LIPE-AS1	ENSG00000213904	antisense	59.5084	-0.655041	0.655041	1.57466	-1.57466	0.126321	5.18551	2.15e-07	6.17e-06	ENSG00000109101	protein_coding	119.032	-1.41087	1.41087	2.65897	-2.65897	0.536761	2.62848	0.00857676	0.0508225	0	0	0	1	0	0
FOXN1	8456	-1.41087	0.0508225	Cell activation	IL21R-AS1	ENSG00000259954	antisense	42.1421	-1.11215	1.11215	2.16168	-2.16168	0.397111	2.80061	0.00510053	0.0342791	ENSG00000109101	protein_coding	119.032	-1.41087	1.41087	2.65897	-2.65897	0.536761	2.62848	0.00857676	0.0508225	0	0	0	1	0	0
FOXN1	8456	-1.41087	0.0508225	Cell activation	GPC5-AS1	ENSG00000235984	antisense	2.22263	-2.77737	2.77737	6.85602	-6.85602	0.893763	3.1075	0.00188676	0.0159614	ENSG00000109101	protein_coding	119.032	-1.41087	1.41087	2.65897	-2.65897	0.536761	2.62848	0.00857676	0.0508225	0	0	0	1	0	0
FOXN1	8456	-1.41087	0.0508225	Cell activation	LINC01087	ENSG00000224559	lincRNA	24.6286	-1.60875	1.60875	3.04987	-3.04987	0.440713	3.65033	0.000261901	0.00317618	ENSG00000109101	protein_coding	119.032	-1.41087	1.41087	2.65897	-2.65897	0.536761	2.62848	0.00857676	0.0508225	0	0	0	1	0	0
FOXO3	2309	0.714263	0.0123032	Regulation of immune system process	ADAMTS9-AS2	ENSG00000241684	antisense	877.296	0.636862	0.636862	1.55494	1.55494	0.197534	-3.22406	0.00126385	0.0115565	ENSG00000118689	protein_coding	5112.58	0.714263	0.714263	1.64065	1.64065	0.22306	-3.20212	0.00136422	0.0123032	1	0	0	0	1	0
FOXO3	2309	0.714263	0.0123032	Regulation of immune system process	PCA3	ENSG00000225937	antisense	859.357	-2.27278	2.27278	4.83252	-4.83252	0.65072	3.49271	0.000478149	0.00521465	ENSG00000118689	protein_coding	5112.58	0.714263	0.714263	1.64065	1.64065	0.22306	-3.20212	0.00136422	0.0123032	1	0	0	0	0	0
FOXO3	2309	0.714263	0.0123032	Regulation of immune system process	PWRN1	ENSG00000259905	lincRNA	57.2908	1.55055	1.55055	2.92929	2.92929	0.604386	-2.56549	0.0103029	0.0580095	ENSG00000118689	protein_coding	5112.58	0.714263	0.714263	1.64065	1.64065	0.22306	-3.20212	0.00136422	0.0123032	0	0	0	1	0	0
FOXO3	2309	0.714263	0.0123032	Regulation of immune system process	AC084809.2	ENSG00000236377	lincRNA	2.22937	-2.33435	2.33435	5.04324	-5.04324	0.815407	2.8628	0.00419911	0.0294011	ENSG00000118689	protein_coding	5112.58	0.714263	0.714263	1.64065	1.64065	0.22306	-3.20212	0.00136422	0.0123032	1	0	0	1	0	0
FOXO3	2309	0.714263	0.0123032	Regulation of immune system process	XIST	ENSG00000229807	lincRNA	2.90168	-1.95296	1.95296	3.87169	-3.87169	0.821084	2.37852	0.0173823	0.0845962	ENSG00000118689	protein_coding	5112.58	0.714263	0.714263	1.64065	1.64065	0.22306	-3.20212	0.00136422	0.0123032	1	1	1	0	0	0
FOXO3	2309	0.714263	0.0123032	Regulation of immune system process	AC144831.1	ENSG00000261888	lincRNA	126.741	0.740416	0.740416	1.67066	1.67066	0.309023	-2.39599	0.0165757	0.0818579	ENSG00000118689	protein_coding	5112.58	0.714263	0.714263	1.64065	1.64065	0.22306	-3.20212	0.00136422	0.0123032	0	0	0	1	0	0
FOXO3	2309	0.714263	0.0123032	Regulation of immune system process	BACH1-AS1	ENSG00000232118	lincRNA	11.1971	1.10524	1.10524	2.15134	2.15134	0.457608	-2.41525	0.0157245	0.0786409	ENSG00000118689	protein_coding	5112.58	0.714263	0.714263	1.64065	1.64065	0.22306	-3.20212	0.00136422	0.0123032	0	0	0	1	0	0
FOXO3	2309	0.714263	0.0123032	Regulation of immune system process	SACS-AS1	ENSG00000229558	lincRNA	27.1793	1.13921	1.13921	2.2026	2.2026	0.450104	-2.53099	0.0113742	0.0621729	ENSG00000118689	protein_coding	5112.58	0.714263	0.714263	1.64065	1.64065	0.22306	-3.20212	0.00136422	0.0123032	1	0	0	0	0	0
FOXO3	2309	0.714263	0.0123032	Regulation of immune system process	SRGAP3-AS2	ENSG00000228723	antisense	1.05896	-2.30923	2.30923	4.9562	-4.9562	0.846588	2.72769	0.00637788	0.0408953	ENSG00000118689	protein_coding	5112.58	0.714263	0.714263	1.64065	1.64065	0.22306	-3.20212	0.00136422	0.0123032	1	0	0	0	0	0
FOXO3	2309	0.714263	0.0123032	Regulation of immune system process	LENG8-AS1	ENSG00000226696	antisense	20.5886	1.21768	1.21768	2.32572	2.32572	0.449178	-2.7109	0.00671014	0.0424166	ENSG00000118689	protein_coding	5112.58	0.714263	0.714263	1.64065	1.64065	0.22306	-3.20212	0.00136422	0.0123032	0	0	0	1	0	0
FOXO3	2309	0.714263	0.0123032	Regulation of immune system process	LINC00299	ENSG00000236790	lincRNA	25.7589	0.851164	0.851164	1.80396	1.80396	0.301847	-2.81986	0.00480451	0.0327645	ENSG00000118689	protein_coding	5112.58	0.714263	0.714263	1.64065	1.64065	0.22306	-3.20212	0.00136422	0.0123032	0	0	0	1	0	0
FOXO3	2309	0.714263	0.0123032	Regulation of immune system process	AC064834.1	ENSG00000271893	lincRNA	5.43927	2.35091	2.35091	5.10147	5.10147	0.826982	-2.84276	0.00447242	0.0309386	ENSG00000118689	protein_coding	5112.58	0.714263	0.714263	1.64065	1.64065	0.22306	-3.20212	0.00136422	0.0123032	0	0	0	1	0	0
FOXO3	2309	0.714263	0.0123032	Regulation of immune system process	SLC8A1-AS1	ENSG00000227028	antisense	10.7776	1.12078	1.12078	2.17465	2.17465	0.325052	-3.44801	0.000564727	0.00598032	ENSG00000118689	protein_coding	5112.58	0.714263	0.714263	1.64065	1.64065	0.22306	-3.20212	0.00136422	0.0123032	1	0	1	0	0	0
FOXO3	2309	0.714263	0.0123032	Regulation of immune system process	LINC01087	ENSG00000224559	lincRNA	24.6286	-1.60875	1.60875	3.04987	-3.04987	0.440713	3.65033	0.000261901	0.00317618	ENSG00000118689	protein_coding	5112.58	0.714263	0.714263	1.64065	1.64065	0.22306	-3.20212	0.00136422	0.0123032	0	0	0	1	0	0
FOXO3	2309	0.714263	0.0123032	Regulation of immune system process	AC098617.1	ENSG00000233766	antisense	59.9026	2.28831	2.28831	4.88485	4.88485	0.568903	-4.02233	5.76e-05	0.000887943	ENSG00000118689	protein_coding	5112.58	0.714263	0.714263	1.64065	1.64065	0.22306	-3.20212	0.00136422	0.0123032	0	0	0	1	0	0
FOXO3	2309	0.714263	0.0123032	Regulation of immune system process	MRPL23-AS1	ENSG00000226416	antisense	37.4291	1.54795	1.54795	2.92402	2.92402	0.310507	-4.98524	6.19e-07	1.62e-05	ENSG00000118689	protein_coding	5112.58	0.714263	0.714263	1.64065	1.64065	0.22306	-3.20212	0.00136422	0.0123032	1	0	0	0	0	0
FOXO3	2309	0.714263	0.0123032	Regulation of immune system process	IL21R-AS1	ENSG00000259954	antisense	42.1421	-1.11215	1.11215	2.16168	-2.16168	0.397111	2.80061	0.00510053	0.0342791	ENSG00000118689	protein_coding	5112.58	0.714263	0.714263	1.64065	1.64065	0.22306	-3.20212	0.00136422	0.0123032	0	0	0	1	0	0
FOXO3	2309	0.714263	0.0123032	Regulation of immune system process	ZNF252P-AS1	ENSG00000255559	antisense	143.977	-1.00679	1.00679	2.00943	-2.00943	0.328602	3.06385	0.00218507	0.0178055	ENSG00000118689	protein_coding	5112.58	0.714263	0.714263	1.64065	1.64065	0.22306	-3.20212	0.00136422	0.0123032	0	1	0	1	0	0
FOXO3	2309	0.714263	0.0123032	Regulation of immune system process	LINC01001	ENSG00000230724	lincRNA	58.4377	2.82524	2.82524	7.08732	7.08732	0.475376	-5.94317	2.8e-09	1.14e-07	ENSG00000118689	protein_coding	5112.58	0.714263	0.714263	1.64065	1.64065	0.22306	-3.20212	0.00136422	0.0123032	0	1	0	0	0	0
FOXO3	2309	0.714263	0.0123032	Regulation of immune system process	LINC00426	ENSG00000238121	lincRNA	86.2466	0.845423	0.845423	1.79679	1.79679	0.287052	-2.94519	0.00322752	0.0240979	ENSG00000118689	protein_coding	5112.58	0.714263	0.714263	1.64065	1.64065	0.22306	-3.20212	0.00136422	0.0123032	0	0	0	1	0	0
FOXO3	2309	0.714263	0.0123032	Regulation of immune system process	LINC00115	ENSG00000225880	lincRNA	165.078	0.713522	0.713522	1.6398	1.6398	0.184414	-3.86912	0.000109228	0.00153343	ENSG00000118689	protein_coding	5112.58	0.714263	0.714263	1.64065	1.64065	0.22306	-3.20212	0.00136422	0.0123032	1	0	0	0	0	0
FOXO3	2309	0.714263	0.0123032	Regulation of immune system process	AC104699.1	ENSG00000224220	antisense	3.87727	1.49335	1.49335	2.81542	2.81542	0.548388	-2.72316	0.00646604	0.0412777	ENSG00000118689	protein_coding	5112.58	0.714263	0.714263	1.64065	1.64065	0.22306	-3.20212	0.00136422	0.0123032	0	0	0	1	0	0
FOXO3	2309	0.714263	0.0123032	positive regulation of immune system process	ADAMTS9-AS2	ENSG00000241684	antisense	877.296	0.636862	0.636862	1.55494	1.55494	0.197534	-3.22406	0.00126385	0.0115565	ENSG00000118689	protein_coding	5112.58	0.714263	0.714263	1.64065	1.64065	0.22306	-3.20212	0.00136422	0.0123032	1	0	0	0	1	0
FOXO3	2309	0.714263	0.0123032	positive regulation of immune system process	PCA3	ENSG00000225937	antisense	859.357	-2.27278	2.27278	4.83252	-4.83252	0.65072	3.49271	0.000478149	0.00521465	ENSG00000118689	protein_coding	5112.58	0.714263	0.714263	1.64065	1.64065	0.22306	-3.20212	0.00136422	0.0123032	1	0	0	0	0	0
FOXO3	2309	0.714263	0.0123032	positive regulation of immune system process	PWRN1	ENSG00000259905	lincRNA	57.2908	1.55055	1.55055	2.92929	2.92929	0.604386	-2.56549	0.0103029	0.0580095	ENSG00000118689	protein_coding	5112.58	0.714263	0.714263	1.64065	1.64065	0.22306	-3.20212	0.00136422	0.0123032	0	0	0	1	0	0
FOXO3	2309	0.714263	0.0123032	positive regulation of immune system process	AC084809.2	ENSG00000236377	lincRNA	2.22937	-2.33435	2.33435	5.04324	-5.04324	0.815407	2.8628	0.00419911	0.0294011	ENSG00000118689	protein_coding	5112.58	0.714263	0.714263	1.64065	1.64065	0.22306	-3.20212	0.00136422	0.0123032	1	0	0	1	0	0
FOXO3	2309	0.714263	0.0123032	positive regulation of immune system process	XIST	ENSG00000229807	lincRNA	2.90168	-1.95296	1.95296	3.87169	-3.87169	0.821084	2.37852	0.0173823	0.0845962	ENSG00000118689	protein_coding	5112.58	0.714263	0.714263	1.64065	1.64065	0.22306	-3.20212	0.00136422	0.0123032	1	1	1	0	0	0
FOXO3	2309	0.714263	0.0123032	positive regulation of immune system process	AC144831.1	ENSG00000261888	lincRNA	126.741	0.740416	0.740416	1.67066	1.67066	0.309023	-2.39599	0.0165757	0.0818579	ENSG00000118689	protein_coding	5112.58	0.714263	0.714263	1.64065	1.64065	0.22306	-3.20212	0.00136422	0.0123032	0	0	0	1	0	0
FOXO3	2309	0.714263	0.0123032	positive regulation of immune system process	BACH1-AS1	ENSG00000232118	lincRNA	11.1971	1.10524	1.10524	2.15134	2.15134	0.457608	-2.41525	0.0157245	0.0786409	ENSG00000118689	protein_coding	5112.58	0.714263	0.714263	1.64065	1.64065	0.22306	-3.20212	0.00136422	0.0123032	0	0	0	1	0	0
FOXO3	2309	0.714263	0.0123032	positive regulation of immune system process	SACS-AS1	ENSG00000229558	lincRNA	27.1793	1.13921	1.13921	2.2026	2.2026	0.450104	-2.53099	0.0113742	0.0621729	ENSG00000118689	protein_coding	5112.58	0.714263	0.714263	1.64065	1.64065	0.22306	-3.20212	0.00136422	0.0123032	1	0	0	0	0	0
FOXO3	2309	0.714263	0.0123032	positive regulation of immune system process	SRGAP3-AS2	ENSG00000228723	antisense	1.05896	-2.30923	2.30923	4.9562	-4.9562	0.846588	2.72769	0.00637788	0.0408953	ENSG00000118689	protein_coding	5112.58	0.714263	0.714263	1.64065	1.64065	0.22306	-3.20212	0.00136422	0.0123032	1	0	0	0	0	0
FOXO3	2309	0.714263	0.0123032	positive regulation of immune system process	LENG8-AS1	ENSG00000226696	antisense	20.5886	1.21768	1.21768	2.32572	2.32572	0.449178	-2.7109	0.00671014	0.0424166	ENSG00000118689	protein_coding	5112.58	0.714263	0.714263	1.64065	1.64065	0.22306	-3.20212	0.00136422	0.0123032	0	0	0	1	0	0
FOXO3	2309	0.714263	0.0123032	positive regulation of immune system process	LINC00299	ENSG00000236790	lincRNA	25.7589	0.851164	0.851164	1.80396	1.80396	0.301847	-2.81986	0.00480451	0.0327645	ENSG00000118689	protein_coding	5112.58	0.714263	0.714263	1.64065	1.64065	0.22306	-3.20212	0.00136422	0.0123032	0	0	0	1	0	0
FOXO3	2309	0.714263	0.0123032	positive regulation of immune system process	AC064834.1	ENSG00000271893	lincRNA	5.43927	2.35091	2.35091	5.10147	5.10147	0.826982	-2.84276	0.00447242	0.0309386	ENSG00000118689	protein_coding	5112.58	0.714263	0.714263	1.64065	1.64065	0.22306	-3.20212	0.00136422	0.0123032	0	0	0	1	0	0
FOXO3	2309	0.714263	0.0123032	positive regulation of immune system process	SLC8A1-AS1	ENSG00000227028	antisense	10.7776	1.12078	1.12078	2.17465	2.17465	0.325052	-3.44801	0.000564727	0.00598032	ENSG00000118689	protein_coding	5112.58	0.714263	0.714263	1.64065	1.64065	0.22306	-3.20212	0.00136422	0.0123032	1	0	1	0	0	0
FOXO3	2309	0.714263	0.0123032	positive regulation of immune system process	LINC01087	ENSG00000224559	lincRNA	24.6286	-1.60875	1.60875	3.04987	-3.04987	0.440713	3.65033	0.000261901	0.00317618	ENSG00000118689	protein_coding	5112.58	0.714263	0.714263	1.64065	1.64065	0.22306	-3.20212	0.00136422	0.0123032	0	0	0	1	0	0
FOXO3	2309	0.714263	0.0123032	positive regulation of immune system process	AC098617.1	ENSG00000233766	antisense	59.9026	2.28831	2.28831	4.88485	4.88485	0.568903	-4.02233	5.76e-05	0.000887943	ENSG00000118689	protein_coding	5112.58	0.714263	0.714263	1.64065	1.64065	0.22306	-3.20212	0.00136422	0.0123032	0	0	0	1	0	0
FOXO3	2309	0.714263	0.0123032	positive regulation of immune system process	MRPL23-AS1	ENSG00000226416	antisense	37.4291	1.54795	1.54795	2.92402	2.92402	0.310507	-4.98524	6.19e-07	1.62e-05	ENSG00000118689	protein_coding	5112.58	0.714263	0.714263	1.64065	1.64065	0.22306	-3.20212	0.00136422	0.0123032	1	0	0	0	0	0
FOXO3	2309	0.714263	0.0123032	positive regulation of immune system process	IL21R-AS1	ENSG00000259954	antisense	42.1421	-1.11215	1.11215	2.16168	-2.16168	0.397111	2.80061	0.00510053	0.0342791	ENSG00000118689	protein_coding	5112.58	0.714263	0.714263	1.64065	1.64065	0.22306	-3.20212	0.00136422	0.0123032	0	0	0	1	0	0
FOXO3	2309	0.714263	0.0123032	positive regulation of immune system process	ZNF252P-AS1	ENSG00000255559	antisense	143.977	-1.00679	1.00679	2.00943	-2.00943	0.328602	3.06385	0.00218507	0.0178055	ENSG00000118689	protein_coding	5112.58	0.714263	0.714263	1.64065	1.64065	0.22306	-3.20212	0.00136422	0.0123032	0	1	0	1	0	0
FOXO3	2309	0.714263	0.0123032	positive regulation of immune system process	LINC01001	ENSG00000230724	lincRNA	58.4377	2.82524	2.82524	7.08732	7.08732	0.475376	-5.94317	2.8e-09	1.14e-07	ENSG00000118689	protein_coding	5112.58	0.714263	0.714263	1.64065	1.64065	0.22306	-3.20212	0.00136422	0.0123032	0	1	0	0	0	0
FOXO3	2309	0.714263	0.0123032	positive regulation of immune system process	LINC00426	ENSG00000238121	lincRNA	86.2466	0.845423	0.845423	1.79679	1.79679	0.287052	-2.94519	0.00322752	0.0240979	ENSG00000118689	protein_coding	5112.58	0.714263	0.714263	1.64065	1.64065	0.22306	-3.20212	0.00136422	0.0123032	0	0	0	1	0	0
FOXO3	2309	0.714263	0.0123032	positive regulation of immune system process	LINC00115	ENSG00000225880	lincRNA	165.078	0.713522	0.713522	1.6398	1.6398	0.184414	-3.86912	0.000109228	0.00153343	ENSG00000118689	protein_coding	5112.58	0.714263	0.714263	1.64065	1.64065	0.22306	-3.20212	0.00136422	0.0123032	1	0	0	0	0	0
FOXO3	2309	0.714263	0.0123032	positive regulation of immune system process	AC104699.1	ENSG00000224220	antisense	3.87727	1.49335	1.49335	2.81542	2.81542	0.548388	-2.72316	0.00646604	0.0412777	ENSG00000118689	protein_coding	5112.58	0.714263	0.714263	1.64065	1.64065	0.22306	-3.20212	0.00136422	0.0123032	0	0	0	1	0	0
FPR1	2357	1.58864	0.0199775	Leukocyte activation	LINC00863	ENSG00000224914	bidirectional_promoter_lncRNA	161.503	1.18658	1.18658	2.27613	2.27613	0.157371	-7.54001	4.7e-14	4.95e-12	ENSG00000171051	protein_coding	395.97	1.58864	1.58864	3.00766	3.00766	0.526275	-3.01865	0.00253907	0.0199775	1	0	1	0	0	0
FPR1	2357	1.58864	0.0199775	Leukocyte activation	HCG18	ENSG00000231074	antisense	75.416	1.5455	1.5455	2.91906	2.91906	0.210723	-7.33429	2.23e-13	2.04e-11	ENSG00000171051	protein_coding	395.97	1.58864	1.58864	3.00766	3.00766	0.526275	-3.01865	0.00253907	0.0199775	0	0	1	0	0	0
FPR1	2357	1.58864	0.0199775	Cell activation	LINC00863	ENSG00000224914	bidirectional_promoter_lncRNA	161.503	1.18658	1.18658	2.27613	2.27613	0.157371	-7.54001	4.7e-14	4.95e-12	ENSG00000171051	protein_coding	395.97	1.58864	1.58864	3.00766	3.00766	0.526275	-3.01865	0.00253907	0.0199775	1	0	1	0	0	0
FPR1	2357	1.58864	0.0199775	Cell activation	HCG18	ENSG00000231074	antisense	75.416	1.5455	1.5455	2.91906	2.91906	0.210723	-7.33429	2.23e-13	2.04e-11	ENSG00000171051	protein_coding	395.97	1.58864	1.58864	3.00766	3.00766	0.526275	-3.01865	0.00253907	0.0199775	0	0	1	0	0	0
FPR1	2357	1.58864	0.0199775	Immune response	LINC00863	ENSG00000224914	bidirectional_promoter_lncRNA	161.503	1.18658	1.18658	2.27613	2.27613	0.157371	-7.54001	4.7e-14	4.95e-12	ENSG00000171051	protein_coding	395.97	1.58864	1.58864	3.00766	3.00766	0.526275	-3.01865	0.00253907	0.0199775	1	0	1	0	0	0
FPR1	2357	1.58864	0.0199775	Immune response	HCG18	ENSG00000231074	antisense	75.416	1.5455	1.5455	2.91906	2.91906	0.210723	-7.33429	2.23e-13	2.04e-11	ENSG00000171051	protein_coding	395.97	1.58864	1.58864	3.00766	3.00766	0.526275	-3.01865	0.00253907	0.0199775	0	0	1	0	0	0
FPR2	2358	1.80721	0.033023	Cell activation	LENG8-AS1	ENSG00000226696	antisense	20.5886	1.21768	1.21768	2.32572	2.32572	0.449178	-2.7109	0.00671014	0.0424166	ENSG00000171049	protein_coding	53.3846	1.80721	1.80721	3.49965	3.49965	0.641614	-2.81667	0.00485246	0.033023	0	0	1	0	0	0
FPR2	2358	1.80721	0.033023	Cell activation	OR2A1-AS1	ENSG00000244479	antisense	24.5022	1.09483	1.09483	2.13588	2.13588	0.418163	-2.6182	0.00883951	0.0519623	ENSG00000171049	protein_coding	53.3846	1.80721	1.80721	3.49965	3.49965	0.641614	-2.81667	0.00485246	0.033023	0	0	1	0	0	0
FPR2	2358	1.80721	0.033023	Immune response	LENG8-AS1	ENSG00000226696	antisense	20.5886	1.21768	1.21768	2.32572	2.32572	0.449178	-2.7109	0.00671014	0.0424166	ENSG00000171049	protein_coding	53.3846	1.80721	1.80721	3.49965	3.49965	0.641614	-2.81667	0.00485246	0.033023	0	0	1	0	0	0
FPR2	2358	1.80721	0.033023	Immune response	OR2A1-AS1	ENSG00000244479	antisense	24.5022	1.09483	1.09483	2.13588	2.13588	0.418163	-2.6182	0.00883951	0.0519623	ENSG00000171049	protein_coding	53.3846	1.80721	1.80721	3.49965	3.49965	0.641614	-2.81667	0.00485246	0.033023	0	0	1	0	0	0
FPR2	2358	1.80721	0.033023	positive regulation of immune system process	LENG8-AS1	ENSG00000226696	antisense	20.5886	1.21768	1.21768	2.32572	2.32572	0.449178	-2.7109	0.00671014	0.0424166	ENSG00000171049	protein_coding	53.3846	1.80721	1.80721	3.49965	3.49965	0.641614	-2.81667	0.00485246	0.033023	0	0	1	0	0	0
FPR2	2358	1.80721	0.033023	positive regulation of immune system process	OR2A1-AS1	ENSG00000244479	antisense	24.5022	1.09483	1.09483	2.13588	2.13588	0.418163	-2.6182	0.00883951	0.0519623	ENSG00000171049	protein_coding	53.3846	1.80721	1.80721	3.49965	3.49965	0.641614	-2.81667	0.00485246	0.033023	0	0	1	0	0	0
FPR2	2358	1.80721	0.033023	Regulation of immune system process	LENG8-AS1	ENSG00000226696	antisense	20.5886	1.21768	1.21768	2.32572	2.32572	0.449178	-2.7109	0.00671014	0.0424166	ENSG00000171049	protein_coding	53.3846	1.80721	1.80721	3.49965	3.49965	0.641614	-2.81667	0.00485246	0.033023	0	0	1	0	0	0
FPR2	2358	1.80721	0.033023	Regulation of immune system process	OR2A1-AS1	ENSG00000244479	antisense	24.5022	1.09483	1.09483	2.13588	2.13588	0.418163	-2.6182	0.00883951	0.0519623	ENSG00000171049	protein_coding	53.3846	1.80721	1.80721	3.49965	3.49965	0.641614	-2.81667	0.00485246	0.033023	0	0	1	0	0	0
FPR2	2358	1.80721	0.033023	Leukocyte activation	LENG8-AS1	ENSG00000226696	antisense	20.5886	1.21768	1.21768	2.32572	2.32572	0.449178	-2.7109	0.00671014	0.0424166	ENSG00000171049	protein_coding	53.3846	1.80721	1.80721	3.49965	3.49965	0.641614	-2.81667	0.00485246	0.033023	0	0	1	0	0	0
FPR2	2358	1.80721	0.033023	Leukocyte activation	OR2A1-AS1	ENSG00000244479	antisense	24.5022	1.09483	1.09483	2.13588	2.13588	0.418163	-2.6182	0.00883951	0.0519623	ENSG00000171049	protein_coding	53.3846	1.80721	1.80721	3.49965	3.49965	0.641614	-2.81667	0.00485246	0.033023	0	0	1	0	0	0
FSTL3	10272	0.922906	0.0940011	Regulation of immune system process	XIST	ENSG00000229807	lincRNA	2.90168	-1.95296	1.95296	3.87169	-3.87169	0.821084	2.37852	0.0173823	0.0845962	ENSG00000070404	protein_coding	4661.44	0.922906	0.922906	1.89593	1.89593	0.397693	-2.32065	0.0203057	0.0940011	0	1	0	0	0	0
FSTL3	10272	0.922906	0.0940011	Regulation of immune system process	EZR-AS1	ENSG00000233893	antisense	3.88252	1.29286	1.29286	2.45014	2.45014	0.494423	-2.61489	0.00892554	0.052298	ENSG00000070404	protein_coding	4661.44	0.922906	0.922906	1.89593	1.89593	0.397693	-2.32065	0.0203057	0.0940011	1	0	0	0	0	0
FYN	2534	0.62035	0.0548642	positive regulation of immune system process	AC064834.1	ENSG00000271893	lincRNA	5.43927	2.35091	2.35091	5.10147	5.10147	0.826982	-2.84276	0.00447242	0.0309386	ENSG00000010810	protein_coding	1303.14	0.62035	0.62035	1.53725	1.53725	0.239262	-2.59276	0.00952084	0.0548642	1	0	0	0	0	0
FYN	2534	0.62035	0.0548642	positive regulation of immune system process	AC098617.1	ENSG00000233766	antisense	59.9026	2.28831	2.28831	4.88485	4.88485	0.568903	-4.02233	5.76e-05	0.000887943	ENSG00000010810	protein_coding	1303.14	0.62035	0.62035	1.53725	1.53725	0.239262	-2.59276	0.00952084	0.0548642	0	1	0	0	0	0
FYN	2534	0.62035	0.0548642	Regulation of immune system process	AC064834.1	ENSG00000271893	lincRNA	5.43927	2.35091	2.35091	5.10147	5.10147	0.826982	-2.84276	0.00447242	0.0309386	ENSG00000010810	protein_coding	1303.14	0.62035	0.62035	1.53725	1.53725	0.239262	-2.59276	0.00952084	0.0548642	1	0	0	0	0	0
FYN	2534	0.62035	0.0548642	Regulation of immune system process	AC098617.1	ENSG00000233766	antisense	59.9026	2.28831	2.28831	4.88485	4.88485	0.568903	-4.02233	5.76e-05	0.000887943	ENSG00000010810	protein_coding	1303.14	0.62035	0.62035	1.53725	1.53725	0.239262	-2.59276	0.00952084	0.0548642	0	1	0	0	0	0
FYN	2534	0.62035	0.0548642	Cell activation	AC064834.1	ENSG00000271893	lincRNA	5.43927	2.35091	2.35091	5.10147	5.10147	0.826982	-2.84276	0.00447242	0.0309386	ENSG00000010810	protein_coding	1303.14	0.62035	0.62035	1.53725	1.53725	0.239262	-2.59276	0.00952084	0.0548642	1	0	0	0	0	0
FYN	2534	0.62035	0.0548642	Cell activation	AC098617.1	ENSG00000233766	antisense	59.9026	2.28831	2.28831	4.88485	4.88485	0.568903	-4.02233	5.76e-05	0.000887943	ENSG00000010810	protein_coding	1303.14	0.62035	0.62035	1.53725	1.53725	0.239262	-2.59276	0.00952084	0.0548642	0	1	0	0	0	0
FYN	2534	0.62035	0.0548642	Leukocyte activation	AC064834.1	ENSG00000271893	lincRNA	5.43927	2.35091	2.35091	5.10147	5.10147	0.826982	-2.84276	0.00447242	0.0309386	ENSG00000010810	protein_coding	1303.14	0.62035	0.62035	1.53725	1.53725	0.239262	-2.59276	0.00952084	0.0548642	1	0	0	0	0	0
FYN	2534	0.62035	0.0548642	Leukocyte activation	AC098617.1	ENSG00000233766	antisense	59.9026	2.28831	2.28831	4.88485	4.88485	0.568903	-4.02233	5.76e-05	0.000887943	ENSG00000010810	protein_coding	1303.14	0.62035	0.62035	1.53725	1.53725	0.239262	-2.59276	0.00952084	0.0548642	0	1	0	0	0	0
FYN	2534	0.62035	0.0548642	Immune response	AC064834.1	ENSG00000271893	lincRNA	5.43927	2.35091	2.35091	5.10147	5.10147	0.826982	-2.84276	0.00447242	0.0309386	ENSG00000010810	protein_coding	1303.14	0.62035	0.62035	1.53725	1.53725	0.239262	-2.59276	0.00952084	0.0548642	1	0	0	0	0	0
FYN	2534	0.62035	0.0548642	Immune response	AC098617.1	ENSG00000233766	antisense	59.9026	2.28831	2.28831	4.88485	4.88485	0.568903	-4.02233	5.76e-05	0.000887943	ENSG00000010810	protein_coding	1303.14	0.62035	0.62035	1.53725	1.53725	0.239262	-2.59276	0.00952084	0.0548642	0	1	0	0	0	0
GABPA	2551	0.826942	4.6e-06	Regulation of immune system process	LINC00494	ENSG00000235621	lincRNA	25.1863	1.34565	1.34565	2.54145	2.54145	0.510734	-2.63474	0.0084201	0.0501737	ENSG00000154727	protein_coding	1273.45	0.826942	0.826942	1.77392	1.77392	0.157669	-5.2448	1.56e-07	4.6e-06	1	0	1	0	0	0
GABPA	2551	0.826942	4.6e-06	Regulation of immune system process	LINC01001	ENSG00000230724	lincRNA	58.4377	2.82524	2.82524	7.08732	7.08732	0.475376	-5.94317	2.8e-09	1.14e-07	ENSG00000154727	protein_coding	1273.45	0.826942	0.826942	1.77392	1.77392	0.157669	-5.2448	1.56e-07	4.6e-06	0	1	0	0	0	0
GABPA	2551	0.826942	4.6e-06	Regulation of immune system process	IL21R-AS1	ENSG00000259954	antisense	42.1421	-1.11215	1.11215	2.16168	-2.16168	0.397111	2.80061	0.00510053	0.0342791	ENSG00000154727	protein_coding	1273.45	0.826942	0.826942	1.77392	1.77392	0.157669	-5.2448	1.56e-07	4.6e-06	0	1	0	0	0	0
GABPA	2551	0.826942	4.6e-06	Regulation of immune system process	OR2A1-AS1	ENSG00000244479	antisense	24.5022	1.09483	1.09483	2.13588	2.13588	0.418163	-2.6182	0.00883951	0.0519623	ENSG00000154727	protein_coding	1273.45	0.826942	0.826942	1.77392	1.77392	0.157669	-5.2448	1.56e-07	4.6e-06	1	0	0	0	0	0
GABPA	2551	0.826942	4.6e-06	Regulation of immune system process	EZR-AS1	ENSG00000233893	antisense	3.88252	1.29286	1.29286	2.45014	2.45014	0.494423	-2.61489	0.00892554	0.052298	ENSG00000154727	protein_coding	1273.45	0.826942	0.826942	1.77392	1.77392	0.157669	-5.2448	1.56e-07	4.6e-06	0	0	0	1	0	0
GABPA	2551	0.826942	4.6e-06	Regulation of immune system process	PWRN1	ENSG00000259905	lincRNA	57.2908	1.55055	1.55055	2.92929	2.92929	0.604386	-2.56549	0.0103029	0.0580095	ENSG00000154727	protein_coding	1273.45	0.826942	0.826942	1.77392	1.77392	0.157669	-5.2448	1.56e-07	4.6e-06	0	0	0	1	0	0
GABPA	2551	0.826942	4.6e-06	Regulation of immune system process	XIST	ENSG00000229807	lincRNA	2.90168	-1.95296	1.95296	3.87169	-3.87169	0.821084	2.37852	0.0173823	0.0845962	ENSG00000154727	protein_coding	1273.45	0.826942	0.826942	1.77392	1.77392	0.157669	-5.2448	1.56e-07	4.6e-06	0	0	1	0	0	0
GABPA	2551	0.826942	4.6e-06	Regulation of immune system process	AC064834.1	ENSG00000271893	lincRNA	5.43927	2.35091	2.35091	5.10147	5.10147	0.826982	-2.84276	0.00447242	0.0309386	ENSG00000154727	protein_coding	1273.45	0.826942	0.826942	1.77392	1.77392	0.157669	-5.2448	1.56e-07	4.6e-06	1	0	0	0	0	0
GABPA	2551	0.826942	4.6e-06	Regulation of immune system process	AC144831.1	ENSG00000261888	lincRNA	126.741	0.740416	0.740416	1.67066	1.67066	0.309023	-2.39599	0.0165757	0.0818579	ENSG00000154727	protein_coding	1273.45	0.826942	0.826942	1.77392	1.77392	0.157669	-5.2448	1.56e-07	4.6e-06	0	0	1	1	0	0
GABPA	2551	0.826942	4.6e-06	Regulation of immune system process	LINC00958	ENSG00000251381	lincRNA	68.2808	-1.46313	1.46313	2.75706	-2.75706	0.514988	2.84109	0.0044959	0.0310345	ENSG00000154727	protein_coding	1273.45	0.826942	0.826942	1.77392	1.77392	0.157669	-5.2448	1.56e-07	4.6e-06	0	0	0	1	0	0
GABPA	2551	0.826942	4.6e-06	Regulation of immune system process	INTS6-AS1	ENSG00000236778	antisense	185.76	-0.633542	0.633542	1.55137	-1.55137	0.220958	2.86725	0.00414058	0.0290531	ENSG00000154727	protein_coding	1273.45	0.826942	0.826942	1.77392	1.77392	0.157669	-5.2448	1.56e-07	4.6e-06	0	0	0	1	0	0
GABPA	2551	0.826942	4.6e-06	Regulation of immune system process	ZNF252P-AS1	ENSG00000255559	antisense	143.977	-1.00679	1.00679	2.00943	-2.00943	0.328602	3.06385	0.00218507	0.0178055	ENSG00000154727	protein_coding	1273.45	0.826942	0.826942	1.77392	1.77392	0.157669	-5.2448	1.56e-07	4.6e-06	0	0	0	1	0	0
GABPA	2551	0.826942	4.6e-06	Regulation of immune system process	AC005863.1	ENSG00000205325	lincRNA	1.00636	2.69129	2.69129	6.45891	6.45891	0.842102	-3.19592	0.00139387	0.0125299	ENSG00000154727	protein_coding	1273.45	0.826942	0.826942	1.77392	1.77392	0.157669	-5.2448	1.56e-07	4.6e-06	0	0	0	1	0	0
GABPA	2551	0.826942	4.6e-06	Regulation of immune system process	SRGAP3-AS2	ENSG00000228723	antisense	1.05896	-2.30923	2.30923	4.9562	-4.9562	0.846588	2.72769	0.00637788	0.0408953	ENSG00000154727	protein_coding	1273.45	0.826942	0.826942	1.77392	1.77392	0.157669	-5.2448	1.56e-07	4.6e-06	0	0	0	1	0	0
GATA3	2625	-0.810344	0.0692606	Regulation of immune system process	OR2A1-AS1	ENSG00000244479	antisense	24.5022	1.09483	1.09483	2.13588	2.13588	0.418163	-2.6182	0.00883951	0.0519623	ENSG00000107485	protein_coding	1073.26	-0.810344	0.810344	1.75363	-1.75363	0.326743	2.48007	0.0131357	0.0692606	0	0	0	1	0	0
GATA3	2625	-0.810344	0.0692606	Regulation of immune system process	AC008269.2	ENSG00000260171	lincRNA	2.20051	1.42983	1.42983	2.69414	2.69414	0.555808	-2.57252	0.0100962	0.0572017	ENSG00000107485	protein_coding	1073.26	-0.810344	0.810344	1.75363	-1.75363	0.326743	2.48007	0.0131357	0.0692606	0	0	0	1	0	0
GATA3	2625	-0.810344	0.0692606	Regulation of immune system process	AC021224.1	ENSG00000262477	lincRNA	1.62397	-2.24943	2.24943	4.75496	-4.75496	0.737355	3.05068	0.00228325	0.0183982	ENSG00000107485	protein_coding	1073.26	-0.810344	0.810344	1.75363	-1.75363	0.326743	2.48007	0.0131357	0.0692606	0	0	0	1	0	0
GATA3	2625	-0.810344	0.0692606	Regulation of immune system process	LINC01001	ENSG00000230724	lincRNA	58.4377	2.82524	2.82524	7.08732	7.08732	0.475376	-5.94317	2.8e-09	1.14e-07	ENSG00000107485	protein_coding	1073.26	-0.810344	0.810344	1.75363	-1.75363	0.326743	2.48007	0.0131357	0.0692606	0	0	0	1	0	0
GATA3	2625	-0.810344	0.0692606	Regulation of immune system process	LINC00539	ENSG00000224429	lincRNA	46.0381	1.18903	1.18903	2.27999	2.27999	0.115359	-10.3072	6.54e-25	5.25e-22	ENSG00000107485	protein_coding	1073.26	-0.810344	0.810344	1.75363	-1.75363	0.326743	2.48007	0.0131357	0.0692606	0	0	0	1	0	0
GATA3	2625	-0.810344	0.0692606	Regulation of immune system process	RFPL1S	ENSG00000225465	antisense	112.286	-1.3292	1.3292	2.51264	-2.51264	0.392941	3.3827	0.000717758	0.00726883	ENSG00000107485	protein_coding	1073.26	-0.810344	0.810344	1.75363	-1.75363	0.326743	2.48007	0.0131357	0.0692606	0	0	1	0	0	0
GATA3	2625	-0.810344	0.0692606	Regulation of immune system process	AC098617.1	ENSG00000233766	antisense	59.9026	2.28831	2.28831	4.88485	4.88485	0.568903	-4.02233	5.76e-05	0.000887943	ENSG00000107485	protein_coding	1073.26	-0.810344	0.810344	1.75363	-1.75363	0.326743	2.48007	0.0131357	0.0692606	0	0	0	1	0	0
GATA3	2625	-0.810344	0.0692606	Regulation of immune system process	HCG18	ENSG00000231074	antisense	75.416	1.5455	1.5455	2.91906	2.91906	0.210723	-7.33429	2.23e-13	2.04e-11	ENSG00000107485	protein_coding	1073.26	-0.810344	0.810344	1.75363	-1.75363	0.326743	2.48007	0.0131357	0.0692606	0	0	0	1	0	0
GATA3	2625	-0.810344	0.0692606	Regulation of immune system process	PCCA-AS1	ENSG00000234650	antisense	9.3236	1.07906	1.07906	2.11267	2.11267	0.321864	-3.35254	0.000800723	0.00796332	ENSG00000107485	protein_coding	1073.26	-0.810344	0.810344	1.75363	-1.75363	0.326743	2.48007	0.0131357	0.0692606	0	0	0	1	0	0
GATA3	2625	-0.810344	0.0692606	Regulation of immune system process	ALG13-AS1	ENSG00000229487	antisense	21.5227	0.853174	0.853174	1.80647	1.80647	0.262392	-3.25152	0.00114788	0.010655	ENSG00000107485	protein_coding	1073.26	-0.810344	0.810344	1.75363	-1.75363	0.326743	2.48007	0.0131357	0.0692606	0	0	0	1	0	0
GATA3	2625	-0.810344	0.0692606	Regulation of immune system process	LINC00863	ENSG00000224914	bidirectional_promoter_lncRNA	161.503	1.18658	1.18658	2.27613	2.27613	0.157371	-7.54001	4.7e-14	4.95e-12	ENSG00000107485	protein_coding	1073.26	-0.810344	0.810344	1.75363	-1.75363	0.326743	2.48007	0.0131357	0.0692606	0	0	0	1	0	0
GATA3	2625	-0.810344	0.0692606	Regulation of immune system process	LENG8-AS1	ENSG00000226696	antisense	20.5886	1.21768	1.21768	2.32572	2.32572	0.449178	-2.7109	0.00671014	0.0424166	ENSG00000107485	protein_coding	1073.26	-0.810344	0.810344	1.75363	-1.75363	0.326743	2.48007	0.0131357	0.0692606	0	0	0	1	0	0
GATA3	2625	-0.810344	0.0692606	Regulation of immune system process	DCUN1D2-AS	ENSG00000233613	antisense	14.6877	1.10235	1.10235	2.14704	2.14704	0.252301	-4.36918	1.25e-05	0.000233624	ENSG00000107485	protein_coding	1073.26	-0.810344	0.810344	1.75363	-1.75363	0.326743	2.48007	0.0131357	0.0692606	0	0	0	1	0	0
GATA3	2625	-0.810344	0.0692606	Regulation of immune system process	TXNDC12-AS1	ENSG00000228369	antisense	2.45958	1.26684	1.26684	2.40634	2.40634	0.481749	-2.62966	0.00854694	0.0507206	ENSG00000107485	protein_coding	1073.26	-0.810344	0.810344	1.75363	-1.75363	0.326743	2.48007	0.0131357	0.0692606	0	0	0	1	0	0
GATA3	2625	-0.810344	0.0692606	Regulation of immune system process	XIST	ENSG00000229807	lincRNA	2.90168	-1.95296	1.95296	3.87169	-3.87169	0.821084	2.37852	0.0173823	0.0845962	ENSG00000107485	protein_coding	1073.26	-0.810344	0.810344	1.75363	-1.75363	0.326743	2.48007	0.0131357	0.0692606	0	0	0	1	0	0
GATA3	2625	-0.810344	0.0692606	Regulation of immune system process	AC090587.2	ENSG00000229368	sense_overlapping	21.1119	-0.949224	0.949224	1.93083	-1.93083	0.26168	3.62743	0.000286262	0.00342001	ENSG00000107485	protein_coding	1073.26	-0.810344	0.810344	1.75363	-1.75363	0.326743	2.48007	0.0131357	0.0692606	0	0	0	1	0	0
GATA3	2625	-0.810344	0.0692606	Cell activation	OR2A1-AS1	ENSG00000244479	antisense	24.5022	1.09483	1.09483	2.13588	2.13588	0.418163	-2.6182	0.00883951	0.0519623	ENSG00000107485	protein_coding	1073.26	-0.810344	0.810344	1.75363	-1.75363	0.326743	2.48007	0.0131357	0.0692606	0	0	0	1	0	0
GATA3	2625	-0.810344	0.0692606	Cell activation	AC008269.2	ENSG00000260171	lincRNA	2.20051	1.42983	1.42983	2.69414	2.69414	0.555808	-2.57252	0.0100962	0.0572017	ENSG00000107485	protein_coding	1073.26	-0.810344	0.810344	1.75363	-1.75363	0.326743	2.48007	0.0131357	0.0692606	0	0	0	1	0	0
GATA3	2625	-0.810344	0.0692606	Cell activation	AC021224.1	ENSG00000262477	lincRNA	1.62397	-2.24943	2.24943	4.75496	-4.75496	0.737355	3.05068	0.00228325	0.0183982	ENSG00000107485	protein_coding	1073.26	-0.810344	0.810344	1.75363	-1.75363	0.326743	2.48007	0.0131357	0.0692606	0	0	0	1	0	0
GATA3	2625	-0.810344	0.0692606	Cell activation	LINC01001	ENSG00000230724	lincRNA	58.4377	2.82524	2.82524	7.08732	7.08732	0.475376	-5.94317	2.8e-09	1.14e-07	ENSG00000107485	protein_coding	1073.26	-0.810344	0.810344	1.75363	-1.75363	0.326743	2.48007	0.0131357	0.0692606	0	0	0	1	0	0
GATA3	2625	-0.810344	0.0692606	Cell activation	LINC00539	ENSG00000224429	lincRNA	46.0381	1.18903	1.18903	2.27999	2.27999	0.115359	-10.3072	6.54e-25	5.25e-22	ENSG00000107485	protein_coding	1073.26	-0.810344	0.810344	1.75363	-1.75363	0.326743	2.48007	0.0131357	0.0692606	0	0	0	1	0	0
GATA3	2625	-0.810344	0.0692606	Cell activation	RFPL1S	ENSG00000225465	antisense	112.286	-1.3292	1.3292	2.51264	-2.51264	0.392941	3.3827	0.000717758	0.00726883	ENSG00000107485	protein_coding	1073.26	-0.810344	0.810344	1.75363	-1.75363	0.326743	2.48007	0.0131357	0.0692606	0	0	1	0	0	0
GATA3	2625	-0.810344	0.0692606	Cell activation	AC098617.1	ENSG00000233766	antisense	59.9026	2.28831	2.28831	4.88485	4.88485	0.568903	-4.02233	5.76e-05	0.000887943	ENSG00000107485	protein_coding	1073.26	-0.810344	0.810344	1.75363	-1.75363	0.326743	2.48007	0.0131357	0.0692606	0	0	0	1	0	0
GATA3	2625	-0.810344	0.0692606	Cell activation	HCG18	ENSG00000231074	antisense	75.416	1.5455	1.5455	2.91906	2.91906	0.210723	-7.33429	2.23e-13	2.04e-11	ENSG00000107485	protein_coding	1073.26	-0.810344	0.810344	1.75363	-1.75363	0.326743	2.48007	0.0131357	0.0692606	0	0	0	1	0	0
GATA3	2625	-0.810344	0.0692606	Cell activation	PCCA-AS1	ENSG00000234650	antisense	9.3236	1.07906	1.07906	2.11267	2.11267	0.321864	-3.35254	0.000800723	0.00796332	ENSG00000107485	protein_coding	1073.26	-0.810344	0.810344	1.75363	-1.75363	0.326743	2.48007	0.0131357	0.0692606	0	0	0	1	0	0
GATA3	2625	-0.810344	0.0692606	Cell activation	ALG13-AS1	ENSG00000229487	antisense	21.5227	0.853174	0.853174	1.80647	1.80647	0.262392	-3.25152	0.00114788	0.010655	ENSG00000107485	protein_coding	1073.26	-0.810344	0.810344	1.75363	-1.75363	0.326743	2.48007	0.0131357	0.0692606	0	0	0	1	0	0
GATA3	2625	-0.810344	0.0692606	Cell activation	LINC00863	ENSG00000224914	bidirectional_promoter_lncRNA	161.503	1.18658	1.18658	2.27613	2.27613	0.157371	-7.54001	4.7e-14	4.95e-12	ENSG00000107485	protein_coding	1073.26	-0.810344	0.810344	1.75363	-1.75363	0.326743	2.48007	0.0131357	0.0692606	0	0	0	1	0	0
GATA3	2625	-0.810344	0.0692606	Cell activation	LENG8-AS1	ENSG00000226696	antisense	20.5886	1.21768	1.21768	2.32572	2.32572	0.449178	-2.7109	0.00671014	0.0424166	ENSG00000107485	protein_coding	1073.26	-0.810344	0.810344	1.75363	-1.75363	0.326743	2.48007	0.0131357	0.0692606	0	0	0	1	0	0
GATA3	2625	-0.810344	0.0692606	Cell activation	DCUN1D2-AS	ENSG00000233613	antisense	14.6877	1.10235	1.10235	2.14704	2.14704	0.252301	-4.36918	1.25e-05	0.000233624	ENSG00000107485	protein_coding	1073.26	-0.810344	0.810344	1.75363	-1.75363	0.326743	2.48007	0.0131357	0.0692606	0	0	0	1	0	0
GATA3	2625	-0.810344	0.0692606	Cell activation	TXNDC12-AS1	ENSG00000228369	antisense	2.45958	1.26684	1.26684	2.40634	2.40634	0.481749	-2.62966	0.00854694	0.0507206	ENSG00000107485	protein_coding	1073.26	-0.810344	0.810344	1.75363	-1.75363	0.326743	2.48007	0.0131357	0.0692606	0	0	0	1	0	0
GATA3	2625	-0.810344	0.0692606	Cell activation	XIST	ENSG00000229807	lincRNA	2.90168	-1.95296	1.95296	3.87169	-3.87169	0.821084	2.37852	0.0173823	0.0845962	ENSG00000107485	protein_coding	1073.26	-0.810344	0.810344	1.75363	-1.75363	0.326743	2.48007	0.0131357	0.0692606	0	0	0	1	0	0
GATA3	2625	-0.810344	0.0692606	Cell activation	AC090587.2	ENSG00000229368	sense_overlapping	21.1119	-0.949224	0.949224	1.93083	-1.93083	0.26168	3.62743	0.000286262	0.00342001	ENSG00000107485	protein_coding	1073.26	-0.810344	0.810344	1.75363	-1.75363	0.326743	2.48007	0.0131357	0.0692606	0	0	0	1	0	0
GATA3	2625	-0.810344	0.0692606	Immune response	OR2A1-AS1	ENSG00000244479	antisense	24.5022	1.09483	1.09483	2.13588	2.13588	0.418163	-2.6182	0.00883951	0.0519623	ENSG00000107485	protein_coding	1073.26	-0.810344	0.810344	1.75363	-1.75363	0.326743	2.48007	0.0131357	0.0692606	0	0	0	1	0	0
GATA3	2625	-0.810344	0.0692606	Immune response	AC008269.2	ENSG00000260171	lincRNA	2.20051	1.42983	1.42983	2.69414	2.69414	0.555808	-2.57252	0.0100962	0.0572017	ENSG00000107485	protein_coding	1073.26	-0.810344	0.810344	1.75363	-1.75363	0.326743	2.48007	0.0131357	0.0692606	0	0	0	1	0	0
GATA3	2625	-0.810344	0.0692606	Immune response	AC021224.1	ENSG00000262477	lincRNA	1.62397	-2.24943	2.24943	4.75496	-4.75496	0.737355	3.05068	0.00228325	0.0183982	ENSG00000107485	protein_coding	1073.26	-0.810344	0.810344	1.75363	-1.75363	0.326743	2.48007	0.0131357	0.0692606	0	0	0	1	0	0
GATA3	2625	-0.810344	0.0692606	Immune response	LINC01001	ENSG00000230724	lincRNA	58.4377	2.82524	2.82524	7.08732	7.08732	0.475376	-5.94317	2.8e-09	1.14e-07	ENSG00000107485	protein_coding	1073.26	-0.810344	0.810344	1.75363	-1.75363	0.326743	2.48007	0.0131357	0.0692606	0	0	0	1	0	0
GATA3	2625	-0.810344	0.0692606	Immune response	LINC00539	ENSG00000224429	lincRNA	46.0381	1.18903	1.18903	2.27999	2.27999	0.115359	-10.3072	6.54e-25	5.25e-22	ENSG00000107485	protein_coding	1073.26	-0.810344	0.810344	1.75363	-1.75363	0.326743	2.48007	0.0131357	0.0692606	0	0	0	1	0	0
GATA3	2625	-0.810344	0.0692606	Immune response	RFPL1S	ENSG00000225465	antisense	112.286	-1.3292	1.3292	2.51264	-2.51264	0.392941	3.3827	0.000717758	0.00726883	ENSG00000107485	protein_coding	1073.26	-0.810344	0.810344	1.75363	-1.75363	0.326743	2.48007	0.0131357	0.0692606	0	0	1	0	0	0
GATA3	2625	-0.810344	0.0692606	Immune response	AC098617.1	ENSG00000233766	antisense	59.9026	2.28831	2.28831	4.88485	4.88485	0.568903	-4.02233	5.76e-05	0.000887943	ENSG00000107485	protein_coding	1073.26	-0.810344	0.810344	1.75363	-1.75363	0.326743	2.48007	0.0131357	0.0692606	0	0	0	1	0	0
GATA3	2625	-0.810344	0.0692606	Immune response	HCG18	ENSG00000231074	antisense	75.416	1.5455	1.5455	2.91906	2.91906	0.210723	-7.33429	2.23e-13	2.04e-11	ENSG00000107485	protein_coding	1073.26	-0.810344	0.810344	1.75363	-1.75363	0.326743	2.48007	0.0131357	0.0692606	0	0	0	1	0	0
GATA3	2625	-0.810344	0.0692606	Immune response	PCCA-AS1	ENSG00000234650	antisense	9.3236	1.07906	1.07906	2.11267	2.11267	0.321864	-3.35254	0.000800723	0.00796332	ENSG00000107485	protein_coding	1073.26	-0.810344	0.810344	1.75363	-1.75363	0.326743	2.48007	0.0131357	0.0692606	0	0	0	1	0	0
GATA3	2625	-0.810344	0.0692606	Immune response	ALG13-AS1	ENSG00000229487	antisense	21.5227	0.853174	0.853174	1.80647	1.80647	0.262392	-3.25152	0.00114788	0.010655	ENSG00000107485	protein_coding	1073.26	-0.810344	0.810344	1.75363	-1.75363	0.326743	2.48007	0.0131357	0.0692606	0	0	0	1	0	0
GATA3	2625	-0.810344	0.0692606	Immune response	LINC00863	ENSG00000224914	bidirectional_promoter_lncRNA	161.503	1.18658	1.18658	2.27613	2.27613	0.157371	-7.54001	4.7e-14	4.95e-12	ENSG00000107485	protein_coding	1073.26	-0.810344	0.810344	1.75363	-1.75363	0.326743	2.48007	0.0131357	0.0692606	0	0	0	1	0	0
GATA3	2625	-0.810344	0.0692606	Immune response	LENG8-AS1	ENSG00000226696	antisense	20.5886	1.21768	1.21768	2.32572	2.32572	0.449178	-2.7109	0.00671014	0.0424166	ENSG00000107485	protein_coding	1073.26	-0.810344	0.810344	1.75363	-1.75363	0.326743	2.48007	0.0131357	0.0692606	0	0	0	1	0	0
GATA3	2625	-0.810344	0.0692606	Immune response	DCUN1D2-AS	ENSG00000233613	antisense	14.6877	1.10235	1.10235	2.14704	2.14704	0.252301	-4.36918	1.25e-05	0.000233624	ENSG00000107485	protein_coding	1073.26	-0.810344	0.810344	1.75363	-1.75363	0.326743	2.48007	0.0131357	0.0692606	0	0	0	1	0	0
GATA3	2625	-0.810344	0.0692606	Immune response	TXNDC12-AS1	ENSG00000228369	antisense	2.45958	1.26684	1.26684	2.40634	2.40634	0.481749	-2.62966	0.00854694	0.0507206	ENSG00000107485	protein_coding	1073.26	-0.810344	0.810344	1.75363	-1.75363	0.326743	2.48007	0.0131357	0.0692606	0	0	0	1	0	0
GATA3	2625	-0.810344	0.0692606	Immune response	XIST	ENSG00000229807	lincRNA	2.90168	-1.95296	1.95296	3.87169	-3.87169	0.821084	2.37852	0.0173823	0.0845962	ENSG00000107485	protein_coding	1073.26	-0.810344	0.810344	1.75363	-1.75363	0.326743	2.48007	0.0131357	0.0692606	0	0	0	1	0	0
GATA3	2625	-0.810344	0.0692606	Immune response	AC090587.2	ENSG00000229368	sense_overlapping	21.1119	-0.949224	0.949224	1.93083	-1.93083	0.26168	3.62743	0.000286262	0.00342001	ENSG00000107485	protein_coding	1073.26	-0.810344	0.810344	1.75363	-1.75363	0.326743	2.48007	0.0131357	0.0692606	0	0	0	1	0	0
GATA3	2625	-0.810344	0.0692606	positive regulation of immune system process	OR2A1-AS1	ENSG00000244479	antisense	24.5022	1.09483	1.09483	2.13588	2.13588	0.418163	-2.6182	0.00883951	0.0519623	ENSG00000107485	protein_coding	1073.26	-0.810344	0.810344	1.75363	-1.75363	0.326743	2.48007	0.0131357	0.0692606	0	0	0	1	0	0
GATA3	2625	-0.810344	0.0692606	positive regulation of immune system process	AC008269.2	ENSG00000260171	lincRNA	2.20051	1.42983	1.42983	2.69414	2.69414	0.555808	-2.57252	0.0100962	0.0572017	ENSG00000107485	protein_coding	1073.26	-0.810344	0.810344	1.75363	-1.75363	0.326743	2.48007	0.0131357	0.0692606	0	0	0	1	0	0
GATA3	2625	-0.810344	0.0692606	positive regulation of immune system process	AC021224.1	ENSG00000262477	lincRNA	1.62397	-2.24943	2.24943	4.75496	-4.75496	0.737355	3.05068	0.00228325	0.0183982	ENSG00000107485	protein_coding	1073.26	-0.810344	0.810344	1.75363	-1.75363	0.326743	2.48007	0.0131357	0.0692606	0	0	0	1	0	0
GATA3	2625	-0.810344	0.0692606	positive regulation of immune system process	LINC01001	ENSG00000230724	lincRNA	58.4377	2.82524	2.82524	7.08732	7.08732	0.475376	-5.94317	2.8e-09	1.14e-07	ENSG00000107485	protein_coding	1073.26	-0.810344	0.810344	1.75363	-1.75363	0.326743	2.48007	0.0131357	0.0692606	0	0	0	1	0	0
GATA3	2625	-0.810344	0.0692606	positive regulation of immune system process	LINC00539	ENSG00000224429	lincRNA	46.0381	1.18903	1.18903	2.27999	2.27999	0.115359	-10.3072	6.54e-25	5.25e-22	ENSG00000107485	protein_coding	1073.26	-0.810344	0.810344	1.75363	-1.75363	0.326743	2.48007	0.0131357	0.0692606	0	0	0	1	0	0
GATA3	2625	-0.810344	0.0692606	positive regulation of immune system process	RFPL1S	ENSG00000225465	antisense	112.286	-1.3292	1.3292	2.51264	-2.51264	0.392941	3.3827	0.000717758	0.00726883	ENSG00000107485	protein_coding	1073.26	-0.810344	0.810344	1.75363	-1.75363	0.326743	2.48007	0.0131357	0.0692606	0	0	1	0	0	0
GATA3	2625	-0.810344	0.0692606	positive regulation of immune system process	AC098617.1	ENSG00000233766	antisense	59.9026	2.28831	2.28831	4.88485	4.88485	0.568903	-4.02233	5.76e-05	0.000887943	ENSG00000107485	protein_coding	1073.26	-0.810344	0.810344	1.75363	-1.75363	0.326743	2.48007	0.0131357	0.0692606	0	0	0	1	0	0
GATA3	2625	-0.810344	0.0692606	positive regulation of immune system process	HCG18	ENSG00000231074	antisense	75.416	1.5455	1.5455	2.91906	2.91906	0.210723	-7.33429	2.23e-13	2.04e-11	ENSG00000107485	protein_coding	1073.26	-0.810344	0.810344	1.75363	-1.75363	0.326743	2.48007	0.0131357	0.0692606	0	0	0	1	0	0
GATA3	2625	-0.810344	0.0692606	positive regulation of immune system process	PCCA-AS1	ENSG00000234650	antisense	9.3236	1.07906	1.07906	2.11267	2.11267	0.321864	-3.35254	0.000800723	0.00796332	ENSG00000107485	protein_coding	1073.26	-0.810344	0.810344	1.75363	-1.75363	0.326743	2.48007	0.0131357	0.0692606	0	0	0	1	0	0
GATA3	2625	-0.810344	0.0692606	positive regulation of immune system process	ALG13-AS1	ENSG00000229487	antisense	21.5227	0.853174	0.853174	1.80647	1.80647	0.262392	-3.25152	0.00114788	0.010655	ENSG00000107485	protein_coding	1073.26	-0.810344	0.810344	1.75363	-1.75363	0.326743	2.48007	0.0131357	0.0692606	0	0	0	1	0	0
GATA3	2625	-0.810344	0.0692606	positive regulation of immune system process	LINC00863	ENSG00000224914	bidirectional_promoter_lncRNA	161.503	1.18658	1.18658	2.27613	2.27613	0.157371	-7.54001	4.7e-14	4.95e-12	ENSG00000107485	protein_coding	1073.26	-0.810344	0.810344	1.75363	-1.75363	0.326743	2.48007	0.0131357	0.0692606	0	0	0	1	0	0
GATA3	2625	-0.810344	0.0692606	positive regulation of immune system process	LENG8-AS1	ENSG00000226696	antisense	20.5886	1.21768	1.21768	2.32572	2.32572	0.449178	-2.7109	0.00671014	0.0424166	ENSG00000107485	protein_coding	1073.26	-0.810344	0.810344	1.75363	-1.75363	0.326743	2.48007	0.0131357	0.0692606	0	0	0	1	0	0
GATA3	2625	-0.810344	0.0692606	positive regulation of immune system process	DCUN1D2-AS	ENSG00000233613	antisense	14.6877	1.10235	1.10235	2.14704	2.14704	0.252301	-4.36918	1.25e-05	0.000233624	ENSG00000107485	protein_coding	1073.26	-0.810344	0.810344	1.75363	-1.75363	0.326743	2.48007	0.0131357	0.0692606	0	0	0	1	0	0
GATA3	2625	-0.810344	0.0692606	positive regulation of immune system process	TXNDC12-AS1	ENSG00000228369	antisense	2.45958	1.26684	1.26684	2.40634	2.40634	0.481749	-2.62966	0.00854694	0.0507206	ENSG00000107485	protein_coding	1073.26	-0.810344	0.810344	1.75363	-1.75363	0.326743	2.48007	0.0131357	0.0692606	0	0	0	1	0	0
GATA3	2625	-0.810344	0.0692606	positive regulation of immune system process	XIST	ENSG00000229807	lincRNA	2.90168	-1.95296	1.95296	3.87169	-3.87169	0.821084	2.37852	0.0173823	0.0845962	ENSG00000107485	protein_coding	1073.26	-0.810344	0.810344	1.75363	-1.75363	0.326743	2.48007	0.0131357	0.0692606	0	0	0	1	0	0
GATA3	2625	-0.810344	0.0692606	positive regulation of immune system process	AC090587.2	ENSG00000229368	sense_overlapping	21.1119	-0.949224	0.949224	1.93083	-1.93083	0.26168	3.62743	0.000286262	0.00342001	ENSG00000107485	protein_coding	1073.26	-0.810344	0.810344	1.75363	-1.75363	0.326743	2.48007	0.0131357	0.0692606	0	0	0	1	0	0
GATA3	2625	-0.810344	0.0692606	Leukocyte activation	OR2A1-AS1	ENSG00000244479	antisense	24.5022	1.09483	1.09483	2.13588	2.13588	0.418163	-2.6182	0.00883951	0.0519623	ENSG00000107485	protein_coding	1073.26	-0.810344	0.810344	1.75363	-1.75363	0.326743	2.48007	0.0131357	0.0692606	0	0	0	1	0	0
GATA3	2625	-0.810344	0.0692606	Leukocyte activation	AC008269.2	ENSG00000260171	lincRNA	2.20051	1.42983	1.42983	2.69414	2.69414	0.555808	-2.57252	0.0100962	0.0572017	ENSG00000107485	protein_coding	1073.26	-0.810344	0.810344	1.75363	-1.75363	0.326743	2.48007	0.0131357	0.0692606	0	0	0	1	0	0
GATA3	2625	-0.810344	0.0692606	Leukocyte activation	AC021224.1	ENSG00000262477	lincRNA	1.62397	-2.24943	2.24943	4.75496	-4.75496	0.737355	3.05068	0.00228325	0.0183982	ENSG00000107485	protein_coding	1073.26	-0.810344	0.810344	1.75363	-1.75363	0.326743	2.48007	0.0131357	0.0692606	0	0	0	1	0	0
GATA3	2625	-0.810344	0.0692606	Leukocyte activation	LINC01001	ENSG00000230724	lincRNA	58.4377	2.82524	2.82524	7.08732	7.08732	0.475376	-5.94317	2.8e-09	1.14e-07	ENSG00000107485	protein_coding	1073.26	-0.810344	0.810344	1.75363	-1.75363	0.326743	2.48007	0.0131357	0.0692606	0	0	0	1	0	0
GATA3	2625	-0.810344	0.0692606	Leukocyte activation	LINC00539	ENSG00000224429	lincRNA	46.0381	1.18903	1.18903	2.27999	2.27999	0.115359	-10.3072	6.54e-25	5.25e-22	ENSG00000107485	protein_coding	1073.26	-0.810344	0.810344	1.75363	-1.75363	0.326743	2.48007	0.0131357	0.0692606	0	0	0	1	0	0
GATA3	2625	-0.810344	0.0692606	Leukocyte activation	RFPL1S	ENSG00000225465	antisense	112.286	-1.3292	1.3292	2.51264	-2.51264	0.392941	3.3827	0.000717758	0.00726883	ENSG00000107485	protein_coding	1073.26	-0.810344	0.810344	1.75363	-1.75363	0.326743	2.48007	0.0131357	0.0692606	0	0	1	0	0	0
GATA3	2625	-0.810344	0.0692606	Leukocyte activation	AC098617.1	ENSG00000233766	antisense	59.9026	2.28831	2.28831	4.88485	4.88485	0.568903	-4.02233	5.76e-05	0.000887943	ENSG00000107485	protein_coding	1073.26	-0.810344	0.810344	1.75363	-1.75363	0.326743	2.48007	0.0131357	0.0692606	0	0	0	1	0	0
GATA3	2625	-0.810344	0.0692606	Leukocyte activation	HCG18	ENSG00000231074	antisense	75.416	1.5455	1.5455	2.91906	2.91906	0.210723	-7.33429	2.23e-13	2.04e-11	ENSG00000107485	protein_coding	1073.26	-0.810344	0.810344	1.75363	-1.75363	0.326743	2.48007	0.0131357	0.0692606	0	0	0	1	0	0
GATA3	2625	-0.810344	0.0692606	Leukocyte activation	PCCA-AS1	ENSG00000234650	antisense	9.3236	1.07906	1.07906	2.11267	2.11267	0.321864	-3.35254	0.000800723	0.00796332	ENSG00000107485	protein_coding	1073.26	-0.810344	0.810344	1.75363	-1.75363	0.326743	2.48007	0.0131357	0.0692606	0	0	0	1	0	0
GATA3	2625	-0.810344	0.0692606	Leukocyte activation	ALG13-AS1	ENSG00000229487	antisense	21.5227	0.853174	0.853174	1.80647	1.80647	0.262392	-3.25152	0.00114788	0.010655	ENSG00000107485	protein_coding	1073.26	-0.810344	0.810344	1.75363	-1.75363	0.326743	2.48007	0.0131357	0.0692606	0	0	0	1	0	0
GATA3	2625	-0.810344	0.0692606	Leukocyte activation	LINC00863	ENSG00000224914	bidirectional_promoter_lncRNA	161.503	1.18658	1.18658	2.27613	2.27613	0.157371	-7.54001	4.7e-14	4.95e-12	ENSG00000107485	protein_coding	1073.26	-0.810344	0.810344	1.75363	-1.75363	0.326743	2.48007	0.0131357	0.0692606	0	0	0	1	0	0
GATA3	2625	-0.810344	0.0692606	Leukocyte activation	LENG8-AS1	ENSG00000226696	antisense	20.5886	1.21768	1.21768	2.32572	2.32572	0.449178	-2.7109	0.00671014	0.0424166	ENSG00000107485	protein_coding	1073.26	-0.810344	0.810344	1.75363	-1.75363	0.326743	2.48007	0.0131357	0.0692606	0	0	0	1	0	0
GATA3	2625	-0.810344	0.0692606	Leukocyte activation	DCUN1D2-AS	ENSG00000233613	antisense	14.6877	1.10235	1.10235	2.14704	2.14704	0.252301	-4.36918	1.25e-05	0.000233624	ENSG00000107485	protein_coding	1073.26	-0.810344	0.810344	1.75363	-1.75363	0.326743	2.48007	0.0131357	0.0692606	0	0	0	1	0	0
GATA3	2625	-0.810344	0.0692606	Leukocyte activation	TXNDC12-AS1	ENSG00000228369	antisense	2.45958	1.26684	1.26684	2.40634	2.40634	0.481749	-2.62966	0.00854694	0.0507206	ENSG00000107485	protein_coding	1073.26	-0.810344	0.810344	1.75363	-1.75363	0.326743	2.48007	0.0131357	0.0692606	0	0	0	1	0	0
GATA3	2625	-0.810344	0.0692606	Leukocyte activation	XIST	ENSG00000229807	lincRNA	2.90168	-1.95296	1.95296	3.87169	-3.87169	0.821084	2.37852	0.0173823	0.0845962	ENSG00000107485	protein_coding	1073.26	-0.810344	0.810344	1.75363	-1.75363	0.326743	2.48007	0.0131357	0.0692606	0	0	0	1	0	0
GATA3	2625	-0.810344	0.0692606	Leukocyte activation	AC090587.2	ENSG00000229368	sense_overlapping	21.1119	-0.949224	0.949224	1.93083	-1.93083	0.26168	3.62743	0.000286262	0.00342001	ENSG00000107485	protein_coding	1073.26	-0.810344	0.810344	1.75363	-1.75363	0.326743	2.48007	0.0131357	0.0692606	0	0	0	1	0	0
GBP1	2633	0.922126	0.00441513	Immune response	INTS6-AS1	ENSG00000236778	antisense	185.76	-0.633542	0.633542	1.55137	-1.55137	0.220958	2.86725	0.00414058	0.0290531	ENSG00000117228	protein_coding	3093.25	0.922126	0.922126	1.89491	1.89491	0.259958	-3.54721	0.000389334	0.00441513	0	0	1	0	0	0
GBP1	2633	0.922126	0.00441513	Immune response	AC005863.1	ENSG00000205325	lincRNA	1.00636	2.69129	2.69129	6.45891	6.45891	0.842102	-3.19592	0.00139387	0.0125299	ENSG00000117228	protein_coding	3093.25	0.922126	0.922126	1.89491	1.89491	0.259958	-3.54721	0.000389334	0.00441513	1	0	0	0	0	0
GBP1	2633	0.922126	0.00441513	Immune response	LINC00261	ENSG00000259974	lincRNA	1.62713	-3.257	3.257	9.55992	-9.55992	0.987969	3.29666	0.000978417	0.00935081	ENSG00000117228	protein_coding	3093.25	0.922126	0.922126	1.89491	1.89491	0.259958	-3.54721	0.000389334	0.00441513	0	0	1	0	0	0
GBP1	2633	0.922126	0.00441513	positive regulation of immune system process	INTS6-AS1	ENSG00000236778	antisense	185.76	-0.633542	0.633542	1.55137	-1.55137	0.220958	2.86725	0.00414058	0.0290531	ENSG00000117228	protein_coding	3093.25	0.922126	0.922126	1.89491	1.89491	0.259958	-3.54721	0.000389334	0.00441513	0	0	1	0	0	0
GBP1	2633	0.922126	0.00441513	positive regulation of immune system process	AC005863.1	ENSG00000205325	lincRNA	1.00636	2.69129	2.69129	6.45891	6.45891	0.842102	-3.19592	0.00139387	0.0125299	ENSG00000117228	protein_coding	3093.25	0.922126	0.922126	1.89491	1.89491	0.259958	-3.54721	0.000389334	0.00441513	1	0	0	0	0	0
GBP1	2633	0.922126	0.00441513	positive regulation of immune system process	LINC00261	ENSG00000259974	lincRNA	1.62713	-3.257	3.257	9.55992	-9.55992	0.987969	3.29666	0.000978417	0.00935081	ENSG00000117228	protein_coding	3093.25	0.922126	0.922126	1.89491	1.89491	0.259958	-3.54721	0.000389334	0.00441513	0	0	1	0	0	0
GBP1	2633	0.922126	0.00441513	Regulation of immune system process	INTS6-AS1	ENSG00000236778	antisense	185.76	-0.633542	0.633542	1.55137	-1.55137	0.220958	2.86725	0.00414058	0.0290531	ENSG00000117228	protein_coding	3093.25	0.922126	0.922126	1.89491	1.89491	0.259958	-3.54721	0.000389334	0.00441513	0	0	1	0	0	0
GBP1	2633	0.922126	0.00441513	Regulation of immune system process	AC005863.1	ENSG00000205325	lincRNA	1.00636	2.69129	2.69129	6.45891	6.45891	0.842102	-3.19592	0.00139387	0.0125299	ENSG00000117228	protein_coding	3093.25	0.922126	0.922126	1.89491	1.89491	0.259958	-3.54721	0.000389334	0.00441513	1	0	0	0	0	0
GBP1	2633	0.922126	0.00441513	Regulation of immune system process	LINC00261	ENSG00000259974	lincRNA	1.62713	-3.257	3.257	9.55992	-9.55992	0.987969	3.29666	0.000978417	0.00935081	ENSG00000117228	protein_coding	3093.25	0.922126	0.922126	1.89491	1.89491	0.259958	-3.54721	0.000389334	0.00441513	0	0	1	0	0	0
GEM	2669	0.664989	0.0681773	Immune response	INTS6-AS1	ENSG00000236778	antisense	185.76	-0.633542	0.633542	1.55137	-1.55137	0.220958	2.86725	0.00414058	0.0290531	ENSG00000164949	protein_coding	3275.37	0.664989	0.664989	1.58556	1.58556	0.2673	-2.4878	0.0128535	0.0681773	0	0	1	0	0	0
GEM	2669	0.664989	0.0681773	Immune response	NUTM2A-AS1	ENSG00000223482	antisense	537.978	0.919167	0.919167	1.89102	1.89102	0.150093	-6.12399	9.13e-10	4.05e-08	ENSG00000164949	protein_coding	3275.37	0.664989	0.664989	1.58556	1.58556	0.2673	-2.4878	0.0128535	0.0681773	0	0	1	0	0	0
GEM	2669	0.664989	0.0681773	Immune response	XIST	ENSG00000229807	lincRNA	2.90168	-1.95296	1.95296	3.87169	-3.87169	0.821084	2.37852	0.0173823	0.0845962	ENSG00000164949	protein_coding	3275.37	0.664989	0.664989	1.58556	1.58556	0.2673	-2.4878	0.0128535	0.0681773	0	0	1	0	0	0
GFI1	2672	0.816045	0.0367523	positive regulation of immune system process	HLCS-IT1	ENSG00000237646	sense_intronic	4.85816	1.29647	1.29647	2.45628	2.45628	0.437851	-2.961	0.00306645	0.0232144	ENSG00000162676	protein_coding	154.155	0.816045	0.816045	1.76057	1.76057	0.294331	-2.77254	0.00556204	0.0367523	0	0	0	1	0	0
GFI1	2672	0.816045	0.0367523	positive regulation of immune system process	USP12-AS2	ENSG00000230641	antisense	1.33097	1.96517	1.96517	3.90458	3.90458	0.805012	-2.44117	0.01464	0.0748324	ENSG00000162676	protein_coding	154.155	0.816045	0.816045	1.76057	1.76057	0.294331	-2.77254	0.00556204	0.0367523	0	0	0	1	0	0
GFI1	2672	0.816045	0.0367523	positive regulation of immune system process	F11-AS1	ENSG00000251165	antisense	18.6393	-2.46335	2.46335	5.51495	-5.51495	0.747639	3.29484	0.00098479	0.0093993	ENSG00000162676	protein_coding	154.155	0.816045	0.816045	1.76057	1.76057	0.294331	-2.77254	0.00556204	0.0367523	0	0	0	1	0	0
GFI1	2672	0.816045	0.0367523	positive regulation of immune system process	FLG-AS1	ENSG00000237975	antisense	162.502	0.735083	0.735083	1.66449	1.66449	0.306392	-2.39916	0.0164328	0.0813075	ENSG00000162676	protein_coding	154.155	0.816045	0.816045	1.76057	1.76057	0.294331	-2.77254	0.00556204	0.0367523	1	1	0	0	0	0
GFI1	2672	0.816045	0.0367523	positive regulation of immune system process	AC098617.1	ENSG00000233766	antisense	59.9026	2.28831	2.28831	4.88485	4.88485	0.568903	-4.02233	5.76e-05	0.000887943	ENSG00000162676	protein_coding	154.155	0.816045	0.816045	1.76057	1.76057	0.294331	-2.77254	0.00556204	0.0367523	1	0	0	0	0	0
GFI1	2672	0.816045	0.0367523	positive regulation of immune system process	SRGAP3-AS2	ENSG00000228723	antisense	1.05896	-2.30923	2.30923	4.9562	-4.9562	0.846588	2.72769	0.00637788	0.0408953	ENSG00000162676	protein_coding	154.155	0.816045	0.816045	1.76057	1.76057	0.294331	-2.77254	0.00556204	0.0367523	0	0	0	1	0	0
GFI1	2672	0.816045	0.0367523	positive regulation of immune system process	AC004448.2	ENSG00000235979	lincRNA	72.3357	0.730425	0.730425	1.65913	1.65913	0.31097	-2.34886	0.0188311	0.0892282	ENSG00000162676	protein_coding	154.155	0.816045	0.816045	1.76057	1.76057	0.294331	-2.77254	0.00556204	0.0367523	0	0	0	1	0	0
GFI1	2672	0.816045	0.0367523	Regulation of immune system process	HLCS-IT1	ENSG00000237646	sense_intronic	4.85816	1.29647	1.29647	2.45628	2.45628	0.437851	-2.961	0.00306645	0.0232144	ENSG00000162676	protein_coding	154.155	0.816045	0.816045	1.76057	1.76057	0.294331	-2.77254	0.00556204	0.0367523	0	0	0	1	0	0
GFI1	2672	0.816045	0.0367523	Regulation of immune system process	USP12-AS2	ENSG00000230641	antisense	1.33097	1.96517	1.96517	3.90458	3.90458	0.805012	-2.44117	0.01464	0.0748324	ENSG00000162676	protein_coding	154.155	0.816045	0.816045	1.76057	1.76057	0.294331	-2.77254	0.00556204	0.0367523	0	0	0	1	0	0
GFI1	2672	0.816045	0.0367523	Regulation of immune system process	F11-AS1	ENSG00000251165	antisense	18.6393	-2.46335	2.46335	5.51495	-5.51495	0.747639	3.29484	0.00098479	0.0093993	ENSG00000162676	protein_coding	154.155	0.816045	0.816045	1.76057	1.76057	0.294331	-2.77254	0.00556204	0.0367523	0	0	0	1	0	0
GFI1	2672	0.816045	0.0367523	Regulation of immune system process	FLG-AS1	ENSG00000237975	antisense	162.502	0.735083	0.735083	1.66449	1.66449	0.306392	-2.39916	0.0164328	0.0813075	ENSG00000162676	protein_coding	154.155	0.816045	0.816045	1.76057	1.76057	0.294331	-2.77254	0.00556204	0.0367523	1	1	0	0	0	0
GFI1	2672	0.816045	0.0367523	Regulation of immune system process	AC098617.1	ENSG00000233766	antisense	59.9026	2.28831	2.28831	4.88485	4.88485	0.568903	-4.02233	5.76e-05	0.000887943	ENSG00000162676	protein_coding	154.155	0.816045	0.816045	1.76057	1.76057	0.294331	-2.77254	0.00556204	0.0367523	1	0	0	0	0	0
GFI1	2672	0.816045	0.0367523	Regulation of immune system process	SRGAP3-AS2	ENSG00000228723	antisense	1.05896	-2.30923	2.30923	4.9562	-4.9562	0.846588	2.72769	0.00637788	0.0408953	ENSG00000162676	protein_coding	154.155	0.816045	0.816045	1.76057	1.76057	0.294331	-2.77254	0.00556204	0.0367523	0	0	0	1	0	0
GFI1	2672	0.816045	0.0367523	Regulation of immune system process	AC004448.2	ENSG00000235979	lincRNA	72.3357	0.730425	0.730425	1.65913	1.65913	0.31097	-2.34886	0.0188311	0.0892282	ENSG00000162676	protein_coding	154.155	0.816045	0.816045	1.76057	1.76057	0.294331	-2.77254	0.00556204	0.0367523	0	0	0	1	0	0
GFI1	2672	0.816045	0.0367523	Immune response	HLCS-IT1	ENSG00000237646	sense_intronic	4.85816	1.29647	1.29647	2.45628	2.45628	0.437851	-2.961	0.00306645	0.0232144	ENSG00000162676	protein_coding	154.155	0.816045	0.816045	1.76057	1.76057	0.294331	-2.77254	0.00556204	0.0367523	0	0	0	1	0	0
GFI1	2672	0.816045	0.0367523	Immune response	USP12-AS2	ENSG00000230641	antisense	1.33097	1.96517	1.96517	3.90458	3.90458	0.805012	-2.44117	0.01464	0.0748324	ENSG00000162676	protein_coding	154.155	0.816045	0.816045	1.76057	1.76057	0.294331	-2.77254	0.00556204	0.0367523	0	0	0	1	0	0
GFI1	2672	0.816045	0.0367523	Immune response	F11-AS1	ENSG00000251165	antisense	18.6393	-2.46335	2.46335	5.51495	-5.51495	0.747639	3.29484	0.00098479	0.0093993	ENSG00000162676	protein_coding	154.155	0.816045	0.816045	1.76057	1.76057	0.294331	-2.77254	0.00556204	0.0367523	0	0	0	1	0	0
GFI1	2672	0.816045	0.0367523	Immune response	FLG-AS1	ENSG00000237975	antisense	162.502	0.735083	0.735083	1.66449	1.66449	0.306392	-2.39916	0.0164328	0.0813075	ENSG00000162676	protein_coding	154.155	0.816045	0.816045	1.76057	1.76057	0.294331	-2.77254	0.00556204	0.0367523	1	1	0	0	0	0
GFI1	2672	0.816045	0.0367523	Immune response	AC098617.1	ENSG00000233766	antisense	59.9026	2.28831	2.28831	4.88485	4.88485	0.568903	-4.02233	5.76e-05	0.000887943	ENSG00000162676	protein_coding	154.155	0.816045	0.816045	1.76057	1.76057	0.294331	-2.77254	0.00556204	0.0367523	1	0	0	0	0	0
GFI1	2672	0.816045	0.0367523	Immune response	SRGAP3-AS2	ENSG00000228723	antisense	1.05896	-2.30923	2.30923	4.9562	-4.9562	0.846588	2.72769	0.00637788	0.0408953	ENSG00000162676	protein_coding	154.155	0.816045	0.816045	1.76057	1.76057	0.294331	-2.77254	0.00556204	0.0367523	0	0	0	1	0	0
GFI1	2672	0.816045	0.0367523	Immune response	AC004448.2	ENSG00000235979	lincRNA	72.3357	0.730425	0.730425	1.65913	1.65913	0.31097	-2.34886	0.0188311	0.0892282	ENSG00000162676	protein_coding	154.155	0.816045	0.816045	1.76057	1.76057	0.294331	-2.77254	0.00556204	0.0367523	0	0	0	1	0	0
GMFG	9535	0.727132	0.0389657	Cell activation	FOXP1-AS1	ENSG00000244203	antisense	8.06356	1.01357	1.01357	2.01891	2.01891	0.34349	-2.95081	0.00316941	0.0237798	ENSG00000130755	protein_coding	365.173	0.727132	0.727132	1.65534	1.65534	0.264542	-2.74864	0.00598427	0.0389657	1	0	0	0	0	0
GMFG	9535	0.727132	0.0389657	Cell activation	XIST	ENSG00000229807	lincRNA	2.90168	-1.95296	1.95296	3.87169	-3.87169	0.821084	2.37852	0.0173823	0.0845962	ENSG00000130755	protein_coding	365.173	0.727132	0.727132	1.65534	1.65534	0.264542	-2.74864	0.00598427	0.0389657	0	1	0	0	0	0
GMFG	9535	0.727132	0.0389657	Cell activation	HOXA11-AS	ENSG00000240990	antisense	1328.14	-1.73141	1.73141	3.32053	-3.32053	0.386439	4.48043	7.45e-06	0.000149087	ENSG00000130755	protein_coding	365.173	0.727132	0.727132	1.65534	1.65534	0.264542	-2.74864	0.00598427	0.0389657	1	0	0	0	0	0
GMFG	9535	0.727132	0.0389657	Cell activation	AC098617.1	ENSG00000233766	antisense	59.9026	2.28831	2.28831	4.88485	4.88485	0.568903	-4.02233	5.76e-05	0.000887943	ENSG00000130755	protein_coding	365.173	0.727132	0.727132	1.65534	1.65534	0.264542	-2.74864	0.00598427	0.0389657	0	1	0	0	0	0
GMFG	9535	0.727132	0.0389657	Cell activation	F11-AS1	ENSG00000251165	antisense	18.6393	-2.46335	2.46335	5.51495	-5.51495	0.747639	3.29484	0.00098479	0.0093993	ENSG00000130755	protein_coding	365.173	0.727132	0.727132	1.65534	1.65534	0.264542	-2.74864	0.00598427	0.0389657	1	0	0	0	0	0
GMFG	9535	0.727132	0.0389657	Cell activation	HCG18	ENSG00000231074	antisense	75.416	1.5455	1.5455	2.91906	2.91906	0.210723	-7.33429	2.23e-13	2.04e-11	ENSG00000130755	protein_coding	365.173	0.727132	0.727132	1.65534	1.65534	0.264542	-2.74864	0.00598427	0.0389657	0	0	1	0	0	0
GMFG	9535	0.727132	0.0389657	Immune response	FOXP1-AS1	ENSG00000244203	antisense	8.06356	1.01357	1.01357	2.01891	2.01891	0.34349	-2.95081	0.00316941	0.0237798	ENSG00000130755	protein_coding	365.173	0.727132	0.727132	1.65534	1.65534	0.264542	-2.74864	0.00598427	0.0389657	1	0	0	0	0	0
GMFG	9535	0.727132	0.0389657	Immune response	XIST	ENSG00000229807	lincRNA	2.90168	-1.95296	1.95296	3.87169	-3.87169	0.821084	2.37852	0.0173823	0.0845962	ENSG00000130755	protein_coding	365.173	0.727132	0.727132	1.65534	1.65534	0.264542	-2.74864	0.00598427	0.0389657	0	1	0	0	0	0
GMFG	9535	0.727132	0.0389657	Immune response	HOXA11-AS	ENSG00000240990	antisense	1328.14	-1.73141	1.73141	3.32053	-3.32053	0.386439	4.48043	7.45e-06	0.000149087	ENSG00000130755	protein_coding	365.173	0.727132	0.727132	1.65534	1.65534	0.264542	-2.74864	0.00598427	0.0389657	1	0	0	0	0	0
GMFG	9535	0.727132	0.0389657	Immune response	AC098617.1	ENSG00000233766	antisense	59.9026	2.28831	2.28831	4.88485	4.88485	0.568903	-4.02233	5.76e-05	0.000887943	ENSG00000130755	protein_coding	365.173	0.727132	0.727132	1.65534	1.65534	0.264542	-2.74864	0.00598427	0.0389657	0	1	0	0	0	0
GMFG	9535	0.727132	0.0389657	Immune response	F11-AS1	ENSG00000251165	antisense	18.6393	-2.46335	2.46335	5.51495	-5.51495	0.747639	3.29484	0.00098479	0.0093993	ENSG00000130755	protein_coding	365.173	0.727132	0.727132	1.65534	1.65534	0.264542	-2.74864	0.00598427	0.0389657	1	0	0	0	0	0
GMFG	9535	0.727132	0.0389657	Immune response	HCG18	ENSG00000231074	antisense	75.416	1.5455	1.5455	2.91906	2.91906	0.210723	-7.33429	2.23e-13	2.04e-11	ENSG00000130755	protein_coding	365.173	0.727132	0.727132	1.65534	1.65534	0.264542	-2.74864	0.00598427	0.0389657	0	0	1	0	0	0
GMFG	9535	0.727132	0.0389657	Leukocyte activation	FOXP1-AS1	ENSG00000244203	antisense	8.06356	1.01357	1.01357	2.01891	2.01891	0.34349	-2.95081	0.00316941	0.0237798	ENSG00000130755	protein_coding	365.173	0.727132	0.727132	1.65534	1.65534	0.264542	-2.74864	0.00598427	0.0389657	1	0	0	0	0	0
GMFG	9535	0.727132	0.0389657	Leukocyte activation	XIST	ENSG00000229807	lincRNA	2.90168	-1.95296	1.95296	3.87169	-3.87169	0.821084	2.37852	0.0173823	0.0845962	ENSG00000130755	protein_coding	365.173	0.727132	0.727132	1.65534	1.65534	0.264542	-2.74864	0.00598427	0.0389657	0	1	0	0	0	0
GMFG	9535	0.727132	0.0389657	Leukocyte activation	HOXA11-AS	ENSG00000240990	antisense	1328.14	-1.73141	1.73141	3.32053	-3.32053	0.386439	4.48043	7.45e-06	0.000149087	ENSG00000130755	protein_coding	365.173	0.727132	0.727132	1.65534	1.65534	0.264542	-2.74864	0.00598427	0.0389657	1	0	0	0	0	0
GMFG	9535	0.727132	0.0389657	Leukocyte activation	AC098617.1	ENSG00000233766	antisense	59.9026	2.28831	2.28831	4.88485	4.88485	0.568903	-4.02233	5.76e-05	0.000887943	ENSG00000130755	protein_coding	365.173	0.727132	0.727132	1.65534	1.65534	0.264542	-2.74864	0.00598427	0.0389657	0	1	0	0	0	0
GMFG	9535	0.727132	0.0389657	Leukocyte activation	F11-AS1	ENSG00000251165	antisense	18.6393	-2.46335	2.46335	5.51495	-5.51495	0.747639	3.29484	0.00098479	0.0093993	ENSG00000130755	protein_coding	365.173	0.727132	0.727132	1.65534	1.65534	0.264542	-2.74864	0.00598427	0.0389657	1	0	0	0	0	0
GMFG	9535	0.727132	0.0389657	Leukocyte activation	HCG18	ENSG00000231074	antisense	75.416	1.5455	1.5455	2.91906	2.91906	0.210723	-7.33429	2.23e-13	2.04e-11	ENSG00000130755	protein_coding	365.173	0.727132	0.727132	1.65534	1.65534	0.264542	-2.74864	0.00598427	0.0389657	0	0	1	0	0	0
GNG2	54331	0.762638	2.12e-05	Cell activation	XIST	ENSG00000229807	lincRNA	2.90168	-1.95296	1.95296	3.87169	-3.87169	0.821084	2.37852	0.0173823	0.0845962	ENSG00000186469	protein_coding	757.441	0.762638	0.762638	1.69659	1.69659	0.154807	-4.92636	8.38e-07	2.12e-05	0	0	1	0	0	0
GNG2	54331	0.762638	2.12e-05	Cell activation	ADAMTS9-AS2	ENSG00000241684	antisense	877.296	0.636862	0.636862	1.55494	1.55494	0.197534	-3.22406	0.00126385	0.0115565	ENSG00000186469	protein_coding	757.441	0.762638	0.762638	1.69659	1.69659	0.154807	-4.92636	8.38e-07	2.12e-05	0	0	0	0	1	0
GNL1	2794	1.23746	1e-06	Immune response	HOXA11-AS	ENSG00000240990	antisense	1328.14	-1.73141	1.73141	3.32053	-3.32053	0.386439	4.48043	7.45e-06	0.000149087	ENSG00000204590	protein_coding	1633.75	1.23746	1.23746	2.35783	2.35783	0.154231	-8.02344	1.03e-15	1.52e-13	1	0	0	0	0	0
GNL1	2794	1.23746	1e-06	Immune response	LINC01001	ENSG00000230724	lincRNA	58.4377	2.82524	2.82524	7.08732	7.08732	0.475376	-5.94317	2.8e-09	1.14e-07	ENSG00000204590	protein_coding	1633.75	1.23746	1.23746	2.35783	2.35783	0.154231	-8.02344	1.03e-15	1.52e-13	0	1	0	0	0	0
GNL1	2794	1.23746	1e-06	Immune response	LIPE-AS1	ENSG00000213904	antisense	59.5084	-0.655041	0.655041	1.57466	-1.57466	0.126321	5.18551	2.15e-07	6.17e-06	ENSG00000204590	protein_coding	1633.75	1.23746	1.23746	2.35783	2.35783	0.154231	-8.02344	1.03e-15	1.52e-13	0	0	0	0	1	0
GNL1	2794	1.23746	1e-06	Immune response	XIST	ENSG00000229807	lincRNA	2.90168	-1.95296	1.95296	3.87169	-3.87169	0.821084	2.37852	0.0173823	0.0845962	ENSG00000204590	protein_coding	1633.75	1.23746	1.23746	2.35783	2.35783	0.154231	-8.02344	1.03e-15	1.52e-13	0	1	0	0	0	0
GNL1	2794	1.23746	1e-06	Immune response	ZNF252P-AS1	ENSG00000255559	antisense	143.977	-1.00679	1.00679	2.00943	-2.00943	0.328602	3.06385	0.00218507	0.0178055	ENSG00000204590	protein_coding	1633.75	1.23746	1.23746	2.35783	2.35783	0.154231	-8.02344	1.03e-15	1.52e-13	0	1	0	0	0	0
GNL1	2794	1.23746	1e-06	Immune response	EPHA1-AS1	ENSG00000229153	antisense	2.0664	1.42287	1.42287	2.68118	2.68118	0.559423	-2.54346	0.010976	0.060564	ENSG00000204590	protein_coding	1633.75	1.23746	1.23746	2.35783	2.35783	0.154231	-8.02344	1.03e-15	1.52e-13	1	0	1	0	0	0
GNL1	2794	1.23746	1e-06	Immune response	CAMTA1-IT1	ENSG00000237402	sense_intronic	0.751267	-2.114	2.114	4.32889	-4.32889	0.912516	2.31667	0.0205218	0.0946863	ENSG00000204590	protein_coding	1633.75	1.23746	1.23746	2.35783	2.35783	0.154231	-8.02344	1.03e-15	1.52e-13	1	0	0	0	0	0
GNL1	2794	1.23746	1e-06	Immune response	RFPL1S	ENSG00000225465	antisense	112.286	-1.3292	1.3292	2.51264	-2.51264	0.392941	3.3827	0.000717758	0.00726883	ENSG00000204590	protein_coding	1633.75	1.23746	1.23746	2.35783	2.35783	0.154231	-8.02344	1.03e-15	1.52e-13	1	0	0	0	0	0
GNL1	2794	1.23746	1e-06	Immune response	IL21R-AS1	ENSG00000259954	antisense	42.1421	-1.11215	1.11215	2.16168	-2.16168	0.397111	2.80061	0.00510053	0.0342791	ENSG00000204590	protein_coding	1633.75	1.23746	1.23746	2.35783	2.35783	0.154231	-8.02344	1.03e-15	1.52e-13	0	1	0	0	0	0
GNL1	2794	1.23746	1e-06	Immune response	SRGAP3-AS2	ENSG00000228723	antisense	1.05896	-2.30923	2.30923	4.9562	-4.9562	0.846588	2.72769	0.00637788	0.0408953	ENSG00000204590	protein_coding	1633.75	1.23746	1.23746	2.35783	2.35783	0.154231	-8.02344	1.03e-15	1.52e-13	1	0	0	0	0	0
GP5	2814	0.970929	0.0814634	Cell activation	HCG18	ENSG00000231074	antisense	75.416	1.5455	1.5455	2.91906	2.91906	0.210723	-7.33429	2.23e-13	2.04e-11	ENSG00000178732	protein_coding	14.3822	0.970929	0.970929	1.9601	1.9601	0.404873	-2.39811	0.0164801	0.0814634	0	0	1	0	0	0
GPR183	1880	1.60572	7.03e-05	Regulation of immune system process	AC098617.1	ENSG00000233766	antisense	59.9026	2.28831	2.28831	4.88485	4.88485	0.568903	-4.02233	5.76e-05	0.000887943	ENSG00000169508	protein_coding	609.174	1.60572	1.60572	3.04347	3.04347	0.344617	-4.65942	3.17e-06	7.03e-05	1	1	0	0	0	0
GPR183	1880	1.60572	7.03e-05	Immune response	AC098617.1	ENSG00000233766	antisense	59.9026	2.28831	2.28831	4.88485	4.88485	0.568903	-4.02233	5.76e-05	0.000887943	ENSG00000169508	protein_coding	609.174	1.60572	1.60572	3.04347	3.04347	0.344617	-4.65942	3.17e-06	7.03e-05	1	1	0	0	0	0
GPR183	1880	1.60572	7.03e-05	positive regulation of immune system process	AC098617.1	ENSG00000233766	antisense	59.9026	2.28831	2.28831	4.88485	4.88485	0.568903	-4.02233	5.76e-05	0.000887943	ENSG00000169508	protein_coding	609.174	1.60572	1.60572	3.04347	3.04347	0.344617	-4.65942	3.17e-06	7.03e-05	1	1	0	0	0	0
GPR183	1880	1.60572	7.03e-05	Cell activation	AC098617.1	ENSG00000233766	antisense	59.9026	2.28831	2.28831	4.88485	4.88485	0.568903	-4.02233	5.76e-05	0.000887943	ENSG00000169508	protein_coding	609.174	1.60572	1.60572	3.04347	3.04347	0.344617	-4.65942	3.17e-06	7.03e-05	1	1	0	0	0	0
GPR183	1880	1.60572	7.03e-05	Leukocyte activation	AC098617.1	ENSG00000233766	antisense	59.9026	2.28831	2.28831	4.88485	4.88485	0.568903	-4.02233	5.76e-05	0.000887943	ENSG00000169508	protein_coding	609.174	1.60572	1.60572	3.04347	3.04347	0.344617	-4.65942	3.17e-06	7.03e-05	1	1	0	0	0	0
GPS2	2874	-1.69527	1e-06	Regulation of immune system process	LINC01001	ENSG00000230724	lincRNA	58.4377	2.82524	2.82524	7.08732	7.08732	0.475376	-5.94317	2.8e-09	1.14e-07	ENSG00000132522	protein_coding	237.308	-1.69527	1.69527	3.23837	-3.23837	0.166725	10.168	2.75e-24	1.81e-21	0	1	0	0	0	0
GPS2	2874	-1.69527	1e-06	Regulation of immune system process	CALML3-AS1	ENSG00000205488	antisense	80.5583	-1.71447	1.71447	3.28175	-3.28175	0.447851	3.8282	0.000129082	0.00176688	ENSG00000132522	protein_coding	237.308	-1.69527	1.69527	3.23837	-3.23837	0.166725	10.168	2.75e-24	1.81e-21	1	0	1	0	0	0
GPS2	2874	-1.69527	1e-06	Regulation of immune system process	LINC00937	ENSG00000226091	lincRNA	37.371	1.58691	1.58691	3.00405	3.00405	0.348722	-4.55064	5.35e-06	0.00011084	ENSG00000132522	protein_coding	237.308	-1.69527	1.69527	3.23837	-3.23837	0.166725	10.168	2.75e-24	1.81e-21	0	0	1	0	0	0
GPS2	2874	-1.69527	1e-06	Regulation of immune system process	COL4A2-AS1	ENSG00000232814	antisense	53.8792	1.12859	1.12859	2.18645	2.18645	0.393624	-2.86717	0.00414159	0.0290546	ENSG00000132522	protein_coding	237.308	-1.69527	1.69527	3.23837	-3.23837	0.166725	10.168	2.75e-24	1.81e-21	1	0	0	0	0	0
GPS2	2874	-1.69527	1e-06	Regulation of immune system process	AC005863.1	ENSG00000205325	lincRNA	1.00636	2.69129	2.69129	6.45891	6.45891	0.842102	-3.19592	0.00139387	0.0125299	ENSG00000132522	protein_coding	237.308	-1.69527	1.69527	3.23837	-3.23837	0.166725	10.168	2.75e-24	1.81e-21	1	0	0	0	0	0
GPS2	2874	-1.69527	1e-06	Regulation of immune system process	F11-AS1	ENSG00000251165	antisense	18.6393	-2.46335	2.46335	5.51495	-5.51495	0.747639	3.29484	0.00098479	0.0093993	ENSG00000132522	protein_coding	237.308	-1.69527	1.69527	3.23837	-3.23837	0.166725	10.168	2.75e-24	1.81e-21	1	0	0	0	0	0
GPS2	2874	-1.69527	1e-06	Regulation of immune system process	XIST	ENSG00000229807	lincRNA	2.90168	-1.95296	1.95296	3.87169	-3.87169	0.821084	2.37852	0.0173823	0.0845962	ENSG00000132522	protein_coding	237.308	-1.69527	1.69527	3.23837	-3.23837	0.166725	10.168	2.75e-24	1.81e-21	1	0	1	0	0	0
GPS2	2874	-1.69527	1e-06	positive regulation of immune system process	LINC01001	ENSG00000230724	lincRNA	58.4377	2.82524	2.82524	7.08732	7.08732	0.475376	-5.94317	2.8e-09	1.14e-07	ENSG00000132522	protein_coding	237.308	-1.69527	1.69527	3.23837	-3.23837	0.166725	10.168	2.75e-24	1.81e-21	0	1	0	0	0	0
GPS2	2874	-1.69527	1e-06	positive regulation of immune system process	CALML3-AS1	ENSG00000205488	antisense	80.5583	-1.71447	1.71447	3.28175	-3.28175	0.447851	3.8282	0.000129082	0.00176688	ENSG00000132522	protein_coding	237.308	-1.69527	1.69527	3.23837	-3.23837	0.166725	10.168	2.75e-24	1.81e-21	1	0	1	0	0	0
GPS2	2874	-1.69527	1e-06	positive regulation of immune system process	LINC00937	ENSG00000226091	lincRNA	37.371	1.58691	1.58691	3.00405	3.00405	0.348722	-4.55064	5.35e-06	0.00011084	ENSG00000132522	protein_coding	237.308	-1.69527	1.69527	3.23837	-3.23837	0.166725	10.168	2.75e-24	1.81e-21	0	0	1	0	0	0
GPS2	2874	-1.69527	1e-06	positive regulation of immune system process	COL4A2-AS1	ENSG00000232814	antisense	53.8792	1.12859	1.12859	2.18645	2.18645	0.393624	-2.86717	0.00414159	0.0290546	ENSG00000132522	protein_coding	237.308	-1.69527	1.69527	3.23837	-3.23837	0.166725	10.168	2.75e-24	1.81e-21	1	0	0	0	0	0
GPS2	2874	-1.69527	1e-06	positive regulation of immune system process	AC005863.1	ENSG00000205325	lincRNA	1.00636	2.69129	2.69129	6.45891	6.45891	0.842102	-3.19592	0.00139387	0.0125299	ENSG00000132522	protein_coding	237.308	-1.69527	1.69527	3.23837	-3.23837	0.166725	10.168	2.75e-24	1.81e-21	1	0	0	0	0	0
GPS2	2874	-1.69527	1e-06	positive regulation of immune system process	F11-AS1	ENSG00000251165	antisense	18.6393	-2.46335	2.46335	5.51495	-5.51495	0.747639	3.29484	0.00098479	0.0093993	ENSG00000132522	protein_coding	237.308	-1.69527	1.69527	3.23837	-3.23837	0.166725	10.168	2.75e-24	1.81e-21	1	0	0	0	0	0
GPS2	2874	-1.69527	1e-06	positive regulation of immune system process	XIST	ENSG00000229807	lincRNA	2.90168	-1.95296	1.95296	3.87169	-3.87169	0.821084	2.37852	0.0173823	0.0845962	ENSG00000132522	protein_coding	237.308	-1.69527	1.69527	3.23837	-3.23837	0.166725	10.168	2.75e-24	1.81e-21	1	0	1	0	0	0
GPS2	2874	-1.69527	1e-06	Immune response	LINC01001	ENSG00000230724	lincRNA	58.4377	2.82524	2.82524	7.08732	7.08732	0.475376	-5.94317	2.8e-09	1.14e-07	ENSG00000132522	protein_coding	237.308	-1.69527	1.69527	3.23837	-3.23837	0.166725	10.168	2.75e-24	1.81e-21	0	1	0	0	0	0
GPS2	2874	-1.69527	1e-06	Immune response	CALML3-AS1	ENSG00000205488	antisense	80.5583	-1.71447	1.71447	3.28175	-3.28175	0.447851	3.8282	0.000129082	0.00176688	ENSG00000132522	protein_coding	237.308	-1.69527	1.69527	3.23837	-3.23837	0.166725	10.168	2.75e-24	1.81e-21	1	0	1	0	0	0
GPS2	2874	-1.69527	1e-06	Immune response	LINC00937	ENSG00000226091	lincRNA	37.371	1.58691	1.58691	3.00405	3.00405	0.348722	-4.55064	5.35e-06	0.00011084	ENSG00000132522	protein_coding	237.308	-1.69527	1.69527	3.23837	-3.23837	0.166725	10.168	2.75e-24	1.81e-21	0	0	1	0	0	0
GPS2	2874	-1.69527	1e-06	Immune response	COL4A2-AS1	ENSG00000232814	antisense	53.8792	1.12859	1.12859	2.18645	2.18645	0.393624	-2.86717	0.00414159	0.0290546	ENSG00000132522	protein_coding	237.308	-1.69527	1.69527	3.23837	-3.23837	0.166725	10.168	2.75e-24	1.81e-21	1	0	0	0	0	0
GPS2	2874	-1.69527	1e-06	Immune response	AC005863.1	ENSG00000205325	lincRNA	1.00636	2.69129	2.69129	6.45891	6.45891	0.842102	-3.19592	0.00139387	0.0125299	ENSG00000132522	protein_coding	237.308	-1.69527	1.69527	3.23837	-3.23837	0.166725	10.168	2.75e-24	1.81e-21	1	0	0	0	0	0
GPS2	2874	-1.69527	1e-06	Immune response	F11-AS1	ENSG00000251165	antisense	18.6393	-2.46335	2.46335	5.51495	-5.51495	0.747639	3.29484	0.00098479	0.0093993	ENSG00000132522	protein_coding	237.308	-1.69527	1.69527	3.23837	-3.23837	0.166725	10.168	2.75e-24	1.81e-21	1	0	0	0	0	0
GPS2	2874	-1.69527	1e-06	Immune response	XIST	ENSG00000229807	lincRNA	2.90168	-1.95296	1.95296	3.87169	-3.87169	0.821084	2.37852	0.0173823	0.0845962	ENSG00000132522	protein_coding	237.308	-1.69527	1.69527	3.23837	-3.23837	0.166725	10.168	2.75e-24	1.81e-21	1	0	1	0	0	0
GPS2	2874	-1.69527	1e-06	Leukocyte activation	LINC01001	ENSG00000230724	lincRNA	58.4377	2.82524	2.82524	7.08732	7.08732	0.475376	-5.94317	2.8e-09	1.14e-07	ENSG00000132522	protein_coding	237.308	-1.69527	1.69527	3.23837	-3.23837	0.166725	10.168	2.75e-24	1.81e-21	0	1	0	0	0	0
GPS2	2874	-1.69527	1e-06	Leukocyte activation	CALML3-AS1	ENSG00000205488	antisense	80.5583	-1.71447	1.71447	3.28175	-3.28175	0.447851	3.8282	0.000129082	0.00176688	ENSG00000132522	protein_coding	237.308	-1.69527	1.69527	3.23837	-3.23837	0.166725	10.168	2.75e-24	1.81e-21	1	0	1	0	0	0
GPS2	2874	-1.69527	1e-06	Leukocyte activation	LINC00937	ENSG00000226091	lincRNA	37.371	1.58691	1.58691	3.00405	3.00405	0.348722	-4.55064	5.35e-06	0.00011084	ENSG00000132522	protein_coding	237.308	-1.69527	1.69527	3.23837	-3.23837	0.166725	10.168	2.75e-24	1.81e-21	0	0	1	0	0	0
GPS2	2874	-1.69527	1e-06	Leukocyte activation	COL4A2-AS1	ENSG00000232814	antisense	53.8792	1.12859	1.12859	2.18645	2.18645	0.393624	-2.86717	0.00414159	0.0290546	ENSG00000132522	protein_coding	237.308	-1.69527	1.69527	3.23837	-3.23837	0.166725	10.168	2.75e-24	1.81e-21	1	0	0	0	0	0
GPS2	2874	-1.69527	1e-06	Leukocyte activation	AC005863.1	ENSG00000205325	lincRNA	1.00636	2.69129	2.69129	6.45891	6.45891	0.842102	-3.19592	0.00139387	0.0125299	ENSG00000132522	protein_coding	237.308	-1.69527	1.69527	3.23837	-3.23837	0.166725	10.168	2.75e-24	1.81e-21	1	0	0	0	0	0
GPS2	2874	-1.69527	1e-06	Leukocyte activation	F11-AS1	ENSG00000251165	antisense	18.6393	-2.46335	2.46335	5.51495	-5.51495	0.747639	3.29484	0.00098479	0.0093993	ENSG00000132522	protein_coding	237.308	-1.69527	1.69527	3.23837	-3.23837	0.166725	10.168	2.75e-24	1.81e-21	1	0	0	0	0	0
GPS2	2874	-1.69527	1e-06	Leukocyte activation	XIST	ENSG00000229807	lincRNA	2.90168	-1.95296	1.95296	3.87169	-3.87169	0.821084	2.37852	0.0173823	0.0845962	ENSG00000132522	protein_coding	237.308	-1.69527	1.69527	3.23837	-3.23837	0.166725	10.168	2.75e-24	1.81e-21	1	0	1	0	0	0
GPS2	2874	-1.69527	1e-06	Cell activation	LINC01001	ENSG00000230724	lincRNA	58.4377	2.82524	2.82524	7.08732	7.08732	0.475376	-5.94317	2.8e-09	1.14e-07	ENSG00000132522	protein_coding	237.308	-1.69527	1.69527	3.23837	-3.23837	0.166725	10.168	2.75e-24	1.81e-21	0	1	0	0	0	0
GPS2	2874	-1.69527	1e-06	Cell activation	CALML3-AS1	ENSG00000205488	antisense	80.5583	-1.71447	1.71447	3.28175	-3.28175	0.447851	3.8282	0.000129082	0.00176688	ENSG00000132522	protein_coding	237.308	-1.69527	1.69527	3.23837	-3.23837	0.166725	10.168	2.75e-24	1.81e-21	1	0	1	0	0	0
GPS2	2874	-1.69527	1e-06	Cell activation	LINC00937	ENSG00000226091	lincRNA	37.371	1.58691	1.58691	3.00405	3.00405	0.348722	-4.55064	5.35e-06	0.00011084	ENSG00000132522	protein_coding	237.308	-1.69527	1.69527	3.23837	-3.23837	0.166725	10.168	2.75e-24	1.81e-21	0	0	1	0	0	0
GPS2	2874	-1.69527	1e-06	Cell activation	COL4A2-AS1	ENSG00000232814	antisense	53.8792	1.12859	1.12859	2.18645	2.18645	0.393624	-2.86717	0.00414159	0.0290546	ENSG00000132522	protein_coding	237.308	-1.69527	1.69527	3.23837	-3.23837	0.166725	10.168	2.75e-24	1.81e-21	1	0	0	0	0	0
GPS2	2874	-1.69527	1e-06	Cell activation	AC005863.1	ENSG00000205325	lincRNA	1.00636	2.69129	2.69129	6.45891	6.45891	0.842102	-3.19592	0.00139387	0.0125299	ENSG00000132522	protein_coding	237.308	-1.69527	1.69527	3.23837	-3.23837	0.166725	10.168	2.75e-24	1.81e-21	1	0	0	0	0	0
GPS2	2874	-1.69527	1e-06	Cell activation	F11-AS1	ENSG00000251165	antisense	18.6393	-2.46335	2.46335	5.51495	-5.51495	0.747639	3.29484	0.00098479	0.0093993	ENSG00000132522	protein_coding	237.308	-1.69527	1.69527	3.23837	-3.23837	0.166725	10.168	2.75e-24	1.81e-21	1	0	0	0	0	0
GPS2	2874	-1.69527	1e-06	Cell activation	XIST	ENSG00000229807	lincRNA	2.90168	-1.95296	1.95296	3.87169	-3.87169	0.821084	2.37852	0.0173823	0.0845962	ENSG00000132522	protein_coding	237.308	-1.69527	1.69527	3.23837	-3.23837	0.166725	10.168	2.75e-24	1.81e-21	1	0	1	0	0	0
GPSM3	63940	1.69483	1e-06	positive regulation of immune system process	AC098617.1	ENSG00000233766	antisense	59.9026	2.28831	2.28831	4.88485	4.88485	0.568903	-4.02233	5.76e-05	0.000887943	ENSG00000213654	protein_coding	127.73	1.69483	1.69483	3.23738	3.23738	0.270766	-6.25938	3.87e-10	1.87e-08	1	1	0	0	0	0
GPSM3	63940	1.69483	1e-06	positive regulation of immune system process	XIST	ENSG00000229807	lincRNA	2.90168	-1.95296	1.95296	3.87169	-3.87169	0.821084	2.37852	0.0173823	0.0845962	ENSG00000213654	protein_coding	127.73	1.69483	1.69483	3.23738	3.23738	0.270766	-6.25938	3.87e-10	1.87e-08	0	1	0	0	0	0
GPSM3	63940	1.69483	1e-06	positive regulation of immune system process	HCG18	ENSG00000231074	antisense	75.416	1.5455	1.5455	2.91906	2.91906	0.210723	-7.33429	2.23e-13	2.04e-11	ENSG00000213654	protein_coding	127.73	1.69483	1.69483	3.23738	3.23738	0.270766	-6.25938	3.87e-10	1.87e-08	1	0	1	0	0	0
GPSM3	63940	1.69483	1e-06	positive regulation of immune system process	SLC8A1-AS1	ENSG00000227028	antisense	10.7776	1.12078	1.12078	2.17465	2.17465	0.325052	-3.44801	0.000564727	0.00598032	ENSG00000213654	protein_coding	127.73	1.69483	1.69483	3.23738	3.23738	0.270766	-6.25938	3.87e-10	1.87e-08	1	0	1	0	0	0
GPSM3	63940	1.69483	1e-06	Regulation of immune system process	AC098617.1	ENSG00000233766	antisense	59.9026	2.28831	2.28831	4.88485	4.88485	0.568903	-4.02233	5.76e-05	0.000887943	ENSG00000213654	protein_coding	127.73	1.69483	1.69483	3.23738	3.23738	0.270766	-6.25938	3.87e-10	1.87e-08	1	1	0	0	0	0
GPSM3	63940	1.69483	1e-06	Regulation of immune system process	XIST	ENSG00000229807	lincRNA	2.90168	-1.95296	1.95296	3.87169	-3.87169	0.821084	2.37852	0.0173823	0.0845962	ENSG00000213654	protein_coding	127.73	1.69483	1.69483	3.23738	3.23738	0.270766	-6.25938	3.87e-10	1.87e-08	0	1	0	0	0	0
GPSM3	63940	1.69483	1e-06	Regulation of immune system process	HCG18	ENSG00000231074	antisense	75.416	1.5455	1.5455	2.91906	2.91906	0.210723	-7.33429	2.23e-13	2.04e-11	ENSG00000213654	protein_coding	127.73	1.69483	1.69483	3.23738	3.23738	0.270766	-6.25938	3.87e-10	1.87e-08	1	0	1	0	0	0
GPSM3	63940	1.69483	1e-06	Regulation of immune system process	SLC8A1-AS1	ENSG00000227028	antisense	10.7776	1.12078	1.12078	2.17465	2.17465	0.325052	-3.44801	0.000564727	0.00598032	ENSG00000213654	protein_coding	127.73	1.69483	1.69483	3.23738	3.23738	0.270766	-6.25938	3.87e-10	1.87e-08	1	0	1	0	0	0
GSDMD	79792	1.00373	1e-06	Immune response	LINC00261	ENSG00000259974	lincRNA	1.62713	-3.257	3.257	9.55992	-9.55992	0.987969	3.29666	0.000978417	0.00935081	ENSG00000104518	protein_coding	1253.11	1.00373	1.00373	2.00518	2.00518	0.172726	-5.81111	6.21e-09	2.4e-07	1	0	1	0	0	0
GSDMD	79792	1.00373	1e-06	Immune response	LINC00937	ENSG00000226091	lincRNA	37.371	1.58691	1.58691	3.00405	3.00405	0.348722	-4.55064	5.35e-06	0.00011084	ENSG00000104518	protein_coding	1253.11	1.00373	1.00373	2.00518	2.00518	0.172726	-5.81111	6.21e-09	2.4e-07	1	0	1	0	0	0
GSDMD	79792	1.00373	1e-06	Immune response	UNC5B-AS1	ENSG00000237512	antisense	13.29	-0.861331	0.861331	1.81671	-1.81671	0.364925	2.36029	0.0182605	0.0873906	ENSG00000104518	protein_coding	1253.11	1.00373	1.00373	2.00518	2.00518	0.172726	-5.81111	6.21e-09	2.4e-07	1	0	0	0	0	0
GSDMD	79792	1.00373	1e-06	Immune response	XIST	ENSG00000229807	lincRNA	2.90168	-1.95296	1.95296	3.87169	-3.87169	0.821084	2.37852	0.0173823	0.0845962	ENSG00000104518	protein_coding	1253.11	1.00373	1.00373	2.00518	2.00518	0.172726	-5.81111	6.21e-09	2.4e-07	1	0	1	0	0	0
GSDMD	79792	1.00373	1e-06	Leukocyte activation	LINC00261	ENSG00000259974	lincRNA	1.62713	-3.257	3.257	9.55992	-9.55992	0.987969	3.29666	0.000978417	0.00935081	ENSG00000104518	protein_coding	1253.11	1.00373	1.00373	2.00518	2.00518	0.172726	-5.81111	6.21e-09	2.4e-07	1	0	1	0	0	0
GSDMD	79792	1.00373	1e-06	Leukocyte activation	LINC00937	ENSG00000226091	lincRNA	37.371	1.58691	1.58691	3.00405	3.00405	0.348722	-4.55064	5.35e-06	0.00011084	ENSG00000104518	protein_coding	1253.11	1.00373	1.00373	2.00518	2.00518	0.172726	-5.81111	6.21e-09	2.4e-07	1	0	1	0	0	0
GSDMD	79792	1.00373	1e-06	Leukocyte activation	UNC5B-AS1	ENSG00000237512	antisense	13.29	-0.861331	0.861331	1.81671	-1.81671	0.364925	2.36029	0.0182605	0.0873906	ENSG00000104518	protein_coding	1253.11	1.00373	1.00373	2.00518	2.00518	0.172726	-5.81111	6.21e-09	2.4e-07	1	0	0	0	0	0
GSDMD	79792	1.00373	1e-06	Leukocyte activation	XIST	ENSG00000229807	lincRNA	2.90168	-1.95296	1.95296	3.87169	-3.87169	0.821084	2.37852	0.0173823	0.0845962	ENSG00000104518	protein_coding	1253.11	1.00373	1.00373	2.00518	2.00518	0.172726	-5.81111	6.21e-09	2.4e-07	1	0	1	0	0	0
GSDMD	79792	1.00373	1e-06	Cell activation	LINC00261	ENSG00000259974	lincRNA	1.62713	-3.257	3.257	9.55992	-9.55992	0.987969	3.29666	0.000978417	0.00935081	ENSG00000104518	protein_coding	1253.11	1.00373	1.00373	2.00518	2.00518	0.172726	-5.81111	6.21e-09	2.4e-07	1	0	1	0	0	0
GSDMD	79792	1.00373	1e-06	Cell activation	LINC00937	ENSG00000226091	lincRNA	37.371	1.58691	1.58691	3.00405	3.00405	0.348722	-4.55064	5.35e-06	0.00011084	ENSG00000104518	protein_coding	1253.11	1.00373	1.00373	2.00518	2.00518	0.172726	-5.81111	6.21e-09	2.4e-07	1	0	1	0	0	0
GSDMD	79792	1.00373	1e-06	Cell activation	UNC5B-AS1	ENSG00000237512	antisense	13.29	-0.861331	0.861331	1.81671	-1.81671	0.364925	2.36029	0.0182605	0.0873906	ENSG00000104518	protein_coding	1253.11	1.00373	1.00373	2.00518	2.00518	0.172726	-5.81111	6.21e-09	2.4e-07	1	0	0	0	0	0
GSDMD	79792	1.00373	1e-06	Cell activation	XIST	ENSG00000229807	lincRNA	2.90168	-1.95296	1.95296	3.87169	-3.87169	0.821084	2.37852	0.0173823	0.0845962	ENSG00000104518	protein_coding	1253.11	1.00373	1.00373	2.00518	2.00518	0.172726	-5.81111	6.21e-09	2.4e-07	1	0	1	0	0	0
H3F3A	3020	2.63561	1e-06	Regulation of immune system process	LINC00261	ENSG00000259974	lincRNA	1.62713	-3.257	3.257	9.55992	-9.55992	0.987969	3.29666	0.000978417	0.00935081	ENSG00000163041	protein_coding	3029.81	2.63561	2.63561	6.21439	6.21439	0.317064	-8.31255	9.37e-17	1.78e-14	1	0	0	0	0	0
H3F3A	3020	2.63561	1e-06	Regulation of immune system process	LINC01001	ENSG00000230724	lincRNA	58.4377	2.82524	2.82524	7.08732	7.08732	0.475376	-5.94317	2.8e-09	1.14e-07	ENSG00000163041	protein_coding	3029.81	2.63561	2.63561	6.21439	6.21439	0.317064	-8.31255	9.37e-17	1.78e-14	0	1	0	0	0	0
HAVCR2	84868	1.04515	0.00142731	Regulation of immune system process	AC064834.1	ENSG00000271893	lincRNA	5.43927	2.35091	2.35091	5.10147	5.10147	0.826982	-2.84276	0.00447242	0.0309386	ENSG00000135077	protein_coding	285.653	1.04515	1.04515	2.06358	2.06358	0.268702	-3.88961	0.000100406	0.00142731	1	0	0	0	0	0
HAVCR2	84868	1.04515	0.00142731	Cell activation	AC064834.1	ENSG00000271893	lincRNA	5.43927	2.35091	2.35091	5.10147	5.10147	0.826982	-2.84276	0.00447242	0.0309386	ENSG00000135077	protein_coding	285.653	1.04515	1.04515	2.06358	2.06358	0.268702	-3.88961	0.000100406	0.00142731	1	0	0	0	0	0
HAVCR2	84868	1.04515	0.00142731	Leukocyte activation	AC064834.1	ENSG00000271893	lincRNA	5.43927	2.35091	2.35091	5.10147	5.10147	0.826982	-2.84276	0.00447242	0.0309386	ENSG00000135077	protein_coding	285.653	1.04515	1.04515	2.06358	2.06358	0.268702	-3.88961	0.000100406	0.00142731	1	0	0	0	0	0
HAVCR2	84868	1.04515	0.00142731	Immune response	AC064834.1	ENSG00000271893	lincRNA	5.43927	2.35091	2.35091	5.10147	5.10147	0.826982	-2.84276	0.00447242	0.0309386	ENSG00000135077	protein_coding	285.653	1.04515	1.04515	2.06358	2.06358	0.268702	-3.88961	0.000100406	0.00142731	1	0	0	0	0	0
HAVCR2	84868	1.04515	0.00142731	positive regulation of immune system process	AC064834.1	ENSG00000271893	lincRNA	5.43927	2.35091	2.35091	5.10147	5.10147	0.826982	-2.84276	0.00447242	0.0309386	ENSG00000135077	protein_coding	285.653	1.04515	1.04515	2.06358	2.06358	0.268702	-3.88961	0.000100406	0.00142731	1	0	0	0	0	0
HCK	3055	0.942899	0.0482469	Immune response	XIST	ENSG00000229807	lincRNA	2.90168	-1.95296	1.95296	3.87169	-3.87169	0.821084	2.37852	0.0173823	0.0845962	ENSG00000101336	protein_coding	482.651	0.942899	0.942899	1.92239	1.92239	0.355537	-2.65204	0.00800069	0.0482469	0	0	1	0	0	0
HCK	3055	0.942899	0.0482469	Immune response	HCG18	ENSG00000231074	antisense	75.416	1.5455	1.5455	2.91906	2.91906	0.210723	-7.33429	2.23e-13	2.04e-11	ENSG00000101336	protein_coding	482.651	0.942899	0.942899	1.92239	1.92239	0.355537	-2.65204	0.00800069	0.0482469	0	0	1	0	0	0
HCK	3055	0.942899	0.0482469	Regulation of immune system process	XIST	ENSG00000229807	lincRNA	2.90168	-1.95296	1.95296	3.87169	-3.87169	0.821084	2.37852	0.0173823	0.0845962	ENSG00000101336	protein_coding	482.651	0.942899	0.942899	1.92239	1.92239	0.355537	-2.65204	0.00800069	0.0482469	0	0	1	0	0	0
HCK	3055	0.942899	0.0482469	Regulation of immune system process	HCG18	ENSG00000231074	antisense	75.416	1.5455	1.5455	2.91906	2.91906	0.210723	-7.33429	2.23e-13	2.04e-11	ENSG00000101336	protein_coding	482.651	0.942899	0.942899	1.92239	1.92239	0.355537	-2.65204	0.00800069	0.0482469	0	0	1	0	0	0
HCK	3055	0.942899	0.0482469	positive regulation of immune system process	XIST	ENSG00000229807	lincRNA	2.90168	-1.95296	1.95296	3.87169	-3.87169	0.821084	2.37852	0.0173823	0.0845962	ENSG00000101336	protein_coding	482.651	0.942899	0.942899	1.92239	1.92239	0.355537	-2.65204	0.00800069	0.0482469	0	0	1	0	0	0
HCK	3055	0.942899	0.0482469	positive regulation of immune system process	HCG18	ENSG00000231074	antisense	75.416	1.5455	1.5455	2.91906	2.91906	0.210723	-7.33429	2.23e-13	2.04e-11	ENSG00000101336	protein_coding	482.651	0.942899	0.942899	1.92239	1.92239	0.355537	-2.65204	0.00800069	0.0482469	0	0	1	0	0	0
HCLS1	3059	0.733406	0.0401811	Regulation of immune system process	HCG18	ENSG00000231074	antisense	75.416	1.5455	1.5455	2.91906	2.91906	0.210723	-7.33429	2.23e-13	2.04e-11	ENSG00000180353	protein_coding	2003.32	0.733406	0.733406	1.66256	1.66256	0.26809	-2.73567	0.00622538	0.0401811	0	0	1	0	0	0
HCLS1	3059	0.733406	0.0401811	positive regulation of immune system process	HCG18	ENSG00000231074	antisense	75.416	1.5455	1.5455	2.91906	2.91906	0.210723	-7.33429	2.23e-13	2.04e-11	ENSG00000180353	protein_coding	2003.32	0.733406	0.733406	1.66256	1.66256	0.26809	-2.73567	0.00622538	0.0401811	0	0	1	0	0	0
HLA-B	3106	0.771204	0.0574159	Immune response	XIST	ENSG00000229807	lincRNA	2.90168	-1.95296	1.95296	3.87169	-3.87169	0.821084	2.37852	0.0173823	0.0845962	ENSG00000234745	protein_coding	8858.13	0.771204	0.771204	1.70669	1.70669	0.300019	-2.57052	0.0101546	0.0574159	0	1	0	0	0	0
HLA-B	3106	0.771204	0.0574159	Regulation of immune system process	XIST	ENSG00000229807	lincRNA	2.90168	-1.95296	1.95296	3.87169	-3.87169	0.821084	2.37852	0.0173823	0.0845962	ENSG00000234745	protein_coding	8858.13	0.771204	0.771204	1.70669	1.70669	0.300019	-2.57052	0.0101546	0.0574159	0	1	0	0	0	0
HLA-DMA	3108	1.57046	1.15e-05	Immune response	LINC00115	ENSG00000225880	lincRNA	165.078	0.713522	0.713522	1.6398	1.6398	0.184414	-3.86912	0.000109228	0.00153343	ENSG00000204257	protein_coding	439.477	1.57046	1.57046	2.96999	2.96999	0.31065	-5.05539	4.3e-07	1.15e-05	1	0	0	0	0	0
HLA-DMA	3108	1.57046	1.15e-05	Immune response	PWRN1	ENSG00000259905	lincRNA	57.2908	1.55055	1.55055	2.92929	2.92929	0.604386	-2.56549	0.0103029	0.0580095	ENSG00000204257	protein_coding	439.477	1.57046	1.57046	2.96999	2.96999	0.31065	-5.05539	4.3e-07	1.15e-05	1	0	0	0	0	0
HLA-DMA	3108	1.57046	1.15e-05	Immune response	XIST	ENSG00000229807	lincRNA	2.90168	-1.95296	1.95296	3.87169	-3.87169	0.821084	2.37852	0.0173823	0.0845962	ENSG00000204257	protein_coding	439.477	1.57046	1.57046	2.96999	2.96999	0.31065	-5.05539	4.3e-07	1.15e-05	1	0	0	0	0	0
HLA-DMB	3109	1.69659	1e-06	Regulation of immune system process	EPHA1-AS1	ENSG00000229153	antisense	2.0664	1.42287	1.42287	2.68118	2.68118	0.559423	-2.54346	0.010976	0.060564	ENSG00000242574	protein_coding	160.969	1.69659	1.69659	3.24135	3.24135	0.30332	-5.59342	2.23e-08	7.82e-07	1	0	0	0	0	0
HLA-DMB	3109	1.69659	1e-06	Immune response	EPHA1-AS1	ENSG00000229153	antisense	2.0664	1.42287	1.42287	2.68118	2.68118	0.559423	-2.54346	0.010976	0.060564	ENSG00000242574	protein_coding	160.969	1.69659	1.69659	3.24135	3.24135	0.30332	-5.59342	2.23e-08	7.82e-07	1	0	0	0	0	0
HLA-DMB	3109	1.69659	1e-06	Cell activation	EPHA1-AS1	ENSG00000229153	antisense	2.0664	1.42287	1.42287	2.68118	2.68118	0.559423	-2.54346	0.010976	0.060564	ENSG00000242574	protein_coding	160.969	1.69659	1.69659	3.24135	3.24135	0.30332	-5.59342	2.23e-08	7.82e-07	1	0	0	0	0	0
HLA-DMB	3109	1.69659	1e-06	positive regulation of immune system process	EPHA1-AS1	ENSG00000229153	antisense	2.0664	1.42287	1.42287	2.68118	2.68118	0.559423	-2.54346	0.010976	0.060564	ENSG00000242574	protein_coding	160.969	1.69659	1.69659	3.24135	3.24135	0.30332	-5.59342	2.23e-08	7.82e-07	1	0	0	0	0	0
HLA-DMB	3109	1.69659	1e-06	Leukocyte activation	EPHA1-AS1	ENSG00000229153	antisense	2.0664	1.42287	1.42287	2.68118	2.68118	0.559423	-2.54346	0.010976	0.060564	ENSG00000242574	protein_coding	160.969	1.69659	1.69659	3.24135	3.24135	0.30332	-5.59342	2.23e-08	7.82e-07	1	0	0	0	0	0
HLA-DOA	3111	2.31919	1e-06	Cell activation	LINC00402	ENSG00000235532	lincRNA	21.0016	1.17276	1.17276	2.25443	2.25443	0.357938	-3.27643	0.00105129	0.00992655	ENSG00000204252	protein_coding	113.777	2.31919	2.31919	4.99051	4.99051	0.273454	-8.48109	2.23e-17	4.93e-15	0	0	1	0	0	0
HLA-DOA	3111	2.31919	1e-06	Cell activation	HCG18	ENSG00000231074	antisense	75.416	1.5455	1.5455	2.91906	2.91906	0.210723	-7.33429	2.23e-13	2.04e-11	ENSG00000204252	protein_coding	113.777	2.31919	2.31919	4.99051	4.99051	0.273454	-8.48109	2.23e-17	4.93e-15	0	0	1	0	0	0
HLA-DOA	3111	2.31919	1e-06	Cell activation	LINC00426	ENSG00000238121	lincRNA	86.2466	0.845423	0.845423	1.79679	1.79679	0.287052	-2.94519	0.00322752	0.0240979	ENSG00000204252	protein_coding	113.777	2.31919	2.31919	4.99051	4.99051	0.273454	-8.48109	2.23e-17	4.93e-15	0	0	0	0	1	0
HLA-DOA	3111	2.31919	1e-06	Leukocyte activation	LINC00402	ENSG00000235532	lincRNA	21.0016	1.17276	1.17276	2.25443	2.25443	0.357938	-3.27643	0.00105129	0.00992655	ENSG00000204252	protein_coding	113.777	2.31919	2.31919	4.99051	4.99051	0.273454	-8.48109	2.23e-17	4.93e-15	0	0	1	0	0	0
HLA-DOA	3111	2.31919	1e-06	Leukocyte activation	HCG18	ENSG00000231074	antisense	75.416	1.5455	1.5455	2.91906	2.91906	0.210723	-7.33429	2.23e-13	2.04e-11	ENSG00000204252	protein_coding	113.777	2.31919	2.31919	4.99051	4.99051	0.273454	-8.48109	2.23e-17	4.93e-15	0	0	1	0	0	0
HLA-DOA	3111	2.31919	1e-06	Leukocyte activation	LINC00426	ENSG00000238121	lincRNA	86.2466	0.845423	0.845423	1.79679	1.79679	0.287052	-2.94519	0.00322752	0.0240979	ENSG00000204252	protein_coding	113.777	2.31919	2.31919	4.99051	4.99051	0.273454	-8.48109	2.23e-17	4.93e-15	0	0	0	0	1	0
HLA-DOA	3111	2.31919	1e-06	Regulation of immune system process	LINC00402	ENSG00000235532	lincRNA	21.0016	1.17276	1.17276	2.25443	2.25443	0.357938	-3.27643	0.00105129	0.00992655	ENSG00000204252	protein_coding	113.777	2.31919	2.31919	4.99051	4.99051	0.273454	-8.48109	2.23e-17	4.93e-15	0	0	1	0	0	0
HLA-DOA	3111	2.31919	1e-06	Regulation of immune system process	HCG18	ENSG00000231074	antisense	75.416	1.5455	1.5455	2.91906	2.91906	0.210723	-7.33429	2.23e-13	2.04e-11	ENSG00000204252	protein_coding	113.777	2.31919	2.31919	4.99051	4.99051	0.273454	-8.48109	2.23e-17	4.93e-15	0	0	1	0	0	0
HLA-DOA	3111	2.31919	1e-06	Regulation of immune system process	LINC00426	ENSG00000238121	lincRNA	86.2466	0.845423	0.845423	1.79679	1.79679	0.287052	-2.94519	0.00322752	0.0240979	ENSG00000204252	protein_coding	113.777	2.31919	2.31919	4.99051	4.99051	0.273454	-8.48109	2.23e-17	4.93e-15	0	0	0	0	1	0
HLA-DOA	3111	2.31919	1e-06	Immune response	LINC00402	ENSG00000235532	lincRNA	21.0016	1.17276	1.17276	2.25443	2.25443	0.357938	-3.27643	0.00105129	0.00992655	ENSG00000204252	protein_coding	113.777	2.31919	2.31919	4.99051	4.99051	0.273454	-8.48109	2.23e-17	4.93e-15	0	0	1	0	0	0
HLA-DOA	3111	2.31919	1e-06	Immune response	HCG18	ENSG00000231074	antisense	75.416	1.5455	1.5455	2.91906	2.91906	0.210723	-7.33429	2.23e-13	2.04e-11	ENSG00000204252	protein_coding	113.777	2.31919	2.31919	4.99051	4.99051	0.273454	-8.48109	2.23e-17	4.93e-15	0	0	1	0	0	0
HLA-DOA	3111	2.31919	1e-06	Immune response	LINC00426	ENSG00000238121	lincRNA	86.2466	0.845423	0.845423	1.79679	1.79679	0.287052	-2.94519	0.00322752	0.0240979	ENSG00000204252	protein_coding	113.777	2.31919	2.31919	4.99051	4.99051	0.273454	-8.48109	2.23e-17	4.93e-15	0	0	0	0	1	0
HLA-DPA1	3113	1.92049	1e-06	positive regulation of immune system process	HCG18	ENSG00000231074	antisense	75.416	1.5455	1.5455	2.91906	2.91906	0.210723	-7.33429	2.23e-13	2.04e-11	ENSG00000231389	protein_coding	2921.51	1.92049	1.92049	3.78553	3.78553	0.279934	-6.86053	6.86e-12	4.49e-10	0	0	1	0	0	0
HLA-DPA1	3113	1.92049	1e-06	positive regulation of immune system process	SLC8A1-AS1	ENSG00000227028	antisense	10.7776	1.12078	1.12078	2.17465	2.17465	0.325052	-3.44801	0.000564727	0.00598032	ENSG00000231389	protein_coding	2921.51	1.92049	1.92049	3.78553	3.78553	0.279934	-6.86053	6.86e-12	4.49e-10	0	0	1	0	0	0
HLA-DPA1	3113	1.92049	1e-06	Cell activation	HCG18	ENSG00000231074	antisense	75.416	1.5455	1.5455	2.91906	2.91906	0.210723	-7.33429	2.23e-13	2.04e-11	ENSG00000231389	protein_coding	2921.51	1.92049	1.92049	3.78553	3.78553	0.279934	-6.86053	6.86e-12	4.49e-10	0	0	1	0	0	0
HLA-DPA1	3113	1.92049	1e-06	Cell activation	SLC8A1-AS1	ENSG00000227028	antisense	10.7776	1.12078	1.12078	2.17465	2.17465	0.325052	-3.44801	0.000564727	0.00598032	ENSG00000231389	protein_coding	2921.51	1.92049	1.92049	3.78553	3.78553	0.279934	-6.86053	6.86e-12	4.49e-10	0	0	1	0	0	0
HLA-DPA1	3113	1.92049	1e-06	Regulation of immune system process	HCG18	ENSG00000231074	antisense	75.416	1.5455	1.5455	2.91906	2.91906	0.210723	-7.33429	2.23e-13	2.04e-11	ENSG00000231389	protein_coding	2921.51	1.92049	1.92049	3.78553	3.78553	0.279934	-6.86053	6.86e-12	4.49e-10	0	0	1	0	0	0
HLA-DPA1	3113	1.92049	1e-06	Regulation of immune system process	SLC8A1-AS1	ENSG00000227028	antisense	10.7776	1.12078	1.12078	2.17465	2.17465	0.325052	-3.44801	0.000564727	0.00598032	ENSG00000231389	protein_coding	2921.51	1.92049	1.92049	3.78553	3.78553	0.279934	-6.86053	6.86e-12	4.49e-10	0	0	1	0	0	0
HLA-DPA1	3113	1.92049	1e-06	Immune response	HCG18	ENSG00000231074	antisense	75.416	1.5455	1.5455	2.91906	2.91906	0.210723	-7.33429	2.23e-13	2.04e-11	ENSG00000231389	protein_coding	2921.51	1.92049	1.92049	3.78553	3.78553	0.279934	-6.86053	6.86e-12	4.49e-10	0	0	1	0	0	0
HLA-DPA1	3113	1.92049	1e-06	Immune response	SLC8A1-AS1	ENSG00000227028	antisense	10.7776	1.12078	1.12078	2.17465	2.17465	0.325052	-3.44801	0.000564727	0.00598032	ENSG00000231389	protein_coding	2921.51	1.92049	1.92049	3.78553	3.78553	0.279934	-6.86053	6.86e-12	4.49e-10	0	0	1	0	0	0
HLA-DPA1	3113	1.92049	1e-06	Leukocyte activation	HCG18	ENSG00000231074	antisense	75.416	1.5455	1.5455	2.91906	2.91906	0.210723	-7.33429	2.23e-13	2.04e-11	ENSG00000231389	protein_coding	2921.51	1.92049	1.92049	3.78553	3.78553	0.279934	-6.86053	6.86e-12	4.49e-10	0	0	1	0	0	0
HLA-DPA1	3113	1.92049	1e-06	Leukocyte activation	SLC8A1-AS1	ENSG00000227028	antisense	10.7776	1.12078	1.12078	2.17465	2.17465	0.325052	-3.44801	0.000564727	0.00598032	ENSG00000231389	protein_coding	2921.51	1.92049	1.92049	3.78553	3.78553	0.279934	-6.86053	6.86e-12	4.49e-10	0	0	1	0	0	0
HLA-DPB1	3115	1.22602	0.000401077	Immune response	HCG18	ENSG00000231074	antisense	75.416	1.5455	1.5455	2.91906	2.91906	0.210723	-7.33429	2.23e-13	2.04e-11	ENSG00000223865	protein_coding	1540.67	1.22602	1.22602	2.3392	2.3392	0.289527	-4.23454	2.29e-05	0.000401077	0	0	1	0	0	0
HLA-DPB1	3115	1.22602	0.000401077	Immune response	NUTM2A-AS1	ENSG00000223482	antisense	537.978	0.919167	0.919167	1.89102	1.89102	0.150093	-6.12399	9.13e-10	4.05e-08	ENSG00000223865	protein_coding	1540.67	1.22602	1.22602	2.3392	2.3392	0.289527	-4.23454	2.29e-05	0.000401077	0	0	1	0	0	0
HLA-DPB1	3115	1.22602	0.000401077	positive regulation of immune system process	HCG18	ENSG00000231074	antisense	75.416	1.5455	1.5455	2.91906	2.91906	0.210723	-7.33429	2.23e-13	2.04e-11	ENSG00000223865	protein_coding	1540.67	1.22602	1.22602	2.3392	2.3392	0.289527	-4.23454	2.29e-05	0.000401077	0	0	1	0	0	0
HLA-DPB1	3115	1.22602	0.000401077	positive regulation of immune system process	NUTM2A-AS1	ENSG00000223482	antisense	537.978	0.919167	0.919167	1.89102	1.89102	0.150093	-6.12399	9.13e-10	4.05e-08	ENSG00000223865	protein_coding	1540.67	1.22602	1.22602	2.3392	2.3392	0.289527	-4.23454	2.29e-05	0.000401077	0	0	1	0	0	0
HLA-DPB1	3115	1.22602	0.000401077	Cell activation	HCG18	ENSG00000231074	antisense	75.416	1.5455	1.5455	2.91906	2.91906	0.210723	-7.33429	2.23e-13	2.04e-11	ENSG00000223865	protein_coding	1540.67	1.22602	1.22602	2.3392	2.3392	0.289527	-4.23454	2.29e-05	0.000401077	0	0	1	0	0	0
HLA-DPB1	3115	1.22602	0.000401077	Cell activation	NUTM2A-AS1	ENSG00000223482	antisense	537.978	0.919167	0.919167	1.89102	1.89102	0.150093	-6.12399	9.13e-10	4.05e-08	ENSG00000223865	protein_coding	1540.67	1.22602	1.22602	2.3392	2.3392	0.289527	-4.23454	2.29e-05	0.000401077	0	0	1	0	0	0
HLA-DPB1	3115	1.22602	0.000401077	Leukocyte activation	HCG18	ENSG00000231074	antisense	75.416	1.5455	1.5455	2.91906	2.91906	0.210723	-7.33429	2.23e-13	2.04e-11	ENSG00000223865	protein_coding	1540.67	1.22602	1.22602	2.3392	2.3392	0.289527	-4.23454	2.29e-05	0.000401077	0	0	1	0	0	0
HLA-DPB1	3115	1.22602	0.000401077	Leukocyte activation	NUTM2A-AS1	ENSG00000223482	antisense	537.978	0.919167	0.919167	1.89102	1.89102	0.150093	-6.12399	9.13e-10	4.05e-08	ENSG00000223865	protein_coding	1540.67	1.22602	1.22602	2.3392	2.3392	0.289527	-4.23454	2.29e-05	0.000401077	0	0	1	0	0	0
HLA-DPB1	3115	1.22602	0.000401077	Regulation of immune system process	HCG18	ENSG00000231074	antisense	75.416	1.5455	1.5455	2.91906	2.91906	0.210723	-7.33429	2.23e-13	2.04e-11	ENSG00000223865	protein_coding	1540.67	1.22602	1.22602	2.3392	2.3392	0.289527	-4.23454	2.29e-05	0.000401077	0	0	1	0	0	0
HLA-DPB1	3115	1.22602	0.000401077	Regulation of immune system process	NUTM2A-AS1	ENSG00000223482	antisense	537.978	0.919167	0.919167	1.89102	1.89102	0.150093	-6.12399	9.13e-10	4.05e-08	ENSG00000223865	protein_coding	1540.67	1.22602	1.22602	2.3392	2.3392	0.289527	-4.23454	2.29e-05	0.000401077	0	0	1	0	0	0
HLA-E	3133	1.17003	2.69e-05	Leukocyte activation	LINC00426	ENSG00000238121	lincRNA	86.2466	0.845423	0.845423	1.79679	1.79679	0.287052	-2.94519	0.00322752	0.0240979	ENSG00000204592	protein_coding	5782.57	1.17003	1.17003	2.25017	2.25017	0.240034	-4.87446	1.09e-06	2.69e-05	0	0	0	0	1	0
HLA-E	3133	1.17003	2.69e-05	Leukocyte activation	F11-AS1	ENSG00000251165	antisense	18.6393	-2.46335	2.46335	5.51495	-5.51495	0.747639	3.29484	0.00098479	0.0093993	ENSG00000204592	protein_coding	5782.57	1.17003	1.17003	2.25017	2.25017	0.240034	-4.87446	1.09e-06	2.69e-05	1	0	0	0	0	0
HLA-E	3133	1.17003	2.69e-05	Leukocyte activation	HCP5	ENSG00000206337	sense_overlapping	2.09606	2.74528	2.74528	6.7052	6.7052	0.917043	-2.99362	0.00275687	0.0213033	ENSG00000204592	protein_coding	5782.57	1.17003	1.17003	2.25017	2.25017	0.240034	-4.87446	1.09e-06	2.69e-05	0	0	0	0	1	0
HLA-E	3133	1.17003	2.69e-05	Regulation of immune system process	LINC00426	ENSG00000238121	lincRNA	86.2466	0.845423	0.845423	1.79679	1.79679	0.287052	-2.94519	0.00322752	0.0240979	ENSG00000204592	protein_coding	5782.57	1.17003	1.17003	2.25017	2.25017	0.240034	-4.87446	1.09e-06	2.69e-05	0	0	0	0	1	0
HLA-E	3133	1.17003	2.69e-05	Regulation of immune system process	F11-AS1	ENSG00000251165	antisense	18.6393	-2.46335	2.46335	5.51495	-5.51495	0.747639	3.29484	0.00098479	0.0093993	ENSG00000204592	protein_coding	5782.57	1.17003	1.17003	2.25017	2.25017	0.240034	-4.87446	1.09e-06	2.69e-05	1	0	0	0	0	0
HLA-E	3133	1.17003	2.69e-05	Regulation of immune system process	HCP5	ENSG00000206337	sense_overlapping	2.09606	2.74528	2.74528	6.7052	6.7052	0.917043	-2.99362	0.00275687	0.0213033	ENSG00000204592	protein_coding	5782.57	1.17003	1.17003	2.25017	2.25017	0.240034	-4.87446	1.09e-06	2.69e-05	0	0	0	0	1	0
HLA-E	3133	1.17003	2.69e-05	positive regulation of immune system process	LINC00426	ENSG00000238121	lincRNA	86.2466	0.845423	0.845423	1.79679	1.79679	0.287052	-2.94519	0.00322752	0.0240979	ENSG00000204592	protein_coding	5782.57	1.17003	1.17003	2.25017	2.25017	0.240034	-4.87446	1.09e-06	2.69e-05	0	0	0	0	1	0
HLA-E	3133	1.17003	2.69e-05	positive regulation of immune system process	F11-AS1	ENSG00000251165	antisense	18.6393	-2.46335	2.46335	5.51495	-5.51495	0.747639	3.29484	0.00098479	0.0093993	ENSG00000204592	protein_coding	5782.57	1.17003	1.17003	2.25017	2.25017	0.240034	-4.87446	1.09e-06	2.69e-05	1	0	0	0	0	0
HLA-E	3133	1.17003	2.69e-05	positive regulation of immune system process	HCP5	ENSG00000206337	sense_overlapping	2.09606	2.74528	2.74528	6.7052	6.7052	0.917043	-2.99362	0.00275687	0.0213033	ENSG00000204592	protein_coding	5782.57	1.17003	1.17003	2.25017	2.25017	0.240034	-4.87446	1.09e-06	2.69e-05	0	0	0	0	1	0
HLA-E	3133	1.17003	2.69e-05	Immune response	LINC00426	ENSG00000238121	lincRNA	86.2466	0.845423	0.845423	1.79679	1.79679	0.287052	-2.94519	0.00322752	0.0240979	ENSG00000204592	protein_coding	5782.57	1.17003	1.17003	2.25017	2.25017	0.240034	-4.87446	1.09e-06	2.69e-05	0	0	0	0	1	0
HLA-E	3133	1.17003	2.69e-05	Immune response	F11-AS1	ENSG00000251165	antisense	18.6393	-2.46335	2.46335	5.51495	-5.51495	0.747639	3.29484	0.00098479	0.0093993	ENSG00000204592	protein_coding	5782.57	1.17003	1.17003	2.25017	2.25017	0.240034	-4.87446	1.09e-06	2.69e-05	1	0	0	0	0	0
HLA-E	3133	1.17003	2.69e-05	Immune response	HCP5	ENSG00000206337	sense_overlapping	2.09606	2.74528	2.74528	6.7052	6.7052	0.917043	-2.99362	0.00275687	0.0213033	ENSG00000204592	protein_coding	5782.57	1.17003	1.17003	2.25017	2.25017	0.240034	-4.87446	1.09e-06	2.69e-05	0	0	0	0	1	0
HLA-E	3133	1.17003	2.69e-05	Cell activation	LINC00426	ENSG00000238121	lincRNA	86.2466	0.845423	0.845423	1.79679	1.79679	0.287052	-2.94519	0.00322752	0.0240979	ENSG00000204592	protein_coding	5782.57	1.17003	1.17003	2.25017	2.25017	0.240034	-4.87446	1.09e-06	2.69e-05	0	0	0	0	1	0
HLA-E	3133	1.17003	2.69e-05	Cell activation	F11-AS1	ENSG00000251165	antisense	18.6393	-2.46335	2.46335	5.51495	-5.51495	0.747639	3.29484	0.00098479	0.0093993	ENSG00000204592	protein_coding	5782.57	1.17003	1.17003	2.25017	2.25017	0.240034	-4.87446	1.09e-06	2.69e-05	1	0	0	0	0	0
HLA-E	3133	1.17003	2.69e-05	Cell activation	HCP5	ENSG00000206337	sense_overlapping	2.09606	2.74528	2.74528	6.7052	6.7052	0.917043	-2.99362	0.00275687	0.0213033	ENSG00000204592	protein_coding	5782.57	1.17003	1.17003	2.25017	2.25017	0.240034	-4.87446	1.09e-06	2.69e-05	0	0	0	0	1	0
HLA-F	3134	1.11527	0.00522957	Cell activation	LINC00937	ENSG00000226091	lincRNA	37.371	1.58691	1.58691	3.00405	3.00405	0.348722	-4.55064	5.35e-06	0.00011084	ENSG00000204642	protein_coding	696.018	1.11527	1.11527	2.16636	2.16636	0.319399	-3.49178	0.000479806	0.00522957	0	0	0	0	1	0
HLA-F	3134	1.11527	0.00522957	Cell activation	SLC8A1-AS1	ENSG00000227028	antisense	10.7776	1.12078	1.12078	2.17465	2.17465	0.325052	-3.44801	0.000564727	0.00598032	ENSG00000204642	protein_coding	696.018	1.11527	1.11527	2.16636	2.16636	0.319399	-3.49178	0.000479806	0.00522957	1	0	1	0	0	0
HLA-F	3134	1.11527	0.00522957	Cell activation	NUTM2A-AS1	ENSG00000223482	antisense	537.978	0.919167	0.919167	1.89102	1.89102	0.150093	-6.12399	9.13e-10	4.05e-08	ENSG00000204642	protein_coding	696.018	1.11527	1.11527	2.16636	2.16636	0.319399	-3.49178	0.000479806	0.00522957	0	0	1	0	0	0
HLA-F	3134	1.11527	0.00522957	Cell activation	SNAP25-AS1	ENSG00000227906	antisense	16.1627	0.99524	0.99524	1.99341	1.99341	0.332394	-2.99416	0.00275202	0.0212749	ENSG00000204642	protein_coding	696.018	1.11527	1.11527	2.16636	2.16636	0.319399	-3.49178	0.000479806	0.00522957	0	0	1	0	0	0
HLA-F	3134	1.11527	0.00522957	Cell activation	AC098617.1	ENSG00000233766	antisense	59.9026	2.28831	2.28831	4.88485	4.88485	0.568903	-4.02233	5.76e-05	0.000887943	ENSG00000204642	protein_coding	696.018	1.11527	1.11527	2.16636	2.16636	0.319399	-3.49178	0.000479806	0.00522957	1	1	0	0	0	0
HLA-F	3134	1.11527	0.00522957	Immune response	LINC00937	ENSG00000226091	lincRNA	37.371	1.58691	1.58691	3.00405	3.00405	0.348722	-4.55064	5.35e-06	0.00011084	ENSG00000204642	protein_coding	696.018	1.11527	1.11527	2.16636	2.16636	0.319399	-3.49178	0.000479806	0.00522957	0	0	0	0	1	0
HLA-F	3134	1.11527	0.00522957	Immune response	SLC8A1-AS1	ENSG00000227028	antisense	10.7776	1.12078	1.12078	2.17465	2.17465	0.325052	-3.44801	0.000564727	0.00598032	ENSG00000204642	protein_coding	696.018	1.11527	1.11527	2.16636	2.16636	0.319399	-3.49178	0.000479806	0.00522957	1	0	1	0	0	0
HLA-F	3134	1.11527	0.00522957	Immune response	NUTM2A-AS1	ENSG00000223482	antisense	537.978	0.919167	0.919167	1.89102	1.89102	0.150093	-6.12399	9.13e-10	4.05e-08	ENSG00000204642	protein_coding	696.018	1.11527	1.11527	2.16636	2.16636	0.319399	-3.49178	0.000479806	0.00522957	0	0	1	0	0	0
HLA-F	3134	1.11527	0.00522957	Immune response	SNAP25-AS1	ENSG00000227906	antisense	16.1627	0.99524	0.99524	1.99341	1.99341	0.332394	-2.99416	0.00275202	0.0212749	ENSG00000204642	protein_coding	696.018	1.11527	1.11527	2.16636	2.16636	0.319399	-3.49178	0.000479806	0.00522957	0	0	1	0	0	0
HLA-F	3134	1.11527	0.00522957	Immune response	AC098617.1	ENSG00000233766	antisense	59.9026	2.28831	2.28831	4.88485	4.88485	0.568903	-4.02233	5.76e-05	0.000887943	ENSG00000204642	protein_coding	696.018	1.11527	1.11527	2.16636	2.16636	0.319399	-3.49178	0.000479806	0.00522957	1	1	0	0	0	0
HLA-F	3134	1.11527	0.00522957	Regulation of immune system process	LINC00937	ENSG00000226091	lincRNA	37.371	1.58691	1.58691	3.00405	3.00405	0.348722	-4.55064	5.35e-06	0.00011084	ENSG00000204642	protein_coding	696.018	1.11527	1.11527	2.16636	2.16636	0.319399	-3.49178	0.000479806	0.00522957	0	0	0	0	1	0
HLA-F	3134	1.11527	0.00522957	Regulation of immune system process	SLC8A1-AS1	ENSG00000227028	antisense	10.7776	1.12078	1.12078	2.17465	2.17465	0.325052	-3.44801	0.000564727	0.00598032	ENSG00000204642	protein_coding	696.018	1.11527	1.11527	2.16636	2.16636	0.319399	-3.49178	0.000479806	0.00522957	1	0	1	0	0	0
HLA-F	3134	1.11527	0.00522957	Regulation of immune system process	NUTM2A-AS1	ENSG00000223482	antisense	537.978	0.919167	0.919167	1.89102	1.89102	0.150093	-6.12399	9.13e-10	4.05e-08	ENSG00000204642	protein_coding	696.018	1.11527	1.11527	2.16636	2.16636	0.319399	-3.49178	0.000479806	0.00522957	0	0	1	0	0	0
HLA-F	3134	1.11527	0.00522957	Regulation of immune system process	SNAP25-AS1	ENSG00000227906	antisense	16.1627	0.99524	0.99524	1.99341	1.99341	0.332394	-2.99416	0.00275202	0.0212749	ENSG00000204642	protein_coding	696.018	1.11527	1.11527	2.16636	2.16636	0.319399	-3.49178	0.000479806	0.00522957	0	0	1	0	0	0
HLA-F	3134	1.11527	0.00522957	Regulation of immune system process	AC098617.1	ENSG00000233766	antisense	59.9026	2.28831	2.28831	4.88485	4.88485	0.568903	-4.02233	5.76e-05	0.000887943	ENSG00000204642	protein_coding	696.018	1.11527	1.11527	2.16636	2.16636	0.319399	-3.49178	0.000479806	0.00522957	1	1	0	0	0	0
HLA-F	3134	1.11527	0.00522957	positive regulation of immune system process	LINC00937	ENSG00000226091	lincRNA	37.371	1.58691	1.58691	3.00405	3.00405	0.348722	-4.55064	5.35e-06	0.00011084	ENSG00000204642	protein_coding	696.018	1.11527	1.11527	2.16636	2.16636	0.319399	-3.49178	0.000479806	0.00522957	0	0	0	0	1	0
HLA-F	3134	1.11527	0.00522957	positive regulation of immune system process	SLC8A1-AS1	ENSG00000227028	antisense	10.7776	1.12078	1.12078	2.17465	2.17465	0.325052	-3.44801	0.000564727	0.00598032	ENSG00000204642	protein_coding	696.018	1.11527	1.11527	2.16636	2.16636	0.319399	-3.49178	0.000479806	0.00522957	1	0	1	0	0	0
HLA-F	3134	1.11527	0.00522957	positive regulation of immune system process	NUTM2A-AS1	ENSG00000223482	antisense	537.978	0.919167	0.919167	1.89102	1.89102	0.150093	-6.12399	9.13e-10	4.05e-08	ENSG00000204642	protein_coding	696.018	1.11527	1.11527	2.16636	2.16636	0.319399	-3.49178	0.000479806	0.00522957	0	0	1	0	0	0
HLA-F	3134	1.11527	0.00522957	positive regulation of immune system process	SNAP25-AS1	ENSG00000227906	antisense	16.1627	0.99524	0.99524	1.99341	1.99341	0.332394	-2.99416	0.00275202	0.0212749	ENSG00000204642	protein_coding	696.018	1.11527	1.11527	2.16636	2.16636	0.319399	-3.49178	0.000479806	0.00522957	0	0	1	0	0	0
HLA-F	3134	1.11527	0.00522957	positive regulation of immune system process	AC098617.1	ENSG00000233766	antisense	59.9026	2.28831	2.28831	4.88485	4.88485	0.568903	-4.02233	5.76e-05	0.000887943	ENSG00000204642	protein_coding	696.018	1.11527	1.11527	2.16636	2.16636	0.319399	-3.49178	0.000479806	0.00522957	1	1	0	0	0	0
HLA-F	3134	1.11527	0.00522957	Leukocyte activation	LINC00937	ENSG00000226091	lincRNA	37.371	1.58691	1.58691	3.00405	3.00405	0.348722	-4.55064	5.35e-06	0.00011084	ENSG00000204642	protein_coding	696.018	1.11527	1.11527	2.16636	2.16636	0.319399	-3.49178	0.000479806	0.00522957	0	0	0	0	1	0
HLA-F	3134	1.11527	0.00522957	Leukocyte activation	SLC8A1-AS1	ENSG00000227028	antisense	10.7776	1.12078	1.12078	2.17465	2.17465	0.325052	-3.44801	0.000564727	0.00598032	ENSG00000204642	protein_coding	696.018	1.11527	1.11527	2.16636	2.16636	0.319399	-3.49178	0.000479806	0.00522957	1	0	1	0	0	0
HLA-F	3134	1.11527	0.00522957	Leukocyte activation	NUTM2A-AS1	ENSG00000223482	antisense	537.978	0.919167	0.919167	1.89102	1.89102	0.150093	-6.12399	9.13e-10	4.05e-08	ENSG00000204642	protein_coding	696.018	1.11527	1.11527	2.16636	2.16636	0.319399	-3.49178	0.000479806	0.00522957	0	0	1	0	0	0
HLA-F	3134	1.11527	0.00522957	Leukocyte activation	SNAP25-AS1	ENSG00000227906	antisense	16.1627	0.99524	0.99524	1.99341	1.99341	0.332394	-2.99416	0.00275202	0.0212749	ENSG00000204642	protein_coding	696.018	1.11527	1.11527	2.16636	2.16636	0.319399	-3.49178	0.000479806	0.00522957	0	0	1	0	0	0
HLA-F	3134	1.11527	0.00522957	Leukocyte activation	AC098617.1	ENSG00000233766	antisense	59.9026	2.28831	2.28831	4.88485	4.88485	0.568903	-4.02233	5.76e-05	0.000887943	ENSG00000204642	protein_coding	696.018	1.11527	1.11527	2.16636	2.16636	0.319399	-3.49178	0.000479806	0.00522957	1	1	0	0	0	0
HMGN2	3151	0.806696	0.000105788	Immune response	ZNF252P-AS1	ENSG00000255559	antisense	143.977	-1.00679	1.00679	2.00943	-2.00943	0.328602	3.06385	0.00218507	0.0178055	ENSG00000198830	protein_coding	5780.02	0.806696	0.806696	1.7492	1.7492	0.176848	-4.56153	5.08e-06	0.000105788	0	1	0	0	0	0
HMGN2	3151	0.806696	0.000105788	Immune response	UNC5B-AS1	ENSG00000237512	antisense	13.29	-0.861331	0.861331	1.81671	-1.81671	0.364925	2.36029	0.0182605	0.0873906	ENSG00000198830	protein_coding	5780.02	0.806696	0.806696	1.7492	1.7492	0.176848	-4.56153	5.08e-06	0.000105788	1	0	0	0	0	0
HMGN2	3151	0.806696	0.000105788	Immune response	AC098617.1	ENSG00000233766	antisense	59.9026	2.28831	2.28831	4.88485	4.88485	0.568903	-4.02233	5.76e-05	0.000887943	ENSG00000198830	protein_coding	5780.02	0.806696	0.806696	1.7492	1.7492	0.176848	-4.56153	5.08e-06	0.000105788	1	0	0	0	0	0
HMGN2	3151	0.806696	0.000105788	Immune response	LINC01001	ENSG00000230724	lincRNA	58.4377	2.82524	2.82524	7.08732	7.08732	0.475376	-5.94317	2.8e-09	1.14e-07	ENSG00000198830	protein_coding	5780.02	0.806696	0.806696	1.7492	1.7492	0.176848	-4.56153	5.08e-06	0.000105788	0	1	0	0	0	0
HMGN2	3151	0.806696	0.000105788	Immune response	XIST	ENSG00000229807	lincRNA	2.90168	-1.95296	1.95296	3.87169	-3.87169	0.821084	2.37852	0.0173823	0.0845962	ENSG00000198830	protein_coding	5780.02	0.806696	0.806696	1.7492	1.7492	0.176848	-4.56153	5.08e-06	0.000105788	0	1	0	0	0	0
HMOX2	3163	1.48192	1e-06	Immune response	PART1	ENSG00000152931	lincRNA	2177.25	-0.961751	0.961751	1.94767	-1.94767	0.390078	2.46553	0.013681	0.0712191	ENSG00000103415	protein_coding	709.166	1.48192	1.48192	2.7932	2.7932	0.19319	-7.67078	1.71e-14	1.98e-12	1	0	1	0	0	0
HMOX2	3163	1.48192	1e-06	Immune response	NUTM2A-AS1	ENSG00000223482	antisense	537.978	0.919167	0.919167	1.89102	1.89102	0.150093	-6.12399	9.13e-10	4.05e-08	ENSG00000103415	protein_coding	709.166	1.48192	1.48192	2.7932	2.7932	0.19319	-7.67078	1.71e-14	1.98e-12	0	0	1	0	0	0
HMOX2	3163	1.48192	1e-06	Immune response	LINC00299	ENSG00000236790	lincRNA	25.7589	0.851164	0.851164	1.80396	1.80396	0.301847	-2.81986	0.00480451	0.0327645	ENSG00000103415	protein_coding	709.166	1.48192	1.48192	2.7932	2.7932	0.19319	-7.67078	1.71e-14	1.98e-12	1	0	0	0	0	0
HMOX2	3163	1.48192	1e-06	Immune response	IL21R-AS1	ENSG00000259954	antisense	42.1421	-1.11215	1.11215	2.16168	-2.16168	0.397111	2.80061	0.00510053	0.0342791	ENSG00000103415	protein_coding	709.166	1.48192	1.48192	2.7932	2.7932	0.19319	-7.67078	1.71e-14	1.98e-12	0	1	0	0	0	0
HMOX2	3163	1.48192	1e-06	Immune response	SLC8A1-AS1	ENSG00000227028	antisense	10.7776	1.12078	1.12078	2.17465	2.17465	0.325052	-3.44801	0.000564727	0.00598032	ENSG00000103415	protein_coding	709.166	1.48192	1.48192	2.7932	2.7932	0.19319	-7.67078	1.71e-14	1.98e-12	1	0	0	0	0	0
HMOX2	3163	1.48192	1e-06	Immune response	EPHA1-AS1	ENSG00000229153	antisense	2.0664	1.42287	1.42287	2.68118	2.68118	0.559423	-2.54346	0.010976	0.060564	ENSG00000103415	protein_coding	709.166	1.48192	1.48192	2.7932	2.7932	0.19319	-7.67078	1.71e-14	1.98e-12	0	0	1	0	0	0
HMOX2	3163	1.48192	1e-06	Immune response	LINC01001	ENSG00000230724	lincRNA	58.4377	2.82524	2.82524	7.08732	7.08732	0.475376	-5.94317	2.8e-09	1.14e-07	ENSG00000103415	protein_coding	709.166	1.48192	1.48192	2.7932	2.7932	0.19319	-7.67078	1.71e-14	1.98e-12	0	1	0	0	0	0
HMOX2	3163	1.48192	1e-06	Cell activation	PART1	ENSG00000152931	lincRNA	2177.25	-0.961751	0.961751	1.94767	-1.94767	0.390078	2.46553	0.013681	0.0712191	ENSG00000103415	protein_coding	709.166	1.48192	1.48192	2.7932	2.7932	0.19319	-7.67078	1.71e-14	1.98e-12	1	0	1	0	0	0
HMOX2	3163	1.48192	1e-06	Cell activation	NUTM2A-AS1	ENSG00000223482	antisense	537.978	0.919167	0.919167	1.89102	1.89102	0.150093	-6.12399	9.13e-10	4.05e-08	ENSG00000103415	protein_coding	709.166	1.48192	1.48192	2.7932	2.7932	0.19319	-7.67078	1.71e-14	1.98e-12	0	0	1	0	0	0
HMOX2	3163	1.48192	1e-06	Cell activation	LINC00299	ENSG00000236790	lincRNA	25.7589	0.851164	0.851164	1.80396	1.80396	0.301847	-2.81986	0.00480451	0.0327645	ENSG00000103415	protein_coding	709.166	1.48192	1.48192	2.7932	2.7932	0.19319	-7.67078	1.71e-14	1.98e-12	1	0	0	0	0	0
HMOX2	3163	1.48192	1e-06	Cell activation	IL21R-AS1	ENSG00000259954	antisense	42.1421	-1.11215	1.11215	2.16168	-2.16168	0.397111	2.80061	0.00510053	0.0342791	ENSG00000103415	protein_coding	709.166	1.48192	1.48192	2.7932	2.7932	0.19319	-7.67078	1.71e-14	1.98e-12	0	1	0	0	0	0
HMOX2	3163	1.48192	1e-06	Cell activation	SLC8A1-AS1	ENSG00000227028	antisense	10.7776	1.12078	1.12078	2.17465	2.17465	0.325052	-3.44801	0.000564727	0.00598032	ENSG00000103415	protein_coding	709.166	1.48192	1.48192	2.7932	2.7932	0.19319	-7.67078	1.71e-14	1.98e-12	1	0	0	0	0	0
HMOX2	3163	1.48192	1e-06	Cell activation	EPHA1-AS1	ENSG00000229153	antisense	2.0664	1.42287	1.42287	2.68118	2.68118	0.559423	-2.54346	0.010976	0.060564	ENSG00000103415	protein_coding	709.166	1.48192	1.48192	2.7932	2.7932	0.19319	-7.67078	1.71e-14	1.98e-12	0	0	1	0	0	0
HMOX2	3163	1.48192	1e-06	Cell activation	LINC01001	ENSG00000230724	lincRNA	58.4377	2.82524	2.82524	7.08732	7.08732	0.475376	-5.94317	2.8e-09	1.14e-07	ENSG00000103415	protein_coding	709.166	1.48192	1.48192	2.7932	2.7932	0.19319	-7.67078	1.71e-14	1.98e-12	0	1	0	0	0	0
HMOX2	3163	1.48192	1e-06	Leukocyte activation	PART1	ENSG00000152931	lincRNA	2177.25	-0.961751	0.961751	1.94767	-1.94767	0.390078	2.46553	0.013681	0.0712191	ENSG00000103415	protein_coding	709.166	1.48192	1.48192	2.7932	2.7932	0.19319	-7.67078	1.71e-14	1.98e-12	1	0	1	0	0	0
HMOX2	3163	1.48192	1e-06	Leukocyte activation	NUTM2A-AS1	ENSG00000223482	antisense	537.978	0.919167	0.919167	1.89102	1.89102	0.150093	-6.12399	9.13e-10	4.05e-08	ENSG00000103415	protein_coding	709.166	1.48192	1.48192	2.7932	2.7932	0.19319	-7.67078	1.71e-14	1.98e-12	0	0	1	0	0	0
HMOX2	3163	1.48192	1e-06	Leukocyte activation	LINC00299	ENSG00000236790	lincRNA	25.7589	0.851164	0.851164	1.80396	1.80396	0.301847	-2.81986	0.00480451	0.0327645	ENSG00000103415	protein_coding	709.166	1.48192	1.48192	2.7932	2.7932	0.19319	-7.67078	1.71e-14	1.98e-12	1	0	0	0	0	0
HMOX2	3163	1.48192	1e-06	Leukocyte activation	IL21R-AS1	ENSG00000259954	antisense	42.1421	-1.11215	1.11215	2.16168	-2.16168	0.397111	2.80061	0.00510053	0.0342791	ENSG00000103415	protein_coding	709.166	1.48192	1.48192	2.7932	2.7932	0.19319	-7.67078	1.71e-14	1.98e-12	0	1	0	0	0	0
HMOX2	3163	1.48192	1e-06	Leukocyte activation	SLC8A1-AS1	ENSG00000227028	antisense	10.7776	1.12078	1.12078	2.17465	2.17465	0.325052	-3.44801	0.000564727	0.00598032	ENSG00000103415	protein_coding	709.166	1.48192	1.48192	2.7932	2.7932	0.19319	-7.67078	1.71e-14	1.98e-12	1	0	0	0	0	0
HMOX2	3163	1.48192	1e-06	Leukocyte activation	EPHA1-AS1	ENSG00000229153	antisense	2.0664	1.42287	1.42287	2.68118	2.68118	0.559423	-2.54346	0.010976	0.060564	ENSG00000103415	protein_coding	709.166	1.48192	1.48192	2.7932	2.7932	0.19319	-7.67078	1.71e-14	1.98e-12	0	0	1	0	0	0
HMOX2	3163	1.48192	1e-06	Leukocyte activation	LINC01001	ENSG00000230724	lincRNA	58.4377	2.82524	2.82524	7.08732	7.08732	0.475376	-5.94317	2.8e-09	1.14e-07	ENSG00000103415	protein_coding	709.166	1.48192	1.48192	2.7932	2.7932	0.19319	-7.67078	1.71e-14	1.98e-12	0	1	0	0	0	0
HOXA9	3205	-0.667571	0.090909	Cell activation	SYNPR-AS1	ENSG00000241359	antisense	5.67629	2.17925	2.17925	4.52918	4.52918	0.754326	-2.889	0.00386465	0.0275826	ENSG00000078399	protein_coding	688.032	-0.667571	0.667571	1.5884	-1.5884	0.285535	2.33797	0.0193889	0.090909	0	0	0	1	0	0
HOXA9	3205	-0.667571	0.090909	Regulation of immune system process	SYNPR-AS1	ENSG00000241359	antisense	5.67629	2.17925	2.17925	4.52918	4.52918	0.754326	-2.889	0.00386465	0.0275826	ENSG00000078399	protein_coding	688.032	-0.667571	0.667571	1.5884	-1.5884	0.285535	2.33797	0.0193889	0.090909	0	0	0	1	0	0
HRAS	3265	0.949137	2.25e-05	Immune response	LINC01001	ENSG00000230724	lincRNA	58.4377	2.82524	2.82524	7.08732	7.08732	0.475376	-5.94317	2.8e-09	1.14e-07	ENSG00000174775	protein_coding	535.176	0.949137	0.949137	1.93072	1.93072	0.193181	-4.91319	8.96e-07	2.25e-05	0	1	0	0	0	0
HRAS	3265	0.949137	2.25e-05	Immune response	ZNF252P-AS1	ENSG00000255559	antisense	143.977	-1.00679	1.00679	2.00943	-2.00943	0.328602	3.06385	0.00218507	0.0178055	ENSG00000174775	protein_coding	535.176	0.949137	0.949137	1.93072	1.93072	0.193181	-4.91319	8.96e-07	2.25e-05	0	1	0	0	0	0
HRAS	3265	0.949137	2.25e-05	Immune response	HCG18	ENSG00000231074	antisense	75.416	1.5455	1.5455	2.91906	2.91906	0.210723	-7.33429	2.23e-13	2.04e-11	ENSG00000174775	protein_coding	535.176	0.949137	0.949137	1.93072	1.93072	0.193181	-4.91319	8.96e-07	2.25e-05	0	0	0	0	1	0
HRAS	3265	0.949137	2.25e-05	Regulation of immune system process	LINC01001	ENSG00000230724	lincRNA	58.4377	2.82524	2.82524	7.08732	7.08732	0.475376	-5.94317	2.8e-09	1.14e-07	ENSG00000174775	protein_coding	535.176	0.949137	0.949137	1.93072	1.93072	0.193181	-4.91319	8.96e-07	2.25e-05	0	1	0	0	0	0
HRAS	3265	0.949137	2.25e-05	Regulation of immune system process	ZNF252P-AS1	ENSG00000255559	antisense	143.977	-1.00679	1.00679	2.00943	-2.00943	0.328602	3.06385	0.00218507	0.0178055	ENSG00000174775	protein_coding	535.176	0.949137	0.949137	1.93072	1.93072	0.193181	-4.91319	8.96e-07	2.25e-05	0	1	0	0	0	0
HRAS	3265	0.949137	2.25e-05	Regulation of immune system process	HCG18	ENSG00000231074	antisense	75.416	1.5455	1.5455	2.91906	2.91906	0.210723	-7.33429	2.23e-13	2.04e-11	ENSG00000174775	protein_coding	535.176	0.949137	0.949137	1.93072	1.93072	0.193181	-4.91319	8.96e-07	2.25e-05	0	0	0	0	1	0
HRAS	3265	0.949137	2.25e-05	positive regulation of immune system process	LINC01001	ENSG00000230724	lincRNA	58.4377	2.82524	2.82524	7.08732	7.08732	0.475376	-5.94317	2.8e-09	1.14e-07	ENSG00000174775	protein_coding	535.176	0.949137	0.949137	1.93072	1.93072	0.193181	-4.91319	8.96e-07	2.25e-05	0	1	0	0	0	0
HRAS	3265	0.949137	2.25e-05	positive regulation of immune system process	ZNF252P-AS1	ENSG00000255559	antisense	143.977	-1.00679	1.00679	2.00943	-2.00943	0.328602	3.06385	0.00218507	0.0178055	ENSG00000174775	protein_coding	535.176	0.949137	0.949137	1.93072	1.93072	0.193181	-4.91319	8.96e-07	2.25e-05	0	1	0	0	0	0
HRAS	3265	0.949137	2.25e-05	positive regulation of immune system process	HCG18	ENSG00000231074	antisense	75.416	1.5455	1.5455	2.91906	2.91906	0.210723	-7.33429	2.23e-13	2.04e-11	ENSG00000174775	protein_coding	535.176	0.949137	0.949137	1.93072	1.93072	0.193181	-4.91319	8.96e-07	2.25e-05	0	0	0	0	1	0
HRH2	3274	0.965831	0.090869	Immune response	HCG18	ENSG00000231074	antisense	75.416	1.5455	1.5455	2.91906	2.91906	0.210723	-7.33429	2.23e-13	2.04e-11	ENSG00000113749	protein_coding	1095.47	0.965831	0.965831	1.95319	1.95319	0.413002	-2.33856	0.0193582	0.090869	0	0	1	0	0	0
HRH2	3274	0.965831	0.090869	Immune response	ITGB2-AS1	ENSG00000227039	antisense	262.487	0.908997	0.908997	1.87774	1.87774	0.316909	-2.86832	0.00412658	0.028983	ENSG00000113749	protein_coding	1095.47	0.965831	0.965831	1.95319	1.95319	0.413002	-2.33856	0.0193582	0.090869	1	0	0	0	0	0
HRH2	3274	0.965831	0.090869	Immune response	LINC00299	ENSG00000236790	lincRNA	25.7589	0.851164	0.851164	1.80396	1.80396	0.301847	-2.81986	0.00480451	0.0327645	ENSG00000113749	protein_coding	1095.47	0.965831	0.965831	1.95319	1.95319	0.413002	-2.33856	0.0193582	0.090869	1	0	0	0	0	0
HRH2	3274	0.965831	0.090869	Immune response	XIST	ENSG00000229807	lincRNA	2.90168	-1.95296	1.95296	3.87169	-3.87169	0.821084	2.37852	0.0173823	0.0845962	ENSG00000113749	protein_coding	1095.47	0.965831	0.965831	1.95319	1.95319	0.413002	-2.33856	0.0193582	0.090869	1	0	1	0	0	0
HRH2	3274	0.965831	0.090869	Immune response	AC098617.1	ENSG00000233766	antisense	59.9026	2.28831	2.28831	4.88485	4.88485	0.568903	-4.02233	5.76e-05	0.000887943	ENSG00000113749	protein_coding	1095.47	0.965831	0.965831	1.95319	1.95319	0.413002	-2.33856	0.0193582	0.090869	1	0	0	0	0	0
HRH2	3274	0.965831	0.090869	Immune response	ZNF252P-AS1	ENSG00000255559	antisense	143.977	-1.00679	1.00679	2.00943	-2.00943	0.328602	3.06385	0.00218507	0.0178055	ENSG00000113749	protein_coding	1095.47	0.965831	0.965831	1.95319	1.95319	0.413002	-2.33856	0.0193582	0.090869	1	0	0	0	0	0
HRH2	3274	0.965831	0.090869	Immune response	PWRN1	ENSG00000259905	lincRNA	57.2908	1.55055	1.55055	2.92929	2.92929	0.604386	-2.56549	0.0103029	0.0580095	ENSG00000113749	protein_coding	1095.47	0.965831	0.965831	1.95319	1.95319	0.413002	-2.33856	0.0193582	0.090869	1	0	1	0	0	0
ICAM3	3385	0.986056	0.0189812	Immune response	PART1	ENSG00000152931	lincRNA	2177.25	-0.961751	0.961751	1.94767	-1.94767	0.390078	2.46553	0.013681	0.0712191	ENSG00000076662	protein_coding	48.5738	0.986056	0.986056	1.98076	1.98076	0.324528	-3.03843	0.00237816	0.0189812	0	0	1	0	0	0
[truncated: 1,521 more rows]
